# Supplementary material for: Arabidopsis Polycomb Repressive Complex 2 binding sites contain putative GAGA factor binding motifs within coding regions of genes
Source: BMC Genomics. 2013 Aug 30;14:593. doi: 10.1186/1471-2164-14-593 (PMC3766684; doi:10.1186/1471-2164-14-593)
Supplement: Additional file 1: Table S1 — Summarises the identification of peaks from the FIE-HA and H3K27me3 datasets. [file 1471-2164-14-593-S1.xlsx]

## Sheet: Sheet 1 - Table 1
A Number of peaks identified at different quality (q) scores
		Peaks identified at given quality score (q)
Reference sample	Comparison sample	q=1e-12	q=1e-10	q=1e-8	q=1e-6	q=1e-5	q=1e-4
FIE-HA ChIP	FIE-HA input	1036	1298	1771	2649	3406	4611
FIE-HA input	FI-HA ChIP	167	226	386	841	1374	2456
H3K27me3 ChIP	H3K27me3 Input	4619	5148	5850	6852	7505	8369
H3K27me3 Input	H3K27me3 ChIP	183	365	759	1861	3049	5262
B Overlap between FIE-HA or FIE-HA input peaks and H3K27me3 peaks
Sample	Number of peaks	Peaks that overlap with H3K27me3 peaks
FIE	1298	723
FIE-input	226	1
C Overlap between FIE-HA peaks with different q scores and H3K27me3 peaks
q_value	Number of FIE-HA peaks	Peaks that overlap with NV K27 peaks	% overlap
<1e-20	503	356	0.707753
1e-20 to 1e-15	277	153	0.552347
1e-15 to 1e-10	518	214	0.413127
Additional file Table S1. Peaks identified from FIE-HA and H3K27me3 ChIP-seq datasets
