# Supplementary material for: Arabidopsis Polycomb Repressive Complex 2 binding sites contain putative GAGA factor binding motifs within coding regions of genes
Source: BMC Genomics. 2013 Aug 30;14:593. doi: 10.1186/1471-2164-14-593 (PMC3766684; doi:10.1186/1471-2164-14-593)
Supplement: Additional file 2: Dataset S1 — Lists all H3K27me3 ChIP-seq peaks. [file 1471-2164-14-593-S2.xlsx]

## Sheet: Sheet1
ID	chrom	start	end	q	gene_body	promoter	description
ChipNV_425	Chr1	5153940	5160180	0	AT1G14940;AT1G14950;AT1G14960	AT1G14940;AT1G14950;AT1G14960	AT1G14940:MLP3;AT1G14950:MLP1;AT1G14960:MLP4
ChipNV_647	Chr1	7740380	7745430	0	AT1G21990;AT1G22000	AT1G21990;AT1G22000	AT1G21990:AT1G21990;AT1G22000:AT1G22000
ChipNV_5300	Chr3	7363660	7374040	0	AT3G21000;AT3G21010;AT3G21020;AT3G21030;AT3G21040	AT3G21000;AT3G21010;AT3G21020;AT3G21030;AT3G21040	AT3G21000:AT3G21000;AT3G21010:AT3G21010;AT3G21020:AT3G21020;AT3G21030:AT3G21030;AT3G21040:AT3G21040
ChipNV_7834	Chr4	14087340	14093380	0	AT4G28520;AT4G28530	AT4G28520	AT4G28520:CRU3;AT4G28530:anac074
ChipNV_8230	Chr4	18437670	18442960	0	AT4G39745;AT4G39750;AT4G39753;AT4G39756	AT4G39745;AT4G39750;AT4G39753;AT4G39756	AT4G39745:AT4G39745;AT4G39750:AT4G39750;AT4G39753:AT4G39753;AT4G39756:AT4G39756
ChipNV_9635	Chr5	17052720	17058720	0	AT5G42600	AT5G42600	AT5G42600:MRN1
ChipNV_10072	Chr5	21048480	21051950	3.19207e-306	AT5G51800		AT5G51800:AT5G51800
ChipNV_4904	Chr3	3052000	3056850	4.02062e-299	AT3G09925;AT3G09930;AT3G09940	AT3G09925;AT3G09930	AT3G09925:AT3G09925;AT3G09930:AT3G09930;AT3G09940:MDHAR
ChipNV_5298	Chr3	7355820	7361070	4.21784e-279	AT3G20980;AT3G20990;AT3G20993	AT3G20980;AT3G20990;AT3G20993	AT3G20980:AT3G20980;AT3G20990:AT3G20990;AT3G20993:LCR56
ChipNV_6138	Chr3	18335830	18340880	4.88581e-279	AT3G49440;AT3G49450;AT3G49460	AT3G49440;AT3G49450;AT3G49460;AT3G49470	AT3G49440:AT3G49440;AT3G49450:AT3G49450;AT3G49460:AT3G49460;AT3G49470:NACA2
ChipNV_5182	Chr3	5983060	5988480	1.12224e-277	AT3G17480;AT3G17490;AT3G17500	AT3G17480;AT3G17490;AT3G17500	AT3G17480:AT3G17480;AT3G17490:AT3G17490;AT3G17500:AT3G17500
ChipNV_8290	Chr5	698130	702990	4.7889e-276	AT5G02980;AT5G02990	AT5G02990;AT5G02980	AT5G02980:AT5G02980;AT5G02990:AT5G02990;AT5G02980:AT5G02980
ChipNV_10078	Chr5	21081780	21088780	2.56768e-273	AT5G51860;AT5G51870	AT5G51860;AT5G51870	AT5G51860:AT5G51860;AT5G51870:AGL71
ChipNV_648	Chr1	7745640	7751910	7.01325e-263	AT1G22000;AT1G22010;AT1G22015	AT1G22010	AT1G22000:AT1G22000;AT1G22010:AT1G22010;AT1G22015:DD46
ChipNV_7905	Chr4	14521550	14527630	4.07735e-261	AT4G29630;AT4G29640	AT4G29630;AT4G29640	AT4G29630:DESF;AT4G29640:DESG
ChipNV_8364	Chr5	1489890	1494830	2.63131e-259	AT5G05050;AT5G05060	AT5G05050	AT5G05050:AT5G05050;AT5G05060:AT5G05060
ChipNV_5518	Chr3	8997360	9001180	3.40645e-259	AT3G24650	AT3G24650	AT3G24650:ABI3
ChipNV_10175	Chr5	21900190	21903940	3.76493e-258	AT5G53950	AT5G53950	AT5G53950:CUC2
ChipNV_6348	Chr3	20616090	20620060	1.49702e-257	AT3G55590	AT3G55590	AT3G55590:AT3G55590
ChipNV_4824	Chr3	1572140	1577130	1.69621e-257	AT3G05440;AT3G05450	AT3G05440;AT3G05450	AT3G05440:AT3G05440;AT3G05450:AT3G05450
ChipNV_7680	Chr4	12304190	12309790	6.53342e-256	AT4G23580;AT4G23590	AT4G23580;AT4G23590	AT4G23580:AT4G23580;AT4G23590:AT4G23590
ChipNV_8758	Chr5	5944860	5948690	1.11406e-253	AT5G17950;AT5G17960	AT5G17950;AT5G17960	AT5G17950:AT5G17950;AT5G17960:AT5G17960
ChipNV_2428	Chr1	25165670	25171170	7.69893e-251	AT1G67260	AT1G67260	AT1G67260:TCP1
ChipNV_8307	Chr5	957730	962130	6.74848e-249	AT5G03680	AT5G03680	AT5G03680:PTL
ChipNV_876	Chr1	9789680	9795460	1.11572e-248	AT1G28080	AT1G28080	AT1G28080:AT1G28080
ChipNV_8346	Chr5	1349300	1353990	5.51188e-248	AT5G04690	AT5G04690	AT5G04690:AT5G04690
ChipNV_8289	Chr5	679710	684070	3.34239e-247	AT5G02920;AT5G02930	AT5G02920;AT5G02930	AT5G02920:AT5G02920;AT5G02930:AT5G02930
ChipNV_9237	Chr5	13934910	13939810	3.77798e-245	AT5G35770		AT5G35770:SAP
ChipNV_7855	Chr4	14240800	14245810	4.3574e-245	AT4G28840;AT4G28850	AT4G28850;AT4G28840	AT4G28840:AT4G28840;AT4G28850:XTH26;AT4G28840:AT4G28840
ChipNV_4667	Chr2	19327970	19331620	3.24146e-243	AT2G47040	AT2G47040	AT2G47040:VGD1
ChipNV_4993	Chr3	3947580	3950610	8.92923e-241	AT3G12420;AT3G12430	AT3G12420;AT3G12430	AT3G12420:AT3G12420;AT3G12430:AT3G12430
ChipNV_766	Chr1	8713630	8717390	1.08344e-240	AT1G24590	AT1G24590	AT1G24590:DRNL
ChipNV_10378	Chr5	23764080	23768140	1.00443e-236	AT5G58850;AT5G58860	AT5G58860;AT5G58850	AT5G58850:MYB119;AT5G58860:CYP86A1;AT5G58850:MYB119
ChipNV_8531	Chr5	3226920	3233840	2.41558e-235	AT5G10278;AT5G10280	AT5G10278;AT5G10280	AT5G10278:AT5G10278;AT5G10280:ATMYB92
ChipNV_7003	Chr4	7219300	7224180	8.97847e-233	AT4G12050	AT4G12050	AT4G12050:AT4G12050
ChipNV_2546	Chr1	25981700	25986450	1.30884e-232	AT1G69110;AT1G69120	AT1G69110;AT1G69120	AT1G69110:AT1G69110;AT1G69120:AP1
ChipNV_5332	Chr3	7650190	7657200	6.68196e-232	AT3G21720	AT3G21720	AT3G21720:ICL
ChipNV_5351	Chr3	7725080	7730280	7.26953e-232	AT3G21933;AT3G21937;AT3G21940	AT3G21933;AT3G21937;AT3G21940	AT3G21933:AT3G21933;AT3G21937:AT3G21937;AT3G21940:AT3G21940
ChipNV_5237	Chr3	6591250	6595220	7.62829e-232	AT3G19055;AT3G19070	AT3G19055;AT3G19070	AT3G19055:AT3G19055;AT3G19070:AT3G19070
ChipNV_9137	Chr5	9135000	9140660	4.73108e-230	AT5G26146;AT5G26147;AT5G26150	AT5G26146;AT5G26147;AT5G26150	AT5G26146:AT5G26146;AT5G26147:MIR156F;AT5G26150:AT5G26150
ChipNV_5881	Chr3	16303510	16307570	6.74157e-230	AT3G44757;AT3G44760	AT3G44757;AT3G44760	AT3G44757:AT3G44757;AT3G44760:AT3G44760
ChipNV_9113	Chr5	9079540	9084000	2.00137e-228	AT5G26000	AT5G26000	AT5G26000:TGG1
ChipNV_5185	Chr3	6006640	6010640	5.35751e-227	AT3G17560;AT3G17570	AT3G17560;AT3G17570	AT3G17560:AT3G17560;AT3G17570:AT3G17570
ChipNV_3951	Chr2	12725520	12729670	1.88143e-226	AT2G29810;AT2G29820	AT2G29810;AT2G29820	AT2G29810:AT2G29810;AT2G29820:AT2G29820
ChipNV_2168	Chr1	23436290	23441030	3.31255e-226	AT1G63205;AT1G63206	AT1G63205;AT1G63206	AT1G63205:AT1G63205;AT1G63206:AT1G63206
ChipNV_3345	Chr2	7807690	7810850	1.51559e-224	AT2G17950	AT2G17950	AT2G17950:WUS
ChipNV_1791	Chr1	20457150	20460680	1.67739e-224	AT1G54860;AT1G54870	AT1G54860;AT1G54870	AT1G54860:AT1G54860;AT1G54870:AT1G54870
ChipNV_2786	Chr1	28349680	28353480	2.33489e-222	AT1G75520	AT1G75520	AT1G75520:SRS5;AT1G75520:SRS5
ChipNV_6153	Chr3	18459430	18462430	2.22871e-221	AT3G49765;AT3G49770	AT3G49765;AT3G49770	AT3G49765:AT3G49765;AT3G49770:AT3G49770
ChipNV_8119	Chr4	17153330	17158130	8.91891e-220	AT4G36250;AT4G36260	AT4G36260	AT4G36250:ALDH3F1;AT4G36260:STY2
ChipNV_7901	Chr4	14507580	14512110	2.01753e-216	AT4G29570;AT4G29580	AT4G29580;AT4G29570	AT4G29570:DESA;AT4G29580:DESB;AT4G29570:DESA
ChipNV_1343	Chr1	16811150	16814760	3.83349e-215	AT1G44191	AT1G44191	AT1G44191:AT1G44191
ChipNV_3895	Chr2	12340490	12344760	5.51293e-215	AT2G28780	AT2G28780	AT2G28780:AT2G28780
ChipNV_627	Chr1	7669090	7674370	5.57022e-215	AT1G21850;AT1G21860	AT1G21850;AT1G21860	AT1G21850:sks8;AT1G21860:sks7
ChipNV_9011	Chr5	8391180	8397270	5.17339e-213	AT5G24550	AT5G24550	AT5G24550:BGLU32
ChipNV_115	Chr1	1535590	1540900	8.18057e-212	AT1G05280;AT1G05290	AT1G05280;AT1G05290	AT1G05280:AT1G05280;AT1G05290:AT1G05290
ChipNV_8573	Chr5	3701860	3705080	9.81693e-212	AT5G11540	AT5G11540	AT5G11540:AT5G11540
ChipNV_2020	Chr1	22241460	22245750	8.85501e-211	AT1G60350;AT1G60360;AT1G60370	AT1G60350;AT1G60360;AT1G60370	AT1G60350:anac024;AT1G60360:AT1G60360;AT1G60370:AT1G60370
ChipNV_2612	Chr1	26456760	26460670	3.81431e-210	AT1G70260	AT1G70260	AT1G70260:AT1G70260
ChipNV_7423	Chr4	10381200	10388410	3.34441e-209	AT4G18960	AT4G18960	AT4G18960:AG
ChipNV_9697	Chr5	17756370	17758090	1.74266e-207	AT5G44120	AT5G44120	AT5G44120:CRA1;AT5G44120:CRA1
ChipNV_9290	Chr5	14642760	14645590	3.56033e-207	AT5G37060	AT5G37060	AT5G37060:CHX24
ChipNV_7813	Chr4	13712480	13715190	6.9863e-206	AT4G27420	AT4G27420	AT4G27420:AT4G27420
ChipNV_9110	Chr5	9072480	9075510	4.34179e-205	AT5G25980	AT5G25980	AT5G25980:TGG2
ChipNV_9671	Chr5	17408790	17412460	8.77965e-204	AT5G43360	AT5G43360	AT5G43360:PHT3
ChipNV_10417	Chr5	24160800	24165850	1.19195e-202	AT5G60010		AT5G60010:AT5G60010
ChipNV_5355	Chr3	7736740	7741560	1.21983e-202	AT3G21960;AT3G21965	AT3G21960;AT3G21965	AT3G21960:AT3G21960;AT3G21965:AT3G21965
ChipNV_4769	Chr3	888200	893720	5.48711e-202	AT3G03660	AT3G03660	AT3G03660:WOX11
ChipNV_4306	Chr2	16076810	16081550	1.18043e-201	AT2G38380;AT2G38390	AT2G38390	AT2G38380:PER22;AT2G38390:PER23
ChipNV_6223	Chr3	18963290	18967240	1.58421e-201	AT3G51060	AT3G51060	AT3G51060:STY1
ChipNV_8720	Chr5	5742830	5749190	2.32989e-201	AT5G17430	AT5G17430	AT5G17430:BBM
ChipNV_4654	Chr2	19219260	19222950	4.61462e-201	AT2G46770	AT2G46770	AT2G46770:EMB2301
ChipNV_9938	Chr5	19991930	19996960	1.0016e-198	AT5G49310;AT5G49320	AT5G49310;AT5G49320	AT5G49310:IMPA-5;AT5G49320:AT5G49320
ChipNV_2311	Chr1	24520050	24524850	2.05749e-198	AT1G65907;AT1G65910	AT1G65907;AT1G65910	AT1G65907:AT1G65907;AT1G65910:anac028
ChipNV_6551	Chr3	22843090	22846850	1.7663e-196	AT3G61720;AT3G61721;AT3G61723	AT3G61720;AT3G61721;AT3G61723	AT3G61720:AT3G61720;AT3G61721:AT3G61721;AT3G61723:AT3G61723;AT3G61723:AT3G61723
ChipNV_5040	Chr3	4576320	4579200	1.29116e-194	AT3G13890	AT3G13890	AT3G13890:ATMYB26
ChipNV_2502	Chr1	25683580	25688030	6.74833e-194	AT1G68480	AT1G68480	AT1G68480:JAG
ChipNV_1838	Chr1	20764010	20766960	3.4575e-193	AT1G55580		AT1G55580:LAS
ChipNV_6409	Chr3	21370700	21375110	3.96781e-193	AT3G57670	AT3G57670	AT3G57670:NTT
ChipNV_4651	Chr2	19212950	19215410	8.34111e-193	AT2G46760	AT2G46760	AT2G46760:AT2G46760
ChipNV_5429	Chr3	8241510	8246690	2.49925e-192	AT3G23130	AT3G23130	AT3G23130:SUP
ChipNV_2705	Chr1	27331300	27334860	3.71529e-190	AT1G72570;AT1G72580	AT1G72570;AT1G72580	AT1G72570:AT1G72570;AT1G72580:AT1G72580
ChipNV_374	Chr1	4701700	4705080	1.43002e-188	AT1G13710	AT1G13710	AT1G13710:CYP78A5
ChipNV_6393	Chr3	21146090	21150150	2.67632e-188	AT3G57130	AT3G57130	AT3G57130:BOP1
ChipNV_8464	Chr5	2386030	2391040	1.44204e-187	AT5G07540;AT5G07550;AT5G07560	AT5G07540;AT5G07550;AT5G07560	AT5G07540:GRP16;AT5G07550:GRP19;AT5G07560:GRP20;AT5G07560:GRP20
ChipNV_4127	Chr2	14341120	14343880	1.97078e-186	AT2G33880	AT2G33880	AT2G33880:HB-3
ChipNV_6039	Chr3	17372870	17376550	4.02419e-186	AT3G47180;AT3G47190	AT3G47180;AT3G47190	AT3G47180:AT3G47180;AT3G47190:AT3G47190
ChipNV_3529	Chr2	9372170	9376360	1.04473e-185	AT2G22030;AT2G22040	AT2G22030;AT2G22040	AT2G22030:AT2G22030;AT2G22040:AT2G22040
ChipNV_6339	Chr3	20525830	20530200	1.2616e-185	AT3G55370	AT3G55370	AT3G55370:OBP3
ChipNV_4885	Chr3	2827750	2832590	6.58104e-184	AT3G09220	AT3G09220	AT3G09220:LAC7
ChipNV_8616	Chr5	4233580	4236210	6.64517e-182	AT5G13250	AT5G13250	AT5G13250:AT5G13250
ChipNV_2925	Chr1	29875760	29879750	9.00104e-182	AT1G79430	AT1G79430	AT1G79430:APL
ChipNV_5906	Chr3	16401630	16404660	9.44611e-182	AT3G44930	AT3G44930	AT3G44930:ATCHX10;AT3G44930:ATCHX10
ChipNV_7804	Chr4	13607220	13610930	3.54129e-181	AT4G27140;AT4G27150	AT4G27140;AT4G27150	AT4G27140:AT4G27140;AT4G27150:AT4G27150
ChipNV_4927	Chr3	3306680	3309540	9.39754e-180	AT3G10575;AT3G10580;AT3G10585	AT3G10580;AT3G10585;AT3G10575	AT3G10575:AT3G10575;AT3G10580:AT3G10580;AT3G10585:AT3G10585;AT3G10575:AT3G10575
ChipNV_4666	Chr2	19324360	19326690	2.30151e-179	AT2G47030	AT2G47030	AT2G47030:VGDH1
ChipNV_10457	Chr5	24533840	24537890	1.25461e-178	AT5G60970	AT5G60970	AT5G60970:TCP5
ChipNV_1181	Chr1	12231290	12234690	1.76042e-178	AT1G33743;AT1G33750	AT1G33743;AT1G33750	AT1G33743:AT1G33743;AT1G33750:AT1G33750
ChipNV_3725	Chr2	10826980	10831550	5.47273e-178	AT2G25440;AT2G25450	AT2G25450	AT2G25440:AtRLP20;AT2G25450:AT2G25450;AT2G25450:AT2G25450
ChipNV_550	Chr1	6906940	6910440	3.17812e-177	AT1G19900	AT1G19900	AT1G19900:AT1G19900
ChipNV_7605	Chr4	11849680	11853170	6.94335e-177	AT4G22490;AT4G22505	AT4G22490;AT4G22505	AT4G22490:AT4G22490;AT4G22505:AT4G22505
ChipNV_3558	Chr2	9671680	9674690	6.62649e-176	AT2G22750	AT2G22750	AT2G22750:AT2G22750
ChipNV_540	Chr1	6837190	6840370	1.2527e-175	AT1G19790	AT1G19790	AT1G19790:SRS7
ChipNV_6477	Chr3	21897070	21900760	2.87595e-175	AT3G59230;AT3G59240	AT3G59230;AT3G59240	AT3G59230:AT3G59230;AT3G59240:AT3G59240
ChipNV_5219	Chr3	6387220	6390910	5.00091e-175
ChipNV_6929	Chr4	6581410	6584140	1.73449e-174	AT4G10660	AT4G10660	AT4G10660:AT4G10660
ChipNV_8572	Chr5	3695920	3697830	5.9385e-174	AT5G11530	AT5G11530	AT5G11530:EMF1;AT5G11530:EMF1
ChipNV_6751	Chr4	1586650	1590650	1.06417e-173	AT4G03565;AT4G03566;AT4G03570	AT4G03565;AT4G03566	AT4G03565:AT4G03565;AT4G03566:AT4G03566;AT4G03570:AT4G03570
ChipNV_3552	Chr2	9618150	9622560	3.6918e-173	AT2G22630	AT2G22630	AT2G22630:AGL17
ChipNV_4378	Chr2	16795260	16798570	1.53528e-170	AT2G40220	AT2G40220	AT2G40220:ABI4
ChipNV_5293	Chr3	7313300	7316590	2.53721e-169	AT3G20880	AT3G20880	AT3G20880:AT3G20880
ChipNV_8600	Chr5	4062870	4067450	4.38929e-169	AT5G12870	AT5G12870	AT5G12870:MYB46
ChipNV_8197	Chr4	17855840	17859110	1.163e-168	AT4G37990;AT4G38000	AT4G37990;AT4G38000	AT4G37990:ELI3-2;AT4G38000:AT4G38000
ChipNV_3494	Chr2	9018520	9021690	3.12198e-168	AT2G20993;AT2G21000;AT2G21010	AT2G20993;AT2G21000;AT2G21010	AT2G20993:AT2G20993;AT2G21000:AT2G21000;AT2G21010:AT2G21010
ChipNV_10028	Chr5	20656210	20660070	7.22935e-167	AT5G50790	AT5G50790	AT5G50790:AT5G50790
ChipNV_4272	Chr2	15821580	15824620	7.11828e-166	AT2G37730	AT2G37730	AT2G37730:AT2G37730
ChipNV_3355	Chr2	7848100	7851470	2.46888e-165	AT2G18060	AT2G18060	AT2G18060:VND1
ChipNV_3059	Chr2	1058770	1062690	5.93718e-165	AT2G03500	AT2G03500	AT2G03500:AT2G03500
ChipNV_8875	Chr5	7366850	7370560	7.88788e-165	AT5G22260	AT5G22260;AT5G22250	AT5G22260:MS1;AT5G22250:AT5G22250
ChipNV_7125	Chr4	8060170	8063160	2.79445e-164	AT4G13960	AT4G13960	AT4G13960:DL3020C
ChipNV_168	Chr1	2352970	2356540	7.27419e-164	AT1G07640	AT1G07640	AT1G07640:OBP2
ChipNV_7904	Chr4	14517810	14520960	1.72167e-163	AT4G29610;AT4G29620	AT4G29620	AT4G29610:AT4G29610;AT4G29620:CDA2
ChipNV_5291	Chr3	7300050	7303120	2.89373e-163	AT3G20840	AT3G20840	AT3G20840:PLT1
ChipNV_7574	Chr4	11690640	11694820	2.01262e-161	AT4G22066;AT4G22070	AT4G22066;AT4G22070	AT4G22066:AT4G22066;AT4G22070:WRKY31
ChipNV_7302	Chr4	9318350	9320320	6.76583e-161	AT4G16550		AT4G16550:DL4300C
ChipNV_5324	Chr3	7527690	7530300	2.44034e-160	AT3G21371;AT3G21380	AT3G21371;AT3G21380;AT3G21370	AT3G21371:AT3G21371;AT3G21380:AT3G21380;AT3G21370:BGLU19
ChipNV_10467	Chr5	24582110	24585420	5.39426e-160	AT5G61110;AT5G61120	AT5G61110	AT5G61110:AT5G61110;AT5G61120:AT5G61120
ChipNV_7887	Chr4	14411150	14413870	8.69572e-159	AT4G29230		AT4G29230:anac075
ChipNV_10561	Chr5	25902540	25904680	1.0689e-158	AT5G64790	AT5G64790	AT5G64790:AT5G64790
ChipNV_3044	Chr2	959420	963590	3.00101e-158	AT2G03160;AT2G03170;AT2G03180	AT2G03160;AT2G03170;AT2G03180	AT2G03160:ASK19;AT2G03170:ASK14;AT2G03180:AT2G03180
ChipNV_2348	Chr1	24712580	24715010	8.37378e-158	AT1G66290	AT1G66290	AT1G66290:AT1G66290
ChipNV_6566	Chr3	23016360	23018720	8.89809e-158	AT3G62170	AT3G62170	AT3G62170:VGDH2
ChipNV_5217	Chr3	6383180	6385700	1.05944e-157	AT3G18550	AT3G18550	AT3G18550:BRC1
ChipNV_10454	Chr5	24503700	24506030	1.90273e-157	AT5G60910	AT5G60910	AT5G60910:AGL8;AT5G60910:AGL8
ChipNV_6908	Chr4	6414830	6417670	6.1017e-157	AT4G10350	AT4G10350	AT4G10350:ANAC070
ChipNV_5615	Chr3	9853920	9857880	1.8268e-156	AT3G26790	AT3G26790	AT3G26790:FUS3
ChipNV_442	Chr1	5602030	5604480	4.07717e-155	AT1G16390	AT1G16390	AT1G16390:ATOCT3
ChipNV_445	Chr1	5608620	5611180	7.09567e-155	AT1G16410	AT1G16410	AT1G16410:CYP79F1
ChipNV_860	Chr1	9618590	9623380	3.43296e-154	AT1G27660	AT1G27660	AT1G27660:AT1G27660
ChipNV_456	Chr1	5791750	5794470	1.72994e-153	AT1G16940	AT1G16940	AT1G16940:AT1G16940
ChipNV_7204	Chr4	8750600	8753260	2.37581e-153	AT4G15330	AT4G15330	AT4G15330:CYP705A1
ChipNV_7469	Chr4	10759550	10762420	2.49344e-153	AT4G19800	AT4G19800	AT4G19800:CHIC1
ChipNV_8955	Chr5	7835390	7838660	1.18113e-152	AT5G23260	AT5G23260	AT5G23260:TT16
ChipNV_4739	Chr3	464620	467900	2.50841e-152	AT3G02310	AT3G02310	AT3G02310:SEP2
ChipNV_235	Chr1	3231720	3236140	2.8493e-152	AT1G09932;AT1G09935	AT1G09932;AT1G09935	AT1G09932:AT1G09932;AT1G09935:AT1G09935
ChipNV_1671	Chr1	19361770	19367610	3.30159e-152	AT1G52070	AT1G52070	AT1G52070:AT1G52070
ChipNV_4273	Chr2	15825020	15828850	5.02374e-152	AT2G37740	AT2G37740	AT2G37740:ZFP10
ChipNV_10285	Chr5	22848410	22850630	9.53641e-152	AT5G56410;AT5G56420	AT5G56410	AT5G56410:AT5G56410;AT5G56420:AT5G56420
ChipNV_804	Chr1	9100350	9104690	1.87421e-151	AT1G26310	AT1G26310	AT1G26310:CAL
ChipNV_2027	Chr1	22254170	22256220	4.78135e-151	AT1G60400	AT1G60400	AT1G60400:AT1G60400
ChipNV_9010	Chr5	8385500	8388780	8.4283e-150	AT5G24540	AT5G24540	AT5G24540:BGLU31
ChipNV_8652	Chr5	4901930	4906590	2.20822e-149	AT5G15130	AT5G15130	AT5G15130:WRKY72
ChipNV_10009	Chr5	20465920	20468180	3.21514e-149	AT5G50300	AT5G50300	AT5G50300:AT5G50300
ChipNV_75	Chr1	967770	969950	5.11376e-149	AT1G03840	AT1G03840	AT1G03840:MGP;AT1G03840:MGP
ChipNV_7072	Chr4	7721390	7723670	7.44548e-149	AT4G13260		AT4G13260:YUC2
ChipNV_3532	Chr2	9380230	9382490	2.10704e-148	AT2G22060	AT2G22060	AT2G22060:AT2G22060
ChipNV_10263	Chr5	22710410	22713770	3.6355e-148	AT5G56075;AT5G56080	AT5G56080	AT5G56075:AT5G56075;AT5G56080:NAS2
ChipNV_1749	Chr1	20039790	20043410	1.14324e-147	AT1G53687;AT1G53690	AT1G53687;AT1G53690;AT1G53683	AT1G53687:MIR169E;AT1G53690:AT1G53690;AT1G53683:MIR169D
ChipNV_822	Chr1	9269420	9272220	1.4664e-147	AT1G26780	AT1G26780	AT1G26780:MYB117
ChipNV_6581	Chr3	23176270	23178460	2.09827e-147	AT3G62670	AT3G62670	AT3G62670:ARR20
ChipNV_1326	Chr1	16232520	16235650	7.14844e-147	AT1G43140	AT1G43140	AT1G43140:AT1G43140
ChipNV_8281	Chr5	538410	540630	7.32146e-147	AT5G02460		AT5G02460:AT5G02460
ChipNV_8820	Chr5	6660190	6662480	7.36442e-147	AT5G19700	AT5G19700	AT5G19700:AT5G19700
ChipNV_582	Chr1	7272460	7275260	8.85659e-147	AT1G20900	AT1G20900	AT1G20900:ESC
ChipNV_2116	Chr1	23065880	23069990	9.15469e-147
ChipNV_3736	Chr2	10992680	10996020	1.3139e-146	AT2G25770;AT2G25780	AT2G25770;AT2G25780	AT2G25770:AT2G25770;AT2G25780:AT2G25780
ChipNV_778	Chr1	8848960	8851560	1.50867e-146	AT1G25250	AT1G25250	AT1G25250:AtIDD16
ChipNV_10633	Chr5	26739790	26742130	1.61096e-146	AT5G66970;AT5G66980	AT5G66970;AT5G66980	AT5G66970:AT5G66970;AT5G66980:AT5G66980
ChipNV_1525	Chr1	18220610	18225480	2.74926e-146	AT1G49250	AT1G49250	AT1G49250:AT1G49250;AT1G49250:AT1G49250
ChipNV_9866	Chr5	19025810	19029750	1.04408e-145	AT5G46877	AT5G46877	AT5G46877:AT5G46877
ChipNV_5279	Chr3	7235420	7239140	1.89254e-144	AT3G20705;AT3G20710	AT3G20705;AT3G20710	AT3G20705:AT3G20705;AT3G20710:AT3G20710
ChipNV_4907	Chr3	3076510	3079640	3.56297e-144	AT3G10000	AT3G10000	AT3G10000:EDA31
ChipNV_4688	Chr2	19504020	19506530	1.15219e-143	AT2G47530;AT2G47540	AT2G47530;AT2G47540	AT2G47530:AT2G47530;AT2G47540:AT2G47540
ChipNV_8774	Chr5	6163840	6166070	1.34132e-143	AT5G18560	AT5G18560	AT5G18560:PUCHI
ChipNV_9403	Chr5	15372760	15376130	3.36294e-143	AT5G38396;AT5G38400	AT5G38396;AT5G38400	AT5G38396:AT5G38396;AT5G38400:AT5G38400
ChipNV_7919	Chr4	14685320	14687520	1.65593e-142	AT4G30040;AT4G30050	AT4G30040	AT4G30040:AT4G30040;AT4G30050:AT4G30050
ChipNV_9707	Chr5	17770980	17774840	2.02884e-142	AT5G44160	AT5G44160	AT5G44160:NUC
ChipNV_4648	Chr2	19206650	19209060	3.35117e-142	AT2G46740;AT2G46750	AT2G46740	AT2G46740:AT2G46740;AT2G46750:AT2G46750
ChipNV_4039	Chr2	13475970	13478370	5.01672e-142	AT2G31690	AT2G31690	AT2G31690:AT2G31690
ChipNV_7132	Chr4	8215400	8217770	3.64147e-141	AT4G14260	AT4G14260	AT4G14260:AT4G14260
ChipNV_10612	Chr5	26503400	26506660	1.15051e-140	AT5G66350	AT5G66350	AT5G66350:SHI
ChipNV_1624	Chr1	19086850	19089570	1.55316e-140	AT1G51470	AT1G51470	AT1G51470:BGLU35
ChipNV_10252	Chr5	22624640	22627080	1.51067e-139	AT5G55893	AT5G55893	AT5G55893:AT5G55893
ChipNV_8306	Chr5	953350	957410	1.59956e-139
ChipNV_2304	Chr1	24504560	24506440	1.86245e-139	AT1G65875	AT1G65875	AT1G65875:AT1G65875
ChipNV_3380	Chr2	8009560	8013300	4.40028e-139	AT2G18480	AT2G18480	AT2G18480:AT2G18480
ChipNV_3597	Chr2	9864740	9866620	8.59057e-139	AT2G23170;AT2G23171	AT2G23170;AT2G23171	AT2G23170:GH3.3;AT2G23171:AT2G23171;AT2G23171:AT2G23171
ChipNV_10278	Chr5	22811410	22814350	1.21526e-138	AT5G56325;AT5G56330	AT5G56325;AT5G56330	AT5G56325:AT5G56325;AT5G56330:ACA8
ChipNV_6067	Chr3	17617160	17621440	2.72886e-138	AT3G47770	AT3G47770	AT3G47770:ATH5
ChipNV_2103	Chr1	23003340	23006410	2.75599e-138	AT1G62270	AT1G62270	AT1G62270:AT1G62270
ChipNV_2142	Chr1	23215950	23218450	4.44879e-138	AT1G62700	AT1G62700	AT1G62700:ANAC026
ChipNV_3903	Chr2	12362960	12366280	1.19302e-137	AT2G28810	AT2G28810	AT2G28810:AT2G28810
ChipNV_5005	Chr3	4097810	4101100	2.09266e-137	AT3G12890	AT3G12890	AT3G12890:ASML2
ChipNV_1795	Chr1	20481400	20483880	3.42026e-137	AT1G54940	AT1G54940	AT1G54940:PGSIP4
ChipNV_1042	Chr1	11076330	11080110	5.38862e-137	AT1G31050;AT1G31060	AT1G31050;AT1G31060	AT1G31050:AT1G31050;AT1G31060:AT1G31060
ChipNV_491	Chr1	6269930	6273220	1.3134e-136	AT1G18230	AT1G18220;AT1G18230	AT1G18230:AT1G18230;AT1G18220:ATPUP9;AT1G18230:AT1G18230
ChipNV_9667	Chr5	17393560	17395530	2.26538e-136	AT5G43340	AT5G43340	AT5G43340:PHT6
ChipNV_481	Chr1	6176470	6180390	3.10656e-136	AT1G17950	AT1G17950	AT1G17950:MYB52
ChipNV_4946	Chr3	3495600	3498350	7.98983e-136	AT3G11160;AT3G11165	AT3G11160	AT3G11160:AT3G11160;AT3G11165:AT3G11165
ChipNV_1984	Chr1	22000450	22003450	1.33898e-135	AT1G59790	AT1G59790	AT1G59790:AT1G59790
ChipNV_1896	Chr1	21319050	21322780	1.54404e-135	AT1G57565;AT1G57570	AT1G57565;AT1G57570	AT1G57565:AT1G57565;AT1G57570:AT1G57570
ChipNV_1836	Chr1	20757590	20760200	1.38761e-134	AT1G55570	AT1G55570	AT1G55570:sks12
ChipNV_7994	Chr4	15632740	15635930	4.0792e-134	AT4G32378;AT4G32380	AT4G32378;AT4G32380	AT4G32378:AT4G32378;AT4G32380:AT4G32380
ChipNV_6328	Chr3	20434340	20436600	8.86242e-134	AT3G55130	AT3G55130	AT3G55130:ATWBC19
ChipNV_9719	Chr5	17862040	17864100	8.89594e-134	AT5G44345	AT5G44345	AT5G44345:AT5G44345
ChipNV_1831	Chr1	20701420	20703440	1.23354e-133	AT1G55440	AT1G55440	AT1G55440:AT1G55440;AT1G55440:AT1G55440
ChipNV_4370	Chr2	16724220	16726100	2.32245e-133	AT2G40050	AT2G40050	AT2G40050:AT2G40050
ChipNV_746	Chr1	8592970	8596420	6.75651e-133	AT1G24256;AT1G24260	AT1G24260	AT1G24256:AT1G24256;AT1G24260:SEP3
ChipNV_2114	Chr1	23061180	23063840	9.75539e-133	AT1G62360	AT1G62360	AT1G62360:STM
ChipNV_8666	Chr5	5094890	5097290	2.26122e-132	AT5G15660	AT5G15660	AT5G15660:AT5G15660
ChipNV_6738	Chr4	1351820	1353910	7.58159e-132	AT4G03060	AT4G03060	AT4G03060:AOP2
ChipNV_33	Chr1	415500	417800	1.21907e-131	AT1G02190		AT1G02190:AT1G02190
ChipNV_68	Chr1	923560	925900	1.32173e-131	AT1G03710;AT1G03720	AT1G03710	AT1G03710:AT1G03710;AT1G03720:AT1G03720;AT1G03710:AT1G03710
ChipNV_932	Chr1	10162300	10164770	8.499e-131	AT1G29090	AT1G29090	AT1G29090:AT1G29090
ChipNV_6737	Chr4	1344030	1346480	9.95547e-131	AT4G03050	AT4G03050	AT4G03050:AOP3
ChipNV_8169	Chr4	17752130	17753950	1.06796e-130	AT4G37770	AT4G37770	AT4G37770:ACS8;AT4G37770:ACS8
ChipNV_9954	Chr5	20090850	20093600	1.19945e-130	AT5G49520	AT5G49520	AT5G49520:WRKY48;AT5G49520:WRKY48
ChipNV_8655	Chr5	4913840	4916410	1.60439e-130	AT5G15150	AT5G15150	AT5G15150:ATHB-3
ChipNV_1179	Chr1	12226010	12228570	1.89058e-130	AT1G33730	AT1G33730	AT1G33730:CYP76C5
ChipNV_1155	Chr1	11994100	11996590	2.6016e-130	AT1G33090		AT1G33090:AT1G33090
ChipNV_8925	Chr5	7696150	7698110	3.68473e-129	AT5G23000	AT5G23000	AT5G23000:MYB37;AT5G23000:MYB37
ChipNV_7457	Chr4	10739210	10740780	5.49601e-129	AT4G19740	AT4G19740	AT4G19740:AT4G19740
ChipNV_443	Chr1	5604800	5607340	5.82128e-129	AT1G16400	AT1G16400	AT1G16400:CYP79F2
ChipNV_10068	Chr5	21033670	21036680	6.37167e-129	AT5G51780	AT5G51780	AT5G51780:AT5G51780
ChipNV_10550	Chr5	25654540	25656270	1.07467e-128	AT5G64110	AT5G64110	AT5G64110:PER70
ChipNV_6803	Chr4	5148030	5150670	1.15937e-128	AT4G08150		AT4G08150:KNAT1
ChipNV_4619	Chr2	18718210	18720530	1.47045e-128	AT2G45420	AT2G45420	AT2G45420:LBD18
ChipNV_6275	Chr3	19529800	19532910	1.53575e-128	AT3G52680;AT3G52690;AT3G52700	AT3G52690	AT3G52680:AT3G52680;AT3G52690:AT3G52690;AT3G52700:AT3G52700
ChipNV_3219	Chr2	6451360	6454090	6.0047e-128	AT2G14960	AT2G14960	AT2G14960:GH3.1
ChipNV_4620	Chr2	18726490	18729420	9.23093e-128	AT2G45430	AT2G45430	AT2G45430:AT2G45430
ChipNV_37	Chr1	465530	467820	1.10913e-127	AT1G02340	AT1G02340	AT1G02340:HFR1;AT1G02340:HFR1
ChipNV_2530	Chr1	25861020	25863950	1.30031e-127	AT1G68810	AT1G68810	AT1G68810:AT1G68810
ChipNV_5957	Chr3	16719740	16723180	1.43455e-127	AT3G45560	AT3G45560	AT3G45560:AT3G45560
ChipNV_8027	Chr4	16180760	16183330	1.84309e-127	AT4G33710;AT4G33720	AT4G33710;AT4G33720	AT4G33710:YPR1;AT4G33720:YPR1
ChipNV_2453	Chr1	25444330	25448340	2.45033e-127	AT1G67860;AT1G67865	AT1G67860;AT1G67865	AT1G67860:AT1G67860;AT1G67865:AT1G67865
ChipNV_3733	Chr2	10946590	10949740	4.27372e-127	AT2G25697;AT2G25700	AT2G25697;AT2G25700	AT2G25697:AT2G25697;AT2G25700:ASK3
ChipNV_3530	Chr2	9376570	9378470	3.52596e-126	AT2G22050	AT2G22050	AT2G22050:AT2G22050
ChipNV_6670	Chr4	596410	599750	3.69243e-126	AT4G01440	AT4G01440	AT4G01440:AT4G01440;AT4G01440:AT4G01440
ChipNV_6079	Chr3	17843870	17844990	4.77788e-126
ChipNV_4058	Chr2	13709650	13712070	5.03981e-126	AT2G32275	AT2G32275	AT2G32275:AT2G32275;AT2G32275:AT2G32275
ChipNV_1625	Chr1	19089830	19094880	6.87767e-126	AT1G51470;AT1G51480	AT1G51480;AT1G51490	AT1G51470:BGLU35;AT1G51480:AT1G51480;AT1G51490:BGLU36
ChipNV_7690	Chr4	12352230	12355420	1.06885e-125	AT4G23713	AT4G23713	AT4G23713:MIR319A
ChipNV_7805	Chr4	13611140	13613010	1.51858e-125	AT4G27160	AT4G27160	AT4G27160:AT2S3
ChipNV_30	Chr1	365380	367710	2.90966e-125	AT1G02065	AT1G02065	AT1G02065:SPL8;AT1G02065:SPL8
ChipNV_4599	Chr2	18628350	18632210	2.91346e-125	AT2G45190	AT2G45190	AT2G45190:AFO
ChipNV_9867	Chr5	19031280	19034550	5.59844e-125	AT5G46880	AT5G46880	AT5G46880:HB-7
ChipNV_5034	Chr3	4420200	4423010	7.55931e-125	AT3G13540	AT3G13540	AT3G13540:ATMYB5;AT3G13540:ATMYB5
ChipNV_7064	Chr4	7671240	7673130	1.24069e-124	AT4G13210		AT4G13210:AT4G13210
ChipNV_72	Chr1	953410	956710	1.43608e-124	AT1G03790	AT1G03790	AT1G03790:SOM
ChipNV_9003	Chr5	8224980	8228250	1.55905e-124	AT5G24220	AT5G24220	AT5G24220:AT5G24220
ChipNV_9633	Chr5	17048670	17051380	1.61662e-124
ChipNV_4382	Chr2	16816790	16818490	1.85862e-124	AT2G40260	AT2G40260	AT2G40260:AT2G40260
ChipNV_3233	Chr2	6671240	6673860	2.49866e-124	AT2G15327;AT2G15330	AT2G15327;AT2G15330	AT2G15327:AT2G15327;AT2G15330:AT2G15330;AT2G15330:AT2G15330
ChipNV_6241	Chr3	19293000	19295840	2.59944e-124	AT3G52000;AT3G52003	AT3G52000;AT3G52003	AT3G52000:scpl36;AT3G52003:AT3G52003
ChipNV_1703	Chr1	19627660	19630240	3.34185e-124
ChipNV_1829	Chr1	20697490	20699780	3.41659e-124	AT1G55430	AT1G55430	AT1G55430:AT1G55430
ChipNV_6325	Chr3	20424620	20427010	6.02818e-124	AT3G55110		AT3G55110:AT3G55110
ChipNV_2655	Chr1	26758030	26761240	7.96609e-124	AT1G70970	AT1G70970	AT1G70970:AT1G70970
ChipNV_7791	Chr4	13349590	13352810	8.02445e-124	AT4G26420	AT4G26420	AT4G26420:GAMT1
ChipNV_4810	Chr3	1230000	1233130	9.67772e-124	AT3G04570	AT3G04570	AT3G04570:AT3G04570
ChipNV_7303	Chr4	9323350	9325570	1.86336e-123	AT4G16550;AT4G16560	AT4G16550	AT4G16550:DL4300C;AT4G16560:AT4G16560
ChipNV_6796	Chr4	2765310	2768250	2.08304e-123	AT4G05470	AT4G05470	AT4G05470:AT4G05470
ChipNV_10427	Chr5	24320570	24323730	2.32883e-123	AT5G60470;AT5G60480	AT5G60470;AT5G60480	AT5G60470:AT5G60470;AT5G60480:AtHB26
ChipNV_6105	Chr3	18052810	18055270	4.38387e-123	AT3G48740	AT3G48740	AT3G48740:AT3G48740
ChipNV_6250	Chr3	19440490	19442250	4.67584e-123	AT3G52450	AT3G52450	AT3G52450:PUB22;AT3G52450:PUB22
ChipNV_119	Chr1	1550210	1552730	5.34597e-123	AT1G05310	AT1G05310	AT1G05310:AT1G05310
ChipNV_5571	Chr3	9363830	9368730	6.14779e-123
ChipNV_4011	Chr2	13241130	13244740	8.02971e-123	AT2G31082	AT2G31082	AT2G31082:CLE7
ChipNV_6344	Chr3	20585810	20589660	9.06422e-123	AT3G55512	AT3G55512	AT3G55512:MIR172D
ChipNV_10284	Chr5	22845430	22847970	1.20206e-122	AT5G56400	AT5G56400	AT5G56400:AT5G56400
ChipNV_116	Chr1	1541230	1543790	1.6804e-122	AT1G05291	AT1G05291	AT1G05291:AT1G05291
ChipNV_106	Chr1	1300380	1302400	5.96013e-122	AT1G04660;AT1G04670	AT1G04660;AT1G04670	AT1G04660:AT1G04660;AT1G04670:AT1G04670
ChipNV_5352	Chr3	7730800	7733720	6.04526e-122	AT3G21940;AT3G21945	AT3G21945	AT3G21940:AT3G21940;AT3G21945:AT3G21945
ChipNV_5180	Chr3	5914620	5916630	8.82612e-122	AT3G17320	AT3G17320	AT3G17320:AT3G17320;AT3G17320:AT3G17320
ChipNV_2522	Chr1	25846250	25848540	1.86132e-121	AT1G68800		AT1G68800:TCP12
ChipNV_8294	Chr5	745230	747350	3.00198e-121	AT5G03150	AT5G03150	AT5G03150:JKD
ChipNV_4044	Chr2	13511220	13513240	3.06262e-121	AT2G31770	AT2G31770	AT2G31770:ARI9
ChipNV_10114	Chr5	21348370	21349790	5.19855e-121	AT5G52620	AT5G52620	AT5G52620:AT5G52620
ChipNV_8901	Chr5	7509710	7512360	6.16201e-121	AT5G22600	AT5G22600	AT5G22600:AT5G22600
ChipNV_5359	Chr3	7747090	7750640	8.53884e-121	AT3G21985;AT3G21990	AT3G21990;AT3G21985	AT3G21985:AT3G21985;AT3G21990:AT3G21990;AT3G21985:AT3G21985
ChipNV_4838	Chr3	1845440	1848100	9.72108e-121	AT3G06120	AT3G06120	AT3G06120:MUTE
ChipNV_5338	Chr3	7693250	7696160	1.28432e-120	AT3G21830;AT3G21840	AT3G21830;AT3G21840	AT3G21830:ASK8;AT3G21840:ASK7
ChipNV_805	Chr1	9104980	9107050	1.39479e-120	AT1G26320	AT1G26320	AT1G26320:AT1G26320
ChipNV_10610	Chr5	26479820	26482030	1.57275e-120	AT5G66300	AT5G66300	AT5G66300:NAC105
ChipNV_6403	Chr3	21337220	21339190	1.83343e-120	AT3G57620	AT3G57620	AT3G57620:AT3G57620
ChipNV_10061	Chr5	20918020	20919890	2.7065e-120	AT5G51500	AT5G51500	AT5G51500:AT5G51500
ChipNV_4319	Chr2	16248090	16252120	6.38912e-120	AT2G38920	AT2G38920	AT2G38920:AT2G38920
ChipNV_9626	Chr5	17033890	17035640	6.66907e-120		AT5G42590	AT5G42590:CYP71A16
ChipNV_4312	Chr2	16123910	16125520	1.13667e-119	AT2G38510	AT2G38510	AT2G38510:AT2G38510
ChipNV_890	Chr1	9898590	9900770	1.27592e-119	AT1G28300	AT1G28300	AT1G28300:LEC2
ChipNV_1601	Chr1	18975790	18979100	1.38024e-119	AT1G51190	AT1G51190	AT1G51190:PLT2
ChipNV_10543	Chr5	25459570	25462420	1.39787e-119	AT5G63595;AT5G63600	AT5G63595;AT5G63600	AT5G63595:FLS4;AT5G63600:FLS5;AT5G63600:FLS5
ChipNV_5897	Chr3	16358060	16360780	1.94314e-119	AT3G44810	AT3G44810	AT3G44810:AT3G44810
ChipNV_10071	Chr5	21044460	21048260	2.34213e-119	AT5G51800	AT5G51800	AT5G51800:AT5G51800
ChipNV_10207	Chr5	22138380	22142810	2.93218e-119
ChipNV_8685	Chr5	5400600	5402820	4.45145e-119	AT5G16530	AT5G16530	AT5G16530:PIN5
ChipNV_2271	Chr1	24405970	24410400	4.46649e-119	AT1G65630	AT1G65630	AT1G65630:DegP3
ChipNV_7810	Chr4	13681730	13684340	6.02639e-119	AT4G27330	AT4G27330	AT4G27330:SPL
ChipNV_213	Chr1	2906810	2909940	6.71529e-119	AT1G09026;AT1G09030	AT1G09026;AT1G09030	AT1G09026:AT1G09026;AT1G09030:NF-YB4
ChipNV_3883	Chr2	12275590	12277070	8.2136e-119	AT2G28630	AT2G28630	AT2G28630:KCS12;AT2G28630:KCS12
ChipNV_834	Chr1	9310810	9313850	8.24098e-119	AT1G26870	AT1G26870	AT1G26870:FEZ
ChipNV_10552	Chr5	25659340	25661010	1.17914e-118	AT5G64120	AT5G64120	AT5G64120:PER71
ChipNV_2845	Chr1	28955720	28960130	2.32377e-118	AT1G77080	AT1G77080	AT1G77080:MAF1;AT1G77080:MAF1
ChipNV_1792	Chr1	20461260	20464680	5.09816e-118	AT1G54880;AT1G54890	AT1G54880;AT1G54890	AT1G54880:AT1G54880;AT1G54890:AT1G54890
ChipNV_709	Chr1	8299330	8302690	7.18055e-118	AT1G23380	AT1G23380	AT1G23380:KNAT6
ChipNV_1536	Chr1	18249830	18251130	7.98288e-118	AT1G49330	AT1G49330	AT1G49330:AT1G49330
ChipNV_9075	Chr5	8874760	8879500	1.49559e-117	AT5G25490	AT5G25490	AT5G25490:AT5G25490
ChipNV_8527	Chr5	3193410	3196240	3.97884e-117	AT5G10180		AT5G10180:SULTR2;1
ChipNV_10282	Chr5	22841600	22844510	6.57476e-117	AT5G56390	AT5G56390	AT5G56390:AT5G56390
ChipNV_8983	Chr5	8105170	8108300	1.24838e-116	AT5G23989;AT5G23990	AT5G23989	AT5G23989:AT5G23989;AT5G23990:FRO5
ChipNV_3527	Chr2	9358340	9361590	2.97304e-116	AT2G21980;AT2G21990	AT2G21980;AT2G21990	AT2G21980:AT2G21980;AT2G21990:AT2G21990
ChipNV_8583	Chr5	3749640	3752720	3.07958e-116	AT5G11660		AT5G11660:AT5G11660
ChipNV_8806	Chr5	6483690	6486510	3.14113e-116	AT5G19270		AT5G19270:AT5G19270
ChipNV_6421	Chr3	21497620	21499750	4.08057e-116	AT3G58060	AT3G58060	AT3G58060:AT3G58060
ChipNV_7465	Chr4	10752670	10755460	5.60611e-116	AT4G19770;AT4G19780	AT4G19770	AT4G19770:AT4G19770;AT4G19780:AT4G19780
ChipNV_5723	Chr3	10923170	10925850	9.96919e-116	AT3G28917	AT3G28917	AT3G28917:MIF2
ChipNV_4996	Chr3	3954070	3956780	1.52067e-115	AT3G12460;AT3G12470	AT3G12460;AT3G12450;AT3G12470	AT3G12460:AT3G12460;AT3G12470:AT3G12470;AT3G12450:AT3G12450;AT3G12470:AT3G12470
ChipNV_4807	Chr3	1215380	1218770	2.32905e-115	AT3G04510;AT3G04520	AT3G04510	AT3G04510:LSH2;AT3G04520:THA2
ChipNV_815	Chr1	9160890	9162800	4.36961e-115	AT1G26510	AT1G26510	AT1G26510:AT1G26510;AT1G26510:AT1G26510
ChipNV_2639	Chr1	26711680	26714790	5.08713e-115	AT1G70840	AT1G70840	AT1G70840:MLP31
ChipNV_7327	Chr4	9560140	9562890	6.24865e-115	AT4G16990	AT4G16990	AT4G16990:RLM3;AT4G16990:RLM3
ChipNV_896	Chr1	9910170	9913940	7.15429e-115	AT1G28310	AT1G28310	AT1G28310:AT1G28310
ChipNV_297	Chr1	4023640	4025630	7.69733e-115	AT1G11920	AT1G11920	AT1G11920:AT1G11920
ChipNV_542	Chr1	6842340	6845500	9.61867e-115
ChipNV_7453	Chr4	10733660	10736120	3.18972e-114	AT4G19730	AT4G19730	AT4G19730:CHIC1
ChipNV_135	Chr1	1740720	1742740	3.64538e-114	AT1G05800	AT1G05800	AT1G05800:DGL
ChipNV_10585	Chr5	26113260	26115340	3.71821e-114	AT5G65340	AT5G65340	AT5G65340:AT5G65340
ChipNV_5184	Chr3	6002890	6005960	4.29407e-114	AT3G17540;AT3G17550	AT3G17540;AT3G17550	AT3G17540:AT3G17540;AT3G17550:AT3G17550;AT3G17540:AT3G17540;AT3G17550:AT3G17550
ChipNV_1912	Chr1	21409440	21412360	4.6243e-114	AT1G57800	AT1G57800	AT1G57800:VIM5
ChipNV_6605	Chr4	63080	65540	1.18422e-113	AT4G00160	AT4G00160	AT4G00160:AT4G00160
ChipNV_2082	Chr1	22803390	22806340	1.27578e-113	AT1G61750	AT1G61750	AT1G61750:AT1G61750
ChipNV_10631	Chr5	26706080	26708680	1.75437e-113	AT5G66870		AT5G66870:ASL1
ChipNV_8735	Chr5	5848710	5850670	3.69451e-113	AT5G17725	AT5G17725	AT5G17725:AT5G17725
ChipNV_5471	Chr3	8715690	8718380	4.28042e-113	AT3G24140	AT3G24140	AT3G24140:FMA
ChipNV_10408	Chr5	23991160	23993110	7.20924e-113	AT5G59520	AT5G59520	AT5G59520:ZIP2
ChipNV_8706	Chr5	5623060	5625070	7.39809e-113	AT5G17100	AT5G17100	AT5G17100:AT5G17100
ChipNV_6051	Chr3	17539450	17543600	9.93481e-113	AT3G47600	AT3G47600	AT3G47600:ATMYB94
ChipNV_7986	Chr4	15462150	15464430	1.08025e-112	AT4G31970	AT4G31970	AT4G31970:CYP82C2
ChipNV_1680	Chr1	19396230	19398310	1.097e-112	AT1G52120	AT1G52120	AT1G52120:AT1G52120
ChipNV_1827	Chr1	20691250	20694000	1.54032e-112	AT1G55420	AT1G55420	AT1G55420:EDA11
ChipNV_7743	Chr4	12981130	12982480	1.65528e-112	AT4G25400	AT4G25400	AT4G25400:AT4G25400
ChipNV_6987	Chr4	7076950	7079050	1.78666e-112	AT4G11750	AT4G11750	AT4G11750:AT4G11750
ChipNV_6955	Chr4	6826570	6829040	2.12331e-112	AT4G11190;AT4G11200	AT4G11190	AT4G11190:AT4G11190;AT4G11200:AT4G11200
ChipNV_5336	Chr3	7679520	7682040	2.67837e-112	AT3G21800	AT3G21800	AT3G21800:UGT71B8
ChipNV_9948	Chr5	20074670	20076190	3.18971e-112	AT5G49490	AT5G49490	AT5G49490:AGL83
ChipNV_3263	Chr2	7001710	7004460	3.96829e-112	AT2G16130	AT2G16130	AT2G16130:AT2G16130
ChipNV_2259	Chr1	24341400	24345950	3.99232e-112	AT1G65481;AT1G65483	AT1G65481;AT1G65483	AT1G65481:AT1G65481;AT1G65483:AT1G65483
ChipNV_10627	Chr5	26683140	26686220	5.38079e-112
ChipNV_7520	Chr4	11225830	11227740	6.68618e-112	AT4G21010	AT4G21010	AT4G21010:AT4G21010
ChipNV_9841	Chr5	18800710	18804400	1.29273e-111	AT5G46350	AT5G46350	AT5G46350:WRKY8
ChipNV_9213	Chr5	10719490	10721670	1.43604e-111	AT5G28680		AT5G28680:AT5G28680
ChipNV_1732	Chr1	19909760	19912380	1.45565e-111	AT1G53366;AT1G53370	AT1G53366;AT1G53370	AT1G53366:AT1G53366;AT1G53370:AT1G53370
ChipNV_4064	Chr2	13741810	13744320	1.73047e-111	AT2G32370		AT2G32370:HDG3
ChipNV_7661	Chr4	12215820	12219450	2.52908e-111	AT4G23380;AT4G23387;AT4G23390	AT4G23380;AT4G23387	AT4G23380:AT4G23380;AT4G23387:MIR845A;AT4G23390:AT4G23390
ChipNV_620	Chr1	7523360	7525360	3.33066e-111	AT1G21475	AT1G21475	AT1G21475:AT1G21475
ChipNV_8436	Chr5	2253400	2256100	3.63019e-111	AT5G07210		AT5G07210:ARR21
ChipNV_2545	Chr1	25979060	25981470	3.71944e-111	AT1G69100	AT1G69100	AT1G69100:AT1G69100
ChipNV_7230	Chr4	8804780	8807050	5.80533e-111	AT4G15393		AT4G15393:CYP702A5
ChipNV_3952	Chr2	12730610	12733280	1.01067e-110	AT2G29830;AT2G29840	AT2G29830	AT2G29830:AT2G29830;AT2G29840:AT2G29840
ChipNV_2113	Chr1	23058750	23060790	1.16318e-110	AT1G62360		AT1G62360:STM
ChipNV_10382	Chr5	23790550	23792370	1.20797e-110	AT5G58910	AT5G58910	AT5G58910:LAC16
ChipNV_2341	Chr1	24700360	24703690	1.66904e-110	AT1G66270	AT1G66270	AT1G66270:BGLU21
ChipNV_7606	Chr4	11853800	11857950	2.9288e-110	AT4G22513;AT4G22510;AT4G22517	AT4G22513;AT4G22510;AT4G22517	AT4G22513:AT4G22513;AT4G22510:AT4G22510;AT4G22517:AT4G22517
ChipNV_1603	Chr1	18989790	18993130	3.09856e-110	AT1G51220	AT1G51220	AT1G51220:AT1G51220
ChipNV_10218	Chr5	22223650	22225640	7.38104e-110	AT5G54700	AT5G54700	AT5G54700:AT5G54700
ChipNV_10395	Chr5	23925010	23927320	9.68193e-110	AT5G59310	AT5G59310	AT5G59310:LTP4
ChipNV_2427	Chr1	25123830	25127060	9.87332e-110	AT1G67150;AT1G67160	AT1G67160;AT1G67170	AT1G67150:AT1G67150;AT1G67160:AT1G67160;AT1G67160:AT1G67160;AT1G67170:AT1G67170
ChipNV_4431	Chr2	17143280	17145660	1.09135e-109	AT2G41130	AT2G41130	AT2G41130:AT2G41130
ChipNV_4906	Chr3	3073700	3076250	1.77137e-109	AT3G09990	AT3G09990	AT3G09990:AT3G09990
ChipNV_1204	Chr1	12313160	12316630	5.133e-109	AT1G33900;AT1G33910	AT1G33900;AT1G33910	AT1G33900:AT1G33900;AT1G33910:AT1G33910
ChipNV_4492	Chr2	17742300	17744850	6.69437e-109
ChipNV_4518	Chr2	17964220	17966070	7.41561e-109	AT2G43220	AT2G43220	AT2G43220:AT2G43220;AT2G43220:AT2G43220
ChipNV_4995	Chr3	3951630	3953780	8.55558e-109	AT3G12440;AT3G12450	AT3G12440	AT3G12440:AT3G12440;AT3G12450:AT3G12450
ChipNV_1577	Chr1	18888930	18891850	2.00884e-108	AT1G50960	AT1G50960	AT1G50960:GA2OX7
ChipNV_343	Chr1	4549660	4551750	5.7276e-108	AT1G13290	AT1G13290	AT1G13290:DOT5
ChipNV_4738	Chr3	419350	422610	7.28367e-108	AT3G02242	AT3G02242	AT3G02242:AT3G02242
ChipNV_4303	Chr2	16044290	16046290	7.30304e-108	AT2G38300	AT2G38300	AT2G38300:AT2G38300
ChipNV_10017	Chr5	20554240	20555830	9.69356e-108	AT5G50470	AT5G50470	AT5G50470:NF-YC7
ChipNV_4713	Chr3	82820	84760	1.30726e-107	AT3G01270	AT3G01270	AT3G01270:AT3G01270;AT3G01270:AT3G01270
ChipNV_3538	Chr2	9428450	9430050	1.35229e-107	AT2G22180	AT2G22180	AT2G22180:AT2G22180
ChipNV_4649	Chr2	19209410	19211430	2.75142e-107	AT2G46750	AT2G46750	AT2G46750:AT2G46750
ChipNV_5276	Chr3	7210560	7213350	4.13376e-107	AT3G20640	AT3G20640	AT3G20640:AT3G20640
ChipNV_8503	Chr5	2949210	2952080	4.94019e-107	AT5G09470;AT5G09480	AT5G09470;AT5G09480	AT5G09470:DIC3;AT5G09480:AT5G09480
ChipNV_8268	Chr5	396830	398800	5.96194e-107	AT5G02030		AT5G02030:RPL
ChipNV_6937	Chr4	6615580	6618300	6.3452e-107	AT4G10740	AT4G10740	AT4G10740:AT4G10740;AT4G10740:AT4G10740
ChipNV_9357	Chr5	15093590	15096960	1.0264e-106	AT5G37900;AT5G37910	AT5G37900	AT5G37900:AT5G37900;AT5G37910:AT5G37910
ChipNV_8987	Chr5	8134260	8136060	1.27845e-106	AT5G24070	AT5G24070	AT5G24070:PER61
ChipNV_4834	Chr3	1809720	1812300	1.58258e-106
ChipNV_9562	Chr5	16334630	16336660	1.69631e-106	AT5G40800	AT5G40800	AT5G40800:AT5G40800
ChipNV_714	Chr1	8317020	8320180	1.90028e-106	AT1G23420	AT1G23420	AT1G23420:INO
ChipNV_4255	Chr2	15710110	15712890	2.85242e-106	AT2G37435		AT2G37435:AT2G37435
ChipNV_619	Chr1	7516140	7518370	5.24937e-106	AT1G21470	AT1G21470	AT1G21470:AT1G21470
ChipNV_7464	Chr4	10750280	10752230	5.34251e-106	AT4G19760	AT4G19760	AT4G19760:CHIC1
ChipNV_10298	Chr5	22918680	22921840	6.34231e-106	AT5G56620	AT5G56620	AT5G56620:anac099
ChipNV_350	Chr1	4596910	4601030	8.83531e-106	AT1G13400	AT1G13400	AT1G13400:NUB
ChipNV_7779	Chr4	13275090	13276920	1.3177e-105	AT4G26200	AT4G26200	AT4G26200:ACS7
ChipNV_8077	Chr4	16716530	16718420	1.57579e-105	AT4G35120	AT4G35120	AT4G35120:AT4G35120
ChipNV_10287	Chr5	22855220	22857110	2.29047e-105	AT5G56440	AT5G56440	AT5G56440:AT5G56440;AT5G56440:AT5G56440
ChipNV_2682	Chr1	27070030	27075120	3.97924e-105
ChipNV_1399	Chr1	17236580	17238540	5.22391e-105	AT1G46480	AT1G46480	AT1G46480:WOX4
ChipNV_5629	Chr3	9936860	9939300	6.06432e-105	AT3G26940	AT3G26940	AT3G26940:CDG1
ChipNV_8413	Chr5	2041850	2044090	6.44992e-105	AT5G06640;AT5G06650	AT5G06640;AT5G06650	AT5G06640:AT5G06640;AT5G06650:GIS2
ChipNV_4775	Chr3	901030	904210	6.50366e-105	AT3G03670	AT3G03670	AT3G03670:PER28
ChipNV_4124	Chr2	14321210	14323870	9.49042e-105	AT2G33850	AT2G33850	AT2G33850:AT2G33850
ChipNV_10355	Chr5	23333360	23336630	9.55472e-105	AT5G57620	AT5G57620	AT5G57620:MYB36
ChipNV_8209	Chr4	18171670	18174010	9.57832e-105	AT4G39000	AT4G39000	AT4G39000:AtGH9B17
ChipNV_4607	Chr2	18645350	18647100	4.13873e-104	AT2G45220	AT2G45220	AT2G45220:AT2G45220
ChipNV_8520	Chr5	3112180	3113900	6.58346e-104	AT5G09970		AT5G09970:CYP78A7
ChipNV_6683	Chr4	639060	641270	9.17954e-104	AT4G01500	AT4G01500;AT4G01505	AT4G01500:NGA4;AT4G01505:AT4G01505
ChipNV_9230	Chr5	13770160	13772360	1.05399e-103	AT5G35600	AT5G35600	AT5G35600:HDA7
ChipNV_4690	Chr2	19507600	19510500	1.12343e-103	AT2G47550	AT2G47550	AT2G47550:AT2G47550
ChipNV_1774	Chr1	20279240	20283040	1.8632e-103	AT1G54330	AT1G54330	AT1G54330:ANAC020
ChipNV_3992	Chr2	13068540	13070970	3.26622e-103	AT2G30670	AT2G30670	AT2G30670:AT2G30670
ChipNV_10433	Chr5	24363940	24365690	3.7018e-103	AT5G60610		AT5G60610:AT5G60610
ChipNV_8585	Chr5	3848880	3851350	5.99385e-103	AT5G11940	AT5G11940	AT5G11940:AT5G11940
ChipNV_3924	Chr2	12514950	12517730	6.34759e-103	AT2G29120	AT2G29120	AT2G29120:ATGLR2.7
ChipNV_1993	Chr1	22122010	22125460	6.69891e-103	AT1G60050	AT1G60050	AT1G60050:AT1G60050
ChipNV_2564	Chr1	26055050	26057900	6.95731e-103	AT1G69310		AT1G69310:WRKY57
ChipNV_2349	Chr1	24716410	24718490	1.15393e-102	AT1G66300	AT1G66300	AT1G66300:AT1G66300
ChipNV_3387	Chr2	8021620	8024440	3.45814e-102
ChipNV_3989	Chr2	13059010	13061650	3.58433e-102	AT2G30660	AT2G30660	AT2G30660:AT2G30660;AT2G30660:AT2G30660
ChipNV_7622	Chr4	11914290	11917580	5.35828e-102	AT4G22660;AT4G22666	AT4G22660;AT4G22666	AT4G22660:AT4G22660;AT4G22666:AT4G22666
ChipNV_5172	Chr3	5869620	5871550	5.40634e-102	AT3G17200;AT3G17203	AT3G17200;AT3G17203	AT3G17200:AT3G17200;AT3G17203:AT3G17203
ChipNV_8162	Chr4	17691880	17693900	5.61019e-102	AT4G37650	AT4G37650	AT4G37650:SHR;AT4G37650:SHR
ChipNV_8006	Chr4	15826790	15829960	8.06163e-102	AT4G32810	AT4G32810	AT4G32810:CCD8
ChipNV_6930	Chr4	6584590	6586790	8.38562e-102	AT4G10670	AT4G10670	AT4G10670:GTC2
ChipNV_7979	Chr4	15439250	15441650	1.26489e-101	AT4G31910	AT4G31910	AT4G31910:AT4G31910
ChipNV_8444	Chr5	2305270	2308140	1.92564e-101	AT5G07310	AT5G07310	AT5G07310:AT5G07310
ChipNV_8295	Chr5	747580	749310	3.50014e-101	AT5G03150		AT5G03150:JKD
ChipNV_5297	Chr3	7354100	7355410	7.88706e-101	AT3G20975;AT3G20978	AT3G20978	AT3G20975:AT3G20975;AT3G20978:AT3G20978
ChipNV_3343	Chr2	7802830	7805270	1.70707e-100	AT2G17940	AT2G17940	AT2G17940:AT2G17940;AT2G17940:AT2G17940
ChipNV_8694	Chr5	5481140	5482920	1.81012e-100	AT5G16700		AT5G16700:AT5G16700
ChipNV_3572	Chr2	9717660	9719310	1.87615e-100	AT2G22810	AT2G22810	AT2G22810:ACS4;AT2G22810:ACS4
ChipNV_6426	Chr3	21505790	21508510	1.91925e-100	AT3G58070	AT3G58070	AT3G58070:GIS
ChipNV_4568	Chr2	18387140	18390340	2.41135e-100	AT2G44540;AT2G44550	AT2G44540	AT2G44540:AtGH9B9;AT2G44550:AtGH9B10
ChipNV_154	Chr1	1939210	1940410	2.42029e-100	AT1G06360	AT1G06360	AT1G06360:AT1G06360;AT1G06360:AT1G06360
ChipNV_46	Chr1	546670	549120	3.283e-100	AT1G02580		AT1G02580:MEA
ChipNV_7599	Chr4	11839180	11841630	3.64322e-100	AT4G22460;AT4G22470	AT4G22460;AT4G22470	AT4G22460:AT4G22460;AT4G22470:AT4G22470
ChipNV_3256	Chr2	6897750	6900770	4.26869e-100	AT2G15840	AT2G15840	AT2G15840:AT2G15840
ChipNV_5522	Chr3	9020480	9021900	4.40386e-100	AT3G24690	AT3G24690	AT3G24690:AT3G24690
ChipNV_8402	Chr5	1949140	1951180	1.52168e-99	AT5G06380	AT5G06380	AT5G06380:AT5G06380
ChipNV_3325	Chr2	7435220	7437510	1.92268e-99	AT2G17090	AT2G17090	AT2G17090:SSP
ChipNV_398	Chr1	4977860	4980360	2.29011e-99	AT1G14549;AT1G14550	AT1G14549;AT1G14550	AT1G14549:AT1G14549;AT1G14550:PER5
ChipNV_3225	Chr2	6491820	6493480	2.68399e-99	AT2G15020	AT2G15020	AT2G15020:AT2G15020
ChipNV_7417	Chr4	10356160	10358540	2.86339e-99	AT4G18900	AT4G18900	AT4G18900:AT4G18900
ChipNV_4506	Chr2	17820470	17822930	3.63161e-99	AT2G42830		AT2G42830:SHP2
ChipNV_2787	Chr1	28354790	28358300	5.06796e-99
ChipNV_8653	Chr5	4908020	4911460	5.39538e-99	AT5G15140	AT5G15140	AT5G15140:AT5G15140
ChipNV_5939	Chr3	16610940	16613490	6.1022e-99	AT3G45280	AT3G45280	AT3G45280:SYP72
ChipNV_7578	Chr4	11701320	11702870	8.09897e-99	AT4G22080	AT4G22080	AT4G22080:AT4G22080
ChipNV_607	Chr1	7453380	7456370	8.4143e-99	AT1G21310	AT1G21310	AT1G21310:ATEXT3
ChipNV_8419	Chr5	2122310	2124540	9.44611e-99	AT5G06839		AT5G06839:AT5G06839
ChipNV_7950	Chr4	14984450	14987130	1.79824e-98	AT4G30770	AT4G30770	AT4G30770:AT4G30770
ChipNV_4495	Chr2	17748040	17750680	1.93681e-98	AT2G42610	AT2G42610	AT2G42610:LSH10;AT2G42610:LSH10
ChipNV_4541	Chr2	18172620	18174430	2.28911e-98	AT2G43880	AT2G43880	AT2G43880:AT2G43880
ChipNV_9287	Chr5	14606100	14608290	2.55267e-98	AT5G36980	AT5G36980	AT5G36980:AT5G36980
ChipNV_7015	Chr4	7331210	7332930	2.56215e-98	AT4G12370	AT4G12370	AT4G12370:AT4G12370
ChipNV_7139	Chr4	8320550	8322510	3.20732e-98	AT4G14465	AT4G14465	AT4G14465:AT4G14465
ChipNV_1760	Chr1	20161420	20162730	3.86415e-98	AT1G54020		AT1G54020:AT1G54020
ChipNV_7588	Chr4	11737520	11739770	5.23187e-98	AT4G22170;AT4G22180	AT4G22180	AT4G22170:AT4G22170;AT4G22180:AT4G22180
ChipNV_691	Chr1	8199050	8201250	6.66713e-98	AT1G23120;AT1G23130	AT1G23130	AT1G23120:AT1G23120;AT1G23130:AT1G23130
ChipNV_265	Chr1	3695410	3698080	1.02192e-97	AT1G11080	AT1G11080	AT1G11080:scpl31
ChipNV_7580	Chr4	11704850	11706260	1.51584e-97	AT4G22090	AT4G22090	AT4G22090:AT4G22090
ChipNV_867	Chr1	9704480	9706340	2.16444e-97	AT1G27860	AT1G27860	AT1G27860:AT1G27860
ChipNV_4575	Chr2	18447160	18449750	2.89198e-97	AT2G44745	AT2G44745	AT2G44745:WRKY12
ChipNV_6875	Chr4	6200160	6202000	3.22504e-97	AT4G09870	AT4G09870	AT4G09870:AT4G09870;AT4G09870:AT4G09870
ChipNV_5959	Chr3	16724270	16726210	3.28579e-97	AT3G45570	AT3G45570	AT3G45570:AT3G45570
ChipNV_3542	Chr2	9488440	9489480	3.31654e-97	AT2G22330	AT2G22330	AT2G22330:CYP79B3
ChipNV_9497	Chr5	15841850	15843090	3.54453e-97	AT5G39560	AT5G39560	AT5G39560:AT5G39560;AT5G39560:AT5G39560
ChipNV_2073	Chr1	22754100	22756390	3.63389e-97	AT1G61660	AT1G61660	AT1G61660:AT1G61660
ChipNV_4099	Chr2	14029360	14031030	1.0107e-96	AT2G33070	AT2G33070	AT2G33070:NSP2;AT2G33070:NSP2
ChipNV_6323	Chr3	20420720	20422570	1.17975e-96	AT3G55100	AT3G55100	AT3G55100:AT3G55100
ChipNV_6910	Chr4	6423170	6425270	1.28498e-96	AT4G10370		AT4G10370:AT4G10370
ChipNV_6215	Chr3	18910190	18912420	1.30007e-96	AT3G50870	AT3G50870	AT3G50870:MNP
ChipNV_3367	Chr2	7892170	7895010	1.3545e-96	AT2G18150	AT2G18150	AT2G18150:PER15
ChipNV_587	Chr1	7331100	7333980	1.35736e-96	AT1G20990	AT1G20990	AT1G20990:AT1G20990
ChipNV_5961	Chr3	16729840	16731580	1.40749e-96	AT3G45580	AT3G45580	AT3G45580:AT3G45580
ChipNV_9099	Chr5	9016410	9018500	2.8318e-96	AT5G25860	AT5G25860	AT5G25860:AT5G25860
ChipNV_8950	Chr5	7819570	7821210	2.98023e-96	AT5G23220	AT5G23220	AT5G23220:NIC3
ChipNV_4088	Chr2	13940250	13943620	2.99789e-96	AT2G32860	AT2G32860	AT2G32860:BGLU33;AT2G32860:BGLU33
ChipNV_10158	Chr5	21785260	21787810	4.602e-96	AT5G53640		AT5G53640:AT5G53640
ChipNV_2379	Chr1	24854540	24857160	5.44825e-96	AT1G66630	AT1G66630	AT1G66630:AT1G66630
ChipNV_7801	Chr4	13508230	13509600	1.26057e-95	AT4G26880	AT4G26880	AT4G26880:AT4G26880
ChipNV_10253	Chr5	22634330	22636740	1.34144e-95
ChipNV_6334	Chr3	20473010	20476460	1.60165e-95	AT3G55240	AT3G55240	AT3G55240:AT3G55240
ChipNV_3358	Chr2	7857000	7859500	1.91481e-95	AT2G18080	AT2G18080	AT2G18080:EDA2
ChipNV_5146	Chr3	5647400	5649880	2.14805e-95	AT3G16580	AT3G16580	AT3G16580:AT3G16580
ChipNV_10129	Chr5	21587480	21589140	2.31956e-95	AT5G53210	AT5G53210	AT5G53210:SPCH
ChipNV_9195	Chr5	10452480	10456160	3.17809e-95	AT5G28490;AT5G28491	AT5G28490;AT5G28491	AT5G28490:LSH1;AT5G28491:AT5G28491
ChipNV_910	Chr1	10018820	10020610	3.61006e-95	AT1G28500	AT1G28500	AT1G28500:AT1G28500;AT1G28500:AT1G28500
ChipNV_9763	Chr5	18150460	18153240	3.86648e-95	AT5G44940;AT5G44950	AT5G44950	AT5G44940:AT5G44940;AT5G44950:AT5G44950
ChipNV_8367	Chr5	1524700	1526270	5.95325e-95	AT5G05150	AT5G05150	AT5G05150:ATG18E
ChipNV_6430	Chr3	21548510	21549740	7.60436e-95	AT3G58190	AT3G58190	AT3G58190:LBD29
ChipNV_9627	Chr5	17035970	17037870	7.87849e-95	AT5G42591	AT5G42591	AT5G42591:AT5G42591
ChipNV_10013	Chr5	20505310	20506670	9.00134e-95	AT5G50360;AT5G50361	AT5G50360;AT5G50361	AT5G50360:AT5G50360;AT5G50361:AT5G50361
ChipNV_2568	Chr1	26157520	26158690	9.89656e-95	AT1G69560	AT1G69560	AT1G69560:MYB105
ChipNV_3993	Chr2	13072190	13075060	1.49538e-94	AT2G30680	AT2G30680	AT2G30680:AT2G30680
ChipNV_3917	Chr2	12444980	12448220	1.65254e-94	AT2G28970		AT2G28970:AT2G28970
ChipNV_2501	Chr1	25680620	25683320	1.68325e-94
ChipNV_5695	Chr3	10612380	10614530	2.32125e-94	AT3G28360		AT3G28360:PGP16
ChipNV_6461	Chr3	21766930	21769500	2.41477e-94	AT3G58877;AT3G58880	AT3G58877	AT3G58877:AT3G58877;AT3G58880:AT3G58880
ChipNV_2798	Chr1	28455050	28457310	2.41959e-94	AT1G75790		AT1G75790:sks18
ChipNV_5357	Chr3	7744170	7746310	2.47937e-94	AT3G21980	AT3G21980	AT3G21980:AT3G21980
ChipNV_8825	Chr5	6720470	6722600	2.63474e-94	AT5G19880	AT5G19880	AT5G19880:AT5G19880
ChipNV_2838	Chr1	28705470	28707750	2.79929e-94	AT1G76500	AT1G76500	AT1G76500:SOB3
ChipNV_1523	Chr1	18192410	18194410	4.17067e-94	AT1G49190		AT1G49190:ARR19
ChipNV_6031	Chr3	17322020	17323560	5.40716e-94	AT3G47030	AT3G47030	AT3G47030:AT3G47030
ChipNV_5206	Chr3	6318680	6320970	5.71298e-94	AT3G18400	AT3G18400	AT3G18400:anac058
ChipNV_8244	Chr4	18525170	18526300	5.73651e-94	AT4G39950	AT4G39950	AT4G39950:CYP79B2
ChipNV_6471	Chr3	21858750	21860200	8.34098e-94	AT3G59120	AT3G59120	AT3G59120:AT3G59120;AT3G59120:AT3G59120
ChipNV_6018	Chr3	17145590	17147020	1.94379e-93	AT3G46570	AT3G46570	AT3G46570:AT3G46570
ChipNV_9149	Chr5	9234670	9236280	2.42625e-93	AT5G26310	AT5G26310	AT5G26310:UGT72E3
ChipNV_6149	Chr3	18434370	18436200	3.7244e-93	AT3G49700	AT3G49700	AT3G49700:ACS9
ChipNV_7225	Chr4	8792460	8793910	4.00778e-93	AT4G15390		AT4G15390:AT4G15390
ChipNV_1352	Chr1	16830810	16832910	4.02134e-93	AT1G44318	AT1G44318	AT1G44318:hemb2
ChipNV_7944	Chr4	14887560	14890000	4.16142e-93	AT4G30460	AT4G30460	AT4G30460:AT4G30460
ChipNV_2557	Chr1	26007710	26011190	4.49587e-93	AT1G69180	AT1G69180	AT1G69180:CRC
ChipNV_6459	Chr3	21738410	21741120	7.15613e-93	AT3G58780	AT3G58780	AT3G58780:SHP1
ChipNV_5270	Chr3	7178170	7179580	7.84048e-93	AT3G20555	AT3G20555	AT3G20555:AT3G20555
ChipNV_4596	Chr2	18607250	18609000	8.84088e-93	AT2G45130;AT2G45135	AT2G45135	AT2G45130:SPX3;AT2G45135:AT2G45135
ChipNV_8511	Chr5	3025040	3027130	9.2574e-93	AT5G09750	AT5G09750	AT5G09750:HEC3
ChipNV_8036	Chr4	16208910	16211760	9.8331e-93	AT4G33800	AT4G33800	AT4G33800:AT4G33800
ChipNV_6463	Chr3	21770650	21772550	1.07417e-92	AT3G58890	AT3G58890	AT3G58890:AT3G58890
ChipNV_6983	Chr4	7023930	7026090	1.34583e-92	AT4G11650	AT4G11642;AT4G11650	AT4G11650:ATOSM34;AT4G11642:AT4G11642;AT4G11650:ATOSM34
ChipNV_9974	Chr5	20225860	20227720	1.56536e-92	AT5G49770		AT5G49770:AT5G49770
ChipNV_2264	Chr1	24374050	24376440	2.54495e-92	AT1G65570	AT1G65570	AT1G65570:AT1G65570
ChipNV_4679	Chr2	19404380	19406390	2.97151e-92	AT2G47260		AT2G47260:WRKY23
ChipNV_6721	Chr4	1177280	1180100	3.00148e-92	AT4G02670	AT4G02670	AT4G02670:AtIDD12
ChipNV_8703	Chr5	5616480	5618600	3.00694e-92	AT5G17073	AT5G17073	AT5G17073:AT5G17073
ChipNV_8667	Chr5	5098480	5100440	3.48938e-92	AT5G15670	AT5G15670	AT5G15670:AT5G15670
ChipNV_2290	Chr1	24458470	24460500	4.15687e-92	AT1G65760	AT1G65760	AT1G65760:AT1G65760
ChipNV_7210	Chr4	8763560	8765850	4.26889e-92	AT4G15350		AT4G15350:CYP705A2
ChipNV_792	Chr1	8913820	8915250	4.6423e-92	AT1G25410	AT1G25410	AT1G25410:ATIPT6
ChipNV_1698	Chr1	19557250	19559410	4.82487e-92	AT1G52490	AT1G52490	AT1G52490:AT1G52490
ChipNV_1337	Chr1	16739410	16741220	6.00629e-92	AT1G44050	AT1G44050	AT1G44050:AT1G44050
ChipNV_873	Chr1	9784790	9788160	6.1282e-92
ChipNV_569	Chr1	7056240	7059690	1.25069e-91	AT1G20375	AT1G20375	AT1G20375:MIR394A
ChipNV_8317	Chr5	1015770	1017860	1.45068e-91	AT5G03820	AT5G03820	AT5G03820:AT5G03820
ChipNV_3595	Chr2	9862020	9863940	1.45338e-91	AT2G23160;AT2G23170	AT2G23160	AT2G23160:AT2G23160;AT2G23170:GH3.3
ChipNV_6114	Chr3	18169250	18170910	1.55289e-91	AT3G49020	AT3G49020	AT3G49020:AT3G49020;AT3G49020:AT3G49020
ChipNV_3801	Chr2	11659340	11660720	2.08527e-91	AT2G27240	AT2G27240	AT2G27240:AT2G27240
ChipNV_4148	Chr2	14508130	14511240	2.10572e-91	AT2G34360;AT2G34370	AT2G34370	AT2G34360:AT2G34360;AT2G34370:AT2G34370
ChipNV_1131	Chr1	11702140	11703840	2.20889e-91	AT1G32420	AT1G32420	AT1G32420:AT1G32420;AT1G32420:AT1G32420
ChipNV_1924	Chr1	21605690	21608100	2.39975e-91	AT1G58260	AT1G58260	AT1G58260:CYP79C2
ChipNV_5304	Chr3	7438290	7439630	2.53385e-91	AT3G21210		AT3G21210:AT3G21210
ChipNV_5138	Chr3	5585150	5587550	2.68611e-91	AT3G16440	AT3G16440	AT3G16440:ATMLP-300B
ChipNV_9875	Chr5	19069170	19070380	4.02551e-91	AT5G47000	AT5G47000	AT5G47000:PER65
ChipNV_7410	Chr4	10280170	10281700	4.35048e-91	AT4G18680	AT4G18680	AT4G18680:AT4G18680
ChipNV_9559	Chr5	16330120	16331150	4.50235e-91	AT5G40790	AT5G40790	AT5G40790:AT5G40790
ChipNV_6686	Chr4	655150	657180	6.08955e-91	AT4G01520		AT4G01520:anac067
ChipNV_6488	Chr3	22019480	22021030	6.18362e-91	AT3G59610	AT3G59610	AT3G59610:AT3G59610
ChipNV_3950	Chr2	12723080	12724740	6.70261e-91	AT2G29800	AT2G29800	AT2G29800:AT2G29800
ChipNV_1320	Chr1	16150670	16153190	7.00881e-91	AT1G43005	AT1G43005	AT1G43005:AT1G43005
ChipNV_6702	Chr4	866300	868710	7.41019e-91	AT4G01985	AT4G01985	AT4G01985:AT4G01985
ChipNV_1168	Chr1	12159360	12161820	1.06247e-90	AT1G33530	AT1G33530	AT1G33530:AT1G33530
ChipNV_5834	Chr3	15707700	15709590	1.06419e-90	AT3G43860		AT3G43860:AtGH9A4
ChipNV_2145	Chr1	23220560	23225040	1.25089e-90	AT1G62710		AT1G62710:BETA-VPE
ChipNV_5595	Chr3	9583350	9585320	1.32975e-90	AT3G26190	AT3G26190	AT3G26190:CYP71B21
ChipNV_4445	Chr2	17237530	17239250	2.67825e-90	AT2G41370		AT2G41370:BOP2
ChipNV_8615	Chr5	4230380	4233360	3.64689e-90
ChipNV_10237	Chr5	22408900	22410340	3.92044e-90	AT5G55250		AT5G55250:IAMT1
ChipNV_5783	Chr3	12354930	12356790	5.19229e-90	AT3G30727	AT3G30727	AT3G30727:AT3G30727;AT3G30727:AT3G30727
ChipNV_1378	Chr1	17050570	17052050	6.05156e-90	AT1G45100	AT1G45100	AT1G45100:AT1G45100
ChipNV_8448	Chr5	2349190	2351020	8.96314e-90	AT5G07420	AT5G07420	AT5G07420:AT5G07420
ChipNV_7633	Chr4	11983740	11985590	1.06199e-89	AT4G22810	AT4G22810	AT4G22810:AT4G22810
ChipNV_10549	Chr5	25650360	25653850	1.44994e-89	AT5G64100	AT5G64100	AT5G64100:PER69
ChipNV_5933	Chr3	16581840	16584070	1.51517e-89	AT3G45248;AT3G45250	AT3G45248;AT3G45250	AT3G45248:AT3G45248;AT3G45250:AT3G45250
ChipNV_6314	Chr3	20118850	20121170	1.90454e-89	AT3G54340		AT3G54340:AP3
ChipNV_7470	Chr4	10762660	10765290	2.10527e-89	AT4G19810		AT4G19810:CHIC1
ChipNV_1404	Chr1	17270110	17272080	2.37829e-89	AT1G46840	AT1G46840	AT1G46840:AT1G46840
ChipNV_8216	Chr4	18333780	18334920	3.17047e-89	AT4G39410	AT4G39410	AT4G39410:WRKY13
ChipNV_6297	Chr3	19676480	19678300	4.32713e-89	AT3G53075;AT3G53080	AT3G53075;AT3G53080	AT3G53075:AT3G53075;AT3G53080:AT3G53080
ChipNV_1285	Chr1	13280880	13283170	4.78365e-89
ChipNV_8940	Chr5	7798650	7800900	4.84042e-89	AT5G23170	AT5G23170	AT5G23170:AT5G23170
ChipNV_5577	Chr3	9413310	9416610	5.0347e-89	AT3G25790	AT3G25790	AT3G25790:AT3G25790;AT3G25790:AT3G25790
ChipNV_147	Chr1	1919970	1921210	5.35613e-89	AT1G06280	AT1G06280	AT1G06280:LBD2
ChipNV_2273	Chr1	24411230	24413640	8.24495e-89	AT1G65640	AT1G65640	AT1G65640:DegP4
ChipNV_8669	Chr5	5151740	5154150	1.05187e-88	AT5G15800	AT5G15800	AT5G15800:SEP1;AT5G15800:SEP1
ChipNV_8373	Chr5	1580310	1584230	1.39806e-88	AT5G05340	AT5G05340	AT5G05340:PER52
ChipNV_7667	Chr4	12274210	12275330	1.57718e-88	AT4G23520		AT4G23520:AT4G23520
ChipNV_6152	Chr3	18453500	18457550	1.60599e-88	AT3G49760	AT3G49760	AT3G49760:AtbZIP5
ChipNV_8688	Chr5	5409820	5411240	1.76638e-88	AT5G16560	AT5G16560	AT5G16560:KAN;AT5G16560:KAN
ChipNV_2602	Chr1	26352900	26355130	1.77543e-88	AT1G69970	AT1G69970	AT1G69970:CLE26
ChipNV_7731	Chr4	12855150	12856700	2.02247e-88	AT4G25010	AT4G25010	AT4G25010:AT4G25010
ChipNV_10621	Chr5	26631600	26634880	2.0665e-88	AT5G66700	AT5G66700	AT5G66700:HB53
ChipNV_9920	Chr5	19916030	19917160	2.07004e-88	AT5G49138;AT5G49130	AT5G49130;AT5G49138	AT5G49138:AT5G49138;AT5G49130:AT5G49130;AT5G49130:AT5G49130;AT5G49138:AT5G49138
ChipNV_4530	Chr2	18085520	18087140	2.33053e-88	AT2G43600	AT2G43600	AT2G43600:AT2G43600
ChipNV_2338	Chr1	24671210	24672590	2.45933e-88	AT1G66220		AT1G66220:AT1G66220
ChipNV_5120	Chr3	5381610	5383000	2.50236e-88	AT3G15909;AT3G15910	AT3G15910;AT3G15909	AT3G15909:AT3G15909;AT3G15910:AT3G15910;AT3G15909:AT3G15909
ChipNV_1755	Chr1	20098650	20100110	2.91932e-88	AT1G53830	AT1G53830	AT1G53830:ATPME2;AT1G53830:ATPME2
ChipNV_6653	Chr4	402330	404320	3.22062e-88	AT4G00940		AT4G00940:AT4G00940
ChipNV_3878	Chr2	12260150	12262640	3.24888e-88	AT2G28610	AT2G28610	AT2G28610:PRS
ChipNV_1450	Chr1	17574450	17576340	3.56838e-88	AT1G47765	AT1G47765	AT1G47765:AT1G47765
ChipNV_8114	Chr4	17112020	17114140	3.73762e-88	AT4G36160;AT4G36170	AT4G36170	AT4G36160:ANAC076;AT4G36170:AT4G36170
ChipNV_3119	Chr2	1944290	1946110	3.76496e-88
ChipNV_2796	Chr1	28433170	28435460	4.92821e-88	AT1G75717;AT1G75720	AT1G75717;AT1G75720	AT1G75717:AT1G75717;AT1G75720:AT1G75720
ChipNV_777	Chr1	8844890	8846900	4.95509e-88	AT1G25240	AT1G25240	AT1G25240:AT1G25240
ChipNV_9640	Chr5	17072850	17075650	6.17704e-88	AT5G42630		AT5G42630:ATS
ChipNV_9487	Chr5	15793920	15795630	8.28296e-88	AT5G39471	AT5G39471	AT5G39471:AT5G39471
ChipNV_248	Chr1	3449590	3451130	8.93012e-88	AT1G10480	AT1G10480	AT1G10480:ZFP5
ChipNV_3657	Chr2	10316380	10317830	1.39501e-87	AT2G24255	AT2G24255	AT2G24255:AT2G24255
ChipNV_10067	Chr5	21025200	21027480	1.48959e-87	AT5G51760	AT5G51760	AT5G51760:AHG1
ChipNV_10371	Chr5	23605750	23608860	1.66447e-87	AT5G58400	AT5G58400	AT5G58400:AT5G58400
ChipNV_3671	Chr2	10403050	10406370	1.69435e-87	AT2G24510	AT2G24510;AT2G24500	AT2G24510:AT2G24510;AT2G24500:FZF
ChipNV_3859	Chr2	12103260	12105590	1.95172e-87	AT2G28340	AT2G28340	AT2G28340:AT2G28340
ChipNV_866	Chr1	9653660	9655940	2.34332e-87	AT1G27740	AT1G27740	AT1G27740:AT1G27740
ChipNV_4327	Chr2	16298680	16301000	2.39133e-87	AT2G39030;AT2G39040		AT2G39030:AT2G39030;AT2G39040:PER24
ChipNV_8057	Chr4	16394690	16395970	2.56418e-87	AT4G34250	AT4G34250	AT4G34250:KCS16
ChipNV_8596	Chr5	3987270	3989250	4.46562e-87	AT5G12330		AT5G12330:LRP1
ChipNV_428	Chr1	5282720	5284960	5.40522e-87	AT1G15360	AT1G15360	AT1G15360:SHN1
ChipNV_38	Chr1	479790	482270	6.13316e-87	AT1G02390	AT1G02390	AT1G02390:GPAT2
ChipNV_4624	Chr2	18807980	18810880	8.01696e-87	AT2G45660	AT2G45660	AT2G45660:AGL20;AT2G45660:AGL20
ChipNV_1731	Chr1	19907500	19908770	9.32031e-87	AT1G53350;AT1G53360	AT1G53360	AT1G53350:AT1G53350;AT1G53360:AT1G53360
ChipNV_10070	Chr5	21039730	21041620	1.16945e-86	AT5G51790	AT5G51790	AT5G51790:AT5G51790
ChipNV_4870	Chr3	2501440	2503150	3.39316e-86	AT3G07840		AT3G07840:AT3G07840
ChipNV_8576	Chr5	3715910	3717630	4.91412e-86	AT5G11570		AT5G11570:AT5G11570
ChipNV_1377	Chr1	17033960	17035080	4.99805e-86	AT1G45063	AT1G45063	AT1G45063:AT1G45063;AT1G45063:AT1G45063
ChipNV_8617	Chr5	4236440	4238090	6.46413e-86
ChipNV_7044	Chr4	7568070	7569540	6.89373e-86	AT4G12920	AT4G12920	AT4G12920:AT4G12920
ChipNV_4476	Chr2	17560640	17561990	7.55337e-86	AT2G42100		AT2G42100:ACT5
ChipNV_8800	Chr5	6442750	6444940	7.77948e-86
ChipNV_4548	Chr2	18219820	18221290	7.78853e-86	AT2G44030	AT2G44030	AT2G44030:AT2G44030
ChipNV_1592	Chr1	18914210	18918270	8.09906e-86	AT1G51030	AT1G51030	AT1G51030:AT1G51030
ChipNV_10330	Chr5	23145660	23146880	1.11222e-85	AT5G57130		AT5G57130:AT5G57130
ChipNV_8745	Chr5	5877820	5880920	1.23354e-85	AT5G17800;AT5G17810		AT5G17800:AtMYB56;AT5G17810:WOX12
ChipNV_8001	Chr4	15702120	15705000	1.23552e-85	AT4G32540		AT4G32540:YUC1
ChipNV_5290	Chr3	7296920	7299740	1.46961e-85
ChipNV_6084	Chr3	17882450	17884430	1.56374e-85	AT3G48290	AT3G48290	AT3G48290:CYP71A24
ChipNV_9021	Chr5	8506980	8508890	1.77415e-85	AT5G24780	AT5G24780	AT5G24780:VSP1;AT5G24780:VSP1
ChipNV_5282	Chr3	7257190	7259380	3.14395e-85	AT3G20760		AT3G20760:AT3G20760
ChipNV_10465	Chr5	24578470	24580500	4.41551e-85	AT5G61100	AT5G61100	AT5G61100:AT5G61100
ChipNV_10290	Chr5	22869020	22871360	4.90033e-85	AT5G56470;AT5G56480	AT5G56470;AT5G56480;AT5G56490	AT5G56470:AT5G56470;AT5G56480:AT5G56480;AT5G56490:AT5G56490
ChipNV_10059	Chr5	20913280	20915480	5.39406e-85	AT5G51480;AT5G51490	AT5G51490	AT5G51480:SKS2;AT5G51490:AT5G51490;AT5G51490:AT5G51490
ChipNV_5625	Chr3	9881350	9884310	5.40258e-85	AT3G26820		AT3G26820:AT3G26820
ChipNV_8433	Chr5	2243940	2245460	5.42764e-85	AT5G07200	AT5G07200	AT5G07200:GA20OX3
ChipNV_4154	Chr2	14633530	14635080	8.48013e-85	AT2G34700		AT2G34700:AT2G34700
ChipNV_7507	Chr4	11001090	11003540	8.57595e-85	AT4G20370	AT4G20370	AT4G20370:TSF
ChipNV_7353	Chr4	9894640	9896460	1.0643e-84	AT4G17800		AT4G17800:AT4G17800
ChipNV_8220	Chr4	18387570	18388660	1.5822e-84	AT4G39590	AT4G39590	AT4G39590:AT4G39590;AT4G39590:AT4G39590
ChipNV_9962	Chr5	20139760	20142490	3.35003e-84	AT5G49630		AT5G49630:AAP6
ChipNV_2417	Chr1	25053600	25054940	3.44403e-84	AT1G67100	AT1G67100	AT1G67100:LBD40
ChipNV_6553	Chr3	22894880	22897550	3.51864e-84	AT3G61850	AT3G61850	AT3G61850:DAG1
ChipNV_1412	Chr1	17358350	17359910	5.70303e-84	AT1G47350		AT1G47350:AT1G47350
ChipNV_7185	Chr4	8646200	8647310	6.51902e-84	AT4G15160	AT4G15160	AT4G15160:DL3625W;AT4G15160:DL3625W
ChipNV_4444	Chr2	17234140	17236220	7.1327e-84	AT2G41360	AT2G41360	AT2G41360:AT2G41360
ChipNV_6305	Chr3	19928210	19930030	9.36747e-84	AT3G53790	AT3G53790	AT3G53790:TRFL4
ChipNV_1448	Chr1	17563870	17565340	1.09836e-83	AT1G47730	AT1G47730	AT1G47730:AT1G47730
ChipNV_6136	Chr3	18293270	18294730	1.32857e-83	AT3G49340	AT3G49340	AT3G49340:AT3G49340
ChipNV_5349	Chr3	7717240	7719280	1.41603e-83	AT3G21910	AT3G21910	AT3G21910:AT3G21910
ChipNV_8084	Chr4	16738580	16739970	1.49638e-83	AT4G35180		AT4G35180:LHT7
ChipNV_9289	Chr5	14638530	14639790	1.52528e-83	AT5G37040	AT5G37040	AT5G37040:AT5G37040
ChipNV_2625	Chr1	26576390	26578100	1.52762e-83	AT1G70510	AT1G70510	AT1G70510:KNAT2
ChipNV_5627	Chr3	9925380	9926760	2.11664e-83	AT3G26930	AT3G26930	AT3G26930:AT3G26930
ChipNV_6792	Chr4	2693480	2695460	2.28496e-83	AT4G05260;AT4G05265;AT4G05270	AT4G05260;AT4G05265;AT4G05270	AT4G05260:AT4G05260;AT4G05265:AT4G05265;AT4G05270:AT4G05270
ChipNV_4971	Chr3	3596280	3597880	2.46527e-83	AT3G11430		AT3G11430:GPAT5
ChipNV_1157	Chr1	11999140	12001820	2.9294e-83	AT1G33100		AT1G33100:AT1G33100
ChipNV_2363	Chr1	24762770	24765190	3.18056e-83	AT1G66390	AT1G66390	AT1G66390:MYB90
ChipNV_525	Chr1	6652080	6653170	3.28974e-83	AT1G19250	AT1G19250	AT1G19250:FMO1
ChipNV_7217	Chr4	8778040	8779800	4.26047e-83	AT4G15370	AT4G15370	AT4G15370:BARS1
ChipNV_6904	Chr4	6392090	6393320	4.4363e-83	AT4G10310	AT4G10310	AT4G10310:HKT1;AT4G10310:HKT1
ChipNV_9103	Chr5	9057580	9060020	5.25502e-83	AT5G25950	AT5G25950	AT5G25950:AT5G25950
ChipNV_2369	Chr1	24794800	24797160	5.73939e-83	AT1G66470	AT1G66470	AT1G66470:AT1G66470
ChipNV_8993	Chr5	8164000	8166580	6.29507e-83	AT5G24130;AT5G24140		AT5G24130:AT5G24130;AT5G24140:SQP2
ChipNV_3526	Chr2	9347720	9348930	6.66685e-83	AT2G21930	AT2G21930	AT2G21930:AT2G21930;AT2G21930:AT2G21930
ChipNV_6006	Chr3	17006670	17008640	7.46478e-83	AT3G46280	AT3G46280	AT3G46280:AT3G46280
ChipNV_8938	Chr5	7726730	7728420	8.06475e-83	AT5G23030;AT5G23035	AT5G23030;AT5G23035	AT5G23030:TET12;AT5G23035:AT5G23035;AT5G23035:AT5G23035
ChipNV_1457	Chr1	17691810	17693910	1.14353e-82	AT1G47980	AT1G47980	AT1G47980:AT1G47980
ChipNV_10529	Chr5	25309980	25312940	1.43917e-82	AT5G63090	AT5G63090	AT5G63090:LOB
ChipNV_2222	Chr1	24115640	24116600	1.81846e-82	AT1G64910	AT1G64910	AT1G64910:AT1G64910;AT1G64910:AT1G64910
ChipNV_10035	Chr5	20678510	20680280	1.93421e-82	AT5G50820	AT5G50820	AT5G50820:anac097
ChipNV_1497	Chr1	18051230	18052750	2.01748e-82	AT1G48800		AT1G48800:AT1G48800
ChipNV_5150	Chr3	5681430	5683190	2.80812e-82	AT3G16670	AT3G16670;AT3G16680	AT3G16670:AT3G16670;AT3G16670:AT3G16670;AT3G16680:AT3G16680
ChipNV_10334	Chr5	23247670	23249160	2.98932e-82	AT5G57380		AT5G57380:VIN3
ChipNV_5166	Chr3	5855250	5858070	2.99376e-82	AT3G17180		AT3G17180:scpl33
ChipNV_3654	Chr2	10296480	10297920	3.47812e-82	AT2G24210		AT2G24210:TPS10
ChipNV_8026	Chr4	16095110	16097490	3.67367e-82	AT4G33450	AT4G33450	AT4G33450:MYB69
ChipNV_10397	Chr5	23930850	23933070	4.22825e-82	AT5G59330	AT5G59330	AT5G59330:AT5G59330
ChipNV_7910	Chr4	14636480	14639360	5.80832e-82
ChipNV_8107	Chr4	16927890	16929180	6.53249e-82	AT4G35720	AT4G35720	AT4G35720:AT4G35720
ChipNV_2638	Chr1	26709680	26711290	6.54211e-82	AT1G70830	AT1G70830	AT1G70830:MLP28;AT1G70830:MLP28
ChipNV_6545	Chr3	22701100	22702380	9.36583e-82	AT3G61340	AT3G61340	AT3G61340:AT3G61340;AT3G61340:AT3G61340
ChipNV_8316	Chr5	1013910	1015200	1.44132e-81	AT5G03810	AT5G03810	AT5G03810:AT5G03810;AT5G03810:AT5G03810
ChipNV_3264	Chr2	7019920	7021730	1.60636e-81	AT2G16190	AT2G16190	AT2G16190:AT2G16190
ChipNV_1614	Chr1	19014560	19015950	1.76927e-81	AT1G51300	AT1G51300	AT1G51300:AT1G51300;AT1G51300:AT1G51300
ChipNV_7235	Chr4	8811760	8813100	2.63285e-81	AT4G15400		AT4G15400:DL3745C
ChipNV_4231	Chr2	15379690	15382230	2.90968e-81	AT2G36690	AT2G36690	AT2G36690:AT2G36690
ChipNV_6178	Chr3	18656860	18658360	2.91329e-81	AT3G50330	AT3G50330	AT3G50330:HEC2
ChipNV_9552	Chr5	16244170	16246180	3.45261e-81	AT5G40560	AT5G40560	AT5G40560:DegP13
ChipNV_2353	Chr1	24722780	24724640	4.91364e-81	AT1G66310	AT1G66310	AT1G66310:AT1G66310
ChipNV_9296	Chr5	14701020	14703250	5.52753e-81	AT5G37150	AT5G37150	AT5G37150:AT5G37150
ChipNV_2471	Chr1	25554640	25556270	5.82613e-81	AT1G68180	AT1G68180;AT1G68185	AT1G68180:AT1G68180;AT1G68185:AT1G68185
ChipNV_10112	Chr5	21346510	21347500	7.34815e-81	AT5G52610	AT5G52610	AT5G52610:AT5G52610
ChipNV_3649	Chr2	10237600	10238900	7.96137e-81	AT2G24080	AT2G24080	AT2G24080:AT2G24080
ChipNV_6732	Chr4	1241250	1243700	9.23564e-81	AT4G02780		AT4G02780:GA1
ChipNV_9020	Chr5	8500600	8501850	9.47091e-81	AT5G24770		AT5G24770:VSP2
ChipNV_4348	Chr2	16491580	16493510	1.02525e-80	AT2G39510	AT2G39510	AT2G39510:AT2G39510
ChipNV_3652	Chr2	10292650	10294920	1.46349e-80	AT2G24210	AT2G24210	AT2G24210:TPS10
ChipNV_5258	Chr3	6914710	6916600	1.59634e-80	AT3G19890	AT3G19890	AT3G19890:AT3G19890
ChipNV_9531	Chr5	16098270	16100810	2.16811e-80	AT5G40275	AT5G40275	AT5G40275:AT5G40275
ChipNV_1910	Chr1	21384070	21385870	2.24509e-80	AT1G57750	AT1G57750	AT1G57750:CYP96A15
ChipNV_9530	Chr5	16089730	16091340	2.37139e-80	AT5G40260	AT5G40260	AT5G40260:AT5G40260
ChipNV_5656	Chr3	10288280	10290820	4.35384e-80	AT3G27785	AT3G27785	AT3G27785:MYB118;AT3G27785:MYB118
ChipNV_7250	Chr4	8928950	8931050	6.87309e-80	AT4G15670	AT4G15670	AT4G15670:DL3875W
ChipNV_4430	Chr2	17106700	17110960	7.08424e-80	AT2G40990;AT2G40995;AT2G41997	AT2G40990;AT2G40995;AT2G41997	AT2G40990:AT2G40990;AT2G40995:AT2G40995;AT2G41997:LCR51
ChipNV_6381	Chr3	21000480	21002150	1.15998e-79	AT3G56700	AT3G56700	AT3G56700:FAR6
ChipNV_9255	Chr5	14212130	14213210	1.19088e-79	AT5G36140	AT5G36140	AT5G36140:CYP716A2;AT5G36140:CYP716A2
ChipNV_5573	Chr3	9370430	9372010	1.26179e-79	AT3G25710		AT3G25710:BHLH32
ChipNV_3721	Chr2	10808290	10809770	1.30786e-79	AT2G25370		AT2G25370:AT2G25370
ChipNV_8305	Chr5	912310	914240	1.34937e-79	AT5G03600	AT5G03600	AT5G03600:AT5G03600
ChipNV_1005	Chr1	10710370	10711580	1.45495e-79	AT1G30350	AT1G30350	AT1G30350:AT1G30350;AT1G30350:AT1G30350
ChipNV_2030	Chr1	22258980	22260130	1.71317e-79	AT1G60410	AT1G60410	AT1G60410:AT1G60410
ChipNV_629	Chr1	7684240	7685980	1.89584e-79	AT1G21890	AT1G21890	AT1G21890:AT1G21890
ChipNV_6368	Chr3	20857990	20860810	1.93166e-79	AT3G56220;AT3G56230	AT3G56220	AT3G56220:AT3G56220;AT3G56230:AT3G56230
ChipNV_5001	Chr3	4044060	4046490	2.00825e-79	AT3G12720	AT3G12720	AT3G12720:ATMYB67
ChipNV_7683	Chr4	12336010	12337780	2.00974e-79	AT4G23680	AT4G23680	AT4G23680:AT4G23680
ChipNV_8606	Chr5	4166640	4168360	2.22997e-79	AT5G13130	AT5G13130	AT5G13130:AT5G13130;AT5G13130:AT5G13130
ChipNV_5388	Chr3	7866610	7868400	2.68844e-79	AT3G22250	AT3G22250	AT3G22250:AT3G22250
ChipNV_6905	Chr4	6410350	6412210	2.82944e-79
ChipNV_2225	Chr1	24120870	24122580	3.14723e-79	AT1G64930	AT1G64930	AT1G64930:CYP89A7
ChipNV_2666	Chr1	26944830	26946630	3.3997e-79	AT1G71680		AT1G71680:AT1G71680
ChipNV_1568	Chr1	18789060	18789810	3.80941e-79	AT1G50720	AT1G50720	AT1G50720:AT1G50720
ChipNV_6519	Chr3	22417940	22419620	4.28344e-79	AT3G60647	AT3G60647	AT3G60647:AT3G60647
ChipNV_166	Chr1	2281350	2282550	5.3588e-79	AT1G07430		AT1G07430:AT1G07430
ChipNV_2490	Chr1	25635150	25637250	6.34258e-79	AT1G68380		AT1G68380:AT1G68380
ChipNV_3356	Chr2	7852300	7853930	6.49709e-79	AT2G18070	AT2G18070	AT2G18070:AT2G18070
ChipNV_4626	Chr2	18845700	18847930	1.03945e-78	AT2G45760	AT2G45760	AT2G45760:BAP2
ChipNV_5650	Chr3	10238390	10240750	1.09807e-78	AT3G27650	AT3G27650	AT3G27650:LBD25
ChipNV_7434	Chr4	10515210	10518320	1.4893e-78
ChipNV_7158	Chr4	8445460	8447190	2.75218e-78
ChipNV_2523	Chr1	25848880	25851910	2.88235e-78
ChipNV_7569	Chr4	11682700	11684840	3.13415e-78	AT4G22050	AT4G22050	AT4G22050:AT4G22050
ChipNV_8708	Chr5	5628380	5630070	4.35286e-78	AT5G17120	AT5G17120	AT5G17120:AT5G17120
ChipNV_66	Chr1	857280	859600	4.71041e-78	AT1G03445	AT1G03445	AT1G03445:BSU1;AT1G03445:BSU1
ChipNV_2867	Chr1	29181280	29183020	7.02971e-78	AT1G77650;AT1G77655	AT1G77650;AT1G77655	AT1G77650:AT1G77650;AT1G77655:AT1G77655;AT1G77650:AT1G77650;AT1G77655:AT1G77655
ChipNV_4470	Chr2	17462070	17464340	8.52978e-78	AT2G41850	AT2G41850	AT2G41850:PGAZAT
ChipNV_2193	Chr1	23755490	23756880	1.22397e-77	AT1G64035		AT1G64035:AT1G64035
ChipNV_2053	Chr1	22526200	22528670	1.36742e-77	AT1G61120		AT1G61120:TPS04
ChipNV_5610	Chr3	9779360	9780340	1.94531e-77	AT3G26610		AT3G26610:PGA1
ChipNV_6834	Chr4	5579390	5580120	2.42515e-77	AT4G08740		AT4G08740:AT4G08740
ChipNV_3923	Chr2	12512070	12514440	2.88912e-77	AT2G29120		AT2G29120:ATGLR2.7
ChipNV_8133	Chr4	17269000	17271140	3.29999e-77	AT4G36620	AT4G36620	AT4G36620:AT4G36620
ChipNV_6627	Chr4	170890	172920	3.53464e-77	AT4G00380;AT4G00390	AT4G00390	AT4G00380:AT4G00380;AT4G00390:AT4G00390
ChipNV_1472	Chr1	17780540	17781770	3.99981e-77	AT1G48130	AT1G48130	AT1G48130:ATPER1;AT1G48130:ATPER1
ChipNV_4165	Chr2	14693170	14694670	6.1029e-77	AT2G34830		AT2G34830:WRKY35
ChipNV_3131	Chr2	1991840	1994680	6.11111e-77	AT2G05440;AT2G05441	AT2G05440;AT2G05441	AT2G05440:AT2G05440;AT2G05441:AT2G05441
ChipNV_4134	Chr2	14399820	14402050	6.48994e-77	AT2G34110;AT2G34100		AT2G34110:AT2G34110;AT2G34100:AT2G34100
ChipNV_4471	Chr2	17465830	17468360	6.75078e-77	AT2G41860		AT2G41860:CPK14
ChipNV_8619	Chr5	4272960	4274910	7.19389e-77	AT5G13330		AT5G13330:Rap2.6L
ChipNV_10328	Chr5	23141700	23144530	7.86838e-77
ChipNV_5377	Chr3	7780040	7781970	1.03972e-76	AT3G22080	AT3G22080	AT3G22080:AT3G22080
ChipNV_478	Chr1	6120890	6122400	1.27298e-76	AT1G17770	AT1G17770	AT1G17770:SUVH7;AT1G17770:SUVH7
ChipNV_1441	Chr1	17496050	17497930	1.49312e-76	AT1G47603	AT1G47603	AT1G47603:ATPUP19;AT1G47603:ATPUP19
ChipNV_9098	Chr5	9013870	9016190	1.52496e-76	AT5G25850	AT5G25850	AT5G25850:AT5G25850
ChipNV_1406	Chr1	17278410	17280460	2.31398e-76
ChipNV_8918	Chr5	7661170	7663030	3.35311e-76	AT5G22910		AT5G22910:CHX9
ChipNV_4900	Chr3	2923760	2925040	4.43866e-76	AT3G09520	AT3G09520	AT3G09520:ATEXO70H4;AT3G09520:ATEXO70H4
ChipNV_4409	Chr2	16916230	16917890	4.44453e-76	AT2G40500	AT2G40500	AT2G40500:AT2G40500
ChipNV_3955	Chr2	12756940	12758450	4.45041e-76	AT2G29930	AT2G29930	AT2G29930:AT2G29930;AT2G29930:AT2G29930
ChipNV_9301	Chr5	14708530	14710810	5.12832e-76
ChipNV_9967	Chr5	20189680	20191370	5.98385e-76	AT5G49690	AT5G49690	AT5G49690:AT5G49690;AT5G49690:AT5G49690
ChipNV_2778	Chr1	28317130	28318390	6.09235e-76	AT1G75450	AT1G75450	AT1G75450:CKX5
ChipNV_6003	Chr3	16998280	16999470	7.75386e-76	AT3G46260		AT3G46260:AT3G46260
ChipNV_5376	Chr3	7777600	7779620	8.98697e-76	AT3G22080		AT3G22080:AT3G22080
ChipNV_6666	Chr4	585610	587050	1.02772e-75	AT4G01430	AT4G01430	AT4G01430:AT4G01430;AT4G01430:AT4G01430
ChipNV_5046	Chr3	4608000	4609790	1.80002e-75	AT3G13960	AT3G13960	AT3G13960:AtGRF5
ChipNV_6271	Chr3	19491420	19493300	2.48382e-75	AT3G52550	AT3G52550	AT3G52550:AT3G52550
ChipNV_8034	Chr4	16205230	16206930	4.0942e-75	AT4G33790		AT4G33790:CER4
ChipNV_177	Chr1	2523290	2524930	5.51172e-75	AT1G08090	AT1G08090	AT1G08090:ATNRT2:1
ChipNV_7925	Chr4	14738510	14739720	5.5195e-75	AT4G30140		AT4G30140:AT4G30140
ChipNV_5749	Chr3	11399020	11400430	5.92876e-75	AT3G29590	AT3G29590	AT3G29590:AT5MAT
ChipNV_938	Chr1	10171230	10172750	5.93298e-75	AT1G29110	AT1G29110	AT1G29110:AT1G29110
ChipNV_5442	Chr3	8326790	8328620	6.42757e-75	AT3G23290	AT3G23290	AT3G23290:LSH4
ChipNV_10515	Chr5	25079020	25081010	6.63084e-75	AT5G62470	AT5G62470	AT5G62470:MYB96;AT5G62470:MYB96
ChipNV_9189	Chr5	10285310	10287490	6.96018e-75
ChipNV_7386	Chr4	10124700	10126080	7.29257e-75	AT4G18320	AT4G18320	AT4G18320:AT4G18320;AT4G18320:AT4G18320
ChipNV_5364	Chr3	7756060	7758850	7.37363e-75	AT3G22020;AT3G22022	AT3G22020;AT3G22022	AT3G22020:AT3G22020;AT3G22022:AT3G22022
ChipNV_10019	Chr5	20557490	20558520	8.01412e-75	AT5G50480	AT5G50480	AT5G50480:NF-YC6
ChipNV_5889	Chr3	16319010	16320780	8.62067e-75	AT3G44770		AT3G44770:AT3G44770
ChipNV_501	Chr1	6472680	6474220	9.25446e-75	AT1G18770	AT1G18770	AT1G18770:AT1G18770
ChipNV_6043	Chr3	17388610	17390610	1.15354e-74	AT3G47220		AT3G47220:PLC9
ChipNV_6242	Chr3	19296220	19298330	1.19494e-74	AT3G52010	AT3G52010	AT3G52010:scpl37
ChipNV_8978	Chr5	8092970	8095700	1.3054e-74	AT5G23960	AT5G23960	AT5G23960:TPS21;AT5G23960:TPS21
ChipNV_5356	Chr3	7742410	7743920	1.60187e-74	AT3G21970	AT3G21970	AT3G21970:AT3G21970
ChipNV_9233	Chr5	13852330	13854500	1.94453e-74	AT5G35660	AT5G35660	AT5G35660:AT5G35660
ChipNV_985	Chr1	10610900	10612560	2.07864e-74	AT1G30180		AT1G30180:AT1G30180
ChipNV_5308	Chr3	7468360	7470720	2.11548e-74
ChipNV_3560	Chr2	9677840	9679370	2.59261e-74	AT2G22760	AT2G22760	AT2G22760:AT2G22760
ChipNV_1704	Chr1	19630640	19632240	2.6786e-74	AT1G52700		AT1G52700:AT1G52700
ChipNV_2129	Chr1	23131630	23133360	3.47128e-74	AT1G62500	AT1G62500;AT1G62490	AT1G62500:AT1G62500;AT1G62490:AT1G62490
ChipNV_1353	Chr1	16833220	16835320	3.57453e-74	AT1G44318;AT1G44350		AT1G44318:hemb2;AT1G44350:ILL6
ChipNV_8476	Chr5	2530470	2532190	4.14979e-74	AT5G07930	AT5G07930	AT5G07930:MCT2
ChipNV_8232	Chr4	18446150	18448610	4.82382e-74
ChipNV_4089	Chr2	13943880	13946940	4.94872e-74	AT2G32870	AT2G32870	AT2G32870:AT2G32870
ChipNV_7906	Chr4	14527860	14529740	5.16749e-74	AT4G29650	AT4G29650	AT4G29650:DESH
ChipNV_2812	Chr1	28508440	28510800	5.21983e-74	AT1G75930		AT1G75930:EXL6
ChipNV_702	Chr1	8273520	8274950	5.47578e-74	AT1G23320		AT1G23320:TAR1
ChipNV_9268	Chr5	14244590	14246400	6.16987e-74	AT5G36200	AT5G36200	AT5G36200:AT5G36200
ChipNV_10339	Chr5	23257920	23258870	6.558e-74
ChipNV_3397	Chr2	8062260	8064220	6.5628e-74	AT2G18570	AT2G18570	AT2G18570:AT2G18570
ChipNV_10443	Chr5	24444190	24445490	8.38785e-74	AT5G60770	AT5G60770	AT5G60770:NRT2.4
ChipNV_2792	Chr1	28395160	28396480	8.77761e-74	AT1G75620	AT1G75620	AT1G75620:AT1G75620;AT1G75620:AT1G75620
ChipNV_3718	Chr2	10803840	10805750	8.78692e-74	AT2G25360	AT2G25360	AT2G25360:AT2G25360
ChipNV_3737	Chr2	10996970	11000160	9.03722e-74
ChipNV_5463	Chr3	8657680	8658990	1.04054e-73	AT3G23960	AT3G23960	AT3G23960:AT3G23960
ChipNV_229	Chr1	3090190	3092000	1.21378e-73	AT1G09550		AT1G09550:AT1G09550
ChipNV_8427	Chr5	2192110	2193810	1.41539e-73	AT5G07050	AT5G07050	AT5G07050:AT5G07050
ChipNV_7788	Chr4	13323550	13325660	1.63454e-73	AT4G26340	AT4G26340	AT4G26340:AT4G26340
ChipNV_4705	Chr3	25440	27570	1.99473e-73	AT3G01080	AT3G01080	AT3G01080:WRKY58
ChipNV_74	Chr1	958590	960470	2.0866e-73	AT1G03810;AT1G03820	AT1G03810	AT1G03810:AT1G03810;AT1G03820:AT1G03820
ChipNV_10616	Chr5	26518380	26519580	2.11424e-73	AT5G66400	AT5G66400;AT5G66410	AT5G66400:RAB18;AT5G66410:PLP3b
ChipNV_6957	Chr4	6831670	6833330	2.2223e-73	AT4G11210	AT4G11210	AT4G11210:AT4G11210
ChipNV_5129	Chr3	5562030	5564190	3.33187e-73	AT3G16390	AT3G16390	AT3G16390:NSP3
ChipNV_6872	Chr4	6163100	6164790	3.64943e-73	AT4G09790	AT4G09790	AT4G09790:AT4G09790
ChipNV_7340	Chr4	9854370	9856110	4.40894e-73	AT4G17700	AT4G17700	AT4G17700:AT4G17700;AT4G17700:AT4G17700
ChipNV_10542	Chr5	25456640	25458560	4.4783e-73	AT5G63590	AT5G63590	AT5G63590:FLS3
ChipNV_10264	Chr5	22762410	22764080	4.69396e-73	AT5G56240		AT5G56240:AT5G56240
ChipNV_9755	Chr5	18002730	18005100	5.77048e-73	AT5G44630	AT5G44630	AT5G44630:AT5G44630
ChipNV_1702	Chr1	19624360	19626800	6.24096e-73	AT1G52696	AT1G52696	AT1G52696:AT1G52696
ChipNV_317	Chr1	4137750	4139870	6.56516e-73	AT1G12200		AT1G12200:AT1G12200
ChipNV_2586	Chr1	26277070	26279120	8.59358e-73	AT1G69810	AT1G69810	AT1G69810:WRKY36
ChipNV_2314	Chr1	24571540	24573010	9.18468e-73	AT1G65990		AT1G65990:AT1G65990
ChipNV_2464	Chr1	25533430	25534950	1.48735e-72	AT1G68130		AT1G68130:AtIDD14
ChipNV_3114	Chr2	1732280	1734560	1.49226e-72	AT2G04930	AT2G04930	AT2G04930:AT2G04930
ChipNV_4881	Chr3	2576320	2578310	1.51599e-72	AT3G08500	AT3G08500	AT3G08500:MYB83
ChipNV_4068	Chr2	13782140	13784320	1.51783e-72	AT2G32460	AT2G32460	AT2G32460:MYB101;AT2G32460:MYB101
ChipNV_6214	Chr3	18907210	18909470	1.59623e-72
ChipNV_7398	Chr4	10210940	10213720	1.62499e-72	AT4G18510	AT4G18510	AT4G18510:CLE2
ChipNV_2316	Chr1	24574500	24576030	1.79829e-72	AT1G66000;AT1G66010	AT1G66000;AT1G66010	AT1G66000:AT1G66000;AT1G66010:AT1G66010;AT1G66000:AT1G66000;AT1G66010:AT1G66010
ChipNV_6295	Chr3	19672710	19675520	1.91647e-72	AT3G53065;AT3G53070	AT3G53065;AT3G53070	AT3G53065:AT3G53065;AT3G53070:AT3G53070
ChipNV_163	Chr1	2148300	2149540	2.217e-72	AT1G06990	AT1G06990	AT1G06990:AT1G06990
ChipNV_5392	Chr3	7895910	7897670	2.63859e-72	AT3G22340	AT3G22340	AT3G22340:AT3G22340
ChipNV_5002	Chr3	4047010	4048700	2.7112e-72	AT3G12730	AT3G12730	AT3G12730:AT3G12730
ChipNV_10286	Chr5	22853450	22854900	2.92055e-72	AT5G56430	AT5G56430	AT5G56430:AT5G56430
ChipNV_5679	Chr3	10529460	10531060	3.62891e-72	AT3G28230;AT3G28240		AT3G28230:AT3G28230;AT3G28240:AT3G28240
ChipNV_2704	Chr1	27215400	27217040	3.99574e-72	AT1G72290	AT1G72290	AT1G72290:AT1G72290
ChipNV_3346	Chr2	7811200	7813380	4.42621e-72	AT2G17960	AT2G17960	AT2G17960:AT2G17960
ChipNV_1654	Chr1	19281620	19283200	5.56466e-72	AT1G51900	AT1G51900	AT1G51900:AT1G51900
ChipNV_5347	Chr3	7715090	7716360	6.18554e-72	AT3G21900	AT3G21900	AT3G21900:AT3G21900
ChipNV_2929	Chr1	29942220	29944350	6.27821e-72	AT1G79580	AT1G79580	AT1G79580:SMB
ChipNV_6234	Chr3	19173100	19174490	7.15657e-72	AT3G51680	AT3G51680	AT3G51680:AT3G51680;AT3G51680:AT3G51680
ChipNV_5582	Chr3	9511930	9513200	7.62922e-72	AT3G26010	AT3G26010	AT3G26010:AT3G26010;AT3G26010:AT3G26010
ChipNV_9844	Chr5	18809510	18811580	7.69478e-72	AT5G46370	AT5G46370	AT5G46370:KCO2;AT5G46370:KCO2
ChipNV_2456	Chr1	25450750	25453010	9.24725e-72	AT1G67870;AT1G67875	AT1G67870;AT1G67875	AT1G67870:AT1G67870;AT1G67875:AT1G67875
ChipNV_8250	Chr5	124380	125750	1.04354e-71	AT5G01310	AT5G01310	AT5G01310:AT5G01310
ChipNV_687	Chr1	8138800	8140620	1.15794e-71	AT1G22990	AT1G22990	AT1G22990:AT1G22990
ChipNV_7644	Chr4	12100050	12102140	1.25699e-71	AT4G23090	AT4G23090	AT4G23090:AT4G23090
ChipNV_1978	Chr1	21971390	21972460	1.33151e-71	AT1G59740		AT1G59740:AT1G59740
ChipNV_1842	Chr1	20773710	20775530	1.65907e-71	AT1G55600		AT1G55600:WRKY10
ChipNV_6573	Chr3	23068850	23070730	1.6645e-71	AT3G62340		AT3G62340:WRKY68
ChipNV_7521	Chr4	11227980	11229350	1.75346e-71	AT4G21020	AT4G21020	AT4G21020:AT4G21020
ChipNV_8038	Chr4	16212950	16214040	1.84509e-71	AT4G33810		AT4G33810:AT4G33810
ChipNV_8530	Chr5	3225230	3226660	1.88644e-71
ChipNV_2154	Chr1	23333560	23335170	2.21002e-71	AT1G62981	AT1G62981	AT1G62981:AT1G62981
ChipNV_2339	Chr1	24672920	24674530	3.02044e-71	AT1G66220		AT1G66220:AT1G66220
ChipNV_9217	Chr5	11615240	11617140	3.70451e-71	AT5G30500	AT5G30500	AT5G30500:AT5G30500
ChipNV_1182	Chr1	12235210	12236450	6.10748e-71	AT1G33750		AT1G33750:AT1G33750
ChipNV_1009	Chr1	10869050	10871180	6.16369e-71	AT1G30650		AT1G30650:WRKY14
ChipNV_6363	Chr3	20767850	20769410	6.54781e-71	AT3G55970	AT3G55970	AT3G55970:JRG21
ChipNV_2108	Chr1	23017280	23019180	6.80471e-71	AT1G62300	AT1G62300	AT1G62300:WRKY6;AT1G62300:WRKY6
ChipNV_6914	Chr4	6431190	6432420	7.74271e-71	AT4G10380		AT4G10380:NIP5;1
ChipNV_6294	Chr3	19670100	19672350	7.8416e-71	AT3G53060	AT3G53060	AT3G53060:ASK6
ChipNV_1572	Chr1	18859870	18861840	8.14569e-71	AT1G50880	AT1G50880	AT1G50880:AT1G50880
ChipNV_5603	Chr3	9627390	9629290	8.60238e-71	AT3G26270	AT3G26270	AT3G26270:CYP71B25
ChipNV_6883	Chr4	6238670	6241170	9.3267e-71	AT4G09960	AT4G09960	AT4G09960:STK
ChipNV_6829	Chr4	5500410	5502870	1.01781e-70	AT4G08620	AT4G08620	AT4G08620:SULTR1;1;AT4G08620:SULTR1;1
ChipNV_8262	Chr5	350540	351920	1.09678e-70	AT5G01900	AT5G01900	AT5G01900:WRKY62;AT5G01900:WRKY62
ChipNV_4166	Chr2	14694930	14696680	1.1469e-70	AT2G34830	AT2G34830	AT2G34830:WRKY35
ChipNV_3746	Chr2	11037280	11038970	1.20294e-70	AT2G25890	AT2G25890	AT2G25890:AT2G25890
ChipNV_3030	Chr2	735330	736550	1.36697e-70	AT2G02650	AT2G02650	AT2G02650:AT2G02650
ChipNV_8578	Chr5	3723800	3727280	1.37613e-70
ChipNV_10033	Chr5	20666120	20667270	1.38497e-70	AT5G50800	AT5G50800	AT5G50800:AT5G50800;AT5G50800:AT5G50800
ChipNV_3968	Chr2	12868590	12869890	1.51375e-70	AT2G30130	AT2G30130	AT2G30130:ASL5
ChipNV_4223	Chr2	15294040	15295750	1.51665e-70	AT2G36450	AT2G36450	AT2G36450:HRD
ChipNV_4515	Chr2	17907860	17910170	2.08194e-70	AT2G43060	AT2G43060	AT2G43060:BHLH
ChipNV_4653	Chr2	19216990	19218980	2.14806e-70
ChipNV_5670	Chr3	10389550	10391040	2.38691e-70	AT3G27970	AT3G27970	AT3G27970:AT3G27970
ChipNV_3953	Chr2	12737430	12738550	2.68772e-70	AT2G29860	AT2G29860	AT2G29860:AT2G29860
ChipNV_5578	Chr3	9417620	9421450	3.11666e-70	AT3G25795	AT3G25795	AT3G25795:AT3G25795
ChipNV_4345	Chr2	16456160	16458740	3.12859e-70	AT2G39410;AT2G39415		AT2G39410:AT2G39410;AT2G39415:AT2G39415
ChipNV_8320	Chr5	1024230	1026460	3.72321e-70	AT5G03840	AT5G03840	AT5G03840:TFL1
ChipNV_6621	Chr4	136870	138720	4.11238e-70	AT4G00315	AT4G00315	AT4G00315:AT4G00315
ChipNV_383	Chr1	4833450	4835510	4.60573e-70	AT1G14120	AT1G14120	AT1G14120:AT1G14120
ChipNV_7745	Chr4	12985930	12987330	4.72435e-70	AT4G25410	AT4G25410	AT4G25410:AT4G25410;AT4G25410:AT4G25410
ChipNV_5585	Chr3	9546370	9547730	4.95301e-70	AT3G26120	AT3G26120	AT3G26120:TEL1
ChipNV_6038	Chr3	17369770	17372300	5.59286e-70	AT3G47170	AT3G47170	AT3G47170:AT3G47170
ChipNV_936	Chr1	10168030	10169790	5.63739e-70	AT1G29100	AT1G29100	AT1G29100:AT1G29100
ChipNV_2328	Chr1	24612780	24613750	6.69888e-70	AT1G66120	AT1G66120	AT1G66120:AT1G66120;AT1G66120:AT1G66120
ChipNV_5829	Chr3	15678530	15679920	6.74598e-70	AT3G43829;AT3G43830	AT3G43829;AT3G43830	AT3G43829:AT3G43829;AT3G43830:AT3G43830
ChipNV_4873	Chr3	2505660	2507210	6.96007e-70	AT3G07850		AT3G07850:AT3G07850
ChipNV_1228	Chr1	12615920	12618290	7.48147e-70	AT1G34510	AT1G34510	AT1G34510:AT1G34510
ChipNV_2266	Chr1	24396920	24399890	7.48449e-70	AT1G65620	AT1G65620	AT1G65620:AS2
ChipNV_6005	Chr3	17002440	17005050	7.84615e-70	AT3G46270	AT3G46270	AT3G46270:AT3G46270
ChipNV_320	Chr1	4163700	4166070	9.48545e-70	AT1G12260	AT1G12260	AT1G12260:ANAC007
ChipNV_4163	Chr2	14689230	14691690	9.57052e-70	AT2G34820;AT2G34825	AT2G34820;AT2G34825	AT2G34820:AT2G34820;AT2G34825:RALFL20
ChipNV_9807	Chr5	18609590	18611280	1.006e-69	AT5G45880	AT5G45880	AT5G45880:AT5G45880
ChipNV_6523	Chr3	22439940	22441770	1.07146e-69	AT3G60710	AT3G60710	AT3G60710:AT3G60710
ChipNV_9735	Chr5	17911160	17912180	1.10388e-69	AT5G44440	AT5G44440	AT5G44440:AT5G44440;AT5G44440:AT5G44440
ChipNV_7084	Chr4	7797610	7798610	1.14198e-69	AT4G13420		AT4G13420:HAK5
ChipNV_10027	Chr5	20647000	20648840	1.36581e-69	AT5G50770	AT5G50770	AT5G50770:AtHSD6
ChipNV_8641	Chr5	4805470	4807100	1.60509e-69	AT5G14860	AT5G14860	AT5G14860:AT5G14860
ChipNV_5354	Chr3	7735050	7736430	1.6875e-69	AT3G21950		AT3G21950:AT3G21950
ChipNV_6845	Chr4	5712060	5714900	2.37261e-69	AT4G08910	AT4G08910	AT4G08910:AT4G08910
ChipNV_5599	Chr3	9589370	9591050	2.39054e-69	AT3G26200	AT3G26200	AT3G26200:CYP71B22;AT3G26200:CYP71B22
ChipNV_4531	Chr2	18087400	18089180	3.4073e-69	AT2G43610	AT2G43610	AT2G43610:AT2G43610;AT2G43610:AT2G43610
ChipNV_9356	Chr5	15073510	15074840	5.92601e-69	AT5G37870	AT5G37870	AT5G37870:AT5G37870;AT5G37870:AT5G37870
ChipNV_2482	Chr1	25617610	25618640	5.93256e-69
ChipNV_7973	Chr4	15431290	15433260	6.54379e-69	AT4G31900	AT4G31900	AT4G31900:AT4G31900
ChipNV_8832	Chr5	6828290	6829910	7.01629e-69	AT5G20240	AT5G20240	AT5G20240:PI
ChipNV_3297	Chr2	7315870	7318230	8.29993e-69	AT2G16890	AT2G16890	AT2G16890:AT2G16890
ChipNV_4730	Chr3	324270	325490	1.05093e-68	AT3G01950;AT3G01960;AT3G01961	AT3G01960;AT3G01961	AT3G01950:AT3G01950;AT3G01960:AT3G01960;AT3G01961:AT3G01961
ChipNV_10086	Chr5	21183560	21187120	1.11403e-68	AT5G52130;AT5G52140	AT5G52130;AT5G52140	AT5G52130:AT5G52130;AT5G52140:AT5G52140
ChipNV_3145	Chr2	2054700	2056470	1.14141e-68	AT2G05580	AT2G05580	AT2G05580:AT2G05580
ChipNV_8097	Chr4	16829520	16830660	1.26201e-68	AT4G35390	AT4G35390	AT4G35390:AGF1;AT4G35390:AGF1
ChipNV_7782	Chr4	13289500	13291410	1.26339e-68	AT4G26250	AT4G26250	AT4G26250:AtGolS6
ChipNV_7059	Chr4	7659330	7660990	1.3361e-68	AT4G13190	AT4G13190	AT4G13190:AT4G13190;AT4G13190:AT4G13190
ChipNV_10507	Chr5	24964710	24966980	1.40267e-68	AT5G62165	AT5G62165	AT5G62165:AGL42;AT5G62165:AGL42
ChipNV_2803	Chr1	28490070	28492320	1.71685e-68	AT1G75880	AT1G75880	AT1G75880:AT1G75880
ChipNV_10244	Chr5	22564810	22566330	2.12172e-68	AT5G55750	AT5G55750	AT5G55750:AT5G55750
ChipNV_4266	Chr2	15768500	15771050	2.14779e-68	AT2G37590	AT2G37590	AT2G37590:DOF2.4
ChipNV_6795	Chr4	2763250	2765070	2.82074e-68	AT4G05470		AT4G05470:AT4G05470
ChipNV_6221	Chr3	18958300	18961300	2.82381e-68
ChipNV_9402	Chr5	15362860	15364820	2.94575e-68	AT5G38386	AT5G38386	AT5G38386:AT5G38386
ChipNV_4055	Chr2	13704200	13705300	3.26536e-68	AT2G32270	AT2G32270	AT2G32270:ZIP3
ChipNV_5415	Chr3	8079970	8081730	3.45492e-68	AT3G22830		AT3G22830:HSFA6B
ChipNV_10394	Chr5	23922390	23924720	4.15891e-68	AT5G59305	AT5G59305	AT5G59305:AT5G59305
ChipNV_133	Chr1	1694060	1695390	4.57234e-68	AT1G05660		AT1G05660:AT1G05660
ChipNV_6081	Chr3	17876330	17878270	5.13979e-68	AT3G48270	AT3G48270	AT3G48270:CYP71A26
ChipNV_8256	Chr5	155810	157310	5.33128e-68	AT5G01380		AT5G01380:GT-3A
ChipNV_8488	Chr5	2621530	2622870	6.59044e-68	AT5G08150	AT5G08150	AT5G08150:AT5G08150
ChipNV_4597	Chr2	18609330	18610310	6.63806e-68	AT2G45135		AT2G45135:AT2G45135
ChipNV_1132	Chr1	11704670	11706420	7.64953e-68	AT1G32430	AT1G32430	AT1G32430:AT1G32430
ChipNV_7355	Chr4	9898320	9900530	8.61108e-68
ChipNV_457	Chr1	5795130	5797630	9.05905e-68	AT1G16950	AT1G16950	AT1G16950:AT1G16950
ChipNV_5452	Chr3	8488900	8489950	9.63151e-68	AT3G23630		AT3G23630:IPT7
ChipNV_269	Chr1	3763400	3764430	9.85536e-68	AT1G11230	AT1G11230	AT1G11230:AT1G11230;AT1G11230:AT1G11230
ChipNV_698	Chr1	8230120	8231120	1.14202e-67	AT1G23201	AT1G23201	AT1G23201:AT1G23201
ChipNV_4869	Chr3	2499550	2500880	1.24764e-67	AT3G07830	AT3G07830	AT3G07830:AT3G07830;AT3G07830:AT3G07830
ChipNV_2318	Chr1	24577440	24579980	1.24897e-67	AT1G66020	AT1G66020	AT1G66020:AT1G66020
ChipNV_112	Chr1	1515870	1518840	1.27216e-67	AT1G05230	AT1G05230	AT1G05230:HDG2
ChipNV_893	Chr1	9904160	9906710	1.29414e-67	AT1G28305	AT1G28305	AT1G28305:AT1G28305
ChipNV_8718	Chr5	5715600	5717560	1.32094e-67	AT5G17340	AT5G17340	AT5G17340:AT5G17340
ChipNV_1780	Chr1	20369690	20371300	1.37672e-67	AT1G54550	AT1G54550	AT1G54550:AT1G54550;AT1G54550:AT1G54550
ChipNV_4928	Chr3	3310300	3311280	1.55504e-67	AT3G10590	AT3G10590	AT3G10590:AT3G10590;AT3G10590:AT3G10590
ChipNV_8712	Chr5	5675940	5677200	1.6528e-67	AT5G17260		AT5G17260:anac086
ChipNV_5716	Chr3	10838630	10840060	1.75241e-67	AT3G28840		AT3G28840:AT3G28840
ChipNV_3215	Chr2	6298880	6299960	1.75686e-67	AT2G14710		AT2G14710:AT2G14710
ChipNV_1553	Chr1	18545900	18547220	1.92719e-67	AT1G50050	AT1G50050	AT1G50050:AT1G50050
ChipNV_3833	Chr2	11930960	11931980	1.95773e-67	AT2G28010	AT2G28010	AT2G28010:AT2G28010
ChipNV_1292	Chr1	13320930	13321950	1.95979e-67	AT1G35830	AT1G35830	AT1G35830:AT1G35830;AT1G35830:AT1G35830
ChipNV_6974	Chr4	6935280	6937160	2.56431e-67
ChipNV_2689	Chr1	27134770	27136440	2.82859e-67	AT1G72125		AT1G72125:AT1G72125
ChipNV_6594	Chr3	23266200	23268310	3.05588e-67	AT3G62950	AT3G62950	AT3G62950:AT3G62950
ChipNV_3753	Chr2	11138400	11139360	3.12859e-67	AT2G26160	AT2G26160	AT2G26160:AT2G26160;AT2G26160:AT2G26160
ChipNV_2099	Chr1	22987390	22989320	4.11588e-67	AT1G62214;AT1G62220	AT1G62214;AT1G62220	AT1G62214:AT1G62214;AT1G62220:AT1G62220
ChipNV_696	Chr1	8226790	8228300	6.11902e-67	AT1G23200	AT1G23200	AT1G23200:AT1G23200
ChipNV_6321	Chr3	20354140	20355850	6.75617e-67	AT3G54940	AT3G54940	AT3G54940:AT3G54940
ChipNV_6437	Chr3	21561940	21563430	7.11467e-67	AT3G58210		AT3G58210:AT3G58210
ChipNV_7806	Chr4	13613300	13614240	7.66295e-67	AT4G27170	AT4G27170	AT4G27170:AT4G27170
ChipNV_5588	Chr3	9560420	9561570	8.43961e-67	AT3G26140		AT3G26140:AT3G26140
ChipNV_10537	Chr5	25380720	25382820	9.17992e-67	AT5G63350	AT5G63350	AT5G63350:AT5G63350
ChipNV_2189	Chr1	23747240	23749200	1.08038e-66	AT1G64000	AT1G64000	AT1G64000:WRKY56
ChipNV_6082	Chr3	17879590	17880570	1.18592e-66	AT3G48280	AT3G48280	AT3G48280:CYP71A25;AT3G48280:CYP71A25
ChipNV_9799	Chr5	18590340	18591510	1.32456e-66	AT5G45830	AT5G45830	AT5G45830:DOG1
ChipNV_9995	Chr5	20378510	20381050	1.41827e-66	AT5G50115	AT5G50115	AT5G50115:AT5G50115
ChipNV_1296	Chr1	13366720	13369270	1.41978e-66
ChipNV_6775	Chr4	2481820	2484220	1.42406e-66	AT4G04890	AT4G04890	AT4G04890:PDF2
ChipNV_1522	Chr1	18191070	18192100	2.75562e-66	AT1G49190	AT1G49190	AT1G49190:ARR19
ChipNV_7726	Chr4	12720300	12721230	3.30473e-66	AT4G24650	AT4G24650	AT4G24650:IPT4
ChipNV_6066	Chr3	17614570	17616710	3.56292e-66	AT3G47760		AT3G47760:ATH4
ChipNV_9580	Chr5	16600540	16602660	3.64336e-66	AT5G41490;AT5G41491;AT5G41494	AT5G41491;AT5G41494;AT5G41490	AT5G41490:AT5G41490;AT5G41491:AT5G41491;AT5G41494:AT5G41494;AT5G41490:AT5G41490
ChipNV_7212	Chr4	8770070	8771780	5.70038e-66	AT4G15360	AT4G15360	AT4G15360:CYP705A3
ChipNV_6614	Chr4	89970	92190	6.09473e-66	AT4G00220	AT4G00220	AT4G00220:JLO
ChipNV_5469	Chr3	8711570	8713730	6.71203e-66	AT3G24130	AT3G24130	AT3G24130:AT3G24130
ChipNV_1835	Chr1	20755550	20757110	6.73123e-66	AT1G55560	AT1G55560	AT1G55560:sks14
ChipNV_2917	Chr1	29702940	29705270	7.31933e-66	AT1G78970	AT1G78970	AT1G78970:LUP1
ChipNV_5523	Chr3	9022130	9023420	9.94735e-66	AT3G24700	AT3G24700	AT3G24700:AT3G24700
ChipNV_9543	Chr5	16138500	16140950	1.01423e-65	AT5G40348;AT5G40350	AT5G40350	AT5G40348:AT5G40348;AT5G40350:MYB24;AT5G40350:MYB24
ChipNV_5010	Chr3	4109710	4110850	1.33877e-65	AT3G12910		AT3G12910:AT3G12910
ChipNV_7411	Chr4	10282450	10283580	1.46096e-65	AT4G18690	AT4G18690	AT4G18690:AT4G18690
ChipNV_1143	Chr1	11810930	11812270	1.73253e-65	AT1G32660	AT1G32660	AT1G32660:AT1G32660
ChipNV_1439	Chr1	17491500	17494750	1.7528e-65	AT1G47600	AT1G47600	AT1G47600:BGLU34
ChipNV_8463	Chr5	2383620	2384850	2.16898e-65	AT5G07530	AT5G07530	AT5G07530:GRP17
ChipNV_10491	Chr5	24801600	24803080	2.4988e-65	AT5G61720	AT5G61720	AT5G61720:AT5G61720;AT5G61720:AT5G61720
ChipNV_4077	Chr2	13839490	13841100	2.53626e-65	AT2G32610;AT2G32620	AT2G32620	AT2G32610:ATCSLB01;AT2G32620:ATCSLB02
ChipNV_6183	Chr3	18701890	18703210	2.76554e-65	AT3G50390	AT3G50390	AT3G50390:AT3G50390
ChipNV_1273	Chr1	13035200	13036160	2.96223e-65	AT1G35440	AT1G35440	AT1G35440:CYCT1;1
ChipNV_10021	Chr5	20560480	20561250	3.01501e-65	AT5G50490	AT5G50490	AT5G50490:NF-YC5
ChipNV_7220	Chr4	8785530	8787420	3.76737e-65
ChipNV_4536	Chr2	18163020	18164810	3.86526e-65	AT2G43860	AT2G43860	AT2G43860:AT2G43860
ChipNV_152	Chr1	1935300	1937080	4.17357e-65	AT1G06350	AT1G06350	AT1G06350:AT1G06350
ChipNV_7160	Chr4	8448340	8449340	4.89654e-65	AT4G14730	AT4G14730	AT4G14730:AT4G14730
ChipNV_5289	Chr3	7295310	7296600	5.45783e-65
ChipNV_6697	Chr4	844790	846590	7.07216e-65	AT4G01950	AT4G01950	AT4G01950:GPAT3;AT4G01950:GPAT3
ChipNV_2808	Chr1	28500440	28503110	1.01054e-64	AT1G75900;AT1G75910	AT1G75910	AT1G75900:AT1G75900;AT1G75910:EXL4
ChipNV_10512	Chr5	25031510	25032520	1.54085e-64	AT5G62330	AT5G62330	AT5G62330:AT5G62330
ChipNV_6095	Chr3	17967670	17968740	1.6994e-64	AT3G48510	AT3G48510	AT3G48510:AT3G48510
ChipNV_783	Chr1	8871350	8872390	1.80727e-64	AT1G25300	AT1G25300	AT1G25300:AT1G25300
ChipNV_809	Chr1	9130630	9132140	1.85072e-64	AT1G26390	AT1G26390	AT1G26390:AT1G26390
ChipNV_67	Chr1	871860	872970	2.20822e-64	AT1G03490	AT1G03490	AT1G03490:ANAC006
ChipNV_3039	Chr2	875770	876760	2.33349e-64	AT2G03000		AT2G03000:AT2G03000
ChipNV_5557	Chr3	9318290	9320080	2.42654e-64	AT3G25620	AT3G25620	AT3G25620:AT3G25620
ChipNV_4896	Chr3	2886410	2887820	2.58333e-64	AT3G09385	AT3G09385	AT3G09385:AT3G09385
ChipNV_2683	Chr1	27076130	27077570	2.59383e-64	AT1G71930	AT1G71930	AT1G71930:VND7
ChipNV_2823	Chr1	28598360	28600520	2.7483e-64	AT1G76230	AT1G76230;AT1G76220	AT1G76230:AT1G76230;AT1G76220:AT1G76220
ChipNV_7829	Chr4	14052340	14054080	2.75858e-64	AT4G28410	AT4G28410	AT4G28410:AT4G28410;AT4G28410:AT4G28410
ChipNV_2389	Chr1	24880920	24883330	2.94967e-64	AT1G66720	AT1G66720	AT1G66720:AT1G66720
ChipNV_4570	Chr2	18391830	18393090	2.99467e-64	AT2G44560		AT2G44560:AtGH9B11
ChipNV_7372	Chr4	9984420	9986090	3.02748e-64	AT4G17990		AT4G17990:AT4G17990
ChipNV_7892	Chr4	14426370	14427530	3.53219e-64	AT4G29276	AT4G29276	AT4G29276:AT4G29276
ChipNV_6528	Chr3	22464490	22466460	3.80932e-64	AT3G60790	AT3G60790	AT3G60790:AT3G60790
ChipNV_9774	Chr5	18274740	18276290	5.92714e-64	AT5G45180		AT5G45180:AT5G45180
ChipNV_9415	Chr5	15435130	15436650	6.02937e-64	AT5G38550	AT5G38550	AT5G38550:AT5G38550
ChipNV_1728	Chr1	19894420	19895720	6.65139e-64	AT1G53325	AT1G53325	AT1G53325:AT1G53325;AT1G53325:AT1G53325
ChipNV_5431	Chr3	8250060	8251270	7.27759e-64	AT3G23140	AT3G23140	AT3G23140:AT3G23140
ChipNV_2183	Chr1	23720100	23722680	7.97849e-64	AT1G63910	AT1G63910	AT1G63910:AtMYB103
ChipNV_299	Chr1	4064890	4066250	9.52313e-64	AT1G12030	AT1G12030	AT1G12030:AT1G12030;AT1G12030:AT1G12030
ChipNV_8675	Chr5	5331810	5333160	1.07436e-63	AT5G16285	AT5G16285;AT5G16280;AT5G16286	AT5G16285:AT5G16285;AT5G16280:AT5G16280;AT5G16286:AT5G16286
ChipNV_8823	Chr5	6666150	6668270	1.15428e-63	AT5G19720	AT5G19720;AT5G19710	AT5G19720:AT5G19720;AT5G19710:AT5G19710
ChipNV_4454	Chr2	17258350	17260100	1.22176e-63	AT2G41391;AT2G41400	AT2G41391;AT2G41400	AT2G41391:AT2G41391;AT2G41400:AT2G41400
ChipNV_3677	Chr2	10509340	10511300	1.24973e-63	AT2G24696	AT2G24696	AT2G24696:AT2G24696
ChipNV_9668	Chr5	17398920	17400890	1.26656e-63	AT5G43350		AT5G43350:PHT1;1
ChipNV_8707	Chr5	5625950	5627800	1.29478e-63	AT5G17110	AT5G17110	AT5G17110:AT5G17110
ChipNV_7707	Chr4	12504450	12505750	1.99632e-63	AT4G24060		AT4G24060:AT4G24060
ChipNV_2019	Chr1	22238890	22240510	2.17662e-63	AT1G60340	AT1G60340	AT1G60340:AT1G60340
ChipNV_9961	Chr5	20137410	20138940	2.37326e-63	AT5G49620		AT5G49620:AtMYB78
ChipNV_3731	Chr2	10908560	10910080	2.77601e-63	AT2G25630		AT2G25630:BGLU14
ChipNV_3638	Chr2	10163330	10165290	2.77872e-63	AT2G23870	AT2G23870	AT2G23870:AT2G23870
ChipNV_2986	Chr2	434200	435250	3.30969e-63	AT2G01940		AT2G01940:SGR5
ChipNV_7823	Chr4	13968090	13969720	3.37863e-63	AT4G28110	AT4G28110	AT4G28110:AtMYB41
ChipNV_5985	Chr3	16924140	16926680	4.15484e-63	AT3G46086;AT3G46090	AT3G46086;AT3G46090	AT3G46086:AT3G46086;AT3G46090:ZAT7;AT3G46090:ZAT7
ChipNV_7603	Chr4	11846510	11848240	4.77161e-63		AT4G22485	AT4G22485:AT4G22485
ChipNV_3172	Chr2	5770560	5772240	5.65163e-63	AT2G13810		AT2G13810:ALD1
ChipNV_757	Chr1	8678130	8680340	5.65711e-63	AT1G24485	AT1G24485	AT1G24485:AT1G24485
ChipNV_6622	Chr4	139040	140790	5.89391e-63	AT4G00320	AT4G00320	AT4G00320:AT4G00320
ChipNV_8322	Chr5	1074190	1075290	7.45242e-63	AT5G03980	AT5G03980	AT5G03980:AT5G03980
ChipNV_4555	Chr2	18310700	18311910	8.12122e-63	AT2G44330	AT2G44330	AT2G44330:AT2G44330;AT2G44330:AT2G44330
ChipNV_8018	Chr4	16024530	16026190	9.86026e-63	AT4G33220		AT4G33220:PME44
ChipNV_1762	Chr1	20170730	20171870	1.38546e-62	AT1G54040	AT1G54035	AT1G54040:ESP;AT1G54035:AT1G54035
ChipNV_7845	Chr4	14188720	14190850	1.94509e-62
ChipNV_2937	Chr1	30037380	30039420	2.41861e-62	AT1G79840	AT1G79840	AT1G79840:GL2
ChipNV_3207	Chr2	6241800	6242500	2.66982e-62	AT2G14610	AT2G14610	AT2G14610:PR1
ChipNV_572	Chr1	7161720	7163090	2.72862e-62	AT1G20657	AT1G20657	AT1G20657:AT1G20657
ChipNV_10362	Chr5	23408580	23411430	2.93163e-62	AT5G57785	AT5G57785	AT5G57785:AT5G57785
ChipNV_1543	Chr1	18347720	18348790	3.24573e-62	AT1G49570		AT1G49570:AT1G49570
ChipNV_2783	Chr1	28342990	28344890	3.30216e-62
ChipNV_4347	Chr2	16486980	16488310	3.38013e-62	AT2G39490		AT2G39490:AT2G39490
ChipNV_2236	Chr1	24265490	24267520	3.52371e-62	AT1G65330	AT1G65330	AT1G65330:PHE1
ChipNV_3818	Chr2	11814230	11816150	3.67729e-62	AT2G27700	AT2G27700	AT2G27700:AT2G27700
ChipNV_731	Chr1	8405110	8406000	3.73606e-62	AT1G23770		AT1G23770:AT1G23770
ChipNV_3735	Chr2	10990850	10992400	4.2814e-62
ChipNV_4534	Chr2	18105030	18106450	4.96553e-62	AT2G43670	AT2G43670	AT2G43670:AT2G43670
ChipNV_2544	Chr1	25977650	25978840	5.02309e-62	AT1G69090	AT1G69090	AT1G69090:AT1G69090
ChipNV_8131	Chr4	17266460	17267390	5.16018e-62	AT4G36610	AT4G36610	AT4G36610:AT4G36610
ChipNV_4793	Chr3	1110030	1111310	5.8431e-62	AT3G04220		AT3G04220:AT3G04220
ChipNV_3986	Chr2	13053910	13056010	7.25096e-62	AT2G30650		AT2G30650:AT2G30650
ChipNV_8165	Chr4	17720130	17722430	1.11424e-61
ChipNV_1757	Chr1	20150910	20152770	1.11529e-61	AT1G53990	AT1G53990	AT1G53990:GLIP3
ChipNV_10132	Chr5	21592090	21593590	1.24627e-61
ChipNV_7346	Chr4	9884090	9885900	1.24745e-61
ChipNV_337	Chr1	4428500	4431180	1.28122e-61	AT1G12980	AT1G12980	AT1G12980:ESR1
ChipNV_3045	Chr2	964130	965080	1.31272e-61	AT2G03190	AT2G03190	AT2G03190:ASK16
ChipNV_1811	Chr1	20530780	20532090	1.31373e-61	AT1G55030	AT1G55030	AT1G55030:AT1G55030
ChipNV_5979	Chr3	16899140	16901010	1.43745e-61	AT3G45990		AT3G45990:AT3G45990
ChipNV_6125	Chr3	18233160	18234990	1.55619e-61	AT3G49190	AT3G49190	AT3G49190:AT3G49190
ChipNV_7647	Chr4	12113130	12114800	1.67217e-61	AT4G23120	AT4G23120	AT4G23120:AT4G23120
ChipNV_9359	Chr5	15100000	15101210	1.71496e-61	AT5G37920	AT5G37920	AT5G37920:AT5G37920
ChipNV_5437	Chr3	8288780	8290270	1.80866e-61	AT3G23230	AT3G23230	AT3G23230:AT3G23230
ChipNV_3088	Chr2	1399540	1401020	2.00238e-61	AT2G04150	AT2G04150	AT2G04150:AT2G04150
ChipNV_7379	Chr4	10061630	10062680	2.27872e-61	AT4G18170		AT4G18170:WRKY28
ChipNV_169	Chr1	2356800	2359100	2.32632e-61
ChipNV_1122	Chr1	11629150	11630500	2.92412e-61	AT1G32240	AT1G32240	AT1G32240:KAN2;AT1G32240:KAN2
ChipNV_2671	Chr1	26954480	26955710	3.27761e-61	AT1G71692	AT1G71692	AT1G71692:AGL12
ChipNV_2449	Chr1	25405320	25406430	3.75672e-61	AT1G67760	AT1G67760	AT1G67760:AT1G67760
ChipNV_69	Chr1	926110	927170	5.15209e-61	AT1G03720	AT1G03720	AT1G03720:AT1G03720
ChipNV_6735	Chr4	1340910	1342510	5.61085e-61	AT4G03038;AT4G03040	AT4G03038;AT4G03040	AT4G03038:AT4G03038;AT4G03040:AT4G03040
ChipNV_2269	Chr1	24402680	24404520	5.61607e-61
ChipNV_5018	Chr3	4295830	4296980	5.64311e-61	AT3G13280	AT3G13280	AT3G13280:AT3G13280;AT3G13280:AT3G13280
ChipNV_1446	Chr1	17504800	17505830	5.86148e-61	AT1G47610	AT1G47610	AT1G47610:AT1G47610;AT1G47610:AT1G47610
ChipNV_601	Chr1	7404340	7405390	6.3038e-61	AT1G21140	AT1G21140	AT1G21140:AT1G21140
ChipNV_7478	Chr4	10799760	10801950	6.34936e-61	AT4G19925	AT4G19925	AT4G19925:AT4G19925
ChipNV_31	Chr1	369700	371160	7.71622e-61	AT1G02070	AT1G02070	AT1G02070:AT1G02070
ChipNV_1985	Chr1	22004690	22007570	8.69142e-61	AT1G59800	AT1G59800	AT1G59800:AT1G59800
ChipNV_7548	Chr4	11554700	11556610	9.13929e-61	AT4G21750	AT4G21750	AT4G21750:ATML1
ChipNV_5331	Chr3	7648090	7649880	9.14773e-61	AT3G21710	AT3G21710	AT3G21710:AT3G21710
ChipNV_6192	Chr3	18744980	18746060	9.35631e-61	AT3G50510	AT3G50510;AT3G50505	AT3G50510:LBD28;AT3G50505:AT3G50505
ChipNV_325	Chr1	4276590	4277820	9.74517e-61	AT1G12560	AT1G12560	AT1G12560:ATEXPA7;AT1G12560:ATEXPA7
ChipNV_1503	Chr1	18091200	18092940	9.96692e-61	AT1G48910	AT1G48910	AT1G48910:YUC10
ChipNV_1992	Chr1	22119140	22121770	1.00297e-60	AT1G60040;AT1G60050	AT1G60040	AT1G60040:AGL49;AT1G60050:AT1G60050
ChipNV_811	Chr1	9139220	9140650	1.01254e-60	AT1G26410	AT1G26410	AT1G26410:AT1G26410
ChipNV_10098	Chr5	21248070	21250180	1.04437e-60	AT5G52330		AT5G52330:AT5G52330
ChipNV_8176	Chr4	17796260	17797930	1.21099e-60	AT4G37850	AT4G37850	AT4G37850:AT4G37850
ChipNV_1062	Chr1	11198370	11199770	1.66918e-60	AT1G31310		AT1G31310:AT1G31310
ChipNV_8739	Chr5	5857290	5857930	1.68283e-60	AT5G17740	AT5G17740	AT5G17740:AT5G17740;AT5G17740:AT5G17740
ChipNV_4373	Chr2	16779950	16781930	2.13495e-60	AT2G40170	AT2G40170	AT2G40170:GEA6
ChipNV_2191	Chr1	23752790	23753700	2.2661e-60	AT1G64030		AT1G64030:AT1G64030
ChipNV_1677	Chr1	19386770	19388460	2.35845e-60	AT1G52110		AT1G52110:AT1G52110
ChipNV_8504	Chr5	2952400	2953330	2.48915e-60	AT5G09490	AT5G09490	AT5G09490:RPS15B
ChipNV_6580	Chr3	23154420	23156200	2.65545e-60	AT3G62610	AT3G62610	AT3G62610:ATMYB11
ChipNV_7405	Chr4	10253850	10255310	2.65733e-60	AT4G18620	AT4G18620	AT4G18620:AT4G18620
ChipNV_8451	Chr5	2352780	2354100	2.72593e-60	AT5G07430		AT5G07430:AT5G07430
ChipNV_5492	Chr3	8799750	8801870	3.07329e-60	AT3G24290		AT3G24290:AMT1;5
ChipNV_4527	Chr2	18081390	18082650	3.26463e-60	AT2G43590	AT2G43590	AT2G43590:AT2G43590;AT2G43590:AT2G43590
ChipNV_6570	Chr3	23031550	23032790	4.01494e-60	AT3G62230	AT3G62230	AT3G62230:AT3G62230;AT3G62230:AT3G62230
ChipNV_862	Chr1	9624240	9625970	4.45927e-60	AT1G27660		AT1G27660:AT1G27660
ChipNV_2059	Chr1	22600170	22602210	4.56075e-60	AT1G61270	AT1G61270	AT1G61270:AT1G61270
ChipNV_6164	Chr3	18589970	18590940	5.39703e-60	AT3G50130		AT3G50130:AT3G50130
ChipNV_4377	Chr2	16793260	16794970	6.1607e-60	AT2G40210	AT2G40210	AT2G40210:AGL48
ChipNV_5683	Chr3	10540750	10541810	6.77356e-60	AT3G28280	AT3G28280	AT3G28280:AT3G28280
ChipNV_4696	Chr2	19603250	19605030	7.07231e-60	AT2G47870	AT2G47870;AT2G47880	AT2G47870:AT2G47870;AT2G47880:AT2G47880
ChipNV_9302	Chr5	14712400	14714190	7.08765e-60	AT5G37170	AT5G37170	AT5G37170:AT5G37170
ChipNV_3557	Chr2	9669080	9671290	8.84247e-60
ChipNV_286	Chr1	3901970	3902970	8.98402e-60	AT1G11600	AT1G11600	AT1G11600:CYP77B1
ChipNV_1793	Chr1	20478310	20479630	1.01366e-59	AT1G54930	AT1G54930	AT1G54930:AT1G54930;AT1G54930:AT1G54930
ChipNV_9909	Chr5	19602290	19603780	1.05373e-59	AT5G48375	AT5G48375	AT5G48375:TGG3;AT5G48375:TGG3
ChipNV_2451	Chr1	25408270	25409170	1.2164e-59	AT1G67770		AT1G67770:TEL2
ChipNV_7549	Chr4	11556860	11558040	1.63105e-59	AT4G21750		AT4G21750:ATML1
ChipNV_1316	Chr1	14171020	14172570	1.63628e-59	AT1G37140	AT1G37140	AT1G37140:MCT1
ChipNV_7074	Chr4	7724330	7727280	1.73769e-59
ChipNV_8887	Chr5	7459550	7461060	1.78228e-59	AT5G22490	AT5G22490	AT5G22490:AT5G22490
ChipNV_958	Chr1	10456780	10458780	1.84706e-59	AT1G29870	AT1G29870	AT1G29870:AT1G29870;AT1G29870:AT1G29870
ChipNV_8080	Chr4	16731910	16732930	2.16573e-59	AT4G35160	AT4G35160	AT4G35160:AT4G35160
ChipNV_5147	Chr3	5676530	5678440	2.74437e-59	AT3G16660	AT3G16660	AT3G16660:AT3G16660
ChipNV_2377	Chr1	24809010	24810600	2.86207e-59	AT1G66490	AT1G66490	AT1G66490:AT1G66490
ChipNV_7863	Chr4	14304730	14306240	3.14454e-59	AT4G29020	AT4G29020	AT4G29020:AT4G29020
ChipNV_1038	Chr1	11052570	11054360	4.22183e-59	AT1G30990;AT1G31000		AT1G30990:AT1G30990;AT1G31000:AT1G31000
ChipNV_10384	Chr5	23836480	23838290	4.64619e-59	AT5G59040	AT5G59040	AT5G59040:COPT3
ChipNV_9581	Chr5	16603930	16605740	4.82156e-59	AT5G41500;AT5G41505	AT5G41500	AT5G41500:AT5G41500;AT5G41505:AT5G41505
ChipNV_9385	Chr5	15213660	15215000	5.23376e-59	AT5G38120	AT5G38120	AT5G38120:AT5G38120
ChipNV_4537	Chr2	18167400	18168610	7.00822e-59	AT2G43870	AT2G43870;AT2G43871	AT2G43870:AT2G43870;AT2G43871:AT2G43871
ChipNV_6505	Chr3	22206600	22208080	7.77687e-59	AT3G60120		AT3G60120:BGLU27
ChipNV_4502	Chr2	17768490	17771020	8.32159e-59
ChipNV_9584	Chr5	16623650	16625740	8.60446e-59	AT5G41570	AT5G41570	AT5G41570:WRKY24
ChipNV_5997	Chr3	16986770	16988450	9.67728e-59	AT3G46240	AT3G46240	AT3G46240:AT3G46240
ChipNV_5990	Chr3	16951130	16952210	1.05211e-58	AT3G46160	AT3G46160	AT3G46160:AT3G46160;AT3G46160:AT3G46160
ChipNV_5393	Chr3	7899130	7900350	1.06766e-58	AT3G22345	AT3G22345	AT3G22345:AT3G22345
ChipNV_8424	Chr5	2175010	2176050	1.1515e-58	AT5G07010	AT5G07010	AT5G07010:ST2A;AT5G07010:ST2A
ChipNV_5177	Chr3	5899740	5900660	1.35376e-58	AT3G17265	AT3G17265	AT3G17265:AT3G17265
ChipNV_2755	Chr1	27997450	27998870	1.43438e-58	AT1G74500	AT1G74500	AT1G74500:AT1G74500
ChipNV_4839	Chr3	1885840	1887050	1.56273e-58	AT3G06230;AT3G06240	AT3G06240	AT3G06230:ATMKK8;AT3G06240:AT3G06240
ChipNV_2359	Chr1	24756500	24758670	1.63996e-58	AT1G66380	AT1G66380	AT1G66380:MYB114
ChipNV_1804	Chr1	20505180	20506120	1.6646e-58	AT1G54970	AT1G54970	AT1G54970:ATPRP1;AT1G54970:ATPRP1
ChipNV_7207	Chr4	8759390	8761120	1.81549e-58	AT4G15340	AT4G15340	AT4G15340:ATPEN1
ChipNV_5823	Chr3	15605520	15606640	1.81708e-58	AT3G43710	AT3G43710	AT3G43710:AT3G43710
ChipNV_2805	Chr1	28493830	28495200	1.81867e-58	AT1G75890;AT1G75891	AT1G75891	AT1G75890:AT1G75890;AT1G75891:AT1G75891
ChipNV_4258	Chr2	15720130	15721590	2.28619e-58	AT2G37440		AT2G37440:AT2G37440
ChipNV_1493	Chr1	18026400	18028300	2.28875e-58	AT1G48742	AT1G48742	AT1G48742:MIR157D
ChipNV_1817	Chr1	20600880	20601720	2.662e-58	AT1G55220;AT1G55221	AT1G55220;AT1G55221	AT1G55220:AT1G55220;AT1G55221:AT1G55221
ChipNV_2515	Chr1	25822810	25824540	2.68271e-58	AT1G68750		AT1G68750:ATPPC4
ChipNV_1089	Chr1	11381050	11383280	2.78647e-58
ChipNV_2895	Chr1	29521620	29523100	2.86803e-58	AT1G78470	AT1G78470	AT1G78470:AT1G78470
ChipNV_8359	Chr5	1481670	1483330	3.12783e-58	AT5G05025	AT5G05020	AT5G05025:AT5G05025;AT5G05020:AT5G05020
ChipNV_2286	Chr1	24452050	24453300	3.24291e-58	AT1G65740	AT1G65740	AT1G65740:AT1G65740
ChipNV_4660	Chr2	19261080	19261950	3.88791e-58	AT2G46870	AT2G46870	AT2G46870:NGA1;AT2G46870:NGA1
ChipNV_894	Chr1	9907080	9908680	4.02376e-58	AT1G28306	AT1G28306	AT1G28306:AT1G28306
ChipNV_10232	Chr5	22367330	22368450	4.38639e-58	AT5G55110	AT5G55110	AT5G55110:AT5G55110
ChipNV_2011	Chr1	22217290	22217910	4.87437e-58	AT1G60250	AT1G60250	AT1G60250:AT1G60250
ChipNV_8267	Chr5	395070	396570	5.11288e-58	AT5G02030	AT5G02030	AT5G02030:RPL
ChipNV_6952	Chr4	6815900	6817080	5.20913e-58	AT4G11170		AT4G11170:AT4G11170
ChipNV_6537	Chr3	22618400	22620930	5.25476e-58	AT3G61120	AT3G61120	AT3G61120:AGL13
ChipNV_4397	Chr2	16886500	16888470	6.1389e-58	AT2G40435	AT2G40435	AT2G40435:AT2G40435
ChipNV_5495	Chr3	8806250	8808420	6.26866e-58	AT3G24300	AT3G24300	AT3G24300:AMT1;3
ChipNV_1506	Chr1	18121050	18122150	6.41234e-58	AT1G48990	AT1G48990	AT1G48990:AT1G48990
ChipNV_197	Chr1	2658650	2660200	7.72241e-58	AT1G08430	AT1G08430	AT1G08430:ALMT1
ChipNV_3249	Chr2	6805110	6806820	8.52348e-58	AT2G15600;AT2G15610	AT2G15600;AT2G15610	AT2G15600:AT2G15600;AT2G15610:AT2G15610
ChipNV_8972	Chr5	8078530	8079850	9.77942e-58	AT5G23940	AT5G23940	AT5G23940:EMB3009
ChipNV_7821	Chr4	13961210	13962700	1.02345e-57	AT4G28088;AT4G28090	AT4G28088	AT4G28088:AT4G28088;AT4G28090:sks10
ChipNV_2507	Chr1	25713130	25714460	1.22382e-57	AT1G68530		AT1G68530:KCS6
ChipNV_4734	Chr3	391450	392700	1.47909e-57	AT3G02150		AT3G02150:PTF1
ChipNV_8206	Chr4	18132670	18133910	1.63075e-57	AT4G38870	AT4G38870	AT4G38870:AT4G38870
ChipNV_7356	Chr4	9901050	9902700	1.8031e-57
ChipNV_5220	Chr3	6391520	6393310	1.84095e-57
ChipNV_7993	Chr4	15630940	15631750	1.87246e-57	AT4G32375		AT4G32375:AT4G32375
ChipNV_7587	Chr4	11733950	11735640	2.00609e-57	AT4G22160;AT4G22165	AT4G22165	AT4G22160:AT4G22160;AT4G22165:AT4G22165
ChipNV_9624	Chr5	17030660	17032600	2.17835e-57	AT5G42590		AT5G42590:CYP71A16
ChipNV_10635	Chr5	26744340	26746160	2.1909e-57	AT5G66990	AT5G66990	AT5G66990:AT5G66990
ChipNV_1201	Chr1	12303230	12305830	2.19923e-57	AT1G33880	AT1G33880	AT1G33880:AT1G33880
ChipNV_9312	Chr5	14768060	14770030	2.56992e-57	AT5G37300		AT5G37300:WSD1
ChipNV_8632	Chr5	4623190	4624820	2.89836e-57	AT5G14340	AT5G14340	AT5G14340:AtMYB40
ChipNV_278	Chr1	3859420	3860690	3.56752e-57	AT1G11470	AT1G11470	AT1G11470:AT1G11470
ChipNV_6439	Chr3	21570080	21572790	3.85089e-57	AT3G58250	AT3G58250	AT3G58250:AT3G58250
ChipNV_7577	Chr4	11699520	11701010	4.23936e-57	AT4G22080		AT4G22080:AT4G22080
ChipNV_4877	Chr3	2567940	2569520	7.50341e-57	AT3G08040		AT3G08040:FRD3
ChipNV_1080	Chr1	11343990	11346160	8.10732e-57	AT1G31690	AT1G31690	AT1G31690:AT1G31690;AT1G31690:AT1G31690
ChipNV_10494	Chr5	24806320	24807990	8.33802e-57	AT5G61730	AT5G61730	AT5G61730:ATH11
ChipNV_9534	Chr5	16114750	16116650	8.81205e-57	AT5G40310	AT5G40310	AT5G40310:AT5G40310
ChipNV_5621	Chr3	9873720	9875910	9.20648e-57	AT3G26815;AT3G26816	AT3G26815;AT3G26816	AT3G26815:MIR169K;AT3G26816:MIR169L;AT3G26816:MIR169L
ChipNV_6933	Chr4	6593770	6594730	9.2789e-57	AT4G10695	AT4G10695	AT4G10695:AT4G10695
ChipNV_1147	Chr1	11865310	11867210	9.35607e-57	AT1G32770	AT1G32770	AT1G32770:ANAC012
ChipNV_7032	Chr4	7413920	7414990	9.51053e-57	AT4G12500	AT4G12500	AT4G12500:AT4G12500
ChipNV_10349	Chr5	23295660	23296510	9.72638e-57	AT5G57520	AT5G57520	AT5G57520:ZFP2
ChipNV_7645	Chr4	12110780	12112050	1.08267e-56	AT4G23110	AT4G23110	AT4G23110:AT4G23110
ChipNV_7489	Chr4	10837250	10838940	1.08835e-56	AT4G20000	AT4G20000	AT4G20000:AT4G20000
ChipNV_10149	Chr5	21719160	21721240	1.53246e-56
ChipNV_9050	Chr5	8778850	8779550	1.77254e-56	AT5G25290		AT5G25290:AT5G25290
ChipNV_8370	Chr5	1560570	1561790	1.99942e-56	AT5G05260	AT5G05260	AT5G05260:CYP79A2
ChipNV_7479	Chr4	10803460	10804550	2.0011e-56	AT4G19930	AT4G19930	AT4G19930:AT4G19930
ChipNV_8992	Chr5	8162160	8163780	2.41486e-56	AT5G24130	AT5G24130	AT5G24130:AT5G24130
ChipNV_9452	Chr5	15615800	15616540	2.53939e-56	AT5G39010	AT5G39010	AT5G39010:AT5G39010
ChipNV_3566	Chr2	9703960	9706140	2.74746e-56	AT2G22800	AT2G22800	AT2G22800:HAT9;AT2G22800:HAT9
ChipNV_8484	Chr5	2585170	2586410	2.78756e-56	AT5G08070		AT5G08070:TCP17
ChipNV_7534	Chr4	11418310	11419510	2.96214e-56	AT4G21440		AT4G21440:ATMYB102
ChipNV_1951	Chr1	21854950	21856080	2.96461e-56	AT1G59500		AT1G59500:GH3.4
ChipNV_192	Chr1	2612280	2613350	3.17281e-56	AT1G08290	AT1G08290	AT1G08290:WIP3
ChipNV_6401	Chr3	21283910	21286260	3.22559e-56	AT3G57510	AT3G57510	AT3G57510:ADPG1
ChipNV_5117	Chr3	5354430	5355570	3.25675e-56	AT3G15830	AT3G15830	AT3G15830:AT3G15830
ChipNV_10236	Chr5	22406060	22407740	3.69796e-56	AT5G55240;AT5G55250	AT5G55240	AT5G55240:AT5G55240;AT5G55250:IAMT1;AT5G55240:AT5G55240
ChipNV_10541	Chr5	25454510	25456260	3.78339e-56	AT5G63580	AT5G63580	AT5G63580:FLS2
ChipNV_4879	Chr3	2574030	2575280	4.15916e-56	AT3G08490	AT3G08490	AT3G08490:AT3G08490
ChipNV_1700	Chr1	19619750	19620730	4.30798e-56	AT1G52690	AT1G52690	AT1G52690:AT1G52690;AT1G52690:AT1G52690
ChipNV_51	Chr1	610900	612080	5.75949e-56	AT1G02790		AT1G02790:PGA4
ChipNV_5183	Chr3	6000680	6002240	5.92544e-56	AT3G17530	AT3G17530	AT3G17530:AT3G17530
ChipNV_5044	Chr3	4602940	4605750	6.14138e-56	AT3G13950	AT3G13950	AT3G13950:AT3G13950
ChipNV_8432	Chr5	2237510	2238810	6.26934e-56	AT5G07190	AT5G07190	AT5G07190:ATS3;AT5G07190:ATS3
ChipNV_4963	Chr3	3562270	3563330	7.37262e-56	AT3G11370		AT3G11370:AT3G11370
ChipNV_6867	Chr4	6094640	6096400	8.51379e-56	AT4G09644	AT4G09644	AT4G09644:AT4G09644
ChipNV_7982	Chr4	15452160	15453040	8.80983e-56	AT4G31940	AT4G31940	AT4G31940:CYP82C4;AT4G31940:CYP82C4
ChipNV_6525	Chr3	22444530	22445580	1.01518e-55	AT3G60730	AT3G60730	AT3G60730:AT3G60730
ChipNV_8106	Chr4	16925420	16926580	1.38297e-55	AT4G35710	AT4G35710	AT4G35710:AT4G35710;AT4G35710:AT4G35710
ChipNV_6855	Chr4	5855190	5856370	1.39234e-55	AT4G09190	AT4G09190	AT4G09190:AT4G09190;AT4G09190:AT4G09190
ChipNV_7657	Chr4	12208970	12210630	1.48649e-55	AT4G23370		AT4G23370:AT4G23370
ChipNV_2455	Chr1	25449230	25450370	1.58423e-55	AT1G67870		AT1G67870:AT1G67870
ChipNV_8045	Chr4	16239710	16240890	1.58539e-55	AT4G33880		AT4G33880:AT4G33880
ChipNV_401	Chr1	4991840	4992620	1.58669e-55	AT1G14580		AT1G14580:AT1G14580
ChipNV_3826	Chr2	11896110	11898330	1.63729e-55	AT2G27936;AT2G27940	AT2G27936;AT2G27940	AT2G27936:AT2G27936;AT2G27940:AT2G27940
ChipNV_5902	Chr3	16396940	16398270	1.77594e-55	AT3G44920		AT3G44920:CHX11
ChipNV_2355	Chr1	24726910	24728760	2.09314e-55	AT1G66320	AT1G66320	AT1G66320:AT1G66320
ChipNV_7223	Chr4	8789190	8791010	2.20201e-55	AT4G15380		AT4G15380:CYP705A4
ChipNV_6716	Chr4	1024680	1026100	2.41526e-55	AT4G02320	AT4G02320	AT4G02320:AT4G02320;AT4G02320:AT4G02320
ChipNV_9045	Chr5	8687210	8688290	2.50082e-55	AT5G25160	AT5G25160	AT5G25160:ZFP3
ChipNV_7426	Chr4	10421650	10423500	2.56639e-55	AT4G19030	AT4G19030	AT4G19030:NLM1
ChipNV_2975	Chr2	235650	237320	2.81577e-55	AT2G01520	AT2G01520	AT2G01520:MLP328
ChipNV_7675	Chr4	12294090	12296050	3.25376e-55	AT4G23560	AT4G23560	AT4G23560:AtGH9B15
ChipNV_2267	Chr1	24400130	24401550	3.46862e-55	AT1G65620		AT1G65620:AS2
ChipNV_6290	Chr3	19665460	19666490	4.02502e-55	AT3G53040	AT3G53040	AT3G53040:AT3G53040
ChipNV_4157	Chr2	14676660	14677370	4.04346e-55	AT2G34790	AT2G34790	AT2G34790:MEE23
ChipNV_4209	Chr2	15174850	15175970	4.22943e-55	AT2G36190		AT2G36190:AtcwINV4
ChipNV_9441	Chr5	15588690	15589760	4.44506e-55	AT5G38940	AT5G38940	AT5G38940:AT5G38940
ChipNV_4353	Chr2	16498210	16499480	4.71053e-55	AT2G39530	AT2G39530	AT2G39530:AT2G39530
ChipNV_1613	Chr1	19012250	19013840	4.74096e-55	AT1G51290	AT1G51290	AT1G51290:AT1G51290;AT1G51290:AT1G51290
ChipNV_3500	Chr2	9088990	9090040	4.87025e-55	AT2G21220	AT2G21220	AT2G21220:AT2G21220
ChipNV_8699	Chr5	5513860	5515880	5.42327e-55	AT5G16770	AT5G16770	AT5G16770:AtMYB9
ChipNV_2130	Chr1	23139080	23141950	5.52151e-55
ChipNV_3773	Chr2	11304470	11306320	5.92353e-55	AT2G26580		AT2G26580:YAB5
ChipNV_8564	Chr5	3613030	3615390	6.7289e-55	AT5G11320	AT5G11320	AT5G11320:YUC4
ChipNV_6008	Chr3	17023980	17026060	6.82642e-55	AT3G46330	AT3G46330	AT3G46330:MEE39
ChipNV_9225	Chr5	13363010	13364360	7.06676e-55	AT5G35110	AT5G35110	AT5G35110:AT5G35110
ChipNV_4100	Chr2	14053320	14054200	7.40346e-55	AT2G33160	AT2G33160	AT2G33160:AT2G33160
ChipNV_5175	Chr3	5896790	5898180	7.71045e-55	AT3G17260;AT3G17261	AT3G17260;AT3G17261	AT3G17260:AT3G17260;AT3G17261:AT3G17261
ChipNV_10313	Chr5	23024990	23025930	7.71266e-55	AT5G56920	AT5G56920	AT5G56920:AT5G56920;AT5G56920:AT5G56920
ChipNV_3727	Chr2	10853840	10855660	7.71884e-55	AT2G25500	AT2G25500	AT2G25500:AT2G25500
ChipNV_3814	Chr2	11773160	11775270	8.29351e-55	AT2G27550;AT2G27560	AT2G27550;AT2G27560;AT2G27570	AT2G27550:ATC;AT2G27560:AT2G27560;AT2G27570:AT2G27570
ChipNV_986	Chr1	10612950	10613960	9.50465e-55	AT1G30180		AT1G30180:AT1G30180
ChipNV_6990	Chr4	7082400	7083870	9.95057e-55	AT4G11770	AT4G11770	AT4G11770:AT4G11770
ChipNV_5954	Chr3	16706510	16707690	1.06366e-54	AT3G45540	AT3G45540	AT3G45540:AT3G45540
ChipNV_8353	Chr5	1462210	1462860	1.08822e-54	AT5G04960		AT5G04960:AT5G04960
ChipNV_10617	Chr5	26525710	26527290	1.09267e-54	AT5G66430	AT5G66430	AT5G66430:AT5G66430
ChipNV_5887	Chr3	16314580	16316590	1.46383e-54	AT3G44770	AT3G44770	AT3G44770:AT3G44770
ChipNV_8535	Chr5	3311060	3312450	1.48469e-54	AT5G10504	AT5G10504	AT5G10504:AT5G10504
ChipNV_6386	Chr3	21028530	21030650	1.50266e-54	AT3G56770	AT3G56770	AT3G56770:AT3G56770
ChipNV_10575	Chr5	26041400	26042500	1.51442e-54	AT5G65170		AT5G65170:AT5G65170
ChipNV_4639	Chr2	19145900	19146750	1.58126e-54	AT2G46630		AT2G46630:AT2G46630
ChipNV_10520	Chr5	25095690	25096720	1.76105e-54	AT5G62510	AT5G62510	AT5G62510:AT5G62510
ChipNV_10109	Chr5	21293010	21293770	1.76615e-54	AT5G52460	AT5G52460	AT5G52460:EDA41
ChipNV_5009	Chr3	4104670	4105800	1.96608e-54	AT3G12900	AT3G12900	AT3G12900:AT3G12900;AT3G12900:AT3G12900
ChipNV_7954	Chr4	15180970	15182470	2.23183e-54	AT4G31250	AT4G31250	AT4G31250:AT4G31250
ChipNV_5513	Chr3	8975340	8976710	2.63087e-54	AT3G24610		AT3G24610:AT3G24610
ChipNV_8512	Chr5	3027530	3028810	2.71089e-54
ChipNV_3061	Chr2	1129710	1131040	2.8388e-54	AT2G03710		AT2G03710:SEP4
ChipNV_2007	Chr1	22168420	22170510	3.28515e-54	AT1G60110	AT1G60110	AT1G60110:AT1G60110
ChipNV_9404	Chr5	15388210	15389460	3.55086e-54	AT5G38435;AT5G38437	AT5G38437;AT5G38435	AT5G38435:SPH8;AT5G38437:AT5G38437;AT5G38435:SPH8
ChipNV_8915	Chr5	7653250	7654410	3.55366e-54	AT5G22890		AT5G22890:AT5G22890
ChipNV_5708	Chr3	10682180	10683650	4.03885e-54	AT3G28500	AT3G28500	AT3G28500:AT3G28500;AT3G28500:AT3G28500
ChipNV_5509	Chr3	8953170	8954780	4.5171e-54	AT3G24540		AT3G24540:AT3G24540
ChipNV_9843	Chr5	18806650	18808310	4.52773e-54	AT5G46360	AT5G46360	AT5G46360:KCO3
ChipNV_10338	Chr5	23255300	23257020	5.46918e-54	AT5G57390	AT5G57390;AT5G57391	AT5G57390:AIL5;AT5G57391:AT5G57391
ChipNV_8170	Chr4	17757990	17759380	5.8377e-54	AT4G37780	AT4G37780	AT4G37780:MYB87;AT4G37780:MYB87
ChipNV_6388	Chr3	21031830	21033310	5.90801e-54	AT3G56780		AT3G56780:AT3G56780
ChipNV_7658	Chr4	12211340	12213560	6.26289e-54	AT4G23370	AT4G23370	AT4G23370:AT4G23370
ChipNV_1082	Chr1	11349970	11351060	6.58059e-54	AT1G31710	AT1G31710	AT1G31710:AT1G31710;AT1G31710:AT1G31710
ChipNV_3780	Chr2	11369660	11370740	7.06784e-54	AT2G26700		AT2G26700:PID2
ChipNV_4711	Chr3	77940	79940	7.08156e-54	AT3G01240;AT3G01250	AT3G01240;AT3G01250	AT3G01240:AT3G01240;AT3G01250:AT3G01250
ChipNV_6464	Chr3	21787710	21788990	7.31925e-54	AT3G58960	AT3G58960	AT3G58960:AT3G58960
ChipNV_4595	Chr2	18599440	18600620	7.32474e-54	AT2G45110	AT2G45110	AT2G45110:ATEXPB4
ChipNV_2003	Chr1	22149870	22151820	9.65117e-54	AT1G60073;AT1G60075	AT1G60073;AT1G60075;AT1G60072	AT1G60073:MIR774A;AT1G60075:AT1G60075;AT1G60072:MIR859A
ChipNV_846	Chr1	9388740	9390130	1.00782e-53	AT1G27040	AT1G27040	AT1G27040:AT1G27040
ChipNV_10317	Chr5	23047150	23048270	1.08557e-53	AT5G56970	AT5G56970	AT5G56970:CKX3
ChipNV_1727	Chr1	19860040	19861730	1.18737e-53	AT1G53260;AT1G53265	AT1G53260;AT1G53265	AT1G53260:AT1G53260;AT1G53265:AT1G53265
ChipNV_4008	Chr2	13236410	13237710	1.19164e-53
ChipNV_29	Chr1	358030	358790	1.20248e-53	AT1G02040		AT1G02040:AT1G02040
ChipNV_1262	Chr1	12948090	12949020	1.20848e-53	AT1G35290	AT1G35290	AT1G35290:AT1G35290
ChipNV_233	Chr1	3228440	3230150	1.35014e-53	AT1G09930	AT1G09930	AT1G09930:ATOPT2
ChipNV_6333	Chr3	20471590	20472490	1.38135e-53	AT3G55230	AT3G55230	AT3G55230:AT3G55230
ChipNV_2898	Chr1	29528770	29530550	1.42249e-53	AT1G78490		AT1G78490:CYP708A3
ChipNV_5012	Chr3	4223060	4225770	1.59034e-53	AT3G13130	AT3G13130	AT3G13130:AT3G13130;AT3G13130:AT3G13130
ChipNV_6602	Chr4	41780	43200	1.65579e-53	AT4G00120	AT4G00120	AT4G00120:IND
ChipNV_6856	Chr4	5981990	5984250	1.80768e-53	AT4G09440;AT4G09450	AT4G09440;AT4G09450	AT4G09440:AT4G09440;AT4G09450:AT4G09450
ChipNV_207	Chr1	2841810	2843990	1.80907e-53	AT1G08860	AT1G08860	AT1G08860:BON3
ChipNV_8271	Chr5	416780	418360	1.93809e-53	AT5G02110	AT5G02110	AT5G02110:CYCD7;1
ChipNV_4049	Chr2	13577050	13578600	1.97919e-53	AT2G31930	AT2G31930	AT2G31930:AT2G31930
ChipNV_3177	Chr2	5838120	5839130	1.98723e-53	AT2G13910		AT2G13910:AT2G13910
ChipNV_10197	Chr5	22071910	22072740	2.26201e-53	AT5G54360	AT5G54360	AT5G54360:AT5G54360;AT5G54360:AT5G54360
ChipNV_6754	Chr4	1608610	1609710	2.27506e-53	AT4G03620;AT4G03630	AT4G03620;AT4G03630	AT4G03620:AT4G03620;AT4G03630:AT4G03630
ChipNV_9505	Chr5	15866600	15868400	2.40523e-53	AT5G39630	AT5G39630	AT5G39630:AT5G39630
ChipNV_10103	Chr5	21263330	21265300	2.51016e-53	AT5G52390	AT5G52390;AT5G52380	AT5G52390:AT5G52390;AT5G52380:AT5G52380
ChipNV_3947	Chr2	12718480	12719440	2.78628e-53	AT2G29780	AT2G29780	AT2G29780:AT2G29780
ChipNV_3027	Chr2	711570	712630	2.80476e-53	AT2G02610		AT2G02610:AT2G02610
ChipNV_1321	Chr1	16153670	16154670	2.91613e-53	AT1G43010	AT1G43010	AT1G43010:AT1G43010;AT1G43010:AT1G43010
ChipNV_10134	Chr5	21605280	21606990	3.01964e-53	AT5G53260;AT5G53270	AT5G53260;AT5G53270	AT5G53260:AT5G53260;AT5G53270:AT5G53270
ChipNV_7730	Chr4	12847090	12849160	3.33351e-53	AT4G24980	AT4G24980	AT4G24980:AT4G24980
ChipNV_2497	Chr1	25669290	25670310	3.33606e-53	AT1G68460	AT1G68460	AT1G68460:ATIPT1
ChipNV_6182	Chr3	18684690	18685970	3.35805e-53	AT3G50373;AT3G50376	AT3G50373;AT3G50376	AT3G50373:AT3G50373;AT3G50376:AT3G50376
ChipNV_211	Chr1	2889250	2890200	3.68896e-53	AT1G08990		AT1G08990:PGSIP5
ChipNV_5946	Chr3	16679300	16680140	3.69437e-53	AT3G45460	AT3G45460	AT3G45460:AT3G45460
ChipNV_1295	Chr1	13362680	13364750	4.37597e-53	AT1G35910		AT1G35910:AT1G35910
ChipNV_3365	Chr2	7887420	7888750	4.82724e-53	AT2G18140	AT2G18140	AT2G18140:PER14;AT2G18140:PER14
ChipNV_7776	Chr4	13270640	13272830	4.83348e-53
ChipNV_6098	Chr3	17975550	17976620	5.33628e-53	AT3G48520	AT3G48520	AT3G48520:CYP94B3;AT3G48520:CYP94B3
ChipNV_9035	Chr5	8567750	8569030	6.47221e-53	AT5G24910		AT5G24910:CYP714A1
ChipNV_4600	Chr2	18632450	18634680	6.58836e-53
ChipNV_4394	Chr2	16860970	16863230	6.7021e-53
ChipNV_48	Chr1	557460	558780	7.43173e-53	AT1G02620		AT1G02620:AT1G02620
ChipNV_2955	Chr1	30202660	30205020	7.6298e-53
ChipNV_7786	Chr4	13304730	13305620	7.68089e-53	AT4G26280	AT4G26280	AT4G26280:AT4G26280;AT4G26280:AT4G26280
ChipNV_4929	Chr3	3311850	3313010	7.72872e-53	AT3G10595	AT3G10595	AT3G10595:AT3G10595
ChipNV_558	Chr1	6978350	6980260	7.94352e-53	AT1G20130		AT1G20130:AT1G20130
ChipNV_344	Chr1	4552120	4553760	8.25731e-53
ChipNV_5778	Chr3	12139050	12140610	8.47709e-53	AT3G30530	AT3G30530	AT3G30530:ATBZIP42
ChipNV_2983	Chr2	405480	407480	9.76232e-53	AT2G01900	AT2G01900	AT2G01900:AT2G01900
ChipNV_424	Chr1	5152250	5153550	1.2464e-52	AT1G14930	AT1G14930	AT1G14930:MLP2
ChipNV_4328	Chr2	16306840	16308610	1.2945e-52	AT2G39060	AT2G39060	AT2G39060:AT2G39060
ChipNV_8342	Chr5	1234660	1236300	1.30245e-52	AT5G04380	AT5G04380	AT5G04380:AT5G04380
ChipNV_3479	Chr2	8699500	8700240	1.30805e-52	AT2G20160	AT2G20160	AT2G20160:MEO
ChipNV_4552	Chr2	18290870	18292330	1.50296e-52	AT2G44240		AT2G44240:AT2G44240
ChipNV_4747	Chr3	573800	574620	1.83417e-52	AT3G02670	AT3G02670	AT3G02670:AT3G02670;AT3G02670:AT3G02670
ChipNV_10315	Chr5	23039240	23040340	1.85275e-52	AT5G56960		AT5G56960:AT5G56960
ChipNV_4043	Chr2	13509020	13510520	1.88169e-52	AT2G31760		AT2G31760:ARI10
ChipNV_5949	Chr3	16687420	16689060	1.8829e-52	AT3G45490;AT3G45500	AT3G45490	AT3G45490:AT3G45490;AT3G45500:AT3G45500
ChipNV_8657	Chr5	4921390	4922570	1.9208e-52	AT5G15160	AT5G15160	AT5G15160:AT5G15160;AT5G15160:AT5G15160
ChipNV_2813	Chr1	28511820	28513120	2.09788e-52	AT1G75940		AT1G75940:ATA27
ChipNV_98	Chr1	1209270	1210170	2.33565e-52	AT1G04450		AT1G04450:RIC3
ChipNV_7984	Chr4	15455510	15456590	2.83857e-52	AT4G31950		AT4G31950:CYP82C3
ChipNV_18	Chr1	104630	105360	2.9511e-52	AT1G01250	AT1G01250	AT1G01250:AT1G01250
ChipNV_4972	Chr3	3598590	3600370	3.57753e-52	AT3G11435	AT3G11435	AT3G11435:MIR172C
ChipNV_573	Chr1	7223430	7225640	3.8281e-52
ChipNV_824	Chr1	9276420	9277700	3.87905e-52	AT1G26795	AT1G26795	AT1G26795:AT1G26795;AT1G26795:AT1G26795
ChipNV_10554	Chr5	25795170	25796490	4.03066e-52	AT5G64530	AT5G64530	AT5G64530:XND1
ChipNV_3265	Chr2	7029800	7031580	5.01516e-52	AT2G16220	AT2G16220	AT2G16220:AT2G16220
ChipNV_7216	Chr4	8775610	8776670	5.07342e-52	AT4G15370		AT4G15370:BARS1
ChipNV_9613	Chr5	16895810	16897420	5.32891e-52	AT5G42250		AT5G42250:AT5G42250
ChipNV_8727	Chr5	5831890	5833840	5.37112e-52	AT5G17700	AT5G17700	AT5G17700:AT5G17700;AT5G17700:AT5G17700
ChipNV_8405	Chr5	1982340	1983050	6.05514e-52	AT5G06500	AT5G06500	AT5G06500:AGL96
ChipNV_3474	Chr2	8677600	8679510	6.8508e-52	AT2G20100	AT2G20100	AT2G20100:AT2G20100
ChipNV_9172	Chr5	9803630	9804690	7.28879e-52	AT5G27690	AT5G27690	AT5G27690:AT5G27690
ChipNV_7757	Chr4	13122180	13123320	8.64988e-52	AT4G25790	AT4G25790	AT4G25790:AT4G25790;AT4G25790:AT4G25790
ChipNV_8575	Chr5	3705830	3707400	1.01414e-51
ChipNV_1897	Chr1	21323040	21324050	1.0564e-51	AT1G57570		AT1G57570:AT1G57570
ChipNV_149	Chr1	1930480	1931930	1.15146e-51	AT1G06320;AT1G06330	AT1G06320	AT1G06320:AT1G06320;AT1G06330:AT1G06330
ChipNV_9206	Chr5	10492850	10494510	1.3147e-51	AT5G28520	AT5G28520	AT5G28520:AT5G28520
ChipNV_303	Chr1	4079030	4080210	1.39822e-51	AT1G12070	AT1G12070	AT1G12070:AT1G12070
ChipNV_2701	Chr1	27178990	27180670	1.40246e-51	AT1G72210	AT1G72210	AT1G72210:BHLH096
ChipNV_9192	Chr5	10429670	10430960	1.42108e-51	AT5G28470	AT5G28470	AT5G28470:AT5G28470
ChipNV_5687	Chr3	10586510	10587880	1.43433e-51	AT3G28330	AT3G28330	AT3G28330:AT3G28330
ChipNV_767	Chr1	8717600	8718930	1.49643e-51
ChipNV_5244	Chr3	6675000	6676180	1.53416e-51	AT3G19270		AT3G19270:CYP707A4
ChipNV_4301	Chr2	16014100	16015230	1.72794e-51	AT2G38240	AT2G38240	AT2G38240:AT2G38240
ChipNV_4425	Chr2	17029430	17031850	1.8076e-51	AT2G40805	AT2G40805	AT2G40805:MIR319C
ChipNV_9729	Chr5	17902030	17903500	1.89648e-51	AT5G44417	AT5G44417	AT5G44417:AT5G44417
ChipNV_7109	Chr4	7897380	7898630	1.94696e-51
ChipNV_5574	Chr3	9400860	9402030	1.9999e-51	AT3G25750	AT3G25750	AT3G25750:AT3G25750
ChipNV_70	Chr1	927420	929820	2.00053e-51
ChipNV_5192	Chr3	6160480	6161790	2.04267e-51	AT3G18010		AT3G18010:WOX1
ChipNV_1202	Chr1	12307870	12309420	2.08276e-51	AT1G33890		AT1G33890:AT1G33890
ChipNV_4407	Chr2	16906980	16907990	2.23543e-51	AT2G40475	AT2G40475	AT2G40475:AT2G40475;AT2G40475:AT2G40475
ChipNV_4956	Chr3	3539680	3541400	2.29603e-51	AT3G11300	AT3G11300	AT3G11300:AT3G11300
ChipNV_1650	Chr1	19269800	19271580	2.99668e-51	AT1G51880		AT1G51880:AT1G51880
ChipNV_3674	Chr2	10488410	10489480	3.10882e-51	AT2G24660		AT2G24660:AT2G24660
ChipNV_4638	Chr2	19133590	19135310	3.18021e-51	AT2G46590		AT2G46590:DAG2
ChipNV_3715	Chr2	10790080	10791320	3.45615e-51	AT2G25330	AT2G25330	AT2G25330:AT2G25330;AT2G25330:AT2G25330
ChipNV_5568	Chr3	9335490	9337160	3.68784e-51	AT3G25650	AT3G25650	AT3G25650:ASK15
ChipNV_9778	Chr5	18289780	18291270	3.87636e-51	AT5G45200	AT5G45200	AT5G45200:AT5G45200
ChipNV_8024	Chr4	16084070	16085350	4.24581e-51	AT4G33420	AT4G33420	AT4G33420:PER47
ChipNV_4614	Chr2	18711060	18711800	4.24889e-51	AT2G45406	AT2G45406	AT2G45406:AT2G45406
ChipNV_7481	Chr4	10806130	10807300	4.33146e-51	AT4G19940	AT4G19940	AT4G19940:AT4G19940
ChipNV_1020	Chr1	10932700	10933720	4.5561e-51	AT1G30790	AT1G30790	AT1G30790:AT1G30790
ChipNV_536	Chr1	6788800	6789640	4.69135e-51	AT1G19640		AT1G19640:JMT
ChipNV_10528	Chr5	25308500	25309730	4.75572e-51	AT5G63090		AT5G63090:LOB
ChipNV_7936	Chr4	14825820	14826870	4.77373e-51	AT4G30280	AT4G30280	AT4G30280:XTH18;AT4G30280:XTH18
ChipNV_9906	Chr5	19565310	19566700	5.2793e-51	AT5G48270	AT5G48270	AT5G48270:AT5G48270
ChipNV_3782	Chr2	11374980	11377190	5.36135e-51
ChipNV_5193	Chr3	6162360	6164200	5.59493e-51	AT3G18010	AT3G18010	AT3G18010:WOX1
ChipNV_2706	Chr1	27335160	27336680	5.63429e-51	AT1G72590	AT1G72590	AT1G72590:AT1G72590
ChipNV_6099	Chr3	17993560	17994670	5.94023e-51	AT3G48550	AT3G48550	AT3G48550:AT3G48550
ChipNV_10592	Chr5	26212150	26213170	6.34612e-51	AT5G65590	AT5G65590	AT5G65590:AT5G65590
ChipNV_5119	Chr3	5362430	5363760	6.35068e-51	AT3G15870	AT3G15870	AT3G15870:AT3G15870
ChipNV_9279	Chr5	14529360	14530890	6.37501e-51	AT5G36870		AT5G36870:ATGSL09
ChipNV_538	Chr1	6790980	6793060	6.47986e-51	AT1G19640	AT1G19640	AT1G19640:JMT
ChipNV_4706	Chr3	67220	68530	7.02032e-51	AT3G01190	AT3G01190	AT3G01190:PER27;AT3G01190:PER27
ChipNV_7029	Chr4	7406250	7406900	7.10331e-51	AT4G12480	AT4G12480	AT4G12480:pEARLI 1;AT4G12480:pEARLI 1
ChipNV_5587	Chr3	9559660	9560210	7.48139e-51	AT3G26140		AT3G26140:AT3G26140
ChipNV_1222	Chr1	12479250	12481420	7.48326e-51
ChipNV_2504	Chr1	25707280	25708560	8.97127e-51	AT1G68510		AT1G68510:LBD42
ChipNV_8597	Chr5	3991840	3993370	8.99681e-51	AT5G12340		AT5G12340:AT5G12340
ChipNV_7460	Chr4	10746370	10747050	9.28991e-51	AT4G19750	AT4G19750	AT4G19750:AT4G19750;AT4G19750:AT4G19750
ChipNV_2724	Chr1	27601680	27602590	9.58627e-51	AT1G73410	AT1G73410	AT1G73410:MYB54;AT1G73410:MYB54
ChipNV_34	Chr1	418870	420010	1.06907e-50	AT1G02205	AT1G02205	AT1G02205:CER1;AT1G02205:CER1
ChipNV_122	Chr1	1589940	1590850	1.34096e-50	AT1G05420	AT1G05420	AT1G05420:OFP12
ChipNV_7196	Chr4	8730650	8732620	1.34331e-50	AT4G15300	AT4G15300	AT4G15300:CYP702A2;AT4G15300:CYP702A2
ChipNV_1212	Chr1	12325950	12327290	1.54218e-50	AT1G33930		AT1G33930:AT1G33930
ChipNV_7144	Chr4	8356760	8357970	1.71544e-50
ChipNV_772	Chr1	8739780	8741490	1.78124e-50	AT1G24686	AT1G24686	AT1G24686:AT1G24686
ChipNV_2167	Chr1	23433870	23434720	1.80345e-50	AT1G63200	AT1G63200	AT1G63200:AT1G63200
ChipNV_8423	Chr5	2171920	2172820	1.87597e-50	AT5G07000	AT5G07000	AT5G07000:ST2B;AT5G07000:ST2B
ChipNV_6256	Chr3	19457710	19458610	1.8773e-50	AT3G52490		AT3G52490:AT3G52490
ChipNV_8827	Chr5	6724140	6725160	2.16468e-50	AT5G19890		AT5G19890:PER59
ChipNV_3123	Chr2	1976850	1978650	2.22722e-50	AT2G05410	AT2G05410	AT2G05410:AT2G05410
ChipNV_5479	Chr3	8763140	8765490	2.33012e-50	AT3G24220		AT3G24220:NCED6
ChipNV_4988	Chr3	3872050	3873770	2.45922e-50	AT3G12143	AT3G12143	AT3G12143:AT3G12143
ChipNV_1979	Chr1	21972920	21975690	2.68726e-50
ChipNV_2933	Chr1	30013470	30015160	2.98226e-50	AT1G79760;AT1G79770	AT1G79770	AT1G79760:DTA4;AT1G79770:AT1G79770
ChipNV_3241	Chr2	6692450	6693710	3.15843e-50
ChipNV_3271	Chr2	7058820	7060280	3.60787e-50	AT2G16290		AT2G16290:AT2G16290
ChipNV_1405	Chr1	17272420	17273580	4.00866e-50	AT1G46912	AT1G46912	AT1G46912:AT1G46912
ChipNV_3110	Chr2	1688710	1690330	4.25212e-50	AT2G04810	AT2G04810	AT2G04810:AT2G04810
ChipNV_8390	Chr5	1835070	1836360	4.29462e-50	AT5G06090	AT5G06090	AT5G06090:GPAT7
ChipNV_382	Chr1	4831360	4833090	4.6005e-50	AT1G14110		AT1G14110:FUT9
ChipNV_6618	Chr4	126960	127880	5.48177e-50	AT4G00300		AT4G00300:AT4G00300
ChipNV_1183	Chr1	12236660	12238490	5.48562e-50	AT1G33760	AT1G33760	AT1G33760:AT1G33760
ChipNV_8908	Chr5	7603980	7604850	6.00665e-50	AT5G22791	AT5G22791	AT5G22791:AT5G22791
ChipNV_1701	Chr1	19620950	19623340	6.01085e-50	AT1G52690;AT1G52695	AT1G52695	AT1G52690:AT1G52690;AT1G52695:AT1G52695;AT1G52695:AT1G52695
ChipNV_543	Chr1	6848790	6850250	6.03689e-50	AT1G19810	AT1G19810	AT1G19810:AT1G19810
ChipNV_2062	Chr1	22623320	22624350	6.31115e-50	AT1G61330		AT1G61330:AT1G61330
ChipNV_7623	Chr4	11921520	11923560	6.32997e-50	AT4G22680		AT4G22680:MYB85
ChipNV_917	Chr1	10068760	10070370	6.43559e-50	AT1G28640;AT1G28650	AT1G28640	AT1G28640:AT1G28640;AT1G28650:AT1G28650
ChipNV_8357	Chr5	1466180	1466880	7.512e-50	AT5G04970	AT5G04970	AT5G04970:AT5G04970;AT5G04970:AT5G04970
ChipNV_7566	Chr4	11674270	11675520	7.80981e-50	AT4G22030		AT4G22030:AT4G22030
ChipNV_7530	Chr4	11322350	11323150	8.64647e-50	AT4G21240	AT4G21240	AT4G21240:AT4G21240
ChipNV_7980	Chr4	15442200	15443560	9.00827e-50	AT4G31910		AT4G31910:AT4G31910
ChipNV_2829	Chr1	28607700	28609060	9.01454e-50	AT1G76250	AT1G76250	AT1G76250:AT1G76250;AT1G76250:AT1G76250
ChipNV_5510	Chr3	8969230	8970570	9.87013e-50	AT3G24580	AT3G24580;AT3G24590	AT3G24580:AT3G24580;AT3G24580:AT3G24580;AT3G24590:PLSP1
ChipNV_6870	Chr4	6144400	6146150	1.04747e-49	AT4G09740;AT4G09745	AT4G09740	AT4G09740:AtGH9B14;AT4G09745:AT4G09745
ChipNV_10239	Chr5	22411600	22414680	1.32237e-49
ChipNV_7289	Chr4	9180570	9182630	1.51145e-49	AT4G16220	AT4G16220	AT4G16220:DL4150W
ChipNV_9800	Chr5	18591760	18594350	1.64853e-49	AT5G45840		AT5G45840:AT5G45840
ChipNV_346	Chr1	4555670	4557650	1.64927e-49	AT1G13300	AT1G13300	AT1G13300:AT1G13300
ChipNV_5586	Chr3	9548220	9549770	1.67582e-49	AT3G26120		AT3G26120:TEL1
ChipNV_6603	Chr4	44040	45420	1.70174e-49	AT4G00124	AT4G00124	AT4G00124:AT4G00124
ChipNV_4623	Chr2	18803730	18806220	1.7292e-49	AT2G45650	AT2G45650	AT2G45650:AGL6
ChipNV_3533	Chr2	9420970	9423170	2.02472e-49	AT2G22150	AT2G22150	AT2G22150:AT2G22150
ChipNV_4760	Chr3	747100	748700	2.2219e-49	AT3G03240	AT3G03240	AT3G03240:AT3G03240
ChipNV_541	Chr1	6840640	6842050	2.56259e-49
ChipNV_1247	Chr1	12852030	12853890	3.24663e-49	AT1G35140	AT1G35140	AT1G35140:PHI-1;AT1G35140:PHI-1
ChipNV_5623	Chr3	9877500	9879050	3.59023e-49	AT3G26818;AT3G26819	AT3G26818;AT3G26819	AT3G26818:MIR169M;AT3G26819:MIR169N
ChipNV_92	Chr1	1136250	1137690	3.6049e-49	AT1G04250	AT1G04250	AT1G04250:AXR3
ChipNV_10489	Chr5	24796750	24798050	4.1028e-49	AT5G61700		AT5G61700:ATH16
ChipNV_3419	Chr2	8243790	8245760	4.41596e-49	AT2G19010		AT2G19010:AT2G19010
ChipNV_8868	Chr5	7346890	7348270	4.97911e-49	AT5G22160	AT5G22160	AT5G22160:AT5G22160
ChipNV_4728	Chr3	312590	313790	5.09888e-49	AT3G01900	AT3G01900	AT3G01900:CYP94B2;AT3G01900:CYP94B2
ChipNV_9083	Chr5	8937490	8938400	5.3446e-49	AT5G25620		AT5G25620:YUC6
ChipNV_9887	Chr5	19472990	19473870	5.50408e-49	AT5G48050	AT5G48050	AT5G48050:AT5G48050
ChipNV_9959	Chr5	20119860	20121210	6.24937e-49
ChipNV_5403	Chr3	8012320	8013720	6.80762e-49	AT3G22640	AT3G22640	AT3G22640:PAP85;AT3G22640:PAP85
ChipNV_495	Chr1	6390230	6391180	7.11805e-49	AT1G18570		AT1G18570:MYB51
ChipNV_8571	Chr5	3691740	3693030	7.18882e-49
ChipNV_10368	Chr5	23600360	23602220	7.26174e-49	AT5G58390	AT5G58390	AT5G58390:PER67
ChipNV_6090	Chr3	17897540	17898950	8.68627e-49	AT3G48340	AT3G48340	AT3G48340:AT3G48340
ChipNV_10485	Chr5	24792500	24793410	8.95563e-49	AT5G61690	AT5G61690	AT5G61690:ATH15;AT5G61690:ATH15
ChipNV_1681	Chr1	19400690	19401650	9.01429e-49	AT1G52130		AT1G52130:AT1G52130
ChipNV_10476	Chr5	24771960	24772950	9.62896e-49	AT5G61620	AT5G61620	AT5G61620:AT5G61620
ChipNV_9596	Chr5	16714080	16715890	9.63552e-49
ChipNV_5821	Chr3	15565190	15566000	1.02785e-48	AT3G43660	AT3G43660	AT3G43660:AT3G43660
ChipNV_5187	Chr3	6064300	6065670	1.04123e-48	AT3G17730	AT3G17730	AT3G17730:anac057
ChipNV_7128	Chr4	8080980	8081950	1.0647e-48	AT4G13985	AT4G13985	AT4G13985:FBD1
ChipNV_3408	Chr2	8147510	8148500	1.0669e-48	AT2G18810		AT2G18810:AT2G18810
ChipNV_5411	Chr3	8062930	8064320	1.40467e-48	AT3G22800		AT3G22800:AT3G22800
ChipNV_3604	Chr2	9884570	9885180	1.66608e-48	AT2G23220	AT2G23220	AT2G23220:CYP81D6;AT2G23220:CYP81D6
ChipNV_9495	Chr5	15833530	15834760	1.76663e-48	AT5G39540	AT5G39540;AT5G39533	AT5G39540:AT5G39540;AT5G39533:AT5G39533
ChipNV_2444	Chr1	25266020	25268050	1.83464e-48	AT1G67450	AT1G67450;AT1G67455	AT1G67450:AT1G67450;AT1G67455:AT1G67455
ChipNV_699	Chr1	8253010	8254890	1.84021e-48	AT1G23240	AT1G23240	AT1G23240:AT1G23240
ChipNV_6980	Chr4	7006840	7008160	2.11076e-48	AT4G11580	AT4G11580	AT4G11580:AT4G11580
ChipNV_1822	Chr1	20614570	20615190	2.28006e-48	AT1G55260	AT1G55260	AT1G55260:AT1G55260
ChipNV_5888	Chr3	16316940	16318320	2.99744e-48	AT3G44770		AT3G44770:AT3G44770
ChipNV_2487	Chr1	25625200	25628190	3.26376e-48
ChipNV_2016	Chr1	22234570	22235830	3.51879e-48	AT1G60320	AT1G60320	AT1G60320:AT1G60320
ChipNV_1453	Chr1	17629420	17630460	3.89457e-48	AT1G47860	AT1G47860	AT1G47860:AT1G47860
ChipNV_6268	Chr3	19478050	19479100	3.92562e-48	AT3G52527	AT3G52527	AT3G52527:AT3G52527
ChipNV_856	Chr1	9606950	9608820	3.96339e-48	AT1G27610;AT1G27620	AT1G27610;AT1G27620	AT1G27610:AT1G27610;AT1G27620:AT1G27620
ChipNV_4120	Chr2	14288500	14289790	4.41931e-48	AT2G33775	AT2G33775	AT2G33775:RALFL19;AT2G33775:RALFL19
ChipNV_6243	Chr3	19299420	19300780	6.11541e-48	AT3G52020	AT3G52020	AT3G52020:scpl39;AT3G52020:scpl39
ChipNV_4198	Chr2	15110820	15111400	6.89146e-48	AT2G35980		AT2G35980:YLS9
ChipNV_621	Chr1	7526270	7526860	7.00735e-48
ChipNV_4332	Chr2	16339940	16341360	7.73938e-48	AT2G39175	AT2G39175	AT2G39175:MIR160A
ChipNV_5121	Chr3	5404110	5406010	8.08625e-48	AT3G15960		AT3G15960:AT3G15960
ChipNV_9545	Chr5	16142560	16143760	9.99717e-48
ChipNV_1363	Chr1	16886710	16887950	1.08942e-47	AT1G44740	AT1G44740	AT1G44740:AT1G44740
ChipNV_3155	Chr2	4019150	4020310	1.14065e-47	AT2G10450	AT2G10450	AT2G10450:AT2G10450
ChipNV_2821	Chr1	28595180	28596020	1.31523e-47	AT1G76210	AT1G76210	AT1G76210:AT1G76210
ChipNV_3740	Chr2	11002980	11004840	1.49431e-47	AT2G25790		AT2G25790:AT2G25790
ChipNV_1140	Chr1	11727640	11729730	1.71208e-47
ChipNV_10185	Chr5	22016330	22018420	1.73831e-47	AT5G54230	AT5G54230	AT5G54230:MYB49
ChipNV_2071	Chr1	22744250	22745200	1.74997e-47	AT1G61630	AT1G61630	AT1G61630:ENT7;AT1G61630:ENT7
ChipNV_6029	Chr3	17320010	17321140	1.83643e-47	AT3G47020	AT3G47020;AT3G47021	AT3G47020:AT3G47020;AT3G47020:AT3G47020;AT3G47021:AT3G47021
ChipNV_5405	Chr3	8026220	8027350	1.8626e-47	AT3G22710	AT3G22710	AT3G22710:AT3G22710
ChipNV_5659	Chr3	10309430	10311460	1.91338e-47	AT3G27810		AT3G27810:ATMYB21
ChipNV_6440	Chr3	21573970	21575440	2.03037e-47	AT3G58260	AT3G58260	AT3G58260:AT3G58260
ChipNV_7928	Chr4	14762170	14764060	2.04283e-47	AT4G30170	AT4G30170	AT4G30170:PER45
ChipNV_8996	Chr5	8174390	8175510	2.29564e-47	AT5G24150	AT5G24150	AT5G24150:SQP1
ChipNV_6567	Chr3	23019620	23020610	2.99588e-47	AT3G62180	AT3G62180	AT3G62180:AT3G62180
ChipNV_828	Chr1	9281710	9282340	3.56855e-47	AT1G26798	AT1G26798	AT1G26798:AT1G26798
ChipNV_8046	Chr4	16241380	16244380	3.57655e-47
ChipNV_5263	Chr3	7038770	7039790	4.13719e-47	AT3G20160	AT3G20160	AT3G20160:AT3G20160
ChipNV_1947	Chr1	21718500	21719560	4.90497e-47	AT1G58450		AT1G58450:AT1G58450
ChipNV_202	Chr1	2677430	2678820	5.07729e-47	AT1G08465		AT1G08465:YAB2
ChipNV_7345	Chr4	9882560	9883620	5.5775e-47	AT4G17785	AT4G17785	AT4G17785:MYB39
ChipNV_4876	Chr3	2540850	2542160	5.95611e-47	AT3G07970	AT3G07970	AT3G07970:QRT2
ChipNV_2258	Chr1	24339920	24341110	7.36262e-47	AT1G65481		AT1G65481:AT1G65481
ChipNV_9031	Chr5	8541520	8542680	7.40659e-47	AT5G24860	AT5G24860	AT5G24860:FPF1
ChipNV_7721	Chr4	12672970	12675260	8.19832e-47	AT4G24540	AT4G24540	AT4G24540:AGL24
ChipNV_5380	Chr3	7799100	7800020	8.20372e-47	AT3G22133	AT3G22133	AT3G22133:AT3G22133;AT3G22133:AT3G22133
ChipNV_4915	Chr3	3180210	3181250	8.8438e-47	AT3G10280	AT3G10280	AT3G10280:KCS14;AT3G10280:KCS14
ChipNV_2014	Chr1	22231150	22232530	9.19564e-47	AT1G60310		AT1G60310:AT1G60310
ChipNV_8981	Chr5	8099190	8100300	9.71466e-47	AT5G23980		AT5G23980:FRO4
ChipNV_6944	Chr4	6737900	6739540	1.05676e-46	AT4G11030	AT4G11030	AT4G11030:AT4G11030
ChipNV_7872	Chr4	14341150	14342200	1.24257e-46	AT4G29100	AT4G29100	AT4G29100:AT4G29100;AT4G29100:AT4G29100
ChipNV_9933	Chr5	19971120	19972390	1.34226e-46	AT5G49270		AT5G49270:SHV2
ChipNV_10360	Chr5	23405310	23406170	1.36004e-46	AT5G57780	AT5G57780	AT5G57780:AT5G57780;AT5G57780:AT5G57780
ChipNV_9504	Chr5	15864290	15865820	1.36093e-46	AT5G39620	AT5G39620	AT5G39620:AtRABG1
ChipNV_2166	Chr1	23431780	23433580	1.36958e-46	AT1G63190	AT1G63190	AT1G63190:AT1G63190
ChipNV_7252	Chr4	8932540	8933970	1.52053e-46
ChipNV_4458	Chr2	17347060	17348270	1.59325e-46	AT2G41610;AT2G41620	AT2G41610	AT2G41610:AT2G41610;AT2G41620:AT2G41620
ChipNV_7551	Chr4	11585160	11586910	1.67934e-46	AT4G21830	AT4G21830	AT4G21830:ATMSRB7
ChipNV_2051	Chr1	22523510	22524300	1.72767e-46	AT1G61120	AT1G61120	AT1G61120:TPS04
ChipNV_4046	Chr2	13514960	13515580	1.72954e-46	AT2G31780	AT2G31780	AT2G31780:ARI11
ChipNV_191	Chr1	2610290	2611880	1.73067e-46	AT1G08290		AT1G08290:WIP3
ChipNV_9043	Chr5	8657810	8659100	1.78516e-46	AT5G25110		AT5G25110:CIPK25
ChipNV_1751	Chr1	20048860	20049800	2.02135e-46	AT1G53700		AT1G53700:WAG1
ChipNV_8113	Chr4	17110790	17111790	2.07246e-46	AT4G36160		AT4G36160:ANAC076
ChipNV_578	Chr1	7230590	7231800	2.09842e-46	AT1G20800	AT1G20800	AT1G20800:AT1G20800
ChipNV_7803	Chr4	13525770	13527000	2.10306e-46	AT4G26920		AT4G26920:AT4G26920
ChipNV_4800	Chr3	1143620	1144340	2.19217e-46	AT3G04320	AT3G04320	AT3G04320:AT3G04320
ChipNV_4753	Chr3	667990	669770	2.1936e-46	AT3G02960;AT3G02970	AT3G02960	AT3G02960:AT3G02960;AT3G02970:EXL6
ChipNV_6486	Chr3	22014280	22015590	2.90332e-46	AT3G59590	AT3G59590	AT3G59590:AT3G59590;AT3G59590:AT3G59590
ChipNV_2912	Chr1	29631990	29632770	3.0367e-46	AT1G78815	AT1G78815	AT1G78815:LSH7
ChipNV_9051	Chr5	8779980	8781070	3.29416e-46	AT5G25300	AT5G25300	AT5G25300:AT5G25300
ChipNV_786	Chr1	8874640	8877130	3.45683e-46	AT1G25310	AT1G25310	AT1G25310:MEE8
ChipNV_5023	Chr3	4355890	4356750	3.50612e-46	AT3G13400		AT3G13400:sks13
ChipNV_4745	Chr3	559250	561140	3.92857e-46	AT3G02620	AT3G02620	AT3G02620:AT3G02620
ChipNV_6040	Chr3	17377710	17379250	4.22489e-46	AT3G47200	AT3G47200	AT3G47200:AT3G47200
ChipNV_8551	Chr5	3502220	3503600	4.62869e-46	AT5G11050	AT5G11050	AT5G11050:MYB64;AT5G11050:MYB64
ChipNV_1110	Chr1	11563820	11564960	5.24633e-46	AT1G32140	AT1G32140	AT1G32140:AT1G32140
ChipNV_2841	Chr1	28829210	28830290	5.50517e-46	AT1G76800	AT1G76800	AT1G76800:AT1G76800
ChipNV_1739	Chr1	20011250	20012400	5.55111e-46	AT1G53620	AT1G53620	AT1G53620:AT1G53620
ChipNV_8125	Chr4	17174110	17175630	6.20425e-46	AT4G36350		AT4G36350:PAP25
ChipNV_57	Chr1	697920	698630	6.2242e-46	AT1G03020	AT1G03020	AT1G03020:AT1G03020
ChipNV_617	Chr1	7481330	7483090	6.75457e-46	AT1G21360	AT1G21360	AT1G21360:GLTP2;AT1G21360:GLTP2
ChipNV_6947	Chr4	6744680	6746100	6.9546e-46	AT4G11040	AT4G11040	AT4G11040:AT4G11040
ChipNV_3825	Chr2	11894420	11895720	8.02299e-46	AT2G27935	AT2G27935	AT2G27935:AT2G27935
ChipNV_7180	Chr4	8627090	8628040	8.55098e-46	AT4G15100		AT4G15100:scpl30
ChipNV_4185	Chr2	14862770	14864140	9.04754e-46	AT2G35300	AT2G35300	AT2G35300:AT2G35300
ChipNV_5653	Chr3	10243180	10244420	9.06695e-46	AT3G27660	AT3G27660	AT3G27660:OLEO4
ChipNV_4208	Chr2	15164470	15165910	9.2596e-46	AT2G36120	AT2G36120	AT2G36120:DOT1
ChipNV_9655	Chr5	17309260	17310840	9.65838e-46	AT5G43110	AT5G43110	AT5G43110:APUM14
ChipNV_1442	Chr1	17498460	17499470	9.67841e-46
ChipNV_9772	Chr5	18224010	18225060	1.07497e-45	AT5G45105	AT5G45105	AT5G45105:ZIP8
ChipNV_3701	Chr2	10675860	10676890	1.10482e-45	AT2G25095	AT2G25095	AT2G25095:MIR156A
ChipNV_9590	Chr5	16658650	16661000	1.15563e-45	AT5G41663	AT5G41663	AT5G41663:MIR319B
ChipNV_4186	Chr2	14933370	14934700	1.31326e-45	AT2G35580	AT2G35570	AT2G35580:AT2G35580;AT2G35570:AT2G35570
ChipNV_4122	Chr2	14292670	14294250	1.3141e-45	AT2G33790		AT2G33790:AGP30
ChipNV_3053	Chr2	1007690	1009240	1.31494e-45	AT2G03320;AT2G03330	AT2G03330	AT2G03320:AT2G03320;AT2G03330:AT2G03330
ChipNV_2852	Chr1	28990100	28991390	1.32395e-45	AT1G77145	AT1G77145	AT1G77145:AT1G77145
ChipNV_3459	Chr2	8588720	8589830	1.41768e-45	AT2G19890	AT2G19893	AT2G19890:AT2G19890;AT2G19893:AT2G19893
ChipNV_6940	Chr4	6681730	6682610	1.58916e-45	AT4G10865	AT4G10865	AT4G10865:AT4G10865
ChipNV_7131	Chr4	8173920	8175570	1.81943e-45	AT4G14165	AT4G14165	AT4G14165:AT4G14165;AT4G14165:AT4G14165
ChipNV_3716	Chr2	10791610	10792780	1.82059e-45	AT2G25340		AT2G25340:ATVAMP712
ChipNV_126	Chr1	1664800	1666040	1.90462e-45	AT1G05580		AT1G05580:ATCHX23
ChipNV_10211	Chr5	22160520	22162110	2.08043e-45	AT5G54560	AT5G54560	AT5G54560:AT5G54560
ChipNV_697	Chr1	8228700	8229670	2.15892e-45	AT1G23200		AT1G23200:AT1G23200
ChipNV_5973	Chr3	16834760	16836180	2.2395e-45	AT3G45810		AT3G45810:AT3G45810
ChipNV_7039	Chr4	7434160	7435500	2.25675e-45	AT4G12545	AT4G12545	AT4G12545:AIR1B
ChipNV_10396	Chr5	23928810	23929650	2.26002e-45	AT5G59320	AT5G59320	AT5G59320:LTP3
ChipNV_5204	Chr3	6290900	6292210	2.37906e-45	AT3G18330	AT3G18330	AT3G18330:AT3G18330;AT3G18330:AT3G18330
ChipNV_4206	Chr2	15161780	15162710	2.4022e-45	AT2G36110	AT2G36110	AT2G36110:AT2G36110;AT2G36110:AT2G36110
ChipNV_5567	Chr3	9333740	9335220	2.65995e-45	AT3G25640	AT3G25640	AT3G25640:AT3G25640;AT3G25640:AT3G25640
ChipNV_9631	Chr5	17044680	17046540	2.82345e-45
ChipNV_10047	Chr5	20757440	20758590	2.86013e-45	AT5G51060		AT5G51060:RHD2
ChipNV_6577	Chr3	23104760	23105680	3.15212e-45	AT3G62460	AT3G62460;AT3G62455	AT3G62460:AT3G62460;AT3G62455:AT3G62455
ChipNV_9253	Chr5	14195120	14196560	3.15262e-45	AT5G36110	AT5G36110	AT5G36110:CYP716A1
ChipNV_5428	Chr3	8200730	8202220	3.39669e-45	AT3G23060	AT3G23060	AT3G23060:AT3G23060;AT3G23060:AT3G23060
ChipNV_4546	Chr2	18203930	18204640	3.57305e-45	AT2G43960		AT2G43960:AT2G43960
ChipNV_435	Chr1	5367210	5368330	3.74217e-45	AT1G15590	AT1G15590	AT1G15590:AT1G15590
ChipNV_5242	Chr3	6649730	6651280	3.87694e-45	AT3G19200	AT3G19200	AT3G19200:AT3G19200
ChipNV_3024	Chr2	649870	650830	3.91667e-45	AT2G02450		AT2G02450:ANAC035
ChipNV_1569	Chr1	18855390	18856250	4.4564e-45	AT1G50870		AT1G50870:AT1G50870
ChipNV_2085	Chr1	22839260	22841050	5.08135e-45	AT1G61830	AT1G61830	AT1G61830:AT1G61830
ChipNV_3779	Chr2	11368300	11369340	5.16257e-45	AT2G26700	AT2G26700	AT2G26700:PID2
ChipNV_7187	Chr4	8716880	8717830	5.35187e-45	AT4G15270	AT4G15270	AT4G15270:DL3680C
ChipNV_4852	Chr3	2004900	2006290	5.42485e-45	AT3G06490		AT3G06490:MYB108
ChipNV_3461	Chr2	8626950	8628300	6.2424e-45	AT2G19980	AT2G19980	AT2G19980:AT2G19980
ChipNV_2212	Chr1	23989250	23990860	6.36074e-45	AT1G64585	AT1G64585	AT1G64585:RTFL22
ChipNV_3933	Chr2	12579020	12580500	6.61822e-45	AT2G29250		AT2G29250:AT2G29250
ChipNV_851	Chr1	9538490	9539620	7.41651e-45	AT1G27461	AT1G27461	AT1G27461:AT1G27461
ChipNV_194	Chr1	2623240	2625020	8.46321e-45	AT1G08320		AT1G08320:AT1G08320
ChipNV_9096	Chr5	9010790	9011630	8.87057e-45	AT5G25840	AT5G25840	AT5G25840:AT5G25840
ChipNV_1230	Chr1	12623540	12624550	8.87611e-45	AT1G34520	AT1G34520	AT1G34520:AT1G34520;AT1G34520:AT1G34520
ChipNV_3911	Chr2	12438200	12439790	9.09902e-45	AT2G28960		AT2G28960:AT2G28960
ChipNV_9930	Chr5	19966890	19968300	9.33604e-45	AT5G49260	AT5G49260	AT5G49260:AT5G49260;AT5G49260:AT5G49260
ChipNV_8609	Chr5	4181470	4183730	9.80849e-45	AT5G13170	AT5G13170	AT5G13170:SAG29
ChipNV_4590	Chr2	18529740	18531170	1.07831e-44	AT2G44930		AT2G44930:AT2G44930
ChipNV_4974	Chr3	3613620	3615000	1.12912e-44	AT3G11480	AT3G11480	AT3G11480:BSMT1
ChipNV_4646	Chr2	19198980	19200280	1.16478e-44	AT2G46720		AT2G46720:KCS13
ChipNV_10499	Chr5	24844220	24844850	1.31409e-44	AT5G61850	AT5G61850	AT5G61850:LFY
ChipNV_1496	Chr1	18049740	18050650	1.32633e-44	AT1G48800	AT1G48800	AT1G48800:AT1G48800
ChipNV_4338	Chr2	16420320	16421820	1.32688e-44	AT2G39330	AT2G39330	AT2G39330:JAL23;AT2G39330:JAL23
ChipNV_8362	Chr5	1487030	1488010	1.52418e-44	AT5G05040	AT5G05040	AT5G05040:AT5G05040
ChipNV_8828	Chr5	6725460	6727040	1.57949e-44	AT5G19890	AT5G19890	AT5G19890:PER59
ChipNV_5952	Chr3	16702960	16704790	1.59796e-44	AT3G45530	AT3G45530	AT3G45530:AT3G45530
ChipNV_5977	Chr3	16864770	16865930	1.62243e-44	AT3G45860	AT3G45860	AT3G45860:AT3G45860;AT3G45860:AT3G45860
ChipNV_304	Chr1	4094540	4096110	1.6273e-44	AT1G12100	AT1G12100	AT1G12100:AT1G12100
ChipNV_10557	Chr5	25865360	25866850	1.652e-44	AT5G64700	AT5G64700	AT5G64700:AT5G64700;AT5G64700:AT5G64700
ChipNV_4990	Chr3	3892110	3893800	1.66107e-44	AT3G12203	AT3G12203	AT3G12203:scpl17;AT3G12203:scpl17
ChipNV_2641	Chr1	26716130	26717250	1.69757e-44	AT1G70850	AT1G70850	AT1G70850:MLP34
ChipNV_1906	Chr1	21366370	21367870	1.87967e-44	AT1G57690		AT1G57690:AT1G57690
ChipNV_7112	Chr4	7912020	7912900	1.98417e-44	AT4G13600	AT4G13600	AT4G13600:AT4G13600
ChipNV_8491	Chr5	2733410	2735020	2.22275e-44	AT5G08460	AT5G08460	AT5G08460:AT5G08460;AT5G08460:AT5G08460
ChipNV_5732	Chr3	11108160	11109530	2.29288e-44	AT3G29150	AT3G29150	AT3G29150:AT3G29150
ChipNV_5401	Chr3	7999670	8001040	2.42228e-44	AT3G22570	AT3G22560;AT3G22570	AT3G22570:AT3G22570;AT3G22560:AT3G22560;AT3G22570:AT3G22570
ChipNV_2921	Chr1	29854230	29855280	2.49756e-44	AT1G79360		AT1G79360:ATOCT2
ChipNV_5408	Chr3	8031820	8032550	2.51213e-44	AT3G22730	AT3G22730	AT3G22730:AT3G22730
ChipNV_9673	Chr5	17414920	17416560	2.64089e-44	AT5G43370	AT5G43370	AT5G43370:APT1
ChipNV_3217	Chr2	6321750	6323160	2.64251e-44	AT2G14760	AT2G14760	AT2G14760:AT2G14760;AT2G14760:AT2G14760
ChipNV_4749	Chr3	658960	660560	2.85355e-44
ChipNV_8222	Chr4	18392910	18394430	2.95704e-44	AT4G39610		AT4G39610:AT4G39610
ChipNV_999	Chr1	10693350	10695050	3.01248e-44
ChipNV_485	Chr1	6240510	6241440	3.20333e-44	AT1G18140	AT1G18140	AT1G18140:LAC1
ChipNV_10471	Chr5	24688900	24690420	3.4374e-44	AT5G61420		AT5G61420:MYB28
ChipNV_9903	Chr5	19518940	19519880	3.4395e-44	AT5G48140		AT5G48140:AT5G48140
ChipNV_4751	Chr3	662810	664270	3.50607e-44	AT3G02940		AT3G02940:MYB107
ChipNV_3484	Chr2	8784570	8785430	4.27443e-44	AT2G20350	AT2G20350	AT2G20350:AT2G20350
ChipNV_226	Chr1	3081290	3083130	4.28612e-44
ChipNV_321	Chr1	4168930	4169850	4.3054e-44
ChipNV_2669	Chr1	26950810	26951850	4.9343e-44	AT1G71691	AT1G71691	AT1G71691:AT1G71691
ChipNV_8130	Chr4	17255510	17256400	5.29905e-44	AT4G36570		AT4G36570:ATRL3
ChipNV_4474	Chr2	17557020	17558310	5.9721e-44	AT2G42090		AT2G42090:ACT9
ChipNV_9165	Chr5	9431530	9432560	6.4349e-44	AT5G26810		AT5G26810:AT5G26810
ChipNV_6502	Chr3	22190750	22192070	8.78779e-44	AT3G60090	AT3G60090	AT3G60090:AT3G60090
ChipNV_4175	Chr2	14784350	14785500	8.85886e-44	AT2G35070		AT2G35070:AT2G35070
ChipNV_7301	Chr4	9316160	9317240	9.13577e-44	AT4G16540	AT4G16540	AT4G16540:DL4295C
ChipNV_9176	Chr5	10137860	10139280	9.88467e-44	AT5G28160	AT5G28160	AT5G28160:AT5G28160
ChipNV_5637	Chr3	10036070	10037750	1.05058e-43
ChipNV_9028	Chr5	8524190	8525620	1.096e-43	AT5G24820		AT5G24820:AT5G24820
ChipNV_5905	Chr3	16400260	16401360	1.10654e-43
ChipNV_3738	Chr2	11000570	11001510	1.11889e-43	AT2G25790	AT2G25790	AT2G25790:AT2G25790
ChipNV_8409	Chr5	2007680	2009530	1.14038e-43	AT5G06570		AT5G06570:AT5G06570
ChipNV_8805	Chr5	6481920	6482960	1.27781e-43
ChipNV_5519	Chr3	9008350	9010720	1.29133e-43	AT3G24670	AT3G24670	AT3G24670:AT3G24670
ChipNV_4938	Chr3	3410930	3412240	1.62998e-43	AT3G10900	AT3G10900	AT3G10900:AT3G10900
ChipNV_6612	Chr4	85740	86930	1.81764e-43	AT4G00210	AT4G00210	AT4G00210:LBD31
ChipNV_5542	Chr3	9201020	9201980	1.88547e-43	AT3G25260		AT3G25260:AT3G25260
ChipNV_7727	Chr4	12721730	12723110	2.03488e-43	AT4G24652	AT4G24652	AT4G24652:AT4G24652
ChipNV_6085	Chr3	17885530	17886150	2.03611e-43	AT3G48300;AT3G48298	AT3G48298;AT3G48300	AT3G48300:CYP71A23;AT3G48298:AT3G48298;AT3G48300:CYP71A23
ChipNV_4018	Chr2	13252120	13252960	2.15439e-43	AT2G31083	AT2G31083	AT2G31083:CLE5
ChipNV_2331	Chr1	24618200	24619300	2.209e-43
ChipNV_5936	Chr3	16596470	16597570	2.35975e-43	AT3G45260		AT3G45260:AT3G45260
ChipNV_4520	Chr2	18051000	18052130	2.4365e-43	AT2G43470	AT2G43470	AT2G43470:AT2G43470
ChipNV_4414	Chr2	16938620	16939400	2.57433e-43	AT2G40560		AT2G40560:AT2G40560
ChipNV_2483	Chr1	25618850	25620990	2.60987e-43
ChipNV_2237	Chr1	24268640	24269700	2.68743e-43	AT1G65340	AT1G65340	AT1G65340:CYP96A3
ChipNV_4085	Chr2	13928020	13929240	2.77814e-43	AT2G32830		AT2G32830:PHT5
ChipNV_9308	Chr5	14733780	14734440	2.77894e-43	AT5G37220	AT5G37220	AT5G37220:AT5G37220
ChipNV_9583	Chr5	16607130	16608590	2.8988e-43	AT5G41510	AT5G41510	AT5G41510:AT5G41510;AT5G41510:AT5G41510
ChipNV_9852	Chr5	18938840	18939550	3.67551e-43	AT5G46670	AT5G46670	AT5G46670:AT5G46670
ChipNV_3449	Chr2	8446030	8447380	3.67572e-43	AT2G19500	AT2G19500	AT2G19500:CKX2
ChipNV_10087	Chr5	21187750	21189920	3.76381e-43	AT5G52145	AT5G52145	AT5G52145:AT5G52145
ChipNV_8928	Chr5	7703210	7704530	4.05468e-43	AT5G23010	AT5G23010	AT5G23010:MAM1;AT5G23010:MAM1
ChipNV_5440	Chr3	8309540	8310900	4.6497e-43	AT3G23250		AT3G23250:MYB15
ChipNV_3453	Chr2	8520100	8521210	4.66395e-43	AT2G19770	AT2G19770	AT2G19770:PRF5
ChipNV_9058	Chr5	8821020	8821800	5.11906e-43	AT5G25390		AT5G25390:SHN2
ChipNV_5698	Chr3	10616400	10618490	5.38212e-43		AT3G28360	AT3G28360:PGP16
ChipNV_7612	Chr4	11900020	11901100	5.55038e-43	AT4G22600	AT4G22600	AT4G22600:AT4G22600
ChipNV_6052	Chr3	17543930	17545290	5.73317e-43
ChipNV_7205	Chr4	8754610	8755590	5.86879e-43	AT4G15340		AT4G15340:ATPEN1
ChipNV_2670	Chr1	26952560	26954080	6.46633e-43	AT1G71692		AT1G71692:AGL12
ChipNV_950	Chr1	10235080	10236980	6.68495e-43	AT1G29280	AT1G29280	AT1G29280:WRKY65
ChipNV_7964	Chr4	15349330	15350850	6.84773e-43	AT4G31710		AT4G31710:GLR2.4
ChipNV_10453	Chr5	24502400	24503420	7.55139e-43	AT5G60910		AT5G60910:AGL8
ChipNV_4588	Chr2	18527160	18528240	8.43149e-43	AT2G44925	AT2G44925	AT2G44925:AT2G44925
ChipNV_7341	Chr4	9857900	9859070	9.64404e-43	AT4G17710		AT4G17710:HDG4
ChipNV_25	Chr1	209290	210270	1.10948e-42	AT1G01580	AT1G01580	AT1G01580:FRO2
ChipNV_10518	Chr5	25083890	25086370	1.17123e-42
ChipNV_8689	Chr5	5412950	5414750	1.26809e-42
ChipNV_8870	Chr5	7350410	7351150	1.30397e-42	AT5G22170	AT5G22170	AT5G22170:AT5G22170
ChipNV_97	Chr1	1207190	1208910	1.71752e-42	AT1G04445;AT1G04450	AT1G04445;AT1G04450	AT1G04445:AT1G04445;AT1G04450:RIC3
ChipNV_9222	Chr5	12597620	12600010	1.90876e-42	AT5G33350;AT5G33355	AT5G33355	AT5G33350:AT5G33350;AT5G33355:AT5G33355
ChipNV_313	Chr1	4130430	4131760	1.9893e-42	AT1G12180	AT1G12180	AT1G12180:AT1G12180;AT1G12180:AT1G12180
ChipNV_7949	Chr4	14935530	14936490	1.9909e-42	AT4G30590	AT4G30590	AT4G30590:AT4G30590;AT4G30590:AT4G30590
ChipNV_4804	Chr3	1160070	1160790	2.06981e-42	AT3G04370		AT3G04370:PDLP4
ChipNV_7251	Chr4	8931300	8932280	2.19402e-42	AT4G15680	AT4G15680	AT4G15680:DL3880W
ChipNV_2	Chr1	11150	12590	2.327e-42	AT1G01030		AT1G01030:NGA3
ChipNV_2659	Chr1	26772810	26773950	2.60904e-42	AT1G71002	AT1G71002	AT1G71002:MIR858A
ChipNV_7106	Chr4	7892780	7893860	2.69554e-42	AT4G13575	AT4G13575	AT4G13575:AT4G13575
ChipNV_7265	Chr4	9049810	9050970	3.04659e-42	AT4G15970		AT4G15970:AT4G15970
ChipNV_6874	Chr4	6185120	6186570	3.38309e-42	AT4G09820		AT4G09820:TT8
ChipNV_6196	Chr3	18768500	18769590	3.63613e-42	AT3G50580	AT3G50580	AT3G50580:AT3G50580
ChipNV_9928	Chr5	19962530	19963860	3.68763e-42	AT5G49240	AT5G49240	AT5G49240:APRR4
ChipNV_1281	Chr1	13253430	13254820	4.26698e-42	AT1G35750		AT1G35750:APUM10
ChipNV_6237	Chr3	19214690	19215520	4.29044e-42	AT3G51810	AT3G51810	AT3G51810:EM1
ChipNV_5964	Chr3	16739310	16740680	5.0144e-42	AT3G45610	AT3G45610	AT3G45610:AT3G45610
ChipNV_5502	Chr3	8860180	8861230	5.17103e-42	AT3G24400		AT3G24400:AT3G24400
ChipNV_2801	Chr1	28486460	28488050	5.19895e-42	AT1G75870		AT1G75870:AT1G75870
ChipNV_10307	Chr5	22990190	22991230	6.19505e-42	AT5G56860		AT5G56860:GNC
ChipNV_2782	Chr1	28339460	28341130	6.19545e-42	AT1G75500	AT1G75500	AT1G75500:AT1G75500
ChipNV_455	Chr1	5790300	5791430	6.24569e-42	AT1G16930		AT1G16930:AT1G16930
ChipNV_2558	Chr1	26011560	26012710	6.39215e-42
ChipNV_7459	Chr4	10745120	10746160	6.85316e-42	AT4G19750		AT4G19750:AT4G19750
ChipNV_7316	Chr4	9408700	9409860	7.42096e-42	AT4G16740		AT4G16740:ATTPS03
ChipNV_2498	Chr1	25670650	25672790	7.42529e-42
ChipNV_9328	Chr5	14960160	14960620	8.17972e-42	AT5G37660		AT5G37660:PDLP7
ChipNV_1670	Chr1	19359790	19361550	8.32793e-42	AT1G52060	AT1G52060	AT1G52060:AT1G52060
ChipNV_9438	Chr5	15578770	15579660	1.02193e-41	AT5G38910	AT5G38910	AT5G38910:AT5G38910
ChipNV_2496	Chr1	25666730	25668190	1.13907e-41
ChipNV_7260	Chr4	8967570	8968610	1.1445e-41	AT4G15750	AT4G15750	AT4G15750:IB1P8-4
ChipNV_5221	Chr3	6393840	6394740	1.20064e-41	AT3G18560	AT3G18560	AT3G18560:AT3G18560
ChipNV_1488	Chr1	18012250	18013140	1.21257e-41	AT1G48700	AT1G48700	AT1G48700:AT1G48700
ChipNV_6629	Chr4	174240	175250	1.35419e-41	AT4G00400		AT4G00400:GPAT8
ChipNV_576	Chr1	7228180	7229550	1.40157e-41	AT1G20800		AT1G20800:AT1G20800
ChipNV_1291	Chr1	13318400	13320600	1.44645e-41
ChipNV_2240	Chr1	24276630	24278330	1.54018e-41	AT1G65350;AT1G65352	AT1G65350;AT1G65352	AT1G65350:UBQ13;AT1G65352:AT1G65352
ChipNV_8867	Chr5	7345250	7345950	1.67834e-41	AT5G22150		AT5G22150:AT5G22150
ChipNV_7200	Chr4	8745150	8746340	1.88903e-41	AT4G15320		AT4G15320:ATCSLB06
ChipNV_10439	Chr5	24419710	24421230	2.00486e-41	AT5G60720		AT5G60720:AT5G60720
ChipNV_3709	Chr2	10703730	10704740	2.06674e-41	AT2G25150	AT2G25150	AT2G25150:AT2G25150
ChipNV_2221	Chr1	24102860	24103890	2.07655e-41	AT1G64870	AT1G64870	AT1G64870:AT1G64870
ChipNV_7307	Chr4	9344830	9345750	2.3055e-41	AT4G16590	AT4G16590	AT4G16590:ATCSLA01
ChipNV_6371	Chr3	20873630	20874920	2.30612e-41	AT3G56277	AT3G56277	AT3G56277:AT3G56277
ChipNV_2946	Chr1	30143490	30144910	2.34489e-41	AT1G80133	AT1G80133	AT1G80133:AT1G80133
ChipNV_6126	Chr3	18236330	18237700	2.43896e-41	AT3G49200	AT3G49200	AT3G49200:AT3G49200
ChipNV_2196	Chr1	23769940	23771200	2.5202e-41	AT1G64060	AT1G64060	AT1G64060:ATRBOH F;AT1G64060:ATRBOH F
ChipNV_7447	Chr4	10707600	10708850	2.69935e-41	AT4G19690	AT4G19690	AT4G19690:IRT1;AT4G19690:IRT1
ChipNV_9644	Chr5	17080810	17082960	2.75187e-41
ChipNV_9878	Chr5	19198170	19199110	2.78259e-41	AT5G47300	AT5G47300	AT5G47300:AT5G47300;AT5G47300:AT5G47300
ChipNV_4710	Chr3	76790	77550	2.78419e-41	AT3G01230	AT3G01230	AT3G01230:AT3G01230
ChipNV_7513	Chr4	11034380	11035410	2.8e-41	AT4G20480		AT4G20480:AT4G20480
ChipNV_5734	Chr3	11161300	11162610	2.88547e-41	AT3G29190		AT3G29190:AT3G29190
ChipNV_8104	Chr4	16923380	16924250	3.09574e-41	AT4G35700	AT4G35700	AT4G35700:AT4G35700;AT4G35700:AT4G35700
ChipNV_3999	Chr2	13110810	13112200	3.19289e-41	AT2G30770	AT2G30770	AT2G30770:CYP71A13
ChipNV_8354	Chr5	1463080	1463920	3.45367e-41	AT5G04960		AT5G04960:AT5G04960
ChipNV_7985	Chr4	15460890	15461860	3.5176e-41
ChipNV_7576	Chr4	11696830	11698910	3.53697e-41
ChipNV_8213	Chr4	18285420	18286310	3.85155e-41	AT4G39290	AT4G39290	AT4G39290:AT4G39290
ChipNV_4779	Chr3	935120	936410	5.41464e-41	AT3G03730	AT3G03730	AT3G03730:AT3G03730
ChipNV_8636	Chr5	4728870	4729860	5.53331e-41	AT5G14670	AT5G14670;AT5G14660	AT5G14670:ATARFA1B;AT5G14660:PDF1B
ChipNV_8559	Chr5	3564680	3565870	5.53647e-41	AT5G11190	AT5G11190	AT5G11190:SHN3
ChipNV_8873	Chr5	7355440	7356220	5.87279e-41	AT5G22200	AT5G22200	AT5G22200:AT5G22200
ChipNV_3199	Chr2	6204110	6204710	5.87614e-41	AT2G14550		AT2G14550:AT2G14550
ChipNV_3424	Chr2	8253010	8254680	6.10032e-41	AT2G19050	AT2G19050	AT2G19050:AT2G19050
ChipNV_3568	Chr2	9711030	9712450	6.17405e-41	AT2G22805	AT2G22805	AT2G22805:AT2G22805
ChipNV_9437	Chr5	15540310	15541470	6.66867e-41	AT5G38810	AT5G38810	AT5G38810:AT5G38810;AT5G38810:AT5G38810
ChipNV_8888	Chr5	7461280	7462970	7.22869e-41
ChipNV_8716	Chr5	5711020	5711760	7.46796e-41	AT5G17330	AT5G17330	AT5G17330:GAD;AT5G17330:GAD
ChipNV_4741	Chr3	500510	502230	8.05687e-41	AT3G02440	AT3G02440	AT3G02440:AT3G02440
ChipNV_8986	Chr5	8125620	8127040	8.14362e-41	AT5G24040		AT5G24040:AT5G24040
ChipNV_10404	Chr5	23945500	23946430	8.14393e-41	AT5G59360		AT5G59360:AT5G59360
ChipNV_4641	Chr2	19149670	19150530	8.19222e-41	AT2G46640		AT2G46640:AT2G46640
ChipNV_4094	Chr2	13950820	13951740	8.71196e-41	AT2G32885	AT2G32885	AT2G32885:AT2G32885
ChipNV_4756	Chr3	737100	737940	8.89965e-41	AT3G03200		AT3G03200:anac045
ChipNV_3914	Chr2	12441420	12442720	1.01725e-40	AT2G28960	AT2G28960	AT2G28960:AT2G28960
ChipNV_4773	Chr3	896500	897900	1.04239e-40
ChipNV_1711	Chr1	19697240	19698530	1.04349e-40	AT1G52890	AT1G52890	AT1G52890:ANAC019
ChipNV_4129	Chr2	14344980	14346880	1.11779e-40
ChipNV_1736	Chr1	20008510	20009400	1.12233e-40	AT1G53610	AT1G53610	AT1G53610:AT1G53610
ChipNV_10045	Chr5	20742550	20743560	1.32863e-40	AT5G51000	AT5G51000	AT5G51000:AT5G51000;AT5G51000:AT5G51000
ChipNV_4557	Chr2	18313730	18315340	1.32938e-40	AT2G44340	AT2G44340	AT2G44340:AT2G44340
ChipNV_3336	Chr2	7679460	7680160	1.38994e-40	AT2G17680		AT2G17680:AT2G17680
ChipNV_957	Chr1	10454400	10455400	1.42798e-40	AT1G29860	AT1G29860	AT1G29860:WRKY71
ChipNV_1955	Chr1	21930950	21932520	1.45852e-40	AT1G59670;AT1G59675	AT1G59675	AT1G59670:ATGSTU15;AT1G59675:AT1G59675
ChipNV_5639	Chr3	10061300	10062020	1.47884e-40	AT3G27250	AT3G27250	AT3G27250:AT3G27250
ChipNV_8852	Chr5	7230810	7232890	1.68089e-40
ChipNV_3990	Chr2	13061900	13063440	1.68329e-40
ChipNV_6601	Chr4	32740	33590	1.75552e-40	AT4G00080	AT4G00080	AT4G00080:UNE11
ChipNV_4750	Chr3	660810	662430	1.76679e-40	AT3G02940	AT3G02940	AT3G02940:MYB107
ChipNV_6966	Chr4	6887440	6889620	1.78842e-40	AT4G11320	AT4G11320	AT4G11320:AT4G11320;AT4G11320:AT4G11320
ChipNV_3503	Chr2	9106210	9107030	1.86756e-40	AT2G21260		AT2G21260:AT2G21260
ChipNV_9411	Chr5	15426750	15427930	1.95837e-40	AT5G38540		AT5G38540:AT5G38540
ChipNV_2675	Chr1	27041180	27042820	2.04554e-40
ChipNV_2938	Chr1	30042860	30044220	2.12224e-40	AT1G79860	AT1G79860	AT1G79860:ROPGEF12
ChipNV_7789	Chr4	13326810	13327580	2.16172e-40	AT4G26350	AT4G26350	AT4G26350:AT4G26350
ChipNV_3892	Chr2	12323040	12325210	2.20927e-40	AT2G28710	AT2G28710	AT2G28710:AT2G28710;AT2G28710:AT2G28710
ChipNV_4316	Chr2	16243210	16244490	2.25423e-40	AT2G38900;AT2G38905	AT2G38900;AT2G38905	AT2G38900:AT2G38900;AT2G38905:AT2G38905;AT2G38905:AT2G38905
ChipNV_1937	Chr1	21642570	21644550	2.33259e-40
ChipNV_7403	Chr4	10250820	10251400	2.34595e-40	AT4G18610	AT4G18610	AT4G18610:LSH9;AT4G18610:LSH9
ChipNV_9709	Chr5	17778820	17779840	2.70806e-40
ChipNV_4398	Chr2	16888810	16889950	2.8133e-40	AT2G40440		AT2G40440:AT2G40440
ChipNV_1305	Chr1	13498810	13499830	2.81487e-40	AT1G36105	AT1G36105	AT1G36105:AT1G36105
ChipNV_4616	Chr2	18713450	18714200	2.87396e-40
ChipNV_6042	Chr3	17385470	17386750	2.97241e-40	AT3G47210	AT3G47210	AT3G47210:AT3G47210;AT3G47210:AT3G47210
ChipNV_6075	Chr3	17792520	17793710	3.12202e-40	AT3G48185	AT3G48185	AT3G48185:AT3G48185
ChipNV_483	Chr1	6228630	6230230	3.12376e-40	AT1G18100	AT1G18100	AT1G18100:E12A11
ChipNV_2479	Chr1	25592240	25593470	3.65864e-40	AT1G68280	AT1G68280	AT1G68280:AT1G68280;AT1G68280:AT1G68280
ChipNV_9388	Chr5	15246640	15248690	3.78795e-40	AT5G38195	AT5G38195	AT5G38195:AT5G38195
ChipNV_4629	Chr2	18914290	18915870	3.79044e-40	AT2G45970	AT2G45970	AT2G45970:CYP86A8
ChipNV_3831	Chr2	11923420	11924790	3.83518e-40	AT2G27990	AT2G27990	AT2G27990:BLH8
ChipNV_399	Chr1	4989740	4991000	4.46038e-40	AT1G14580	AT1G14580	AT1G14580:AT1G14580;AT1G14580:AT1G14580
ChipNV_4992	Chr3	3946430	3947050	4.62457e-40	AT3G12410	AT3G12410	AT3G12410:AT3G12410
ChipNV_3666	Chr2	10385540	10387300	4.87087e-40	AT2G24430	AT2G24430	AT2G24430:ANAC038
ChipNV_328	Chr1	4298520	4299530	4.87358e-40	AT1G12630	AT1G12630	AT1G12630:AT1G12630
ChipNV_7751	Chr4	13039650	13041230	4.93454e-40	AT4G25530		AT4G25530:FWA
ChipNV_1724	Chr1	19812450	19813270	4.93727e-40	AT1G53163	AT1G53163	AT1G53163:AT1G53163;AT1G53163:AT1G53163
ChipNV_170	Chr1	2367770	2368360	4.94001e-40	AT1G07645	AT1G07645	AT1G07645:ATDSI-1VOC;AT1G07645:ATDSI-1VOC
ChipNV_8837	Chr5	6871990	6872870	5.28161e-40	AT5G20330		AT5G20330:BETAG4
ChipNV_4439	Chr2	17206380	17206960	5.4429e-40	AT2G41260	AT2G41260	AT2G41260:M17
ChipNV_5409	Chr3	8047290	8048390	5.72406e-40	AT3G22760;AT3G22770		AT3G22760:SOL1;AT3G22770:AT3G22770
ChipNV_1997	Chr1	22132410	22134830	6.08159e-40
ChipNV_3312	Chr2	7377520	7380110	6.13853e-40	AT2G16980		AT2G16980:AT2G16980
ChipNV_5579	Chr3	9430960	9432430	7.01623e-40	AT3G25810	AT3G25810	AT3G25810:AT3G25810;AT3G25810:AT3G25810
ChipNV_7055	Chr4	7631510	7632510	7.4873e-40	AT4G13090		AT4G13090:XTH2
ChipNV_6648	Chr4	369500	370810	8.24035e-40	AT4G00885	AT4G00885	AT4G00885:MIR165B
ChipNV_4292	Chr2	15954450	15955350	8.34145e-40	AT2G38110	AT2G38110	AT2G38110:GPAT6;AT2G38110:GPAT6
ChipNV_1141	Chr1	11729990	11731800	8.40374e-40
ChipNV_7280	Chr4	9083570	9084600	9.40223e-40	AT4G16030	AT4G16030	AT4G16030:DL4055W;AT4G16030:DL4055W
ChipNV_5052	Chr3	4648900	4650050	1.03008e-39	AT3G14040		AT3G14040:AT3G14040
ChipNV_2382	Chr1	24859990	24860890	1.15103e-39	AT1G66650		AT1G66650:AT1G66650
ChipNV_9539	Chr5	16128610	16129550	1.20348e-39	AT5G40330		AT5G40330:MYB23
ChipNV_6865	Chr4	6075920	6076580	1.20414e-39
ChipNV_4613	Chr2	18708430	18709130	1.24611e-39
ChipNV_3328	Chr2	7531310	7532340	1.37259e-39	AT2G17310	AT2G17310	AT2G17310:SON1;AT2G17310:SON1
ChipNV_6853	Chr4	5821140	5822420	1.57211e-39	AT4G09143	AT4G09143;AT4G09140	AT4G09143:AT4G09143;AT4G09140:MLH1
ChipNV_5407	Chr3	8029050	8030170	1.57297e-39	AT3G22720	AT3G22720	AT3G22720:AT3G22720
ChipNV_6575	Chr3	23096050	23097770	1.59685e-39	AT3G62440	AT3G62440	AT3G62440:AT3G62440
ChipNV_1203	Chr1	12310980	12312460	1.60004e-39	AT1G33900		AT1G33900:AT1G33900
ChipNV_7026	Chr4	7400920	7401900	1.60834e-39	AT4G12470	AT4G12470	AT4G12470:AT4G12470;AT4G12470:AT4G12470
ChipNV_1584	Chr1	18904030	18905090	1.61164e-39	AT1G50990		AT1G50990:AT1G50990
ChipNV_6346	Chr3	20597950	20599220	1.62452e-39	AT3G55540	AT3G55540	AT3G55540:AT3G55540
ChipNV_3187	Chr2	6018650	6019820	1.73105e-39	AT2G14210	AT2G14210	AT2G14210:AGL44;AT2G14210:AGL44
ChipNV_6779	Chr4	2555020	2555620	1.76183e-39	AT4G04990	AT4G04990	AT4G04990:AT4G04990
ChipNV_9793	Chr5	18509440	18510050	2.07058e-39	AT5G45640		AT5G45640:AT5G45640
ChipNV_2208	Chr1	23948770	23950440	2.22289e-39	AT1G64480	AT1G64480	AT1G64480:CBL8
ChipNV_1653	Chr1	19279640	19280610	2.45352e-39	AT1G51900		AT1G51900:AT1G51900
ChipNV_6097	Chr3	17970530	17973120	2.45804e-39
ChipNV_9821	Chr5	18681280	18682310	2.4701e-39	AT5G46060	AT5G46060	AT5G46060:AT5G46060
ChipNV_1233	Chr1	12657710	12658820	2.48841e-39	AT1G34575	AT1G34575	AT1G34575:AT1G34575
ChipNV_10131	Chr5	21590110	21591880	2.5964e-39
ChipNV_1685	Chr1	19407110	19408110	2.59781e-39	AT1G52140	AT1G52140	AT1G52140:AT1G52140;AT1G52140:AT1G52140
ChipNV_8229	Chr4	18429760	18430480	2.85509e-39	AT4G39720		AT4G39720:AT4G39720
ChipNV_6493	Chr3	22055870	22057230	2.93152e-39	AT3G59710	AT3G59710	AT3G59710:AT3G59710
ChipNV_9156	Chr5	9331740	9332630	3.01237e-39	AT5G26660		AT5G26660:ATMYB86
ChipNV_7584	Chr4	11712970	11714380	3.28864e-39	AT4G22110	AT4G22110	AT4G22110:AT4G22110
ChipNV_8456	Chr5	2368900	2369760	3.65619e-39	AT5G07480		AT5G07480:AT5G07480
ChipNV_5266	Chr3	7100610	7101540	3.65817e-39	AT3G20360	AT3G20360	AT3G20360:AT3G20360;AT3G20360:AT3G20360
ChipNV_2908	Chr1	29613740	29614540	3.86699e-39	AT1G78750	AT1G78750	AT1G78750:AT1G78750;AT1G78750:AT1G78750
ChipNV_5478	Chr3	8761060	8762150	3.93029e-39	AT3G24220	AT3G24220	AT3G24220:NCED6
ChipNV_7597	Chr4	11831130	11832090	4.00939e-39	AT4G22440	AT4G22440	AT4G22440:AT4G22440;AT4G22440:AT4G22440
ChipNV_5678	Chr3	10527510	10528520	4.01155e-39	AT3G28223		AT3G28223:AT3G28223
ChipNV_10511	Chr5	25017330	25018450	4.02923e-39	AT5G62280		AT5G62280:AT5G62280
ChipNV_7494	Chr4	10917340	10918950	4.0314e-39	AT4G20210;AT4G20220	AT4G20210;AT4G20220	AT4G20210:AT4G20210;AT4G20220:AT4G20220
ChipNV_3821	Chr2	11871540	11872060	4.19765e-39	AT2G27880	AT2G27880	AT2G27880:AGO5;AT2G27880:AGO5
ChipNV_7739	Chr4	12900270	12901090	4.94745e-39	AT4G25140	AT4G25140	AT4G25140:OLEO1
ChipNV_10226	Chr5	22269090	22270430	5.17155e-39	AT5G54820	AT5G54820	AT5G54820:AT5G54820
ChipNV_2734	Chr1	27678450	27679990	5.32535e-39	AT1G73610	AT1G73610	AT1G73610:AT1G73610;AT1G73610:AT1G73610
ChipNV_381	Chr1	4830200	4831100	5.38816e-39	AT1G14110	AT1G14110	AT1G14110:FUT9
ChipNV_4754	Chr3	670200	671810	5.45527e-39	AT3G02970;AT3G02980	AT3G02970	AT3G02970:EXL6;AT3G02980:AT3G02980
ChipNV_4659	Chr2	19257970	19259880	5.69295e-39
ChipNV_3525	Chr2	9346510	9347450	5.69601e-39	AT2G21920	AT2G21920	AT2G21920:AT2G21920
ChipNV_6146	Chr3	18428060	18429050	5.90032e-39	AT3G49690		AT3G49690:MYB84
ChipNV_5360	Chr3	7751190	7752360	6.01015e-39	AT3G22000	AT3G22000	AT3G22000:AT3G22000
ChipNV_8101	Chr4	16908800	16909680	6.50467e-39	AT4G35650		AT4G35650:AT4G35650
ChipNV_10288	Chr5	22860410	22861740	6.61952e-39	AT5G56452	AT5G56452	AT5G56452:AT5G56452;AT5G56452:AT5G56452
ChipNV_10591	Chr5	26210970	26211860	7.14088e-39	AT5G65590		AT5G65590:AT5G65590
ChipNV_1176	Chr1	12221080	12222920	7.80137e-39	AT1G33720		AT1G33720:CYP76C6
ChipNV_10110	Chr5	21301780	21302730	7.86156e-39	AT5G52500		AT5G52500:AT5G52500
ChipNV_8336	Chr5	1218050	1219000	8.86922e-39
ChipNV_1208	Chr1	12320600	12321950	9.26644e-39	AT1G33920		AT1G33920:ATPP2-A4
ChipNV_9488	Chr5	15797650	15799020	9.87315e-39	AT5G39473		AT5G39473:AT5G39473
ChipNV_3269	Chr2	7034980	7036650	1.01686e-38	AT2G16230		AT2G16230:AT2G16230
ChipNV_5269	Chr3	7140040	7141320	1.05702e-38	AT3G20470	AT3G20470	AT3G20470:GRP5
ChipNV_5015	Chr3	4266960	4267700	1.06348e-38	AT3G13228	AT3G13228	AT3G13228:AT3G13228
ChipNV_6913	Chr4	6429910	6430880	1.07859e-38
ChipNV_2253	Chr1	24318320	24319020	1.07917e-38	AT1G65450		AT1G65450:AT1G65450
ChipNV_6320	Chr3	20274610	20275930	1.0802e-38	AT3G54770	AT3G54770	AT3G54770:AT3G54770
ChipNV_10326	Chr5	23132050	23134560	1.08847e-38
ChipNV_9768	Chr5	18160060	18161600	1.13759e-38	AT5G44980	AT5G44980	AT5G44980:AT5G44980
ChipNV_2825	Chr1	28602860	28603450	1.14248e-38	AT1G76240		AT1G76240:AT1G76240
ChipNV_6434	Chr3	21555280	21557100	1.15816e-38
ChipNV_7749	Chr4	13003800	13005770	1.36791e-38	AT4G25434	AT4G25434	AT4G25434:ATNUDT10;AT4G25434:ATNUDT10
ChipNV_2893	Chr1	29518350	29519230	1.44067e-38	AT1G78460	AT1G78460	AT1G78460:AT1G78460;AT1G78460:AT1G78460
ChipNV_8411	Chr5	2038730	2040110	1.66118e-38	AT5G06634;AT5G06640	AT5G06634	AT5G06634:AT5G06634;AT5G06640:AT5G06640
ChipNV_1844	Chr1	20797360	20798370	1.67458e-38	AT1G55650		AT1G55650:AT1G55650
ChipNV_8378	Chr5	1734250	1735150	1.81362e-38	AT5G05770	AT5G05770	AT5G05770:WOX7
ChipNV_10513	Chr5	25033240	25034160	1.97153e-38	AT5G62340	AT5G62340	AT5G62340:AT5G62340
ChipNV_9804	Chr5	18603690	18604730	2.28626e-38	AT5G45860	AT5G45860	AT5G45860:AT5G45860
ChipNV_10160	Chr5	21788730	21789560	2.30103e-38	AT5G53640		AT5G53640:AT5G53640
ChipNV_1482	Chr1	17963280	17964890	2.34749e-38	AT1G48590		AT1G48590:AT1G48590
ChipNV_3803	Chr2	11664610	11665710	2.37019e-38	AT2G27250	AT2G27250	AT2G27250:CLV3;AT2G27250:CLV3
ChipNV_440	Chr1	5393340	5394880	2.52522e-38	AT1G15680	AT1G15680	AT1G15680:AT1G15680
ChipNV_9367	Chr5	15133870	15135120	2.70253e-38	AT5G37990		AT5G37990:AT5G37990
ChipNV_978	Chr1	10577040	10578220	2.70396e-38
ChipNV_2525	Chr1	25853630	25855000	2.83545e-38
ChipNV_2475	Chr1	25579240	25580190	2.83852e-38	AT1G68250	AT1G68250	AT1G68250:AT1G68250;AT1G68250:AT1G68250
ChipNV_1338	Chr1	16754450	16755900	3.11887e-38	AT1G44080	AT1G44080	AT1G44080:AT1G44080
ChipNV_5061	Chr3	4797870	4798890	3.37188e-38	AT3G14370		AT3G14370:WAG2
ChipNV_863	Chr1	9627580	9628390	3.52834e-38	AT1G27670	AT1G27670	AT1G27670:AT1G27670;AT1G27670:AT1G27670
ChipNV_8682	Chr5	5377930	5378840	3.61493e-38	AT5G16460	AT5G16460	AT5G16460:AT5G16460
ChipNV_7121	Chr4	7958000	7958990	3.74179e-38	AT4G13700	AT4G13700	AT4G13700:PAP23
ChipNV_3793	Chr2	11581520	11582260	3.74376e-38	AT2G27120		AT2G27120:TIL2
ChipNV_4057	Chr2	13707190	13708930	4.12125e-38	AT2G32273	AT2G32273	AT2G32273:MIR417
ChipNV_8418	Chr5	2120630	2121860	4.14824e-38	AT5G06839	AT5G06839	AT5G06839:AT5G06839;AT5G06839:AT5G06839
ChipNV_8956	Chr5	7861460	7862510	4.23271e-38	AT5G23360	AT5G23360	AT5G23360:AT5G23360
ChipNV_8153	Chr4	17580360	17581150	4.23493e-38	AT4G37390		AT4G37390:BRU6
ChipNV_5867	Chr3	16081220	16082290	4.26192e-38	AT3G44460	AT3G44460	AT3G44460:DPBF2
ChipNV_4479	Chr2	17658050	17659520	4.55902e-38	AT2G42410	AT2G42410	AT2G42410:ZFP11
ChipNV_4812	Chr3	1383980	1385090	4.56285e-38	AT3G04990	AT3G04990	AT3G04990:AT3G04990
ChipNV_2478	Chr1	25589290	25590050	4.56932e-38	AT1G68270		AT1G68270:AT1G68270
ChipNV_5233	Chr3	6546590	6547810	4.70641e-38	AT3G18980	AT3G18980	AT3G18980:AT3G18980;AT3G18980:AT3G18980
ChipNV_2517	Chr1	25825720	25827630	5.12926e-38	AT1G68750		AT1G68750:ATPPC4
ChipNV_6000	Chr3	16991720	16992440	5.1991e-38	AT3G46250	AT3G46250	AT3G46250:AT3G46250
ChipNV_8973	Chr5	8082740	8083350	5.32579e-38	AT5G23950	AT5G23950	AT5G23950:AT5G23950
ChipNV_8266	Chr5	391650	392580	5.39887e-38
ChipNV_3491	Chr2	8892180	8893230	5.57773e-38	AT2G20620	AT2G20620	AT2G20620:AT2G20620;AT2G20620:AT2G20620
ChipNV_4893	Chr3	2856100	2856880	5.64093e-38	AT3G09290	AT3G09290	AT3G09290:TAC1
ChipNV_2613	Chr1	26461910	26463490	6.18106e-38
ChipNV_7835	Chr4	14093650	14094800	6.51565e-38	AT4G28530	AT4G28530	AT4G28530:anac074
ChipNV_5648	Chr3	10224240	10225360	6.55422e-38	AT3G27600	AT3G27600	AT3G27600:AT3G27600
ChipNV_8869	Chr5	7348580	7350160	6.6945e-38	AT5G22160		AT5G22160:AT5G22160
ChipNV_388	Chr1	4866780	4867970	6.69799e-38	AT1G14240		AT1G14240:AT1G14240
ChipNV_4661	Chr2	19262460	19264090	6.97795e-38
ChipNV_6789	Chr4	2688570	2689990	6.98644e-38	AT4G05240		AT4G05240:AT4G05240
ChipNV_7390	Chr4	10133740	10135760	7.08716e-38
ChipNV_660	Chr1	7801630	7802250	7.09697e-38	AT1G22110		AT1G22110:AT1G22110
ChipNV_323	Chr1	4272710	4273830	7.15737e-38	AT1G12540	AT1G12540	AT1G12540:AT1G12540
ChipNV_5419	Chr3	8096090	8097150	7.30307e-38	AT3G22870	AT3G22870	AT3G22870:AT3G22870
ChipNV_2414	Chr1	25015520	25017020	7.33272e-38	AT1G67030	AT1G67030	AT1G67030:ZFP6
ChipNV_2052	Chr1	22524650	22525770	8.65475e-38	AT1G61120		AT1G61120:TPS04
ChipNV_6757	Chr4	2136400	2137690	9.24624e-38	AT4G04375	AT4G04375;AT4G04370	AT4G04375:AT4G04375;AT4G04370:AT4G04370
ChipNV_6442	Chr3	21580290	21581930	9.25102e-38	AT3G58290	AT3G58290	AT3G58290:AT3G58290
ChipNV_9516	Chr5	15974470	15975840	9.60244e-38	AT5G39890	AT5G39890	AT5G39890:AT5G39890;AT5G39890:AT5G39890
ChipNV_7407	Chr4	10272600	10273430	1.05075e-37		AT4G18660	AT4G18660:AT4G18660
ChipNV_7360	Chr4	9906890	9907780	1.06467e-37	AT4G17810	AT4G17810	AT4G17810:DL4940W;AT4G17810:DL4940W
ChipNV_3334	Chr2	7655110	7656190	1.13464e-37	AT2G17600	AT2G17600	AT2G17600:AT2G17600;AT2G17600:AT2G17600
ChipNV_2764	Chr1	28046810	28048150	1.13523e-37	AT1G74660	AT1G74660	AT1G74660:MIF1
ChipNV_1915	Chr1	21446080	21447490	1.17477e-37	AT1G58007	AT1G58007	AT1G58007:AT1G58007
ChipNV_9597	Chr5	16740880	16741880	1.17477e-37	AT5G41820	AT5G41820	AT5G41820:AT5G41820;AT5G41820:AT5G41820
ChipNV_5136	Chr3	5581860	5582600	1.17538e-37	AT3G16430	AT3G16430	AT3G16430:JAL31;AT3G16430:JAL31
ChipNV_3087	Chr2	1377670	1378800	1.18043e-37	AT2G04100		AT2G04100:AT2G04100
ChipNV_8537	Chr5	3315080	3316990	1.31939e-37	AT5G10510	AT5G10510	AT5G10510:AIL6
ChipNV_3175	Chr2	5832970	5833900	1.32875e-37	AT2G13900	AT2G13900	AT2G13900:AT2G13900
ChipNV_6644	Chr4	362340	363180	1.51e-37	AT4G00870		AT4G00870:AT4G00870
ChipNV_923	Chr1	10113190	10114740	1.51802e-37	AT1G29000	AT1G29000	AT1G29000:AT1G29000;AT1G29000:AT1G29000
ChipNV_4401	Chr2	16891910	16892870	1.58419e-37	AT2G40450	AT2G40450	AT2G40450:AT2G40450
ChipNV_4781	Chr3	943450	944380	1.63286e-37	AT3G03760	AT3G03760	AT3G03760:LBD20
ChipNV_3751	Chr2	11087700	11089450	1.67391e-37	AT2G26010;AT2G26020	AT2G26020	AT2G26010:PDF1.3;AT2G26020:PDF1.2b
ChipNV_10636	Chr5	26746580	26747370	1.68368e-37	AT5G67000	AT5G67000	AT5G67000:AT5G67000
ChipNV_4101	Chr2	14054470	14055210	1.69452e-37	AT2G33160		AT2G33160:AT2G33160
ChipNV_3361	Chr2	7876970	7878130	1.7131e-37	AT2G18120	AT2G18120	AT2G18120:SRS4
ChipNV_789	Chr1	8885510	8886320	1.83988e-37	AT1G25340		AT1G25340:MYB116
ChipNV_2875	Chr1	29306000	29307580	1.88486e-37	AT1G77950	AT1G77950	AT1G77950:AGL67
ChipNV_1452	Chr1	17627330	17628210	1.88583e-37	AT1G47860		AT1G47860:AT1G47860
ChipNV_9657	Chr5	17313140	17314370	2.11605e-37	AT5G43120		AT5G43120:AT5G43120
ChipNV_1105	Chr1	11527650	11528340	2.27784e-37	AT1G32049	AT1G32049;AT1G32050	AT1G32049:AT1G32049;AT1G32050:AT1G32050
ChipNV_6232	Chr3	19121750	19122860	2.29955e-37	AT3G51560		AT3G51560:AT3G51560
ChipNV_10233	Chr5	22376830	22378360	2.51597e-37	AT5G55131		AT5G55131:AT5G55131
ChipNV_7960	Chr4	15229530	15230780	2.51725e-37	AT4G31380	AT4G31380	AT4G31380:FLP1
ChipNV_9869	Chr5	19039430	19040510	2.5178e-37	AT5G46900	AT5G46900	AT5G46900:EXTA
ChipNV_1290	Chr1	13317210	13318140	2.74874e-37
ChipNV_3816	Chr2	11801560	11803550	2.76322e-37	AT2G27670	AT2G27670	AT2G27670:AT2G27670
ChipNV_6130	Chr3	18267220	18268420	2.80787e-37	AT3G49270	AT3G49270	AT3G49270:AT3G49270
ChipNV_10153	Chr5	21741310	21742160	2.85479e-37	AT5G53510		AT5G53510:ATOPT9
ChipNV_3660	Chr2	10320540	10321990	2.88171e-37	AT2G24260		AT2G24260:AT2G24260
ChipNV_39	Chr1	482590	483100	2.98346e-37	AT1G02390		AT1G02390:GPAT2
ChipNV_7996	Chr4	15678710	15680110	3.0257e-37	AT4G32490	AT4G32490	AT4G32490:AT4G32490
ChipNV_3273	Chr2	7061610	7062640	3.74532e-37	AT2G16300		AT2G16300:AT2G16300
ChipNV_9451	Chr5	15614340	15615360	3.93773e-37	AT5G39000		AT5G39000:AT5G39000
ChipNV_4581	Chr2	18481290	18481910	4.17431e-37
ChipNV_665	Chr1	7806750	7808230	4.26837e-37	AT1G22120		AT1G22120:AT1G22120
ChipNV_6991	Chr4	7086070	7086880	4.35954e-37	AT4G11780	AT4G11780	AT4G11780:AT4G11780;AT4G11780:AT4G11780
ChipNV_4681	Chr2	19411760	19413380	4.48505e-37	AT2G47270	AT2G47270	AT2G47270:AT2G47270
ChipNV_9013	Chr5	8402060	8403110	4.655e-37	AT5G24560	AT5G24560	AT5G24560:AtPP2-B12
ChipNV_5974	Chr3	16836740	16838220	4.73617e-37	AT3G45810	AT3G45810	AT3G45810:AT3G45810
ChipNV_4021	Chr2	13277750	13278500	4.77869e-37	AT2G31160	AT2G31160	AT2G31160:LSH3
ChipNV_6731	Chr4	1238900	1240780	4.84264e-37	AT4G02780		AT4G02780:GA1
ChipNV_10356	Chr5	23337620	23338350	4.89459e-37	AT5G57625	AT5G57625	AT5G57625:AT5G57625
ChipNV_6928	Chr4	6579950	6581070	4.958e-37
ChipNV_970	Chr1	10562680	10564060	5.23557e-37
ChipNV_7714	Chr4	12531980	12533140	6.40883e-37	AT4G24140		AT4G24140:AT4G24140
ChipNV_1521	Chr1	18189840	18190860	6.68072e-37
ChipNV_4182	Chr2	14856420	14857510	6.75438e-37	AT2G35270	AT2G35270	AT2G35270:AT2G35270
ChipNV_3941	Chr2	12655710	12656490	6.83351e-37	AT2G29600		AT2G29600:AT2G29600
ChipNV_9409	Chr5	15393900	15395670	7.2623e-37	AT5G38450		AT5G38450:CYP735A1
ChipNV_7412	Chr4	10300130	10301310	7.58348e-37	AT4G18720	AT4G18720	AT4G18720:AT4G18720;AT4G18720:AT4G18720
ChipNV_4943	Chr3	3492450	3493400	7.7053e-37	AT3G11150		AT3G11150:AT3G11150
ChipNV_1348	Chr1	16820900	16822050	8.2748e-37	AT1G44224	AT1G44224	AT1G44224:AT1G44224
ChipNV_9281	Chr5	14559730	14560920	1.00373e-36	AT5G36905		AT5G36905:AT5G36905
ChipNV_5947	Chr3	16680470	16681560	1.07646e-36	AT3G45470	AT3G45470	AT3G45470:AT3G45470
ChipNV_89	Chr1	1121640	1122270	1.09443e-36	AT1G04220		AT1G04220:KCS2
ChipNV_9643	Chr5	17079020	17080350	1.10071e-36
ChipNV_10424	Chr5	24252590	24253390	1.16425e-36	AT5G60250		AT5G60250:AT5G60250
ChipNV_9428	Chr5	15525770	15526500	1.24089e-36	AT5G38770	AT5G38770	AT5G38770:AtGDU7
ChipNV_9171	Chr5	9667250	9667930	1.26986e-36	AT5G27370	AT5G27370	AT5G27370:AT5G27370
ChipNV_8650	Chr5	4892460	4893950	1.2757e-36	AT5G15100	AT5G15100	AT5G15100:PIN8
ChipNV_6526	Chr3	22462070	22463120	1.28581e-36	AT3G60780	AT3G60780	AT3G60780:AT3G60780
ChipNV_3795	Chr2	11636950	11637870	1.28856e-36	AT2G27220		AT2G27220:BLH5
ChipNV_141	Chr1	1845820	1846690	1.29398e-36	AT1G06080		AT1G06080:ADS1
[truncated: 3,149 more rows]
