# Supplementary material for: Arabidopsis Polycomb Repressive Complex 2 binding sites contain putative GAGA factor binding motifs within coding regions of genes
Source: BMC Genomics. 2013 Aug 30;14:593. doi: 10.1186/1471-2164-14-593 (PMC3766684; doi:10.1186/1471-2164-14-593)
Supplement: Additional file 3: Dataset S2 — Lists all FIE-HA ChIP-seq peaks. [file 1471-2164-14-593-S3.xlsx]

## Sheet: ChipFIE-enriched_ChipFIE-vs-Inp
ID	chrom	start	end	q	gene_body	promoter	description
ChipFIE_17760	Chr5	13936150	13937600	7.83411e-268	AT5G35770		AT5G35770:SAP
ChipFIE_18069	Chr5	16334670	16335900	1.71482e-230	AT5G40800	AT5G40800	AT5G40800:AT5G40800
ChipFIE_10461	Chr3	10061390	10062580	1.07645e-219	AT3G27250	AT3G27250	AT3G27250:AT3G27250
ChipFIE_3379	Chr1	20764010	20765360	2.55347e-212	AT1G55580		AT1G55580:LAS
ChipFIE_8291	Chr2	19220350	19221630	1.19621e-165	AT2G46770		AT2G46770:EMB2301
ChipFIE_16328	Chr5	3695820	3697650	6.83057e-157	AT5G11530	AT5G11530	AT5G11530:EMF1
ChipFIE_18068	Chr5	16330030	16331380	1.06637e-152	AT5G40790	AT5G40790	AT5G40790:AT5G40790
ChipFIE_13147	Chr4	5579040	5580020	4.75267e-150	AT4G08740	AT4G08740	AT4G08740:AT4G08740;AT4G08740:AT4G08740
ChipFIE_12725	Chr4	1176160	1176810	8.74559e-147	AT4G02670		AT4G02670:AtIDD12
ChipFIE_219	Chr1	923360	924150	4.76486e-141	AT1G03710	AT1G03710	AT1G03710:AT1G03710
ChipFIE_11492	Chr3	18964210	18965150	6.7246e-125	AT3G51060	AT3G51060	AT3G51060:STY1
ChipFIE_8137	Chr2	18607370	18610300	7.57864e-122	AT2G45130;AT2G45135	AT2G45135	AT2G45130:SPX3;AT2G45135:AT2G45135
ChipFIE_237	Chr1	967540	968500	2.61852e-117	AT1G03840		AT1G03840:MGP
ChipFIE_11298	Chr3	17974610	17976610	1.63837e-116	AT3G48515;AT3G48520	AT3G48515;AT3G48520	AT3G48515:AT3G48515;AT3G48520:CYP94B3;AT3G48520:CYP94B3
ChipFIE_2479	Chr1	12851970	12853040	6.10186e-115	AT1G35140	AT1G35140	AT1G35140:PHI-1
ChipFIE_8003	Chr2	17909190	17909820	2.33564e-112	AT2G43060	AT2G43060	AT2G43060:BHLH;AT2G43060:BHLH
ChipFIE_233	Chr1	956850	959100	2.52445e-108	AT1G03800;AT1G03810	AT1G03800;AT1G03810	AT1G03800:ERF10;AT1G03810:AT1G03810
ChipFIE_16221	Chr5	3112220	3113960	1.16853e-106	AT5G09970		AT5G09970:CYP78A7
ChipFIE_7768	Chr2	16845140	16845870	1.12152e-104	AT2G40330	AT2G40330	AT2G40330:AT2G40330;AT2G40330:AT2G40330
ChipFIE_12533	Chr4	133710	135290	5.43495e-104	AT4G00310	AT4G00310	AT4G00310:EDA8;AT4G00310:EDA8
ChipFIE_20000	Chr5	26505560	26506470	6.81495e-101	AT5G66350	AT5G66350	AT5G66350:SHI;AT5G66350:SHI
ChipFIE_16394	Chr5	3988290	3989360	1.72721e-100	AT5G12330		AT5G12330:LRP1
ChipFIE_8684	Chr3	1231130	1232320	2.00603e-98	AT3G04570	AT3G04570	AT3G04570:AT3G04570;AT3G04570:AT3G04570
ChipFIE_6843	Chr2	11871220	11872180	1.16484e-97	AT2G27880	AT2G27880	AT2G27880:AGO5
ChipFIE_2536	Chr1	13321210	13322490	1.75153e-97	AT1G35830	AT1G35830	AT1G35830:AT1G35830
ChipFIE_15754	Chr5	957720	958360	1.09056e-95	AT5G03680	AT5G03680	AT5G03680:PTL
ChipFIE_15625	Chr5	395580	396760	1.00693e-93	AT5G02030	AT5G02030	AT5G02030:RPL
ChipFIE_11592	Chr3	19440890	19442250	8.99124e-91	AT3G52450	AT3G52450	AT3G52450:PUB22;AT3G52450:PUB22
ChipFIE_12215	Chr3	22361600	22362540	3.034e-90	AT3G60520	AT3G60520	AT3G60520:AT3G60520;AT3G60520:AT3G60520
ChipFIE_19055	Chr5	21901820	21902650	2.42078e-85	AT5G53950		AT5G53950:CUC2
ChipFIE_13746	Chr4	9318340	9320430	3.9733e-85	AT4G16550		AT4G16550:DL4300C
ChipFIE_1001	Chr1	4542310	4543410	1.93656e-83	AT1G13260	AT1G13260	AT1G13260:RAV1;AT1G13260:RAV1
ChipFIE_17120	Chr5	7819920	7820740	6.28458e-83	AT5G23220	AT5G23220	AT5G23220:NIC3
ChipFIE_4314	Chr1	26057130	26058440	1.87796e-82	AT1G69310	AT1G69310	AT1G69310:WRKY57
ChipFIE_1775	Chr1	8536140	8537270	1.12681e-80	AT1G24140	AT1G24140	AT1G24140:AT1G24140;AT1G24140:AT1G24140
ChipFIE_8165	Chr2	18727380	18728850	1.52112e-80	AT2G45430	AT2G45430	AT2G45430:AT2G45430
ChipFIE_9833	Chr3	6593930	6595050	3.60915e-79	AT3G19070	AT3G19070	AT3G19070:AT3G19070;AT3G19070:AT3G19070
ChipFIE_19817	Chr5	25660410	25661180	9.84648e-79	AT5G64120	AT5G64120	AT5G64120:PER71
ChipFIE_12629	Chr4	639740	640900	1.6264e-78	AT4G01500		AT4G01500:NGA4
ChipFIE_12702	Chr4	1032460	1033550	2.26136e-78	AT4G02330	AT4G02330	AT4G02330:ATPMEPCRB;AT4G02330:ATPMEPCRB
ChipFIE_5237	Chr1	30243870	30244780	9.75565e-78	AT1G80450	AT1G80450	AT1G80450:AT1G80450;AT1G80450:AT1G80450
ChipFIE_15227	Chr4	17155690	17157830	1.58361e-77	AT4G36260	AT4G36260	AT4G36260:STY2
ChipFIE_8320	Chr2	19328050	19329990	2.14387e-77	AT2G47040		AT2G47040:VGD1
ChipFIE_8207	Chr2	18913190	18914570	9.32496e-77	AT2G45970	AT2G45970	AT2G45970:CYP86A8;AT2G45970:CYP86A8
ChipFIE_16970	Chr5	7025730	7026940	1.57037e-76	AT5G20740	AT5G20740	AT5G20740:AT5G20740
ChipFIE_16505	Chr5	4521880	4523500	9.83474e-76	AT5G14010;AT5G14011	AT5G14010;AT5G14011	AT5G14010:AT5G14010;AT5G14011:AT5G14011
ChipFIE_9236	Chr3	3956000	3956920	1.07898e-75	AT3G12470	AT3G12470	AT3G12470:AT3G12470
ChipFIE_983	Chr1	4429760	4430890	1.46742e-75	AT1G12980	AT1G12980	AT1G12980:ESR1;AT1G12980:ESR1
ChipFIE_15231	Chr4	17189380	17190620	2.96377e-75	AT4G36380		AT4G36380:ROT3
ChipFIE_4954	Chr1	29004330	29005260	6.53466e-73	AT1G77200	AT1G77200	AT1G77200:AT1G77200
ChipFIE_6924	Chr2	12364000	12365160	1.41918e-72	AT2G28810		AT2G28810:AT2G28810
ChipFIE_9126	Chr3	3493770	3494780	1.47662e-72	AT3G11150	AT3G11150	AT3G11150:AT3G11150
ChipFIE_17017	Chr5	7258620	7259460	3.37535e-71	AT5G21960	AT5G21960	AT5G21960:AT5G21960
ChipFIE_4239	Chr1	25709290	25711220	6.12359e-71	AT1G68520	AT1G68520	AT1G68520:AT1G68520
ChipFIE_14715	Chr4	14517410	14518240	1.13791e-68	AT4G29610	AT4G29610	AT4G29610:AT4G29610
ChipFIE_11989	Chr3	21370850	21371560	1.74585e-68	AT3G57670	AT3G57670	AT3G57670:NTT
ChipFIE_16327	Chr5	3695030	3695480	2.22025e-68
ChipFIE_13775	Chr4	9467400	9469100	3.44828e-68	AT4G16820	AT4G16820	AT4G16820:AT4G16820
ChipFIE_8302	Chr2	19261050	19262200	4.59382e-68	AT2G46870	AT2G46870	AT2G46870:NGA1;AT2G46870:NGA1
ChipFIE_13860	Chr4	9906840	9907670	1.31144e-67	AT4G17810	AT4G17810	AT4G17810:DL4940W
ChipFIE_8492	Chr3	391420	392580	1.29491e-65	AT3G02150		AT3G02150:PTF1
ChipFIE_2013	Chr1	9951390	9952550	5.27714e-65	AT1G28360	AT1G28360	AT1G28360:ERF12
ChipFIE_16701	Chr5	5624310	5624910	5.90627e-65	AT5G17100	AT5G17100	AT5G17100:AT5G17100
ChipFIE_17831	Chr5	14761250	14761990	6.91877e-65	AT5G37280	AT5G37280	AT5G37280:AT5G37280
ChipFIE_11377	Chr3	18460960	18462450	2.45915e-64	AT3G49770	AT3G49770	AT3G49770:AT3G49770
ChipFIE_16230	Chr5	3179040	3179320	4.36263e-64	AT5G10140	AT5G10140	AT5G10140:FLC;AT5G10140:FLC
ChipFIE_12389	Chr3	23030380	23033090	1.51577e-63	AT3G62220;AT3G62230	AT3G62220;AT3G62230	AT3G62220:AT3G62220;AT3G62230:AT3G62230
ChipFIE_11392	Chr3	18522720	18523840	2.58907e-63	AT3G49950		AT3G49950:AT3G49950
ChipFIE_7448	Chr2	15083280	15084450	3.50168e-62	AT2G35930	AT2G35930	AT2G35930:PUB23;AT2G35930:PUB23
ChipFIE_6455	Chr2	9428740	9429550	3.81143e-62	AT2G22180	AT2G22180	AT2G22180:AT2G22180
ChipFIE_16179	Chr5	2949200	2949720	5.01871e-62	AT5G09470		AT5G09470:DIC3
ChipFIE_565	Chr1	2354490	2355460	2.73703e-61	AT1G07640		AT1G07640:OBP2
ChipFIE_18563	Chr5	19034420	19035860	2.95748e-61	AT5G46880		AT5G46880:HB-7
ChipFIE_8897	Chr3	2347690	2348650	5.60007e-60	AT3G07350		AT3G07350:AT3G07350
ChipFIE_127	Chr1	557770	558840	9.25529e-60	AT1G02620		AT1G02620:AT1G02620
ChipFIE_11457	Chr3	18868040	18868960	9.95692e-60	AT3G50760	AT3G50760	AT3G50760:GATL2
ChipFIE_12213	Chr3	22349340	22350700	2.94832e-59	AT3G60490	AT3G60490	AT3G60490:AT3G60490
ChipFIE_8543	Chr3	560730	561770	1.87938e-58	AT3G02620		AT3G02620:AT3G02620
ChipFIE_13166	Chr4	5740400	5741140	2.39182e-58	AT4G08950	AT4G08950	AT4G08950:EXO;AT4G08950:EXO
ChipFIE_7424	Chr2	14982660	14984680	2.4501e-58	AT2G35637;AT2G35640	AT2G35637;AT2G35640	AT2G35637:AT2G35637;AT2G35640:AT2G35640
ChipFIE_18814	Chr5	20554940	20555860	3.53007e-58	AT5G50470	AT5G50470	AT5G50470:NF-YC7
ChipFIE_9229	Chr3	3946210	3947170	1.33464e-57	AT3G12410	AT3G12410	AT3G12410:AT3G12410
ChipFIE_14006	Chr4	10838340	10838870	2.02903e-57	AT4G20000	AT4G20000	AT4G20000:AT4G20000;AT4G20000:AT4G20000
ChipFIE_19755	Chr5	25380220	25381320	8.19413e-57	AT5G63350	AT5G63350	AT5G63350:AT5G63350
ChipFIE_6461	Chr2	9488460	9489530	1.10545e-56	AT2G22330	AT2G22330	AT2G22330:CYP79B3
ChipFIE_11940	Chr3	21147470	21148140	1.21328e-56	AT3G57130	AT3G57130	AT3G57130:BOP1
ChipFIE_19285	Chr5	23145070	23146940	1.10784e-55	AT5G57130	AT5G57130	AT5G57130:AT5G57130;AT5G57130:AT5G57130
ChipFIE_9000	Chr3	2923550	2925240	2.8339e-55	AT3G09520	AT3G09520	AT3G09520:ATEXO70H4
ChipFIE_12920	Chr4	2767480	2768100	3.21409e-55	AT4G05470	AT4G05470	AT4G05470:AT4G05470
ChipFIE_2118	Chr1	10571350	10573070	7.36085e-55	AT1G30100	AT1G30100	AT1G30100:NCED5;AT1G30100:NCED5
ChipFIE_8319	Chr2	19324380	19326170	1.42568e-54	AT2G47030		AT2G47030:VGDH1
ChipFIE_10638	Chr3	11398770	11400290	1.74129e-54	AT3G29590	AT3G29590	AT3G29590:AT5MAT
ChipFIE_2304	Chr1	11629500	11630780	8.83855e-54	AT1G32240	AT1G32240	AT1G32240:KAN2
ChipFIE_18556	Chr5	19002600	19003390	1.00946e-53	AT5G46830	AT5G46830	AT5G46830:AT5G46830
ChipFIE_18806	Chr5	20505660	20506610	1.85016e-53	AT5G50360;AT5G50361	AT5G50360;AT5G50361	AT5G50360:AT5G50360;AT5G50361:AT5G50361
ChipFIE_6601	Chr2	10319460	10320140	2.36065e-53	AT2G24260		AT2G24260:AT2G24260
ChipFIE_16180	Chr5	2949970	2950640	3.17945e-53	AT5G09470	AT5G09470	AT5G09470:DIC3
ChipFIE_2198	Chr1	10974540	10975580	5.96082e-53	AT1G30840	AT1G30840	AT1G30840:ATPUP4;AT1G30840:ATPUP4
ChipFIE_19476	Chr5	23991410	23992760	1.2146e-52	AT5G59520	AT5G59520	AT5G59520:ZIP2;AT5G59520:ZIP2
ChipFIE_16839	Chr5	6311900	6313000	1.34627e-52	AT5G18930		AT5G18930:BUD2
ChipFIE_9230	Chr3	3947950	3949060	6.70313e-52	AT3G12420	AT3G12420	AT3G12420:AT3G12420
ChipFIE_20083	Chr5	26898000	26898740	6.74853e-52	AT5G67411		AT5G67411:AT5G67411
ChipFIE_12256	Chr3	22499450	22500990	1.12161e-51	AT3G60900		AT3G60900:FLA10
ChipFIE_12022	Chr3	21522310	21523680	1.4289e-51	AT3G58120	AT3G58120	AT3G58120:BZIP61
ChipFIE_6184	Chr2	7971350	7971950	1.43009e-51	AT2G18350	AT2G18350	AT2G18350:AtHB24;AT2G18350:AtHB24
ChipFIE_10271	Chr3	8997720	8999580	1.90374e-51	AT3G24650		AT3G24650:ABI3
ChipFIE_14553	Chr4	13682890	13683580	3.88493e-51	AT4G27330	AT4G27330	AT4G27330:SPL
ChipFIE_2396	Chr1	12188770	12189910	5.69739e-51	AT1G33610	AT1G33610	AT1G33610:AT1G33610
ChipFIE_4802	Chr1	28317370	28318440	6.99435e-51	AT1G75450	AT1G75450	AT1G75450:CKX5
ChipFIE_16667	Chr5	5481330	5483290	4.96662e-50	AT5G16700;AT5G16710	AT5G16710	AT5G16700:AT5G16700;AT5G16710:DHAR3
ChipFIE_8321	Chr2	19331930	19332570	7.04223e-50	AT2G47050	AT2G47050	AT2G47050:AT2G47050;AT2G47050:AT2G47050
ChipFIE_1837	Chr1	8911320	8912670	8.61263e-50	AT1G25400	AT1G25400	AT1G25400:AT1G25400
ChipFIE_13644	Chr4	8719270	8720680	9.57357e-50	AT4G15280	AT4G15280	AT4G15280:UGT71B5;AT4G15280:UGT71B5
ChipFIE_1562	Chr1	7442120	7443050	1.57823e-49	AT1G21260	AT1G21260	AT1G21260:AT1G21260
ChipFIE_3614	Chr1	22311640	22312550	1.83651e-49	AT1G60570	AT1G60570	AT1G60570:AT1G60570
ChipFIE_14974	Chr4	15829440	15830210	3.19451e-49	AT4G32810		AT4G32810:CCD8
ChipFIE_14759	Chr4	14806420	14807300	5.13855e-49	AT4G30230	AT4G30230	AT4G30230:AT4G30230;AT4G30230:AT4G30230
ChipFIE_18352	Chr5	17864430	17865260	7.39943e-49	AT5G44350	AT5G44350	AT5G44350:AT5G44350
ChipFIE_15495	Chr4	18388030	18388980	1.61464e-48	AT4G39590	AT4G39590	AT4G39590:AT4G39590
ChipFIE_16811	Chr5	6165210	6166120	2.23321e-48	AT5G18560	AT5G18560	AT5G18560:PUCHI
ChipFIE_15697	Chr5	701500	702480	2.55252e-48	AT5G02990		AT5G02990:AT5G02990
ChipFIE_19681	Chr5	25017180	25018100	6.11591e-48	AT5G62280	AT5G62280	AT5G62280:AT5G62280;AT5G62280:AT5G62280
ChipFIE_17122	Chr5	7825480	7826720	1.99415e-47	AT5G23230;AT5G23235	AT5G23230;AT5G23235	AT5G23230:NIC2;AT5G23235:AT5G23235
ChipFIE_2949	Chr1	18249920	18251090	2.09666e-47	AT1G49330	AT1G49330	AT1G49330:AT1G49330
ChipFIE_851	Chr1	3763150	3764710	3.89889e-47	AT1G11230	AT1G11230	AT1G11230:AT1G11230
ChipFIE_13855	Chr4	9895640	9896450	4.05279e-47	AT4G17800		AT4G17800:AT4G17800
ChipFIE_12382	Chr3	23016360	23017740	4.93815e-47	AT3G62170		AT3G62170:VGDH2
ChipFIE_19825	Chr5	25703650	25705120	8.5641e-47	AT5G64260	AT5G64260	AT5G64260:EXL2
ChipFIE_12401	Chr3	23096940	23097990	4.97228e-46	AT3G62440	AT3G62440;AT3G62450	AT3G62440:AT3G62440;AT3G62450:AT3G62450
ChipFIE_4867	Chr1	28603010	28604060	1.11625e-45	AT1G76240	AT1G76240	AT1G76240:AT1G76240
ChipFIE_9031	Chr3	3055490	3056650	1.42698e-45	AT3G09940		AT3G09940:MDHAR
ChipFIE_2780	Chr1	17050550	17052060	3.14781e-45	AT1G45100	AT1G45100	AT1G45100:AT1G45100
ChipFIE_10237	Chr3	8761700	8762990	5.52825e-45	AT3G24220		AT3G24220:NCED6
ChipFIE_16433	Chr5	4166470	4167190	6.13514e-45	AT5G13130	AT5G13130	AT5G13130:AT5G13130
ChipFIE_6522	Chr2	9866240	9866880	6.59505e-45	AT2G23170;AT2G23171	AT2G23170;AT2G23171	AT2G23170:GH3.3;AT2G23171:AT2G23171
ChipFIE_146	Chr1	618210	619370	7.8587e-45	AT1G02810	AT1G02810	AT1G02810:AT1G02810
ChipFIE_14899	Chr4	15443160	15443730	8.22332e-45	AT4G31910		AT4G31910:AT4G31910
ChipFIE_15090	Chr4	16439130	16440630	1.16147e-44	AT4G34380		AT4G34380:AT4G34380
ChipFIE_545	Chr1	2281620	2282680	1.26418e-44	AT1G07430	AT1G07430	AT1G07430:AT1G07430;AT1G07430:AT1G07430
ChipFIE_9737	Chr3	6160550	6161990	1.95219e-44	AT3G18010		AT3G18010:WOX1
ChipFIE_18815	Chr5	20557710	20558600	5.41863e-44	AT5G50480	AT5G50480	AT5G50480:NF-YC6
ChipFIE_17244	Chr5	8589310	8590170	5.46205e-44	AT5G24930	AT5G24930	AT5G24930:COL4;AT5G24930:COL4
ChipFIE_12565	Chr4	362170	362610	9.53463e-44	AT4G00870		AT4G00870:AT4G00870
ChipFIE_7467	Chr2	15150990	15151480	1.16309e-43	AT2G36080	AT2G36080	AT2G36080:ARF31;AT2G36080:ARF31
ChipFIE_19686	Chr5	25033560	25034230	1.2857e-43	AT5G62340	AT5G62340	AT5G62340:AT5G62340;AT5G62340:AT5G62340
ChipFIE_12576	Chr4	403190	404030	2.18214e-43	AT4G00940		AT4G00940:AT4G00940
ChipFIE_13628	Chr4	8646080	8647050	6.08253e-43	AT4G15160	AT4G15160	AT4G15160:DL3625W
ChipFIE_14537	Chr4	13607190	13607990	7.02462e-43	AT4G27140	AT4G27140	AT4G27140:AT4G27140
ChipFIE_20058	Chr5	26766310	26766980	7.0494e-43	AT5G67060	AT5G67060	AT5G67060:HEC1;AT5G67060:HEC1
ChipFIE_4070	Chr1	24857280	24857920	7.51208e-43	AT1G66640	AT1G66640	AT1G66640:AT1G66640
ChipFIE_18703	Chr5	19916200	19917980	1.36717e-42	AT5G49138;AT5G49130	AT5G49138	AT5G49138:AT5G49138;AT5G49130:AT5G49130
ChipFIE_16850	Chr5	6361840	6363040	1.62332e-42	AT5G19040		AT5G19040:IPT5
ChipFIE_3802	Chr1	23371310	23372170	1.72838e-42	AT1G63040	AT1G63040	AT1G63040:AT1G63040
ChipFIE_516	Chr1	2174230	2175110	1.91375e-42	AT1G07090	AT1G07090	AT1G07090:LSH6
ChipFIE_14991	Chr4	15940720	15941280	2.69156e-42	AT4G33040	AT4G33040	AT4G33040:AT4G33040;AT4G33040:AT4G33040
ChipFIE_14775	Chr4	14871170	14872420	2.70893e-42	AT4G30410	AT4G30410	AT4G30410:BHLH
ChipFIE_13882	Chr4	10061540	10062620	2.89911e-42	AT4G18170	AT4G18170	AT4G18170:WRKY28;AT4G18170:WRKY28
ChipFIE_10888	Chr3	15091640	15092630	2.90783e-42	AT3G43110	AT3G43110	AT3G43110:AT3G43110
ChipFIE_7759	Chr2	16796750	16797820	4.8426e-42	AT2G40220	AT2G40220	AT2G40220:ABI4
ChipFIE_378	Chr1	1589950	1590700	6.9684e-42	AT1G05420	AT1G05420	AT1G05420:OFP12
ChipFIE_15698	Chr5	703220	704200	7.29417e-42	AT5G03000	AT5G03000	AT5G03000:AT5G03000
ChipFIE_17996	Chr5	15842220	15843150	1.0208e-41	AT5G39560	AT5G39560	AT5G39560:AT5G39560;AT5G39560:AT5G39560
ChipFIE_16768	Chr5	5955670	5956780	1.27759e-41	AT5G17980		AT5G17980:AT5G17980
ChipFIE_2542	Chr1	13454810	13455630	1.55276e-41	AT1G36060		AT1G36060:AT1G36060
ChipFIE_1202	Chr1	5602660	5603420	2.56267e-41	AT1G16390	AT1G16390	AT1G16390:ATOCT3
ChipFIE_6164	Chr2	7864020	7864810	3.27945e-41	AT2G18090	AT2G18090	AT2G18090:AT2G18090
ChipFIE_19745	Chr5	25341910	25342850	3.90436e-41	AT5G63180		AT5G63180:AT5G63180
ChipFIE_12403	Chr3	23104910	23105740	6.17249e-41	AT3G62460	AT3G62460	AT3G62460:AT3G62460
ChipFIE_19934	Chr5	26212100	26213120	6.93354e-41	AT5G65590	AT5G65590	AT5G65590:AT5G65590;AT5G65590:AT5G65590
ChipFIE_3197	Chr1	19781220	19781930	6.97457e-41	AT1G53080	AT1G53080	AT1G53080:AT1G53080
ChipFIE_12700	Chr4	1025250	1026160	9.84531e-41	AT4G02320	AT4G02320	AT4G02320:AT4G02320
ChipFIE_8336	Chr2	19405610	19406860	2.20107e-40	AT2G47260		AT2G47260:WRKY23
ChipFIE_9523	Chr3	5234620	5235880	2.30784e-40	AT3G15500	AT3G15500	AT3G15500:ANAC055;AT3G15500:ANAC055
ChipFIE_6921	Chr2	12354570	12355600	2.34134e-40	AT2G28790	AT2G28790	AT2G28790:AT2G28790
ChipFIE_6355	Chr2	9019290	9020280	3.58986e-40	AT2G21000	AT2G21000	AT2G21000:AT2G21000
ChipFIE_10144	Chr3	8180890	8182100	1.2443e-39	AT3G23030	AT3G23030	AT3G23030:IAA2
ChipFIE_2290	Chr1	11527770	11528350	1.31065e-39	AT1G32049	AT1G32049;AT1G32050	AT1G32049:AT1G32049;AT1G32049:AT1G32049;AT1G32050:AT1G32050
ChipFIE_12228	Chr3	22417140	22417690	1.50996e-39	AT3G60640		AT3G60640:ATG8G
ChipFIE_3257	Chr1	20098510	20099190	2.01105e-39	AT1G53830	AT1G53830	AT1G53830:ATPME2
ChipFIE_1465	Chr1	6958350	6958850	2.29577e-39	AT1G20070		AT1G20070:AT1G20070
ChipFIE_12417	Chr3	23155530	23156430	2.62145e-39	AT3G62610		AT3G62610:ATMYB11
ChipFIE_13896	Chr4	10142980	10144370	3.10465e-39	AT4G18350		AT4G18350:NCED2
ChipFIE_7378	Chr2	14751790	14753100	3.31103e-39	AT2G35000		AT2G35000:AT2G35000
ChipFIE_17189	Chr5	8229470	8229890	3.8599e-39	AT5G24230		AT5G24230:AT5G24230
ChipFIE_5420	Chr2	883430	884270	4.66278e-39	AT2G03020	AT2G03020	AT2G03020:AT2G03020
ChipFIE_76	Chr1	358060	359110	4.82199e-39	AT1G02040	AT1G02040	AT1G02040:AT1G02040
ChipFIE_8065	Chr2	18219920	18221250	5.20544e-39	AT2G44030	AT2G44030	AT2G44030:AT2G44030
ChipFIE_18450	Chr5	18506900	18508220	7.56219e-39	AT5G45640		AT5G45640:AT5G45640
ChipFIE_12018	Chr3	21506730	21507680	3.97375e-38	AT3G58070	AT3G58070	AT3G58070:GIS
ChipFIE_11976	Chr3	21302250	21303070	3.99478e-38	AT3G57540	AT3G57540	AT3G57540:AT3G57540
ChipFIE_2841	Chr1	17504710	17505640	6.43417e-38	AT1G47610	AT1G47610	AT1G47610:AT1G47610
ChipFIE_12670	Chr4	866250	867360	7.63364e-38	AT4G01985		AT4G01985:AT4G01985
ChipFIE_15243	Chr4	17266590	17267350	8.60852e-38	AT4G36610	AT4G36610	AT4G36610:AT4G36610
ChipFIE_15382	Chr4	17858360	17859040	1.06087e-37	AT4G38000	AT4G38000	AT4G38000:AT4G38000;AT4G38000:AT4G38000
ChipFIE_19644	Chr5	24845060	24845800	1.07953e-37	AT5G61850		AT5G61850:LFY
ChipFIE_891	Chr1	3965470	3966860	1.3852e-37	AT1G11740	AT1G11740	AT1G11740:AT1G11740
ChipFIE_13458	Chr4	7671260	7671980	1.64078e-37	AT4G13210		AT4G13210:AT4G13210
ChipFIE_1527	Chr1	7272800	7273990	3.16451e-37	AT1G20900		AT1G20900:ESC
ChipFIE_19582	Chr5	24535650	24536620	4.37446e-37	AT5G60970		AT5G60970:TCP5
ChipFIE_5090	Chr1	29642050	29642940	5.12642e-37	AT1G78850		AT1G78850:AT1G78850
ChipFIE_366	Chr1	1518500	1518870	6.24575e-37	AT1G05230	AT1G05230	AT1G05230:HDG2
ChipFIE_3322	Chr1	20430790	20431460	6.69041e-37	AT1G54740	AT1G54740	AT1G54740:AT1G54740;AT1G54740:AT1G54740
ChipFIE_12230	Chr3	22424650	22425640	7.16112e-37	AT3G60670		AT3G60670:AT3G60670
ChipFIE_18989	Chr5	21528930	21529570	7.52795e-37	AT5G53110	AT5G53110	AT5G53110:AT5G53110
ChipFIE_10167	Chr3	8289600	8290270	7.56485e-37	AT3G23230	AT3G23230	AT3G23230:AT3G23230
ChipFIE_1564	Chr1	7450990	7451740	8.52063e-37	AT1G21300	AT1G21300	AT1G21300:AT1G21300
ChipFIE_2003	Chr1	9899310	9900150	1.99707e-36	AT1G28300	AT1G28300	AT1G28300:LEC2
ChipFIE_11424	Chr3	18701870	18703390	2.20781e-36	AT3G50390	AT3G50390	AT3G50390:AT3G50390
ChipFIE_11363	Chr3	18375350	18375860	2.71273e-36	AT3G49580	AT3G49580	AT3G49580:LSU1
ChipFIE_8642	Chr3	1054400	1055050	2.88733e-36	AT3G04060	AT3G04060	AT3G04060:anac046;AT3G04060:anac046
ChipFIE_2954	Chr1	18305830	18307270	3.3352e-36	AT1G49450		AT1G49450:AT1G49450
ChipFIE_5085	Chr1	29632030	29632510	3.94518e-36	AT1G78815		AT1G78815:LSH7
ChipFIE_1654	Chr1	7846610	7847560	4.90706e-36	AT1G22220	AT1G22220	AT1G22220:AT1G22220;AT1G22220:AT1G22220
ChipFIE_6832	Chr2	11809390	11810710	5.31864e-36	AT2G27690	AT2G27690	AT2G27690:CYP94C1;AT2G27690:CYP94C1
ChipFIE_1824	Chr1	8849410	8850340	5.83198e-36	AT1G25250	AT1G25250	AT1G25250:AtIDD16
ChipFIE_11470	Chr3	18910970	18911480	6.93163e-36	AT3G50870	AT3G50870	AT3G50870:MNP
ChipFIE_4379	Chr1	26423950	26424980	7.24593e-36	AT1G70170	AT1G70170	AT1G70170:MMP;AT1G70170:MMP
ChipFIE_18950	Chr5	21301550	21302620	7.8674e-36	AT5G52500	AT5G52500	AT5G52500:AT5G52500;AT5G52500:AT5G52500
ChipFIE_2405	Chr1	12237810	12238520	8.65303e-36	AT1G33760	AT1G33760	AT1G33760:AT1G33760
ChipFIE_6724	Chr2	11037160	11037950	8.65699e-36	AT2G25890	AT2G25890	AT2G25890:AT2G25890
ChipFIE_19456	Chr5	23894900	23896650	1.47523e-35	AT5G59220	AT5G59220	AT5G59220:AT5G59220
ChipFIE_272	Chr1	1083750	1084830	1.98757e-35	AT1G04150	AT1G04150	AT1G04150:AT1G04150
ChipFIE_11782	Chr3	20425980	20426820	2.096e-35	AT3G55110		AT3G55110:AT3G55110
ChipFIE_1853	Chr1	8982150	8982800	3.61655e-35	AT1G25560		AT1G25560:TEM1
ChipFIE_4562	Chr1	27265220	27265750	3.6419e-35	AT1G72430	AT1G72430	AT1G72430:AT1G72430
ChipFIE_6416	Chr2	9290980	9291580	3.94662e-35	AT2G21780	AT2G21780	AT2G21780:AT2G21780
ChipFIE_14301	Chr4	12520000	12521230	6.03927e-35	AT4G24110	AT4G24110	AT4G24110:AT4G24110
ChipFIE_113	Chr1	482210	483090	6.18214e-35	AT1G02390		AT1G02390:GPAT2
ChipFIE_1004	Chr1	4550780	4551670	6.66108e-35	AT1G13290	AT1G13290	AT1G13290:DOT5
ChipFIE_16553	Chr5	4805780	4807780	7.83924e-35	AT5G14860	AT5G14860	AT5G14860:AT5G14860
ChipFIE_11179	Chr3	17322160	17322940	7.85598e-35	AT3G47030	AT3G47030	AT3G47030:AT3G47030;AT3G47030:AT3G47030
ChipFIE_5236	Chr1	30241750	30242720	7.90249e-35	AT1G80440	AT1G80440	AT1G80440:AT1G80440;AT1G80440:AT1G80440
ChipFIE_4887	Chr1	28705140	28706350	8.93736e-35	AT1G76500	AT1G76500	AT1G76500:SOB3
ChipFIE_11296	Chr3	17967550	17968780	1.08622e-34	AT3G48510	AT3G48510	AT3G48510:AT3G48510
ChipFIE_15706	Chr5	747970	748720	1.64872e-34	AT5G03150		AT5G03150:JKD
ChipFIE_7395	Chr2	14857000	14857680	1.78119e-34	AT2G35270	AT2G35270	AT2G35270:AT2G35270
ChipFIE_15566	Chr5	125290	125810	1.79231e-34	AT5G01310	AT5G01310	AT5G01310:AT5G01310
ChipFIE_112	Chr1	480620	481560	2.0651e-34	AT1G02390	AT1G02390	AT1G02390:GPAT2
ChipFIE_9308	Chr3	4296250	4297650	2.17139e-34	AT3G13280;AT3G13290	AT3G13280;AT3G13290	AT3G13280:AT3G13280;AT3G13290:VCR
ChipFIE_4203	Chr1	25504100	25505120	2.81853e-34	AT1G68040		AT1G68040:AT1G68040
ChipFIE_18897	Chr5	21039660	21040720	4.27039e-34	AT5G51790	AT5G51790	AT5G51790:AT5G51790
ChipFIE_19907	Chr5	26113710	26114590	4.36006e-34	AT5G65340	AT5G65340	AT5G65340:AT5G65340
ChipFIE_5966	Chr2	6491700	6492440	4.45519e-34	AT2G15020		AT2G15020:AT2G15020
ChipFIE_10425	Chr3	9854950	9856430	9.32666e-34	AT3G26790	AT3G26790	AT3G26790:FUS3
ChipFIE_6736	Chr2	11094990	11095510	9.33507e-34	AT2G26040	AT2G26040	AT2G26040:AT2G26040
ChipFIE_3284	Chr1	20235700	20236960	1.12318e-33	AT1G54200	AT1G54200	AT1G54200:AT1G54200
ChipFIE_15359	Chr4	17752400	17753750	1.24876e-33	AT4G37770		AT4G37770:ACS8
ChipFIE_10136	Chr3	8122770	8123480	1.55974e-33	AT3G22920	AT3G22920	AT3G22920:AT3G22920
ChipFIE_9528	Chr3	5263660	5264510	2.52469e-33	AT3G15540	AT3G15540	AT3G15540:IAA19
ChipFIE_17003	Chr5	7185900	7186680	3.01991e-33	AT5G21130	AT5G21130	AT5G21130:AT5G21130
ChipFIE_7590	Chr2	15827880	15828760	3.72279e-33	AT2G37740	AT2G37740	AT2G37740:ZFP10
ChipFIE_17711	Chr5	13363960	13364470	4.09998e-33	AT5G35110	AT5G35110	AT5G35110:AT5G35110
ChipFIE_1086	Chr1	4991140	4992210	5.16893e-33	AT1G14580		AT1G14580:AT1G14580
ChipFIE_14202	Chr4	11984420	11985310	5.38708e-33	AT4G22810		AT4G22810:AT4G22810
ChipFIE_10547	Chr3	10586910	10588020	7.53318e-33	AT3G28330	AT3G28330	AT3G28330:AT3G28330
ChipFIE_13744	Chr4	9316690	9317330	7.68386e-33	AT4G16540	AT4G16540	AT4G16540:DL4295C
ChipFIE_15400	Chr4	17924560	17925200	9.30223e-33	AT4G38220	AT4G38220	AT4G38220:AT4G38220
ChipFIE_9793	Chr3	6393800	6394580	1.09822e-32	AT3G18560	AT3G18560	AT3G18560:AT3G18560
ChipFIE_16700	Chr5	5622080	5622700	1.10635e-32	AT5G17090	AT5G17090	AT5G17090:AT5G17090
ChipFIE_17850	Chr5	14912810	14913820	1.47708e-32	AT5G37540	AT5G37540	AT5G37540:AT5G37540
ChipFIE_14662	Chr4	14245290	14245800	1.49475e-32	AT4G28850		AT4G28850:XTH26
ChipFIE_11415	Chr3	18657400	18658110	1.63553e-32	AT3G50330	AT3G50330	AT3G50330:HEC2;AT3G50330:HEC2
ChipFIE_6327	Chr2	8838940	8839940	3.42754e-32	AT2G20515	AT2G20515	AT2G20515:AT2G20515
ChipFIE_3188	Chr1	19697260	19697790	3.83314e-32	AT1G52890		AT1G52890:ANAC019
ChipFIE_11594	Chr3	19452670	19453360	4.41782e-32	AT3G52480	AT3G52480	AT3G52480:AT3G52480
ChipFIE_16936	Chr5	6826500	6827480	7.09804e-32	AT5G20230	AT5G20230	AT5G20230:ATBCB
ChipFIE_5326	Chr2	291860	292300	8.83821e-32	AT2G01660		AT2G01660:PDLP6
ChipFIE_15891	Chr5	1524760	1526180	1.56087e-31	AT5G05150	AT5G05150	AT5G05150:ATG18E;AT5G05150:ATG18E
ChipFIE_13313	Chr4	6794960	6795610	1.69643e-31	AT4G11140	AT4G11140	AT4G11140:CRF1;AT4G11140:CRF1
ChipFIE_5690	Chr2	3499890	3500120	3.36091e-31
ChipFIE_19436	Chr5	23790010	23790800	4.27662e-31	AT5G58910		AT5G58910:LAC16
ChipFIE_19891	Chr5	26041190	26041860	5.2028e-31	AT5G65170	AT5G65170	AT5G65170:AT5G65170;AT5G65170:AT5G65170
ChipFIE_12383	Chr3	23019850	23020560	5.71593e-31	AT3G62180	AT3G62180	AT3G62180:AT3G62180
ChipFIE_11108	Chr3	16926030	16926860	7.5486e-31	AT3G46090	AT3G46090	AT3G46090:ZAT7
ChipFIE_17126	Chr5	7836270	7836830	1.11925e-30	AT5G23260	AT5G23260	AT5G23260:TT16;AT5G23260:TT16
ChipFIE_3801	Chr1	23367510	23368010	1.29732e-30	AT1G63030		AT1G63030:ddf2
ChipFIE_17113	Chr5	7798180	7799170	1.31743e-30	AT5G23170		AT5G23170:AT5G23170
ChipFIE_1505	Chr1	7143820	7145340	1.57578e-30	AT1G20620		AT1G20620:CAT3
ChipFIE_22	Chr1	83000	83820	3.06472e-30	AT1G01190		AT1G01190:CYP78A8
ChipFIE_4026	Chr1	24637110	24638070	3.24862e-30	AT1G66160	AT1G66160	AT1G66160:CMPG1
ChipFIE_372	Chr1	1547100	1547830	3.91043e-30	AT1G05300	AT1G05300	AT1G05300:ZIP5;AT1G05300:ZIP5
ChipFIE_40	Chr1	167360	168620	4.15561e-30	AT1G01453	AT1G01453;AT1G01460	AT1G01453:AT1G01453;AT1G01460:PIPK11
ChipFIE_5393	Chr2	738100	738860	4.36103e-30	AT2G02660	AT2G02660	AT2G02660:AT2G02660
ChipFIE_7157	Chr2	13647750	13648730	5.31904e-30	AT2G32100	AT2G32100	AT2G32100:OFP16
ChipFIE_14555	Chr4	13685790	13686180	8.03271e-30
ChipFIE_667	Chr1	2889070	2890020	8.37994e-30	AT1G08990		AT1G08990:PGSIP5
ChipFIE_1121	Chr1	5171170	5171590	9.60625e-30	AT1G15010	AT1G15010	AT1G15010:AT1G15010
ChipFIE_1555	Chr1	7404360	7405070	1.12926e-29	AT1G21140	AT1G21140	AT1G21140:AT1G21140
ChipFIE_7642	Chr2	16123980	16124770	1.35947e-29	AT2G38510	AT2G38510	AT2G38510:AT2G38510
ChipFIE_4544	Chr1	27180150	27180690	1.87067e-29	AT1G72210		AT1G72210:BHLH096
ChipFIE_13562	Chr4	8320840	8321830	1.96108e-29	AT4G14465		AT4G14465:AT4G14465
ChipFIE_6454	Chr2	9426870	9427890	2.81804e-29	AT2G22170	AT2G22170	AT2G22170:AT2G22170
ChipFIE_10014	Chr3	7439860	7440840	4.60904e-29	AT3G21210	AT3G21210	AT3G21210:AT3G21210
ChipFIE_12335	Chr3	22842990	22843610	6.5166e-29	AT3G61720		AT3G61720:AT3G61720
ChipFIE_1809	Chr1	8714410	8715420	7.18062e-29	AT1G24590	AT1G24590	AT1G24590:DRNL
ChipFIE_16547	Chr5	4787890	4788500	8.02921e-29		AT5G14800	AT5G14800:P5CR
ChipFIE_12089	Chr3	21804130	21805110	8.05624e-29	AT3G59010	AT3G59010	AT3G59010:AT3G59010;AT3G59010:AT3G59010
ChipFIE_11504	Chr3	19017140	19017710	8.08346e-29	AT3G51190	AT3G51190	AT3G51190:AT3G51190
ChipFIE_6462	Chr2	9490410	9491100	8.541e-29	AT2G22330		AT2G22330:CYP79B3
ChipFIE_9084	Chr3	3306900	3308230	1.14723e-28	AT3G10575;AT3G10580	AT3G10580	AT3G10575:AT3G10575;AT3G10580:AT3G10580;AT3G10580:AT3G10580
ChipFIE_13573	Chr4	8360730	8361800	1.24516e-28	AT4G14560	AT4G14560	AT4G14560:IAA1
ChipFIE_7878	Chr2	17368040	17368830	1.28256e-28	AT2G41660		AT2G41660:MIZ1
ChipFIE_4525	Chr1	27126980	27127800	1.31282e-28	AT1G72100	AT1G72100	AT1G72100:AT1G72100
ChipFIE_19762	Chr5	25409300	25410560	1.33554e-28	AT5G63450	AT5G63450	AT5G63450:CYP94B1;AT5G63450:CYP94B1
ChipFIE_106	Chr1	466840	467990	1.66314e-28	AT1G02340	AT1G02340	AT1G02340:HFR1
ChipFIE_11876	Chr3	20895020	20895970	1.78403e-28	AT3G56350	AT3G56350	AT3G56350:AT3G56350
ChipFIE_2471	Chr1	12712020	12713160	1.89203e-28		AT1G34690	AT1G34690:AT1G34690
ChipFIE_9337	Chr3	4420040	4420530	1.91775e-28	AT3G13540	AT3G13540	AT3G13540:ATMYB5
ChipFIE_4208	Chr1	25532330	25533180	1.93285e-28	AT1G68130	AT1G68130	AT1G68130:AtIDD14;AT1G68130:AtIDD14
ChipFIE_9928	Chr3	7039270	7040150	2.02589e-28	AT3G20160		AT3G20160:AT3G20160
ChipFIE_15173	Chr4	16908450	16908800	2.19401e-28	AT4G35650	AT4G35650;AT4G35640	AT4G35650:AT4G35650;AT4G35640:ATSERAT3;2
ChipFIE_7902	Chr2	17472120	17473210	2.24276e-28	AT2G41870	AT2G41870	AT2G41870:AT2G41870
ChipFIE_6687	Chr2	10831090	10831520	3.03793e-28	AT2G25450	AT2G25450	AT2G25450:AT2G25450;AT2G25450:AT2G25450
ChipFIE_4035	Chr1	24723840	24724650	3.24946e-28	AT1G66310	AT1G66310	AT1G66310:AT1G66310
ChipFIE_1783	Chr1	8598420	8598890	3.48232e-28
ChipFIE_4990	Chr1	29178740	29179580	3.62452e-28	AT1G77640	AT1G77640	AT1G77640:AT1G77640;AT1G77640:AT1G77640
ChipFIE_5421	Chr2	893120	893770	4.2603e-28	AT2G03040	AT2G03040	AT2G03040:AT2G03040
ChipFIE_11919	Chr3	21037030	21037450	4.35549e-28	AT3G56810		AT3G56810:AT3G56810
ChipFIE_8740	Chr3	1575770	1576510	4.36919e-28	AT3G05450	AT3G05450	AT3G05450:AT3G05450
ChipFIE_270	Chr1	1081170	1082360	6.58646e-28	AT1G04150		AT1G04150:AT1G04150
ChipFIE_3218	Chr1	19899600	19901000	7.18838e-28	AT1G53340	AT1G53340	AT1G53340:AT1G53340
ChipFIE_17929	Chr5	15501350	15501910	7.61502e-28	AT5G38710	AT5G38710	AT5G38710:AT5G38710;AT5G38710:AT5G38710
ChipFIE_17302	Chr5	8937520	8938230	8.70467e-28	AT5G25620		AT5G25620:YUC6
ChipFIE_2334	Chr1	11845530	11846120	9.00082e-28	AT1G32740		AT1G32740:AT1G32740
ChipFIE_7617	Chr2	15952750	15953800	1.06476e-27	AT2G38110		AT2G38110:GPAT6
ChipFIE_16543	Chr5	4756180	4756690	1.25938e-27	AT5G14730	AT5G14730	AT5G14730:AT5G14730
ChipFIE_849	Chr1	3756390	3757050	1.34151e-27	AT1G11210	AT1G11210	AT1G11210:AT1G11210
ChipFIE_7844	Chr2	17206500	17207050	1.48131e-27	AT2G41260	AT2G41260	AT2G41260:M17
ChipFIE_7958	Chr2	17747940	17748640	1.84631e-27	AT2G42610	AT2G42610	AT2G42610:LSH10;AT2G42610:LSH10
ChipFIE_13363	Chr4	7085850	7086930	1.99325e-27	AT4G11780	AT4G11780	AT4G11780:AT4G11780
ChipFIE_303	Chr1	1207240	1207860	2.01895e-27	AT1G04445	AT1G04445	AT1G04445:AT1G04445
ChipFIE_16339	Chr5	3727690	3728550	2.08171e-27	AT5G11590	AT5G11590	AT5G11590:TINY2;AT5G11590:TINY2
ChipFIE_19388	Chr5	23599630	23600300	2.40698e-27	AT5G58390		AT5G58390:PER67
ChipFIE_13318	Chr4	6828400	6829400	2.55226e-27	AT4G11200	AT4G11200	AT4G11200:AT4G11200;AT4G11200:AT4G11200
ChipFIE_16722	Chr5	5718910	5719440	2.68404e-27	AT5G17350	AT5G17350	AT5G17350:AT5G17350;AT5G17350:AT5G17350
ChipFIE_909	Chr1	4064710	4065370	2.69206e-27	AT1G12030		AT1G12030:AT1G12030
ChipFIE_9062	Chr3	3180300	3181710	2.73298e-27	AT3G10280		AT3G10280:KCS14
ChipFIE_19153	Chr5	22409370	22410390	3.99319e-27	AT5G55250		AT5G55250:IAMT1
ChipFIE_13707	Chr4	9052350	9053040	3.99645e-27	AT4G15975	AT4G15975	AT4G15975:DL4025W;AT4G15975:DL4025W
ChipFIE_11908	Chr3	21007140	21008450	4.4441e-27	AT3G56710	AT3G56710	AT3G56710:SIB1
ChipFIE_14189	Chr4	11935010	11935340	5.65383e-27	AT4G22710	AT4G22710	AT4G22710:CYP706A2;AT4G22710:CYP706A2
ChipFIE_9093	Chr3	3356800	3357720	5.6671e-27	AT3G10720	AT3G10720	AT3G10720:AT3G10720
ChipFIE_11455	Chr3	18855930	18856850	5.85563e-27	AT3G50740	AT3G50740	AT3G50740:UGT72E1;AT3G50740:UGT72E1
ChipFIE_8519	Chr3	498950	499810	6.01529e-27	AT3G02430	AT3G02430;AT3G02420	AT3G02430:AT3G02430;AT3G02420:AT3G02420
ChipFIE_12315	Chr3	22776270	22777050	6.68687e-27	AT3G61550	AT3G61550	AT3G61550:AT3G61550
ChipFIE_8888	Chr3	2308610	2309080	1.16708e-26
ChipFIE_11436	Chr3	18766890	18767500	1.17794e-26	AT3G50570	AT3G50570	AT3G50570:AT3G50570;AT3G50570:AT3G50570
ChipFIE_11589	Chr3	19425820	19426220	1.19622e-26	AT3G52400		AT3G52400:SYP122
ChipFIE_15960	Chr5	1893520	1894180	2.7287e-26	AT5G06250	AT5G06250	AT5G06250:AT5G06250
ChipFIE_15627	Chr5	398290	398930	2.74467e-26	AT5G02030		AT5G02030:RPL
ChipFIE_18751	Chr5	20090910	20091500	2.75108e-26	AT5G49520	AT5G49520	AT5G49520:WRKY48;AT5G49520:WRKY48
ChipFIE_9992	Chr3	7353970	7354780	3.87294e-26	AT3G20975;AT3G20978		AT3G20975:AT3G20975;AT3G20978:AT3G20978
ChipFIE_13788	Chr4	9559810	9561290	5.05728e-26	AT4G16990	AT4G16990	AT4G16990:RLM3
ChipFIE_8119	Chr2	18495370	18495770	5.07118e-26	AT2G44840	AT2G44840	AT2G44840:ERF13;AT2G44840:ERF13
ChipFIE_16175	Chr5	2938210	2939320	5.94454e-26	AT5G09440	AT5G09440	AT5G09440:EXL4
ChipFIE_7829	Chr2	17138130	17139340	6.51355e-26	AT2G41100	AT2G41100	AT2G41100:TCH3;AT2G41100:TCH3
ChipFIE_5228	Chr1	30201630	30202270	8.55002e-26	AT1G80340	AT1G80340	AT1G80340:GA3OX2
ChipFIE_12352	Chr3	22892560	22893070	9.24582e-26	AT3G61840	AT3G61840	AT3G61840:AT3G61840;AT3G61840:AT3G61840
ChipFIE_2068	Chr1	10236720	10237580	9.86549e-26	AT1G29280		AT1G29280:WRKY65
ChipFIE_4807	Chr1	28335750	28336670	1.05851e-25	AT1G75490		AT1G75490:AT1G75490
ChipFIE_9524	Chr3	5243570	5245070	1.10062e-25	AT3G15510	AT3G15510	AT3G15510:ATNAC2;AT3G15510:ATNAC2
ChipFIE_5147	Chr1	29877660	29878320	1.12616e-25	AT1G79430		AT1G79430:APL
ChipFIE_11178	Chr3	17319360	17320190	1.14766e-25	AT3G47010;AT3G47020	AT3G47010;AT3G47020	AT3G47010:AT3G47010;AT3G47020:AT3G47020
ChipFIE_13846	Chr4	9850080	9850520	1.3905e-25	AT4G17695	AT4G17695	AT4G17695:KAN3;AT4G17695:KAN3
ChipFIE_15768	Chr5	1013840	1015450	1.40864e-25	AT5G03810	AT5G03810	AT5G03810:AT5G03810
ChipFIE_13901	Chr4	10163460	10164320	1.58052e-25	AT4G18390		AT4G18390:AT4G18390
ChipFIE_8162	Chr2	18718410	18718920	1.58484e-25	AT2G45420	AT2G45420	AT2G45420:LBD18;AT2G45420:LBD18
ChipFIE_15508	Chr4	18439030	18439800	1.84857e-25	AT4G39750	AT4G39750	AT4G39750:AT4G39750
ChipFIE_15135	Chr4	16716810	16717750	1.90963e-25	AT4G35120	AT4G35120	AT4G35120:AT4G35120;AT4G35120:AT4G35120
ChipFIE_4250	Chr1	25766300	25766900	1.93796e-25	AT1G68620		AT1G68620:AT1G68620
ChipFIE_16702	Chr5	5626680	5627800	2.44123e-25	AT5G17110	AT5G17110	AT5G17110:AT5G17110
ChipFIE_8822	Chr3	1983800	1984830	2.62972e-25	AT3G06470	AT3G06470	AT3G06470:AT3G06470
ChipFIE_19593	Chr5	24585020	24585970	2.63854e-25	AT5G61120	AT5G61120	AT5G61120:AT5G61120
ChipFIE_16698	Chr5	5615940	5616800	3.18672e-25	AT5G17070	AT5G17070	AT5G17070:AT5G17070
ChipFIE_16205	Chr5	3026230	3026960	3.86808e-25	AT5G09750	AT5G09750	AT5G09750:HEC3;AT5G09750:HEC3
ChipFIE_5463	Chr2	1061830	1062270	4.21002e-25	AT2G03500		AT2G03500:AT2G03500
ChipFIE_13465	Chr4	7722380	7723450	5.62534e-25	AT4G13260		AT4G13260:YUC2
ChipFIE_2189	Chr1	10903140	10904240	6.72822e-25	AT1G30740	AT1G30740	AT1G30740:AT1G30740;AT1G30740:AT1G30740
ChipFIE_17180	Chr5	8175120	8175520	7.06411e-25	AT5G24150	AT5G24150	AT5G24150:SQP1
ChipFIE_15176	Chr4	16927630	16928560	1.02843e-24	AT4G35720	AT4G35720	AT4G35720:AT4G35720
ChipFIE_3797	Chr1	23334020	23334820	1.03114e-24	AT1G62981		AT1G62981:AT1G62981
ChipFIE_11913	Chr3	21029190	21029670	1.25519e-24	AT3G56770		AT3G56770:AT3G56770
ChipFIE_18763	Chr5	20192660	20193400	1.30231e-24	AT5G49700	AT5G49700	AT5G49700:AT5G49700;AT5G49700:AT5G49700
ChipFIE_9819	Chr3	6537720	6538570	1.34452e-24	AT3G18950		AT3G18950:AT3G18950
ChipFIE_18930	Chr5	21216870	21218010	1.52443e-24	AT5G52250	AT5G52250	AT5G52250:AT5G52250;AT5G52250:AT5G52250
ChipFIE_16446	Chr5	4234200	4234840	1.87146e-24	AT5G13250	AT5G13250	AT5G13250:AT5G13250
ChipFIE_18249	Chr5	17393590	17394510	2.33842e-24	AT5G43340		AT5G43340:PHT6
ChipFIE_14778	Chr4	14889140	14889650	2.62601e-24	AT4G30460	AT4G30460	AT4G30460:AT4G30460;AT4G30460:AT4G30460
ChipFIE_15659	Chr5	539600	540720	2.65609e-24	AT5G02460		AT5G02460:AT5G02460
ChipFIE_1046	Chr1	4831500	4832280	2.79157e-24	AT1G14110		AT1G14110:FUT9
ChipFIE_19185	Chr5	22626200	22626620	3.41792e-24
ChipFIE_4423	Chr1	26636100	26636900	3.73937e-24	AT1G70640	AT1G70640	AT1G70640:AT1G70640
ChipFIE_4108	Chr1	25053720	25054690	4.59538e-24	AT1G67100	AT1G67100	AT1G67100:LBD40
ChipFIE_12425	Chr3	23185520	23186700	4.6398e-24	AT3G62690		AT3G62690:ATL5
ChipFIE_18512	Chr5	18804500	18804920	5.26871e-24
ChipFIE_1838	Chr1	8914220	8915240	6.92274e-24	AT1G25410	AT1G25410	AT1G25410:ATIPT6
ChipFIE_11303	Chr3	17994040	17994440	9.60458e-24	AT3G48550	AT3G48550	AT3G48550:AT3G48550;AT3G48550:AT3G48550
ChipFIE_12520	Chr4	90030	90500	9.61734e-24	AT4G00220	AT4G00220	AT4G00220:JLO
ChipFIE_15156	Chr4	16829560	16830560	9.62858e-24	AT4G35390		AT4G35390:AGF1
ChipFIE_16510	Chr5	4541900	4542850	1.13137e-23	AT5G14070	AT5G14070	AT5G14070:ROXY2;AT5G14070:ROXY2
ChipFIE_16555	Chr5	4826930	4827410	1.14478e-23	AT5G14920		AT5G14920:AT5G14920
ChipFIE_2264	Chr1	11354390	11354880	1.20137e-23	AT1G31710		AT1G31710:AT1G31710
ChipFIE_4228	Chr1	25676750	25678080	1.36772e-23	AT1G68470		AT1G68470:AT1G68470
ChipFIE_19212	Chr5	22762200	22764460	1.36831e-23	AT5G56240	AT5G56240	AT5G56240:AT5G56240;AT5G56240:AT5G56240
ChipFIE_15345	Chr4	17692310	17693060	1.56704e-23	AT4G37650		AT4G37650:SHR
ChipFIE_19643	Chr5	24844300	24844810	1.62759e-23	AT5G61850	AT5G61850	AT5G61850:LFY;AT5G61850:LFY
ChipFIE_1803	Chr1	8693000	8693580	1.62995e-23	AT1G24530	AT1G24530	AT1G24530:AT1G24530
ChipFIE_12529	Chr4	126500	127230	1.76523e-23	AT4G00300	AT4G00300	AT4G00300:AT4G00300
ChipFIE_9247	Chr3	4012720	4013190	1.85701e-23	AT3G12630	AT3G12630	AT3G12630:AT3G12630;AT3G12630:AT3G12630
ChipFIE_14538	Chr4	13613640	13614210	1.87752e-23	AT4G27170	AT4G27170	AT4G27170:AT4G27170;AT4G27170:AT4G27170
ChipFIE_4232	Chr1	25684490	25684950	1.8821e-23	AT1G68480		AT1G68480:JAG
ChipFIE_14441	Chr4	13121280	13121680	1.97745e-23	AT4G25780		AT4G25780:AT4G25780
ChipFIE_13517	Chr4	8080890	8081890	2.01449e-23	AT4G13985	AT4G13985	AT4G13985:FBD1
ChipFIE_16280	Chr5	3398880	3400040	2.1224e-23	AT5G10750	AT5G10750	AT5G10750:AT5G10750
ChipFIE_12254	Chr3	22493250	22494000	2.24095e-23	AT3G60870	AT3G60870	AT3G60870:AT3G60870;AT3G60870:AT3G60870
ChipFIE_16856	Chr5	6412330	6413190	2.27407e-23	AT5G19110	AT5G19110	AT5G19110:AT5G19110
ChipFIE_19577	Chr5	24505430	24506540	2.45541e-23	AT5G60910	AT5G60910	AT5G60910:AGL8
ChipFIE_9127	Chr3	3495650	3497240	2.4613e-23	AT3G11160	AT3G11160	AT3G11160:AT3G11160
ChipFIE_4813	Chr1	28358200	28358650	2.4705e-23
ChipFIE_13527	Chr4	8122410	8123550	2.48016e-23	AT4G14100;AT4G14090		AT4G14100:AT4G14100;AT4G14090:AT4G14090
ChipFIE_9355	Chr3	4534460	4535120	2.60732e-23	AT3G13790		AT3G13790:ATBFRUCT1
ChipFIE_12206	Chr3	22326000	22326370	3.02605e-23
ChipFIE_11281	Chr3	17879610	17880430	3.03322e-23	AT3G48280	AT3G48280	AT3G48280:CYP71A25;AT3G48280:CYP71A25
ChipFIE_1733	Chr1	8302100	8302580	3.4199e-23	AT1G23380	AT1G23380	AT1G23380:KNAT6;AT1G23380:KNAT6
ChipFIE_12515	Chr4	74200	75280	3.51318e-23	AT4G00180	AT4G00180	AT4G00180:YAB3;AT4G00180:YAB3
ChipFIE_19056	Chr5	21903440	21903860	3.58816e-23	AT5G53950	AT5G53950	AT5G53950:CUC2
ChipFIE_8192	Chr2	18842440	18843080	3.83331e-23	AT2G45750	AT2G45750	AT2G45750:AT2G45750
ChipFIE_19509	Chr5	24161970	24162330	4.39259e-23	AT5G60010		AT5G60010:AT5G60010
ChipFIE_2852	Chr1	17627120	17628420	4.75735e-23	AT1G47860		AT1G47860:AT1G47860
ChipFIE_13831	Chr4	9759590	9759890	5.60074e-23	AT4G17500		AT4G17500:ATERF-1
ChipFIE_12436	Chr3	23229830	23230230	6.04857e-23	AT3G62820	AT3G62820	AT3G62820:AT3G62820;AT3G62820:AT3G62820
ChipFIE_15967	Chr5	1935060	1935640	6.68831e-23	AT5G06330	AT5G06330	AT5G06330:AT5G06330;AT5G06330:AT5G06330
ChipFIE_9232	Chr3	3951100	3952230	7.2727e-23	AT3G12440	AT3G12440	AT3G12440:AT3G12440;AT3G12440:AT3G12440
ChipFIE_4868	Chr1	28606600	28607090	7.39234e-23	AT1G76250		AT1G76250:AT1G76250
ChipFIE_14636	Chr4	14090670	14091460	7.82389e-23	AT4G28530		AT4G28530:anac074
ChipFIE_16246	Chr5	3225240	3225730	8.05023e-23
ChipFIE_9555	Chr3	5381590	5382390	8.20947e-23	AT3G15909;AT3G15910	AT3G15909;AT3G15910	AT3G15909:AT3G15909;AT3G15910:AT3G15910
ChipFIE_11413	Chr3	18648550	18649410	9.25014e-23	AT3G50310	AT3G50310	AT3G50310:MAPKKK20;AT3G50310:MAPKKK20
ChipFIE_523	Chr1	2190010	2190480	1.03786e-22	AT1G07135	AT1G07135	AT1G07135:AT1G07135;AT1G07135:AT1G07135
ChipFIE_13748	Chr4	9324590	9325190	1.073e-22	AT4G16560		AT4G16560:AT4G16560
ChipFIE_19540	Chr5	24325950	24326800	1.13276e-22	AT5G60490	AT5G60490	AT5G60490:FLA12
ChipFIE_6298	Chr2	8678020	8678470	1.15505e-22	AT2G20100	AT2G20100	AT2G20100:AT2G20100
ChipFIE_6789	Chr2	11458880	11459470	1.16238e-22	AT2G26870	AT2G26870	AT2G26870:AT2G26870
ChipFIE_18042	Chr5	16152080	16152880	1.39402e-22	AT5G40380	AT5G40380	AT5G40380:AT5G40380
ChipFIE_11355	Chr3	18340190	18340900	1.54305e-22	AT3G49460	AT3G49460;AT3G49470	AT3G49460:AT3G49460;AT3G49470:NACA2
ChipFIE_5680	Chr2	3381650	3381970	1.75372e-22	AT2G07706		AT2G07706:AT2G07706
ChipFIE_7511	Chr2	15416340	15416850	1.90413e-22	AT2G36770	AT2G36770	AT2G36770:AT2G36770
ChipFIE_7858	Chr2	17262060	17262730	2.04083e-22	AT2G41410	AT2G41410	AT2G41410:AT2G41410;AT2G41410:AT2G41410
ChipFIE_1884	Chr1	9162100	9162980	2.21028e-22	AT1G26510	AT1G26510	AT1G26510:AT1G26510
ChipFIE_1113	Chr1	5152350	5153040	2.36515e-22	AT1G14930	AT1G14930	AT1G14930:MLP2;AT1G14930:MLP2
ChipFIE_14972	Chr4	15819830	15820460	2.56903e-22	AT4G32800		AT4G32800:AT4G32800
ChipFIE_6001	Chr2	6805960	6806410	2.57473e-22	AT2G15610	AT2G15610	AT2G15610:AT2G15610
ChipFIE_17056	Chr5	7524520	7524980	2.57501e-22	AT5G22630	AT5G22630	AT5G22630:ADT5;AT5G22630:ADT5
ChipFIE_15222	Chr4	17137420	17137930	2.58069e-22	AT4G36220		AT4G36220:FAH1
ChipFIE_19334	Chr5	23337770	23338670	2.65725e-22	AT5G57625	AT5G57625	AT5G57625:AT5G57625
ChipFIE_11785	Chr3	20435360	20436160	2.65971e-22	AT3G55130		AT3G55130:ATWBC19
ChipFIE_11732	Chr3	20120730	20121690	3.17533e-22	AT3G54340	AT3G54340	AT3G54340:AP3
ChipFIE_10499	Chr3	10244480	10244890	3.17576e-22	AT3G27660		AT3G27660:OLEO4
ChipFIE_10398	Chr3	9690300	9691110	3.78389e-22	AT3G26480	AT3G26480	AT3G26480:AT3G26480
ChipFIE_18229	Chr5	17256380	17257350	4.54534e-22	AT5G43020		AT5G43020:AT5G43020
ChipFIE_7923	Chr2	17560550	17561530	4.57255e-22	AT2G42100		AT2G42100:ACT5
ChipFIE_6563	Chr2	10112190	10112810	4.68801e-22	AT2G23760		AT2G23760:BLH4
ChipFIE_5111	Chr1	29741620	29742480	4.69816e-22	AT1G79060	AT1G79060	AT1G79060:AT1G79060
ChipFIE_11471	Chr3	18911980	18912380	5.20118e-22	AT3G50870		AT3G50870:MNP
ChipFIE_600	Chr1	2523850	2524610	5.35597e-22	AT1G08090	AT1G08090	AT1G08090:ATNRT2:1
ChipFIE_16961	Chr5	6975310	6975940	5.71663e-22	AT5G20630	AT5G20630	AT5G20630:GER3;AT5G20630:GER3
ChipFIE_12684	Chr4	946090	946800	5.7289e-22	AT4G02130		AT4G02130:GATL6
ChipFIE_7443	Chr2	15059800	15060430	6.65567e-22	AT2G35860	AT2G35860	AT2G35860:FLA16;AT2G35860:FLA16
ChipFIE_19568	Chr5	24480650	24481530	7.15348e-22	AT5G60850		AT5G60850:OBP4
ChipFIE_8664	Chr3	1135620	1136290	7.31104e-22	AT3G04290	AT3G04290	AT3G04290:LTL1;AT3G04290:LTL1
ChipFIE_18320	Chr5	17761240	17761880	9.45403e-22	AT5G44130	AT5G44130	AT5G44130:FLA13;AT5G44130:FLA13
ChipFIE_10135	Chr3	8118660	8119560	9.76221e-22	AT3G22910	AT3G22910	AT3G22910:ACA13
ChipFIE_17956	Chr5	15611820	15612610	1.08889e-21	AT5G39000	AT5G39000	AT5G39000:AT5G39000
ChipFIE_5334	Chr2	347140	348200	1.09119e-21	AT2G01810	AT2G01810	AT2G01810:AT2G01810
ChipFIE_244	Chr1	987500	988120	1.40864e-21	AT1G03880		AT1G03880:CRU2
ChipFIE_15581	Chr5	211990	213000	1.62067e-21	AT5G01540		AT5G01540:LECRKA4.1
ChipFIE_8227	Chr2	18978000	18978740	1.71509e-21	AT2G46210		AT2G46210:AT2G46210
ChipFIE_1952	Chr1	9609420	9609950	2.06013e-21	AT1G27620		AT1G27620:AT1G27620
ChipFIE_19897	Chr5	26087650	26088050	2.09754e-21	AT5G65280	AT5G65280	AT5G65280:GCL1;AT5G65280:GCL1
ChipFIE_8453	Chr3	259000	259370	2.24079e-21	AT3G01700	AT3G01700	AT3G01700:AGP11;AT3G01700:AGP11
ChipFIE_15688	Chr5	679800	680910	2.27801e-21	AT5G02920	AT5G02920	AT5G02920:AT5G02920
ChipFIE_10475	Chr3	10141190	10142020	2.3698e-21	AT3G27400		AT3G27400:AT3G27400
ChipFIE_1008	Chr1	4587890	4588670	2.43698e-21	AT1G13370	AT1G13370	AT1G13370:AT1G13370
ChipFIE_6802	Chr2	11566300	11567160	2.63288e-21	AT2G27080		AT2G27080:AT2G27080
ChipFIE_7360	Chr2	14676690	14677300	2.64421e-21	AT2G34790	AT2G34790	AT2G34790:MEE23
ChipFIE_1	Chr1	12030	12930	2.64966e-21	AT1G01030		AT1G01030:NGA3
ChipFIE_11408	Chr3	18617740	18618600	3.39272e-21	AT3G50220	AT3G50220	AT3G50220:AT3G50220;AT3G50220:AT3G50220
ChipFIE_15140	Chr4	16731990	16732770	3.79784e-21	AT4G35160	AT4G35160	AT4G35160:AT4G35160;AT4G35160:AT4G35160
ChipFIE_4360	Chr1	26323970	26324690	3.94506e-21	AT1G69890	AT1G69890	AT1G69890:AT1G69890
ChipFIE_8031	Chr2	18082380	18082850	3.95112e-21	AT2G43590	AT2G43590	AT2G43590:AT2G43590
ChipFIE_2142	Chr1	10692980	10693450	4.33501e-21
ChipFIE_13551	Chr4	8240630	8241240	4.4234e-21	AT4G14315	AT4G14315	AT4G14315:AT4G14315
ChipFIE_3702	Chr1	22755820	22756210	5.10659e-21	AT1G61660	AT1G61660	AT1G61660:AT1G61660;AT1G61660:AT1G61660
ChipFIE_3762	Chr1	23114810	23115390	5.89226e-21	AT1G62440		AT1G62440:LRX2
ChipFIE_20041	Chr5	26706990	26707730	6.84086e-21	AT5G66870		AT5G66870:ASL1
ChipFIE_16565	Chr5	4914800	4915570	7.12612e-21	AT5G15150		AT5G15150:ATHB-3
ChipFIE_5814	Chr2	4923890	4924550	7.45704e-21	AT2G12290	AT2G12290	AT2G12290:AT2G12290
ChipFIE_3488	Chr1	21411690	21412300	7.66349e-21	AT1G57800	AT1G57800	AT1G57800:VIM5
ChipFIE_16550	Chr5	4796890	4798180	7.96856e-21	AT5G14830		AT5G14830:AT5G14830
ChipFIE_3747	Chr1	23061170	23061780	8.04215e-21	AT1G62360	AT1G62360	AT1G62360:STM
ChipFIE_8009	Chr2	17945590	17946590	8.18867e-21	AT2G43150	AT2G43150	AT2G43150:AT2G43150
ChipFIE_15524	Chr4	18525220	18526060	8.49463e-21	AT4G39950	AT4G39950	AT4G39950:CYP79B2
ChipFIE_10917	Chr3	15354800	15355290	9.09406e-21	AT3G43430	AT3G43430	AT3G43430:AT3G43430;AT3G43430:AT3G43430
ChipFIE_19369	Chr5	23522710	23523790	1.10882e-20	AT5G58130	AT5G58130	AT5G58130:AT5G58130;AT5G58130:AT5G58130
ChipFIE_12499	Chr4	33160	33960	1.35446e-20	AT4G00080;AT4G00085	AT4G00085;AT4G00090	AT4G00080:UNE11;AT4G00085:AT4G00085;AT4G00090:AT4G00090
ChipFIE_14931	Chr4	15613770	15614330	1.46726e-20	AT4G32340	AT4G32340	AT4G32340:AT4G32340
ChipFIE_8030	Chr2	18081480	18082000	1.48697e-20	AT2G43590		AT2G43590:AT2G43590
ChipFIE_10358	Chr3	9511740	9512220	1.50333e-20	AT3G26010	AT3G26010	AT3G26010:AT3G26010
ChipFIE_19993	Chr5	26479930	26480890	1.54886e-20	AT5G66300		AT5G66300:NAC105
ChipFIE_15507	Chr4	18437580	18438430	1.71629e-20	AT4G39745	AT4G39745	AT4G39745:AT4G39745
ChipFIE_8028	Chr2	18076980	18077620	1.86131e-20	AT2G43570	AT2G43570	AT2G43570:AT2G43570
ChipFIE_17999	Chr5	15848650	15849370	2.03223e-20	AT5G39580;AT5G39581	AT5G39580;AT5G39581	AT5G39580:AT5G39580;AT5G39581:AT5G39581
ChipFIE_14729	Chr4	14580200	14581500	2.05755e-20	AT4G29780		AT4G29780:AT4G29780
ChipFIE_17276	Chr5	8791850	8792660	2.1359e-20	AT5G25330		AT5G25330:AT5G25330
ChipFIE_11799	Chr3	20527850	20528400	2.14006e-20	AT3G55370		AT3G55370:OBP3
ChipFIE_12029	Chr3	21563660	21564320	2.51322e-20	AT3G58210	AT3G58210	AT3G58210:AT3G58210
ChipFIE_680	Chr1	2928070	2928820	2.54328e-20	AT1G09070		AT1G09070:SRC2
ChipFIE_7832	Chr2	17143220	17143710	2.64847e-20	AT2G41130	AT2G41130	AT2G41130:AT2G41130
ChipFIE_14414	Chr4	13018030	13019000	2.65308e-20	AT4G25480	AT4G25480	AT4G25480:DREB1A;AT4G25480:DREB1A
ChipFIE_18287	Chr5	17585860	17586700	3.25768e-20	AT5G43760	AT5G43760	AT5G43760:KCS20;AT5G43760:KCS20
ChipFIE_12025	Chr3	21548710	21549580	3.48007e-20	AT3G58190	AT3G58190	AT3G58190:LBD29
ChipFIE_10675	Chr3	11784730	11785470	3.48675e-20	AT3G30160	AT3G30160	AT3G30160:AT3G30160
ChipFIE_18666	Chr5	19628050	19629070	3.52017e-20	AT5G48430	AT5G48430	AT5G48430:AT5G48430;AT5G48430:AT5G48430
ChipFIE_12558	Chr4	303140	304430	3.58271e-20	AT4G00730	AT4G00730	AT4G00730:ANL2;AT4G00730:ANL2
ChipFIE_411	Chr1	1748140	1748740	3.58955e-20	AT1G05810	AT1G05810	AT1G05810:RABA5E
ChipFIE_11537	Chr3	19173710	19174250	3.71277e-20	AT3G51680		AT3G51680:AT3G51680
ChipFIE_4238	Chr1	25707630	25708000	3.71983e-20	AT1G68510		AT1G68510:LBD42
ChipFIE_15970	Chr5	1949250	1950200	3.73943e-20	AT5G06380	AT5G06380	AT5G06380:AT5G06380
ChipFIE_13918	Chr4	10250850	10251240	3.74651e-20	AT4G18610	AT4G18610	AT4G18610:LSH9;AT4G18610:LSH9
ChipFIE_6073	Chr2	7301330	7302000	3.91561e-20	AT2G16850	AT2G16850	AT2G16850:PIP2;8
ChipFIE_1508	Chr1	7162000	7163380	4.0317e-20	AT1G20657	AT1G20657	AT1G20657:AT1G20657
ChipFIE_12646	Chr4	747510	748290	4.30176e-20	AT4G01720		AT4G01720:WRKY47
ChipFIE_17761	Chr5	13940510	13941010	4.4578e-20	AT5G35770	AT5G35770	AT5G35770:SAP
ChipFIE_19075	Chr5	22029340	22029900	4.72946e-20	AT5G54250	AT5G54250	AT5G54250:ATCNGC4;AT5G54250:ATCNGC4
ChipFIE_18957	Chr5	21348910	21350470	5.18815e-20	AT5G52620;AT5G52630	AT5G52620;AT5G52630	AT5G52620:AT5G52620;AT5G52630:MEF1
ChipFIE_507	Chr1	2148370	2149030	5.269e-20	AT1G06990	AT1G06990	AT1G06990:AT1G06990
ChipFIE_13591	Chr4	8448170	8448950	5.60168e-20	AT4G14730	AT4G14730	AT4G14730:AT4G14730
ChipFIE_2395	Chr1	12180690	12181700	6.01512e-20	AT1G33600	AT1G33600	AT1G33600:AT1G33600
ChipFIE_6908	Chr2	12272620	12273390	6.31833e-20	AT2G28625		AT2G28625:AT2G28625
ChipFIE_1268	Chr1	5977440	5978780	7.38593e-20	AT1G17420	AT1G17420	AT1G17420:LOX3;AT1G17420:LOX3
ChipFIE_12750	Chr4	1352930	1353870	8.74679e-20	AT4G03060	AT4G03060	AT4G03060:AOP2
ChipFIE_14713	Chr4	14515410	14516240	9.03039e-20	AT4G29600	AT4G29600	AT4G29600:AT4G29600
ChipFIE_8416	Chr3	83370	84200	1.08585e-19	AT3G01270		AT3G01270:AT3G01270
ChipFIE_7939	Chr2	17639410	17639920	1.34651e-19	AT2G42350		AT2G42350:AT2G42350
ChipFIE_12448	Chr3	23276320	23276720	1.39203e-19	AT3G62980	AT3G62980	AT3G62980:TIR1
ChipFIE_5688	Chr2	3490090	3490450	1.40731e-19
ChipFIE_20089	Chr5	26911050	26911800	1.41994e-19	AT5G67430		AT5G67430:AT5G67430
ChipFIE_4205	Chr1	25508760	25510190	1.44517e-19	AT1G68050	AT1G68050	AT1G68050:FKF1;AT1G68050:FKF1
ChipFIE_4576	Chr1	27331510	27332200	1.44943e-19	AT1G72570	AT1G72570	AT1G72570:AT1G72570;AT1G72570:AT1G72570
ChipFIE_8679	Chr3	1215690	1216500	1.46688e-19	AT3G04510		AT3G04510:LSH2
ChipFIE_14897	Chr4	15415060	15415750	1.53516e-19	AT4G31877	AT4G31877	AT4G31877:MIR156C;AT4G31877:MIR156C
ChipFIE_7744	Chr2	16725330	16725770	1.55174e-19	AT2G40050	AT2G40050	AT2G40050:AT2G40050;AT2G40050:AT2G40050
ChipFIE_20027	Chr5	26626070	26626660	2.06922e-19	AT5G66690		AT5G66690:UGT72E2
ChipFIE_15496	Chr4	18393820	18394650	2.12805e-19	AT4G39610	AT4G39610	AT4G39610:AT4G39610;AT4G39610:AT4G39610
ChipFIE_32	Chr1	117290	118050	2.35973e-19	AT1G01300		AT1G01300:AT1G01300
ChipFIE_18301	Chr5	17648820	17649120	2.44566e-19	AT5G43890		AT5G43890:YUC5
ChipFIE_530	Chr1	2214040	2214380	2.45006e-19
ChipFIE_19266	Chr5	23024820	23025670	2.48793e-19	AT5G56920	AT5G56920	AT5G56920:AT5G56920
ChipFIE_8831	Chr3	2052730	2053360	2.60196e-19	AT3G06590		AT3G06590:AT3G06590
ChipFIE_18715	Chr5	19964980	19965570	2.61732e-19	AT5G49250	AT5G49250	AT5G49250:AT5G49250
ChipFIE_16341	Chr5	3735540	3736190	2.81286e-19	AT5G11610		AT5G11610:AT5G11610
ChipFIE_4441	Chr1	26715520	26716850	2.83284e-19	AT1G70850	AT1G70850	AT1G70850:MLP34
ChipFIE_6025	Chr2	7020680	7021520	3.12765e-19	AT2G16190	AT2G16190	AT2G16190:AT2G16190;AT2G16190:AT2G16190
ChipFIE_15675	Chr5	620180	620710	3.64327e-19	AT5G02750	AT5G02750	AT5G02750:AT5G02750;AT5G02750:AT5G02750
ChipFIE_1177	Chr1	5451410	5452170	3.80397e-19	AT1G15840	AT1G15840	AT1G15840:AT1G15840
ChipFIE_8141	Chr2	18628540	18628920	3.94681e-19	AT2G45190		AT2G45190:AFO
ChipFIE_10150	Chr3	8195440	8195810	4.12189e-19	AT3G23050		AT3G23050:IAA7
ChipFIE_10561	Chr3	10682030	10682670	4.13872e-19	AT3G28500	AT3G28500	AT3G28500:AT3G28500
ChipFIE_784	Chr1	3415560	3416230	4.6686e-19	AT1G10400	AT1G10400	AT1G10400:AT1G10400;AT1G10400:AT1G10400
ChipFIE_15078	Chr4	16378970	16379490	4.77976e-19	AT4G34210	AT4G34210	AT4G34210:ASK11
ChipFIE_9954	Chr3	7177910	7178600	5.15204e-19	AT3G20550;AT3G20555	AT3G20550;AT3G20555	AT3G20550:DDL;AT3G20555:AT3G20555;AT3G20555:AT3G20555
ChipFIE_12088	Chr3	21802980	21803690	5.15921e-19	AT3G59010		AT3G59010:AT3G59010
ChipFIE_14232	Chr4	12135230	12136190	5.24621e-19	AT4G23170	AT4G23170	AT4G23170:EP1;AT4G23170:EP1
ChipFIE_15812	Chr5	1205250	1206230	5.56583e-19	AT5G04310		AT5G04310:AT5G04310
ChipFIE_6709	Chr2	10949180	10949740	5.61649e-19	AT2G25700	AT2G25700	AT2G25700:ASK3
ChipFIE_1452	Chr1	6907660	6908420	6.29663e-19	AT1G19900		AT1G19900:AT1G19900
ChipFIE_19427	Chr5	23767530	23768120	6.43284e-19	AT5G58860	AT5G58860	AT5G58860:CYP86A1
ChipFIE_20029	Chr5	26634440	26634840	6.97141e-19	AT5G66700	AT5G66700	AT5G66700:HB53;AT5G66700:HB53
ChipFIE_17176	Chr5	8161960	8162530	7.00384e-19	AT5G24130	AT5G24130	AT5G24130:AT5G24130
ChipFIE_13402	Chr4	7304420	7305120	7.17062e-19	AT4G12290	AT4G12290	AT4G12290:AT4G12290;AT4G12290:AT4G12290
ChipFIE_10149	Chr3	8194650	8195030	7.18298e-19	AT3G23050	AT3G23050	AT3G23050:IAA7
ChipFIE_15696	Chr5	700090	701280	7.43962e-19	AT5G02990	AT5G02990	AT5G02990:AT5G02990
ChipFIE_14639	Chr4	14116990	14117390	7.49826e-19	AT4G28560	AT4G28560	AT4G28560:RIC7
ChipFIE_18901	Chr5	21048300	21049180	8.28647e-19	AT5G51800	AT5G51800	AT5G51800:AT5G51800;AT5G51800:AT5G51800
ChipFIE_18201	Chr5	17098090	17099160	8.30066e-19	AT5G42650		AT5G42650:AOS
ChipFIE_10100	Chr3	7933210	7933840	8.67322e-19	AT3G22410		AT3G22410:AT3G22410
ChipFIE_9687	Chr3	5952810	5953510	8.74914e-19	AT3G17390		AT3G17390:MTO3
ChipFIE_18560	Chr5	19030490	19030860	9.26689e-19
ChipFIE_10056	Chr3	7681090	7681660	9.30453e-19	AT3G21800	AT3G21800	AT3G21800:UGT71B8;AT3G21800:UGT71B8
ChipFIE_16368	Chr5	3845230	3845740	9.61784e-19	AT5G11930	AT5G11930	AT5G11930:AT5G11930
ChipFIE_2182	Chr1	10892720	10893240	9.63414e-19	AT1G30700	AT1G30700	AT1G30700:AT1G30700;AT1G30700:AT1G30700
ChipFIE_16903	Chr5	6661700	6662430	9.63629e-19	AT5G19700	AT5G19700	AT5G19700:AT5G19700
ChipFIE_19735	Chr5	25308730	25309090	1.0594e-18	AT5G63090		AT5G63090:LOB
ChipFIE_9997	Chr3	7366930	7368790	1.08563e-18	AT3G21010;AT3G21020	AT3G21020	AT3G21010:AT3G21010;AT3G21020:AT3G21020
ChipFIE_17959	Chr5	15615870	15616510	1.24751e-18	AT5G39010	AT5G39010	AT5G39010:AT5G39010
ChipFIE_7087	Chr2	13221330	13222010	1.35255e-18	AT2G31070		AT2G31070:TCP10
ChipFIE_14382	Chr4	12889210	12889970	1.40773e-18	AT4G25110		AT4G25110:AtMC2
ChipFIE_12543	Chr4	172330	172910	1.46946e-18	AT4G00390	AT4G00390	AT4G00390:AT4G00390
ChipFIE_17296	Chr5	8894750	8895530	1.57379e-18	AT5G25550		AT5G25550:AT5G25550
ChipFIE_1736	Chr1	8314820	8315440	1.57642e-18	AT1G23410	AT1G23410;AT1G23400	AT1G23410:AT1G23410;AT1G23400:CAF2
ChipFIE_6363	Chr2	9055490	9056410	1.5994e-18	AT2G21130	AT2G21130	AT2G21130:AT2G21130
ChipFIE_2752	Chr1	16837790	16838230	1.68508e-18	AT1G44350	AT1G44350	AT1G44350:ILL6;AT1G44350:ILL6
ChipFIE_5363	Chr2	518340	519280	1.76978e-18	AT2G02080		AT2G02080:AtIDD4
ChipFIE_15541	Chr5	14080	14390	2.07526e-18	AT5G01040		AT5G01040:LAC8
ChipFIE_17235	Chr5	8541630	8542180	2.18342e-18	AT5G24860	AT5G24860	AT5G24860:FPF1
ChipFIE_14187	Chr4	11929930	11930580	2.18383e-18	AT4G22690		AT4G22690:CYP706A1
ChipFIE_15689	Chr5	681390	682930	2.18703e-18	AT5G02920;AT5G02930	AT5G02930	AT5G02920:AT5G02920;AT5G02930:AT5G02930
ChipFIE_9231	Chr3	3949490	3950300	2.1967e-18	AT3G12430	AT3G12430	AT3G12430:AT3G12430;AT3G12430:AT3G12430
ChipFIE_9279	Chr3	4141840	4142660	2.32079e-18	AT3G12970	AT3G12970	AT3G12970:AT3G12970
ChipFIE_14765	Chr4	14826280	14827070	2.4825e-18	AT4G30280	AT4G30280	AT4G30280:XTH18
ChipFIE_19695	Chr5	25054610	25055680	2.54913e-18	AT5G62400	AT5G62400	AT5G62400:AT5G62400
ChipFIE_4428	Chr1	26666410	26666890	2.87502e-18	AT1G70720	AT1G70720	AT1G70720:AT1G70720;AT1G70720:AT1G70720
ChipFIE_2027	Chr1	10018260	10019150	2.91981e-18	AT1G28500	AT1G28500	AT1G28500:AT1G28500
ChipFIE_10120	Chr3	8025010	8026040	3.08397e-18	AT3G22700	AT3G22700	AT3G22700:AT3G22700
ChipFIE_1621	Chr1	7696750	7697280	3.089e-18	AT1G21910		AT1G21910:AT1G21910
ChipFIE_10131	Chr3	8084560	8085440	3.18529e-18	AT3G22840	AT3G22840	AT3G22840:ELIP1;AT3G22840:ELIP1
ChipFIE_10365	Chr3	9546260	9546770	3.44949e-18	AT3G26120	AT3G26120	AT3G26120:TEL1
ChipFIE_3337	Chr1	20560480	20561130	3.53612e-18	AT1G55110		AT1G55110:AtIDD7
ChipFIE_9154	Chr3	3596850	3597650	3.55921e-18	AT3G11430		AT3G11430:GPAT5
ChipFIE_6920	Chr2	12342730	12343270	3.60341e-18	AT2G28780	AT2G28780	AT2G28780:AT2G28780;AT2G28780:AT2G28780
ChipFIE_14661	Chr4	14240710	14241620	3.78329e-18	AT4G28840	AT4G28840	AT4G28840:AT4G28840
ChipFIE_18910	Chr5	21094810	21095400	3.79992e-18	AT5G51910		AT5G51910:AT5G51910
ChipFIE_9087	Chr3	3313800	3314250	3.80603e-18	AT3G10600	AT3G10600	AT3G10600:CAT7
ChipFIE_13993	Chr4	10760910	10761270	4.69662e-18	AT4G19800		AT4G19800:CHIC1
ChipFIE_18856	Chr5	20853030	20853510	4.8618e-18	AT5G51310		AT5G51310:AT5G51310
ChipFIE_3553	Chr1	21932910	21933440	5.58963e-18	AT1G59680	AT1G59680	AT1G59680:EDA1
ChipFIE_11462	Chr3	18882340	18883020	5.62608e-18	AT3G50800	AT3G50800	AT3G50800:AT3G50800
ChipFIE_19045	Chr5	21856920	21857780	6.04956e-18	AT5G53830	AT5G53830	AT5G53830:AT5G53830
ChipFIE_3237	Chr1	19980610	19981110	6.05082e-18	AT1G53540	AT1G53540	AT1G53540:AT1G53540;AT1G53540:AT1G53540
ChipFIE_19054	Chr5	21899620	21899990	6.09524e-18
ChipFIE_8614	Chr3	944310	944720	6.61437e-18	AT3G03760		AT3G03760:LBD20
ChipFIE_15817	Chr5	1216410	1216920	6.6312e-18	AT5G04340	AT5G04340	AT5G04340:ZAT6;AT5G04340:ZAT6
ChipFIE_20003	Chr5	26518480	26519360	7.04465e-18	AT5G66400	AT5G66400	AT5G66400:RAB18
ChipFIE_490	Chr1	2090870	2091510	7.76782e-18	AT1G06800	AT1G06800	AT1G06800:AT1G06800;AT1G06800:AT1G06800
ChipFIE_2529	Chr1	13281100	13282040	8.79871e-18
ChipFIE_12103	Chr3	21858850	21860090	8.79972e-18	AT3G59120	AT3G59120	AT3G59120:AT3G59120;AT3G59120:AT3G59120
ChipFIE_958	Chr1	4278290	4279170	8.81257e-18	AT1G12570		AT1G12570:AT1G12570
ChipFIE_9037	Chr3	3076800	3077210	9.45711e-18	AT3G10000	AT3G10000	AT3G10000:EDA31
ChipFIE_12365	Chr3	22951310	22952530	1.00285e-17	AT3G61970	AT3G61970	AT3G61970:NGA2
ChipFIE_16633	Chr5	5305230	5305770	1.03015e-17	AT5G16230;AT5G16235	AT5G16235	AT5G16230:AT5G16230;AT5G16235:AT5G16235;AT5G16235:AT5G16235
ChipFIE_17493	Chr5	10454610	10455190	1.03137e-17	AT5G28490	AT5G28490	AT5G28490:LSH1;AT5G28490:LSH1
ChipFIE_4227	Chr1	25669660	25670170	1.03298e-17	AT1G68460	AT1G68460	AT1G68460:ATIPT1;AT1G68460:ATIPT1
ChipFIE_16008	Chr5	2133870	2134870	1.09743e-17	AT5G06870	AT5G06870;AT5G06865	AT5G06870:PGIP2;AT5G06865:AT5G06865
ChipFIE_1538	Chr1	7330530	7331080	1.13505e-17	AT1G20990		AT1G20990:AT1G20990
ChipFIE_16867	Chr5	6479480	6480170	1.14835e-17	AT5G19260		AT5G19260:AT5G19260
ChipFIE_9086	Chr3	3310420	3311220	1.27134e-17	AT3G10590	AT3G10590	AT3G10590:AT3G10590;AT3G10590:AT3G10590
ChipFIE_4357	Chr1	26318500	26319030	1.48035e-17	AT1G69870		AT1G69870:AT1G69870
ChipFIE_1544	Chr1	7366750	7367230	1.53572e-17	AT1G21050	AT1G21050	AT1G21050:AT1G21050
ChipFIE_791	Chr1	3449700	3450130	1.61779e-17	AT1G10480	AT1G10480	AT1G10480:ZFP5;AT1G10480:ZFP5
ChipFIE_9224	Chr3	3923220	3923620	1.62007e-17		AT3G12300;AT3G12320	AT3G12300:AT3G12300;AT3G12320:AT3G12320
ChipFIE_6267	Chr2	8520540	8521310	1.62256e-17	AT2G19770	AT2G19770	AT2G19770:PRF5
ChipFIE_2601	Chr1	14158790	14159380	1.7097e-17	AT1G37130		AT1G37130:NIA2
ChipFIE_5241	Chr1	30267170	30267530	1.78025e-17		AT1G80490	AT1G80490:TPR1
ChipFIE_12147	Chr3	22055150	22055700	1.96088e-17	AT3G59710		AT3G59710:AT3G59710
ChipFIE_13978	Chr4	10646490	10647200	2.25846e-17	AT4G19520	AT4G19520	AT4G19520:AT4G19520
ChipFIE_7332	Chr2	14536100	14536700	2.25949e-17	AT2G34490		AT2G34490:CYP710A2
ChipFIE_5091	Chr1	29645950	29646650	2.32577e-17	AT1G78860		AT1G78860:AT1G78860
ChipFIE_19115	Chr5	22224860	22225560	2.49151e-17	AT5G54700	AT5G54700	AT5G54700:AT5G54700
ChipFIE_6582	Chr2	10237590	10238730	2.50903e-17	AT2G24080	AT2G24080	AT2G24080:AT2G24080;AT2G24080:AT2G24080
ChipFIE_4534	Chr1	27148670	27149640	2.51283e-17	AT1G72150		AT1G72150:PATL1
ChipFIE_14297	Chr4	12504360	12505240	2.60703e-17	AT4G24060		AT4G24060:AT4G24060
ChipFIE_16309	Chr5	3612700	3613500	2.90439e-17	AT5G11320	AT5G11320	AT5G11320:YUC4
ChipFIE_3996	Chr1	24442630	24443120	2.90878e-17	AT1G65730	AT1G65730	AT1G65730:YSL7;AT1G65730:YSL7
ChipFIE_18208	Chr5	17143210	17144070	2.91708e-17	AT5G42750	AT5G42750	AT5G42750:BKI1;AT5G42750:BKI1
ChipFIE_12556	Chr4	299010	299730	3.0038e-17	AT4G00730		AT4G00730:ANL2
ChipFIE_10061	Chr3	7709250	7709780	3.01169e-17	AT3G21890	AT3G21890	AT3G21890:AT3G21890
ChipFIE_18970	Chr5	21410700	21411490	3.03317e-17	AT5G52830	AT5G52830	AT5G52830:WRKY27
ChipFIE_16440	Chr5	4218880	4219720	3.03772e-17	AT5G13220	AT5G13220	AT5G13220:JAZ10
ChipFIE_8725	Chr3	1477680	1478510	3.11494e-17	AT3G05200		AT3G05200:ATL6
ChipFIE_17187	Chr5	8226130	8226750	3.22642e-17	AT5G24220		AT5G24220:AT5G24220
ChipFIE_13929	Chr4	10282710	10283410	3.22967e-17	AT4G18690	AT4G18690	AT4G18690:AT4G18690
ChipFIE_3548	Chr1	21910480	21911170	3.23123e-17	AT1G59640	AT1G59640	AT1G59640:ZCW32;AT1G59640:ZCW32
ChipFIE_8982	Chr3	2793100	2793590	3.23448e-17	AT3G09100	AT3G09100	AT3G09100:AT3G09100
ChipFIE_1825	Chr1	8850780	8851630	3.29892e-17	AT1G25250		AT1G25250:AtIDD16
ChipFIE_3856	Chr1	23753990	23754460	3.34049e-17	AT1G64030	AT1G64030	AT1G64030:AT1G64030
ChipFIE_9503	Chr3	5144420	5145060	3.44014e-17	AT3G15280;AT3G15290	AT3G15280;AT3G15290	AT3G15280:AT3G15280;AT3G15290:AT3G15290
ChipFIE_19597	Chr5	24609190	24610100	3.5245e-17	AT5G61160		AT5G61160:AACT1
ChipFIE_1419	Chr1	6784390	6785160	3.52971e-17	AT1G19620		AT1G19620:AT1G19620
ChipFIE_5967	Chr2	6492810	6493380	3.70137e-17	AT2G15020	AT2G15020	AT2G15020:AT2G15020
ChipFIE_15407	Chr4	17955490	17955920	3.92075e-17	AT4G38340		AT4G38340:AT4G38340
ChipFIE_243	Chr1	983010	983490	3.92651e-17	AT1G03870	AT1G03870	AT1G03870:FLA9;AT1G03870:FLA9
ChipFIE_772	Chr1	3362910	3363510	4.27273e-17	AT1G10270	AT1G10270	AT1G10270:GRP23
ChipFIE_11590	Chr3	19426640	19426990	4.45875e-17	AT3G52400	AT3G52400	AT3G52400:SYP122;AT3G52400:SYP122
ChipFIE_11897	Chr3	20989130	20990020	4.48625e-17	AT3G56670	AT3G56670	AT3G56670:AT3G56670
ChipFIE_13395	Chr4	7281300	7282040	4.4957e-17	AT4G12210	AT4G12210	AT4G12210:AT4G12210
ChipFIE_28	Chr1	104550	104940	4.64612e-17	AT1G01250		AT1G01250:AT1G01250
ChipFIE_4427	Chr1	26662650	26663420	4.82428e-17	AT1G70710	AT1G70710	AT1G70710:ATGH9B1
ChipFIE_10053	Chr3	7667730	7668530	5.5053e-17	AT3G21755;AT3G21760	AT3G21755	AT3G21755:AT3G21755;AT3G21760:AT3G21760;AT3G21755:AT3G21755
ChipFIE_2835	Chr1	17464500	17465220	5.6554e-17
ChipFIE_8099	Chr2	18391920	18393350	5.90378e-17	AT2G44560		AT2G44560:AtGH9B11
ChipFIE_9457	Chr3	5006580	5006960	5.94526e-17	AT3G14880	AT3G14880	AT3G14880:AT3G14880;AT3G14880:AT3G14880
ChipFIE_657	Chr1	2842010	2842590	5.95387e-17	AT1G08860	AT1G08860	AT1G08860:BON3
ChipFIE_6591	Chr2	10281970	10282770	6.0017e-17	AT2G24180	AT2G24180	AT2G24180:CYP71B6;AT2G24180:CYP71B6
ChipFIE_12207	Chr3	22327870	22328460	6.01132e-17
ChipFIE_16855	Chr5	6408260	6409130	6.01451e-17	AT5G19100		AT5G19100:AT5G19100
ChipFIE_9493	Chr3	5125220	5126050	6.01998e-17
ChipFIE_18318	Chr5	17756330	17756690	6.3608e-17	AT5G44120		AT5G44120:CRA1
ChipFIE_5768	Chr2	4311160	4312150	7.49126e-17	AT2G10940	AT2G10940	AT2G10940:AT2G10940
ChipFIE_16331	Chr5	3703080	3703530	7.72032e-17	AT5G11540		AT5G11540:AT5G11540
ChipFIE_8270	Chr2	19145690	19146400	7.89345e-17	AT2G46630	AT2G46630	AT2G46630:AT2G46630;AT2G46630:AT2G46630
ChipFIE_18477	Chr5	18651130	18652280	8.069e-17	AT5G45990	AT5G45990	AT5G45990:AT5G45990
ChipFIE_10051	Chr3	7664810	7665230	8.08051e-17	AT3G21750		AT3G21750:UGT71B1
ChipFIE_7225	Chr2	14029460	14029980	9.36135e-17	AT2G33070		AT2G33070:NSP2
ChipFIE_19426	Chr5	23765960	23766390	9.81017e-17	AT5G58860		AT5G58860:CYP86A1
ChipFIE_6077	Chr2	7317110	7317740	9.82411e-17	AT2G16890		AT2G16890:AT2G16890
ChipFIE_11881	Chr3	20909970	20910450	1.02981e-16	AT3G56400	AT3G56400	AT3G56400:WRKY70;AT3G56400:WRKY70
ChipFIE_15965	Chr5	1930950	1931660	1.03466e-16	AT5G06310;AT5G06320	AT5G06320	AT5G06310:AtPOT1b;AT5G06320:NHL3;AT5G06320:NHL3
ChipFIE_18338	Chr5	17830340	17830940	1.04932e-16	AT5G44260		AT5G44260:AT5G44260
ChipFIE_13354	Chr4	7024950	7025460	1.05638e-16	AT4G11650		AT4G11650:ATOSM34
ChipFIE_14821	Chr4	15055070	15055660	1.06776e-16	AT4G30940	AT4G30940	AT4G30940:AT4G30940;AT4G30940:AT4G30940
ChipFIE_5415	Chr2	876040	876650	1.08783e-16	AT2G03000		AT2G03000:AT2G03000
ChipFIE_4684	Chr1	27779060	27779610	1.17968e-16	AT1G73870	AT1G73870	AT1G73870:AT1G73870
ChipFIE_14219	Chr4	12067650	12068480	1.21262e-16	AT4G23020	AT4G23020	AT4G23020:AT4G23020
ChipFIE_746	Chr1	3244090	3244890	1.21765e-16	AT1G09960	AT1G09960	AT1G09960:SUT4
ChipFIE_506	Chr1	2143190	2143660	1.21935e-16	AT1G06980	AT1G06980	AT1G06980:AT1G06980;AT1G06980:AT1G06980
ChipFIE_16087	Chr5	2530860	2531330	1.4596e-16	AT5G07930	AT5G07930	AT5G07930:MCT2
ChipFIE_7852	Chr2	17239750	17240150	1.47165e-16	AT2G41370		AT2G41370:BOP2
ChipFIE_14162	Chr4	11767730	11768340	1.58952e-16	AT4G22250	AT4G22250	AT4G22250:AT4G22250;AT4G22250:AT4G22250
ChipFIE_6623	Chr2	10453960	10454470	1.78252e-16	AT2G24600	AT2G24600	AT2G24600:AT2G24600;AT2G24600:AT2G24600
ChipFIE_17272	Chr5	8778430	8778930	1.78307e-16	AT5G25290	AT5G25290	AT5G25290:AT5G25290
ChipFIE_5050	Chr1	29490930	29491870	1.785e-16	AT1G78390		AT1G78390:NCED9
ChipFIE_448	Chr1	1939850	1940560	1.78554e-16	AT1G06360	AT1G06360	AT1G06360:AT1G06360
ChipFIE_1630	Chr1	7732230	7732580	1.8745e-16	AT1G21975	AT1G21975	AT1G21975:AT1G21975
ChipFIE_16069	Chr5	2457570	2458200	1.9568e-16	AT5G07730		AT5G07730:AT5G07730
ChipFIE_13396	Chr4	7283230	7283790	1.9733e-16	AT4G12220	AT4G12220	AT4G12220:AT4G12220
ChipFIE_19391	Chr5	23605370	23605770	2.01265e-16	AT5G58400		AT5G58400:AT5G58400
ChipFIE_17402	Chr5	9667350	9667730	2.04259e-16	AT5G27370	AT5G27370	AT5G27370:AT5G27370;AT5G27370:AT5G27370
ChipFIE_15251	Chr4	17287730	17289070	2.12725e-16	AT4G36670		AT4G36670:AT4G36670
ChipFIE_4088	Chr1	24936910	24937250	2.26159e-16	AT1G66850	AT1G66850	AT1G66850:AT1G66850
ChipFIE_18540	Chr5	18932250	18932890	2.44665e-16	AT5G46660	AT5G46660	AT5G46660:AT5G46660;AT5G46660:AT5G46660
ChipFIE_12687	Chr4	960650	961900	2.44999e-16	AT4G02180		AT4G02180:AT4G02180
ChipFIE_12356	Chr3	22907380	22907940	2.45334e-16	AT3G61880	AT3G61880	AT3G61880:CYP78A9;AT3G61880:CYP78A9
ChipFIE_10019	Chr3	7456750	7457160	2.4567e-16	AT3G21240		AT3G21240:4CL2
ChipFIE_8552	Chr3	604810	605240	2.53273e-16	AT3G02790	AT3G02790;AT3G02780	AT3G02790:AT3G02790;AT3G02780:IPP2
ChipFIE_15304	Chr4	17524360	17524900	2.55912e-16	AT4G37240	AT4G37240	AT4G37240:AT4G37240
ChipFIE_3365	Chr1	20693130	20694080	2.62997e-16	AT1G55420	AT1G55420	AT1G55420:EDA11
ChipFIE_4453	Chr1	26761730	26762490	2.67141e-16	AT1G70980	AT1G70980	AT1G70980:SYNC3
ChipFIE_4122	Chr1	25126790	25127220	2.71394e-16	AT1G67160	AT1G67160;AT1G67170	AT1G67160:AT1G67160;AT1G67170:AT1G67170
ChipFIE_8821	Chr3	1982760	1983530	2.96052e-16	AT3G06460	AT3G06460	AT3G06460:AT3G06460;AT3G06460:AT3G06460
ChipFIE_4180	Chr1	25401550	25402260	3.27255e-16	AT1G67750	AT1G67750	AT1G67750:AT1G67750
ChipFIE_5072	Chr1	29578720	29579590	3.32211e-16
ChipFIE_13	Chr1	58070	58880	3.45596e-16	AT1G01120		AT1G01120:KCS1
ChipFIE_14560	Chr4	13712570	13714020	3.52572e-16	AT4G27420		AT4G27420:AT4G27420
ChipFIE_16103	Chr5	2614510	2614870	3.54413e-16
ChipFIE_6193	Chr2	8009730	8010320	3.54616e-16	AT2G18480		AT2G18480:AT2G18480
ChipFIE_11121	Chr3	17006890	17007350	3.54889e-16	AT3G46280		AT3G46280:AT3G46280
ChipFIE_12423	Chr3	23177240	23177690	3.72975e-16	AT3G62670		AT3G62670:ARR20
ChipFIE_9527	Chr3	5258700	5259110	3.73474e-16	AT3G15534	AT3G15534	AT3G15534:AT3G15534
ChipFIE_1436	Chr1	6839310	6840390	3.87501e-16	AT1G19790	AT1G19790	AT1G19790:SRS7
ChipFIE_18046	Chr5	16161870	16162230	3.88725e-16	AT5G40390		AT5G40390:SIP1
ChipFIE_1958	Chr1	9627570	9628280	4.12149e-16	AT1G27670		AT1G27670:AT1G27670
ChipFIE_12667	Chr4	844630	845270	4.19878e-16	AT4G01950		AT4G01950:GPAT3
ChipFIE_15982	Chr5	1994110	1994620	4.24328e-16	AT5G06530		AT5G06530:AT5G06530
ChipFIE_3251	Chr1	20049010	20049780	4.24757e-16	AT1G53700		AT1G53700:WAG1
ChipFIE_18746	Chr5	20075390	20076020	4.50856e-16	AT5G49490	AT5G49490	AT5G49490:AGL83;AT5G49490:AGL83
ChipFIE_15009	Chr4	16024260	16025140	4.51453e-16	AT4G33220		AT4G33220:PME44
ChipFIE_13361	Chr4	7077700	7078500	4.52051e-16	AT4G11750	AT4G11750	AT4G11750:AT4G11750;AT4G11750:AT4G11750
ChipFIE_16015	Chr5	2172290	2172730	4.80537e-16	AT5G07000		AT5G07000:ST2B
ChipFIE_94	Chr1	415120	415890	5.10161e-16	AT1G02190	AT1G02190	AT1G02190:AT1G02190;AT1G02190:AT1G02190
ChipFIE_7846	Chr2	17210630	17211170	5.86728e-16	AT2G41290		AT2G41290:AT2G41290
ChipFIE_19526	Chr5	24241330	24241990	5.86986e-16	AT5G60200		AT5G60200:AT5G60200
ChipFIE_9066	Chr3	3204290	3204670	6.04248e-16	AT3G10340		AT3G10340:PAL4
ChipFIE_13850	Chr4	9862740	9863250	6.3981e-16	AT4G17720		AT4G17720:AT4G17720
ChipFIE_7475	Chr2	15192450	15193030	6.54301e-16	AT2G36220	AT2G36220	AT2G36220:AT2G36220
ChipFIE_4485	Chr1	26938640	26939030	6.6008e-16	AT1G71520	AT1G71520	AT1G71520:AT1G71520;AT1G71520:AT1G71520
ChipFIE_7102	Chr2	13306650	13307340	6.92109e-16	AT2G31230	AT2G31230	AT2G31230:ATERF15;AT2G31230:ATERF15
ChipFIE_8185	Chr2	18820390	18820730	6.95649e-16	AT2G45680;AT2G45685	AT2G45685	AT2G45680:AT2G45680;AT2G45685:AT2G45685
ChipFIE_996	Chr1	4525530	4526300	7.26524e-16	AT1G13245	AT1G13245	AT1G13245:RTFL17
ChipFIE_12246	Chr3	22463000	22463620	7.97523e-16	AT3G60780		AT3G60780:AT3G60780
ChipFIE_12381	Chr3	23013900	23015070	8.28436e-16	AT3G62160		AT3G62160:AT3G62160
ChipFIE_2749	Chr1	16811100	16812880	8.29512e-16
ChipFIE_8157	Chr2	18698440	18699080	8.34857e-16	AT2G45360	AT2G45360	AT2G45360:AT2G45360
ChipFIE_2018	Chr1	9967600	9968330	8.8697e-16	AT1G28390	AT1G28390	AT1G28390:AT1G28390
ChipFIE_15556	Chr5	73850	74330	9.02414e-16	AT5G01190		AT5G01190:LAC10
ChipFIE_11431	Chr3	18745130	18745560	9.03577e-16	AT3G50510	AT3G50510	AT3G50510:LBD28;AT3G50510:LBD28
ChipFIE_2184	Chr1	10895250	10895740	9.04743e-16	AT1G30710	AT1G30710	AT1G30710:AT1G30710
ChipFIE_6357	Chr2	9026620	9027180	9.05263e-16	AT2G21040		AT2G21040:AT2G21040
ChipFIE_16051	Chr5	2368700	2369170	9.22807e-16	AT5G07480		AT5G07480:AT5G07480
ChipFIE_1842	Chr1	8934480	8935080	9.80728e-16	AT1G25440		AT1G25440:AT1G25440
ChipFIE_8315	Chr2	19307500	19308700	9.90815e-16	AT2G46990	AT2G46990	AT2G46990:IAA20
ChipFIE_9063	Chr3	3186370	3187110	1.01573e-15	AT3G10300	AT3G10300	AT3G10300:AT3G10300;AT3G10300:AT3G10300
ChipFIE_8290	Chr2	19214620	19215240	1.01703e-15	AT2G46760	AT2G46760	AT2G46760:AT2G46760
ChipFIE_15924	Chr5	1715890	1716890	1.04501e-15	AT5G05710;AT5G05720	AT5G05720;AT5G05700;AT5G05710	AT5G05710:AT5G05710;AT5G05720:AT5G05720;AT5G05700:ATE1;AT5G05710:AT5G05710
ChipFIE_7729	Chr2	16644290	16645070	1.1383e-15	AT2G39870		AT2G39870:AT2G39870
ChipFIE_15636	Chr5	435440	435840	1.16874e-15	AT5G02190		AT5G02190:PCS1
ChipFIE_855	Chr1	3778920	3779460	1.17023e-15	AT1G11260		AT1G11260:STP1
ChipFIE_13755	Chr4	9347570	9348180	1.29196e-15	AT4G16590		AT4G16590:ATCSLA01
ChipFIE_11804	Chr3	20551760	20552010	1.40855e-15	AT3G55430		AT3G55430:AT3G55430
ChipFIE_19863	Chr5	25902550	25903080	1.60458e-15	AT5G64790	AT5G64790	AT5G64790:AT5G64790
ChipFIE_16948	Chr5	6886800	6887550	1.65798e-15	AT5G20370	AT5G20370	AT5G20370:AT5G20370
ChipFIE_1543	Chr1	7346120	7346770	1.66008e-15	AT1G21010	AT1G21010	AT1G21010:AT1G21010
ChipFIE_14407	Chr4	13005560	13006640	1.67686e-15	AT4G25434;AT4G25435	AT4G25434;AT4G25435	AT4G25434:ATNUDT10;AT4G25435:AT4G25435
ChipFIE_15694	Chr5	697930	698740	1.68265e-15	AT5G02980	AT5G02980	AT5G02980:AT5G02980
ChipFIE_769	Chr1	3355720	3356690	1.68478e-15	AT1G10230;AT1G10240	AT1G10230	AT1G10230:ASK18;AT1G10240:FRS11;AT1G10230:ASK18
ChipFIE_1773	Chr1	8527870	8528580	1.71691e-15	AT1G24110	AT1G24110	AT1G24110:PER6;AT1G24110:PER6
ChipFIE_2468	Chr1	12661900	12662200	1.72891e-15	AT1G34580		AT1G34580:STP5
ChipFIE_37	Chr1	155150	156050	1.7361e-15	AT1G01420	AT1G01420	AT1G01420:UGT72B3
ChipFIE_6331	Chr2	8855360	8855860	1.95307e-15	AT2G20570	AT2G20570	AT2G20570:GPRI1;AT2G20570:GPRI1
ChipFIE_8134	Chr2	18583550	18584300	2.3867e-15	AT2G45050		AT2G45050:GATA-2
ChipFIE_3765	Chr1	23131280	23133100	2.38969e-15	AT1G62490;AT1G62500	AT1G62490;AT1G62500	AT1G62490:AT1G62490;AT1G62500:AT1G62500
ChipFIE_4869	Chr1	28608600	28609080	2.39595e-15	AT1G76250	AT1G76250	AT1G76250:AT1G76250;AT1G76250:AT1G76250
ChipFIE_2466	Chr1	12658030	12658330	2.43002e-15	AT1G34575		AT1G34575:AT1G34575
ChipFIE_15520	Chr4	18498200	18498680	2.48863e-15
ChipFIE_8146	Chr2	18645600	18646370	2.50061e-15	AT2G45220	AT2G45220	AT2G45220:AT2G45220;AT2G45220:AT2G45220
ChipFIE_3688	Chr1	22702290	22703160	2.60269e-15	AT1G61540	AT1G61540	AT1G61540:AT1G61540
ChipFIE_20076	Chr5	26854490	26854940	2.6144e-15	AT5G67300		AT5G67300:MYBR1
ChipFIE_15323	Chr4	17593270	17594560	2.75361e-15	AT4G37420	AT4G37420	AT4G37420:AT4G37420;AT4G37420:AT4G37420
ChipFIE_15996	Chr5	2069940	2070360	2.75882e-15	AT5G06710		AT5G06710:HAT14
ChipFIE_240	Chr1	970630	970970	2.76223e-15
ChipFIE_1642	Chr1	7801940	7802330	2.84782e-15	AT1G22110		AT1G22110:AT1G22110
ChipFIE_15615	Chr5	352490	352860	2.8837e-15
ChipFIE_14295	Chr4	12497290	12497700	2.9578e-15	AT4G24050		AT4G24050:AT4G24050
ChipFIE_7277	Chr2	14290980	14291510	2.96144e-15	AT2G33780		AT2G33780:AT2G33780
ChipFIE_4894	Chr1	28746850	28747520	2.96508e-15	AT1G76600	AT1G76600	AT1G76600:AT1G76600
ChipFIE_14154	Chr4	11733060	11733740	3.15394e-15	AT4G22160	AT4G22160;AT4G22150	AT4G22160:AT4G22160;AT4G22150:PUX3
ChipFIE_4829	Chr1	28429050	28429670	3.32441e-15	AT1G75710		AT1G75710:AT1G75710
ChipFIE_17954	Chr5	15608890	15609650	3.67837e-15	AT5G38990	AT5G38990	AT5G38990:AT5G38990;AT5G38990:AT5G38990
ChipFIE_5444	Chr2	999240	999620	3.68263e-15	AT2G03290	AT2G03290	AT2G03290:AT2G03290
ChipFIE_8362	Chr2	19506000	19506520	3.81892e-15	AT2G47540	AT2G47540	AT2G47540:AT2G47540;AT2G47540:AT2G47540
ChipFIE_16454	Chr5	4254760	4255230	3.8458e-15	AT5G13290	AT5G13290	AT5G13290:CRN
ChipFIE_20090	Chr5	26919010	26919530	3.86861e-15	AT5G67450		AT5G67450:AZF1
ChipFIE_4884	Chr1	28695870	28696510	3.87332e-15	AT1G76490	AT1G76490	AT1G76490:HMG1;AT1G76490:HMG1
ChipFIE_453	Chr1	1953810	1954220	4.20745e-15
ChipFIE_16538	Chr5	4733870	4734390	4.32586e-15	AT5G14690	AT5G14690	AT5G14690:AT5G14690;AT5G14690:AT5G14690
ChipFIE_8363	Chr2	19508950	19509550	4.35099e-15	AT2G47550	AT2G47550	AT2G47550:AT2G47550
ChipFIE_1085	Chr1	4990460	4990920	4.35627e-15	AT1G14580		AT1G14580:AT1G14580
ChipFIE_12539	Chr4	161440	162050	4.38379e-15	AT4G00360		AT4G00360:CYP86A2
ChipFIE_7500	Chr2	15332150	15332580	4.38507e-15	AT2G36560	AT2G36560	AT2G36560:AT2G36560
ChipFIE_16751	Chr5	5888850	5889450	4.56644e-15	AT5G17820		AT5G17820:AT5G17820
ChipFIE_11817	Chr3	20619620	20619960	4.57195e-15
ChipFIE_17218	Chr5	8410360	8410730	5.03583e-15	AT5G24580		AT5G24580:AT5G24580
ChipFIE_1566	Chr1	7454340	7455020	5.24046e-15	AT1G21310	AT1G21310	AT1G21310:ATEXT3
ChipFIE_7176	Chr2	13743340	13743960	5.58535e-15	AT2G32370		AT2G32370:HDG3
ChipFIE_14717	Chr4	14519780	14520430	5.99737e-15	AT4G29620	AT4G29620	AT4G29620:CDA2
ChipFIE_427	Chr1	1821180	1821680	6.00456e-15	AT1G06000		AT1G06000:AT1G06000
ChipFIE_7626	Chr2	16014160	16014700	6.38368e-15	AT2G38240	AT2G38240	AT2G38240:AT2G38240;AT2G38240:AT2G38240
ChipFIE_15525	Chr4	18526720	18527150	6.5655e-15	AT4G39950		AT4G39950:CYP79B2
ChipFIE_15327	Chr4	17618940	17619460	6.69925e-15	AT4G37480	AT4G37480	AT4G37480:AT4G37480
ChipFIE_5364	Chr2	520210	520670	6.70285e-15	AT2G02080		AT2G02080:AtIDD4
ChipFIE_1615	Chr1	7672620	7673260	6.70725e-15	AT1G21860		AT1G21860:sks7
ChipFIE_104	Chr1	464280	464590	6.71083e-15	AT1G02335		AT1G02335:GL22
ChipFIE_8596	Chr3	825310	826150	6.95483e-15	AT3G03470		AT3G03470:CYP89A9
ChipFIE_14635	Chr4	14089220	14089720	6.95855e-15	AT4G28520		AT4G28520:CRU3
ChipFIE_16857	Chr5	6414710	6415300	8.24376e-15	AT5G19120		AT5G19120:AT5G19120
ChipFIE_19150	Chr5	22389520	22389900	8.45761e-15	AT5G55180		AT5G55180:AT5G55180
ChipFIE_11428	Chr3	18729020	18729480	9.72821e-15	AT3G50470	AT3G50470	AT3G50470:HR3
ChipFIE_19678	Chr5	24995650	24996080	1.03806e-14		AT5G62230	AT5G62230:ERL1
ChipFIE_11445	Chr3	18821900	18822220	1.05277e-14
ChipFIE_17046	Chr5	7418370	7418870	1.06987e-14	AT5G22390		AT5G22390:AT5G22390
ChipFIE_14702	Chr4	14455560	14456070	1.07001e-14	AT4G29370	AT4G29370	AT4G29370:AT4G29370
ChipFIE_7851	Chr2	17238050	17238760	1.07113e-14	AT2G41370		AT2G41370:BOP2
ChipFIE_19180	Chr5	22564950	22565220	1.12863e-14	AT5G55750		AT5G55750:AT5G55750
ChipFIE_16416	Chr5	4087860	4088630	1.12873e-14	AT5G12940	AT5G12940	AT5G12940:AT5G12940;AT5G12940:AT5G12940
ChipFIE_11595	Chr3	19457600	19458460	1.12996e-14	AT3G52490		AT3G52490:AT3G52490
ChipFIE_2258	Chr1	11339050	11339590	1.1926e-14	AT1G31670		AT1G31670:AT1G31670
ChipFIE_16642	Chr5	5357320	5358450	1.25529e-14	AT5G16370	AT5G16370	AT5G16370:AAE5;AT5G16370:AAE5
ChipFIE_5828	Chr2	5051200	5051580	1.26591e-14	AT2G12462	AT2G12462	AT2G12462:AT2G12462;AT2G12462:AT2G12462
ChipFIE_17355	Chr5	9245800	9246320	1.34586e-14	AT5G26340		AT5G26340:MSS1
ChipFIE_8024	Chr2	18050870	18052060	1.34698e-14	AT2G43470	AT2G43470	AT2G43470:AT2G43470
ChipFIE_16749	Chr5	5877870	5878340	1.34742e-14	AT5G17800		AT5G17800:AtMYB56
ChipFIE_2298	Chr1	11595420	11595980	1.34854e-14	AT1G32190	AT1G32190	AT1G32190:AT1G32190;AT1G32190:AT1G32190
ChipFIE_1159	Chr1	5393400	5393700	1.35012e-14	AT1G15680	AT1G15680	AT1G15680:AT1G15680
ChipFIE_878	Chr1	3902020	3903080	1.36309e-14	AT1G11600	AT1G11600	AT1G11600:CYP77B1;AT1G11600:CYP77B1
ChipFIE_12446	Chr3	23266210	23266640	1.3635e-14	AT3G62950	AT3G62950	AT3G62950:AT3G62950
ChipFIE_5087	Chr1	29637810	29638230	1.41442e-14	AT1G78830		AT1G78830:AT1G78830
ChipFIE_3367	Chr1	20702170	20702920	1.42193e-14	AT1G55440		AT1G55440:AT1G55440
ChipFIE_18694	Chr5	19860660	19861150	1.57517e-14	AT5G48980	AT5G48980	AT5G48980:AT5G48980
ChipFIE_16795	Chr5	6035470	6035970	1.57698e-14	AT5G18255	AT5G18255	AT5G18255:AT5G18255
ChipFIE_19528	Chr5	24252160	24252940	1.59895e-14	AT5G60250	AT5G60250	AT5G60250:AT5G60250;AT5G60250:AT5G60250
ChipFIE_2186	Chr1	10898130	10898590	1.64564e-14	AT1G30720	AT1G30720	AT1G30720:AT1G30720
ChipFIE_12281	Chr3	22631210	22631900	1.67293e-14	AT3G61150		AT3G61150:HDG1
ChipFIE_925	Chr1	4137610	4137930	1.75292e-14	AT1G12200	AT1G12200	AT1G12200:AT1G12200;AT1G12200:AT1G12200
ChipFIE_16812	Chr5	6170200	6170620	1.80651e-14
ChipFIE_14181	Chr4	11900370	11901120	1.82115e-14	AT4G22600	AT4G22600	AT4G22600:AT4G22600
ChipFIE_18927	Chr5	21195120	21195530	1.85294e-14	AT5G52160	AT5G52160	AT5G52160:AT5G52160;AT5G52160:AT5G52160
ChipFIE_704	Chr1	3057360	3057870	1.92262e-14		AT1G09480	AT1G09480:AT1G09480
ChipFIE_14634	Chr4	14087270	14087820	1.9633e-14	AT4G28520	AT4G28520	AT4G28520:CRU3
ChipFIE_7893	Chr2	17437290	17437850	1.99792e-14	AT2G41800	AT2G41800	AT2G41800:AT2G41800;AT2G41800:AT2G41800
ChipFIE_3391	Chr1	20822260	20822730	2.00019e-14	AT1G55700		AT1G55700:AT1G55700
ChipFIE_10585	Chr3	10912270	10912850	2.14979e-14	AT3G28910		AT3G28910:MYB30
ChipFIE_8586	Chr3	765590	765970	2.15223e-14	AT3G03280	AT3G03280	AT3G03280:AT3G03280;AT3G03280:AT3G03280
ChipFIE_16407	Chr5	4062840	4063320	2.15434e-14	AT5G12870		AT5G12870:MYB46
ChipFIE_8427	Chr3	165520	166010	2.16499e-14	AT3G01430		AT3G01430:AT3G01430
ChipFIE_7911	Chr2	17526920	17527760	2.21842e-14	AT2G41990	AT2G41990	AT2G41990:AT2G41990
ChipFIE_5553	Chr2	1993490	1994000	2.23013e-14	AT2G05440		AT2G05440:AT2G05440
ChipFIE_8163	Chr2	18724150	18724590	2.26786e-14
ChipFIE_19508	Chr5	24159340	24159770	2.28109e-14	AT5G60000	AT5G60000	AT5G60000:AT5G60000;AT5G60000:AT5G60000
ChipFIE_6049	Chr2	7181350	7182320	2.28127e-14	AT2G16570	AT2G16570	AT2G16570:ATASE1
ChipFIE_15826	Chr5	1283200	1283920	2.33001e-14	AT5G04500	AT5G04500	AT5G04500:AT5G04500
ChipFIE_12470	Chr3	23359580	23359990	2.33262e-14	AT3G63230	AT3G63230	AT3G63230:AT3G63230
ChipFIE_4268	Chr1	25861380	25861890	2.33525e-14	AT1G68810		AT1G68810:AT1G68810
ChipFIE_10080	Chr3	7807490	7807960	2.44013e-14	AT3G22142	AT3G22142	AT3G22142:AT3G22142;AT3G22142:AT3G22142
ChipFIE_17349	Chr5	9197620	9198630	2.45492e-14	AT5G26250		AT5G26250:STP8
ChipFIE_19816	Chr5	25659470	25659890	2.67501e-14	AT5G64120		AT5G64120:PER71
ChipFIE_2513	Chr1	13115980	13116570	2.69661e-14	AT1G35560		AT1G35560:AT1G35560
ChipFIE_18003	Chr5	15875180	15876000	2.88902e-14	AT5G39650	AT5G39650	AT5G39650:AT5G39650
ChipFIE_13858	Chr4	9900550	9901440	2.90763e-14
ChipFIE_13593	Chr4	8453650	8454110	2.91087e-14	AT4G14740	AT4G14740	AT4G14740:AT4G14740
ChipFIE_10503	Chr3	10261660	10262040	2.91411e-14	AT3G27700	AT3G27700	AT3G27700:AT3G27700
ChipFIE_13990	Chr4	10739960	10740380	2.92196e-14	AT4G19740		AT4G19740:AT4G19740
ChipFIE_13626	Chr4	8634880	8635320	3.16146e-14	AT4G15120	AT4G15120	AT4G15120:DL3605W;AT4G15120:DL3605W
ChipFIE_11941	Chr3	21149140	21149740	3.29274e-14	AT3G57130		AT3G57130:BOP1
ChipFIE_16186	Chr5	2967130	2967910	3.39187e-14	AT5G09560	AT5G09560	AT5G09560:AT5G09560
ChipFIE_13963	Chr4	10499190	10499550	3.51804e-14	AT4G19200		AT4G19200:AT4G19200
ChipFIE_10331	Chr3	9370610	9371020	3.52193e-14	AT3G25710		AT3G25710:BHLH32
ChipFIE_8817	Chr3	1970270	1971000	3.52582e-14	AT3G06435;AT3G06437	AT3G06435	AT3G06435:AT3G06435;AT3G06437:AT3G06437
ChipFIE_4821	Chr1	28395930	28396330	3.52972e-14	AT1G75620		AT1G75620:AT1G75620
ChipFIE_18186	Chr5	17022180	17022560	3.8243e-14	AT5G42570	AT5G42570	AT5G42570:AT5G42570;AT5G42570:AT5G42570
ChipFIE_6716	Chr2	10993030	10993520	3.82851e-14	AT2G25770		AT2G25770:AT2G25770
ChipFIE_13823	Chr4	9738000	9738310	3.92419e-14	AT4G17453	AT4G17453	AT4G17453:AT4G17453
ChipFIE_17162	Chr5	8082840	8083560	3.98188e-14	AT5G23950	AT5G23950	AT5G23950:AT5G23950;AT5G23950:AT5G23950
ChipFIE_8810	Chr3	1928900	1929350	4.04389e-14	AT3G06360	AT3G06360	AT3G06360:AGP27
ChipFIE_18462	Chr5	18590220	18590700	4.36736e-14	AT5G45830		AT5G45830:DOG1
ChipFIE_18169	Chr5	16942810	16943360	4.37214e-14	AT5G42380	AT5G42380	AT5G42380:CML37;AT5G42380:CML37
ChipFIE_1666	Chr1	7899390	7899780	4.48684e-14	AT1G22370	AT1G22370	AT1G22370:AtUGT85A5;AT1G22370:AtUGT85A5
ChipFIE_12516	Chr4	80780	81220	4.61059e-14	AT4G00190		AT4G00190:PME38
ChipFIE_13614	Chr4	8542130	8542610	5.05602e-14	AT4G14940		AT4G14940:ATAO1
ChipFIE_1675	Chr1	7939920	7940510	5.36987e-14	AT1G22490	AT1G22490	AT1G22490:AT1G22490;AT1G22490:AT1G22490
ChipFIE_6027	Chr2	7044500	7045560	6.61832e-14	AT2G16260;AT2G16270	AT2G16260	AT2G16260:GR-RBP1;AT2G16270:AT2G16270
ChipFIE_3258	Chr1	20100150	20100510	6.62553e-14	AT1G53830		AT1G53830:ATPME2
ChipFIE_6521	Chr2	9864520	9865520	6.66175e-14	AT2G23170		AT2G23170:GH3.3
ChipFIE_5056	Chr1	29518370	29519320	6.66898e-14	AT1G78460	AT1G78460	AT1G78460:AT1G78460;AT1G78460:AT1G78460
ChipFIE_15219	Chr4	17119520	17119830	6.7706e-14	AT4G36170		AT4G36170:AT4G36170
ChipFIE_1306	Chr1	6174320	6174760	6.89111e-14
ChipFIE_16541	Chr5	4745690	4746090	7.18208e-14
ChipFIE_16601	Chr5	5153440	5154280	7.421e-14	AT5G15800	AT5G15800	AT5G15800:SEP1
ChipFIE_4599	Chr1	27400000	27400440	7.4312e-14	AT1G72810	AT1G72810	AT1G72810:AT1G72810
ChipFIE_256	Chr1	1028340	1029000	7.43921e-14	AT1G04000	AT1G04000	AT1G04000:AT1G04000;AT1G04000:AT1G04000
ChipFIE_2112	Chr1	10476010	10476230	7.68786e-14		AT1G29920	AT1G29920:CAB2
ChipFIE_18614	Chr5	19308730	19309350	8.97597e-14	AT5G47640	AT5G47640	AT5G47640:NF-YB2
ChipFIE_15174	Chr4	16923630	16924150	9.27856e-14	AT4G35700		AT4G35700:AT4G35700
ChipFIE_13757	Chr4	9349960	9350380	9.28852e-14	AT4G16600	AT4G16600	AT4G16600:DL4325W
ChipFIE_18799	Chr5	20467030	20467490	9.62305e-14	AT5G50300		AT5G50300:AT5G50300
ChipFIE_16648	Chr5	5378130	5378490	9.63335e-14	AT5G16460	AT5G16460	AT5G16460:AT5G16460;AT5G16460:AT5G16460
ChipFIE_11600	Chr3	19475100	19475460	9.64368e-14	AT3G52525	AT3G52525	AT3G52525:OFP6
ChipFIE_4660	Chr1	27650120	27650580	9.70452e-14	AT1G73560	AT1G73560	AT1G73560:AT1G73560
ChipFIE_17443	Chr5	9940570	9941200	1.02516e-13	AT5G27910	AT5G27910	AT5G27910:NF-YC8;AT5G27910:NF-YC8
ChipFIE_1684	Chr1	8032090	8033090	1.12361e-13	AT1G22710	AT1G22710	AT1G22710:SUC2;AT1G22710:SUC2
ChipFIE_10991	Chr3	16050160	16050650	1.13818e-13
ChipFIE_58	Chr1	256900	257540	1.13939e-13
ChipFIE_7387	Chr2	14795000	14795650	1.15537e-13	AT2G35100	AT2G35100	AT2G35100:ARAD1
ChipFIE_7203	Chr2	13928380	13929160	1.17813e-13	AT2G32830		AT2G32830:PHT5
ChipFIE_16126	Chr5	2689420	2690120	1.21918e-13	AT5G08360	AT5G08360	AT5G08360:AT5G08360
ChipFIE_7615	Chr2	15936050	15936520	1.22048e-13	AT2G38080		AT2G38080:IRX12
ChipFIE_3174	Chr1	19640970	19641410	1.23149e-13	AT1G52720	AT1G52720	AT1G52720:AT1G52720;AT1G52720:AT1G52720
ChipFIE_2692	Chr1	16184130	16184590	1.23279e-13	AT1G43040	AT1G43040	AT1G43040:AT1G43040
ChipFIE_6324	Chr2	8815920	8816250	1.30434e-13	AT2G20460		AT2G20460:AT2G20460
ChipFIE_15320	Chr4	17581180	17581780	1.3567e-13	AT4G37390		AT4G37390:BRU6
ChipFIE_789	Chr1	3442470	3442980	1.35813e-13	AT1G10470		AT1G10470:ARR4
ChipFIE_11340	Chr3	18250090	18250700	1.41612e-13	AT3G49220		AT3G49220:AT3G49220
ChipFIE_9177	Chr3	3712400	3712710	1.50042e-13	AT3G11740	AT3G11740	AT3G11740:AT3G11740;AT3G11740:AT3G11740
ChipFIE_8275	Chr2	19175680	19176420	1.502e-13	AT2G46685	AT2G46685	AT2G46685:MIR166A
ChipFIE_14619	Chr4	14022560	14023310	1.57123e-13	AT4G28330	AT4G28330	AT4G28330:AT4G28330
ChipFIE_17960	Chr5	15616960	15617660	1.5786e-13	AT5G39020	AT5G39020	AT5G39020:AT5G39020;AT5G39020:AT5G39020
ChipFIE_9099	Chr3	3379150	3380820	1.58026e-13	AT3G10800	AT3G10800	AT3G10800:BZIP28
ChipFIE_16160	Chr5	2865040	2865470	1.68314e-13	AT5G09210	AT5G09210	AT5G09210:AT5G09210
ChipFIE_15395	Chr4	17908990	17909860	1.80848e-13	AT4G38180	AT4G38180	AT4G38180:FRS5
ChipFIE_7822	Chr2	17106620	17107340	1.81037e-13	AT2G40990	AT2G40990	AT2G40990:AT2G40990
ChipFIE_2932	Chr1	18121570	18121970	1.81226e-13	AT1G48990	AT1G48990	AT1G48990:AT1G48990;AT1G48990:AT1G48990
ChipFIE_13419	Chr4	7406260	7406820	1.81304e-13	AT4G12480	AT4G12480	AT4G12480:pEARLI 1;AT4G12480:pEARLI 1
ChipFIE_697	Chr1	3019830	3020170	1.81415e-13	AT1G09350	AT1G09350	AT1G09350:AtGolS3;AT1G09350:AtGolS3
ChipFIE_7403	Chr2	14905710	14906350	1.81492e-13	AT2G35460	AT2G35460	AT2G35460:AT2G35460
ChipFIE_10054	Chr3	7675050	7676050	1.88956e-13	AT3G21780	AT3G21781	AT3G21780:UGT71B6;AT3G21781:AT3G21781
ChipFIE_9264	Chr3	4079050	4079620	1.89695e-13	AT3G12830	AT3G12830	AT3G12830:AT3G12830
ChipFIE_16744	Chr5	5859730	5860190	1.89763e-13	AT5G17750	AT5G17750	AT5G17750:AT5G17750
ChipFIE_19999	Chr5	26504650	26505020	2.01941e-13	AT5G66350		AT5G66350:SHI
ChipFIE_14719	Chr4	14523030	14523480	2.0215e-13	AT4G29630		AT4G29630:DESF
ChipFIE_1021	Chr1	4688260	4688680	2.02359e-13	AT1G13670	AT1G13670	AT1G13670:AT1G13670;AT1G13670:AT1G13670
ChipFIE_11825	Chr3	20671230	20671700	2.16419e-13	AT3G55700	AT3G55700	AT3G55700:AT3G55700;AT3G55700:AT3G55700
ChipFIE_6910	Chr2	12295380	12295870	2.18057e-13	AT2G28660	AT2G28660	AT2G28660:AT2G28660;AT2G28660:AT2G28660
ChipFIE_13493	Chr4	7912360	7912820	2.19263e-13	AT4G13600	AT4G13600	AT4G13600:AT4G13600;AT4G13600:AT4G13600
ChipFIE_18651	Chr5	19522440	19522870	2.28907e-13	AT5G48150		AT5G48150:PAT1
ChipFIE_13691	Chr4	8984950	8985280	2.45147e-13	AT4G15800	AT4G15800	AT4G15800:RALFL33;AT4G15800:RALFL33
ChipFIE_4651	Chr1	27627590	27628130	2.45186e-13	AT1G73470		AT1G73470:AT1G73470
ChipFIE_11848	Chr3	20768760	20769270	2.45398e-13	AT3G55970	AT3G55970	AT3G55970:JRG21;AT3G55970:JRG21
ChipFIE_1103	Chr1	5074230	5074540	2.45438e-13	AT1G14730		AT1G14730:AT1G14730
ChipFIE_6194	Chr2	8021560	8022230	2.46718e-13
ChipFIE_10727	Chr3	12450500	12451000	2.64843e-13	AT3G30775		AT3G30775:ERD5
ChipFIE_5043	Chr1	29464050	29464470	2.65114e-13	AT1G78310		AT1G78310:AT1G78310
ChipFIE_12349	Chr3	22880750	22881260	2.66635e-13	AT3G61820		AT3G61820:AT3G61820
ChipFIE_16595	Chr5	5095570	5096490	2.7196e-13	AT5G15660	AT5G15660	AT5G15660:AT5G15660
ChipFIE_12340	Chr3	22855970	22856540	2.74256e-13	AT3G61740		AT3G61740:SDG14
ChipFIE_9856	Chr3	6699380	6699760	2.74535e-13	AT3G19330	AT3G19330	AT3G19330:AT3G19330;AT3G19330:AT3G19330
ChipFIE_12190	Chr3	22254830	22255820	2.75983e-13	AT3G60220		AT3G60220:ATL4
ChipFIE_9085	Chr3	3308600	3309550	2.88991e-13	AT3G10585	AT3G10585	AT3G10585:AT3G10585
ChipFIE_17793	Chr5	14255380	14255760	2.91732e-13	AT5G36220		AT5G36220:CYP81D1
ChipFIE_1367	Chr1	6473280	6474070	2.92028e-13	AT1G18770	AT1G18770	AT1G18770:AT1G18770
ChipFIE_8668	Chr3	1156970	1157850	2.97921e-13	AT3G04360	AT3G04350	AT3G04360:AT3G04360;AT3G04350:AT3G04350
ChipFIE_13704	Chr4	9046540	9046910	3.00878e-13	AT4G15960		AT4G15960:AT4G15960
ChipFIE_5086	Chr1	29634870	29635650	3.01013e-13	AT1G78820	AT1G78820	AT1G78820:AT1G78820;AT1G78820:AT1G78820
ChipFIE_1587	Chr1	7549530	7550170	3.60281e-13	AT1G21540		AT1G21540:AMPBP9
ChipFIE_16282	Chr5	3403820	3404500	3.67658e-13	AT5G10770		AT5G10770:AT5G10770
ChipFIE_4095	Chr1	24978060	24978590	3.70806e-13	AT1G66950	AT1G66950	AT1G66950:PDR11
ChipFIE_12204	Chr3	22321600	22322060	3.90584e-13	AT3G60390		AT3G60390:HAT3
ChipFIE_4812	Chr1	28351730	28352080	3.90977e-13	AT1G75520		AT1G75520:SRS5
ChipFIE_1318	Chr1	6239990	6240890	3.95903e-13	AT1G18140		AT1G18140:LAC1
ChipFIE_8196	Chr2	18854720	18855350	4.20115e-13	AT2G45780	AT2G45780	AT2G45780:AT2G45780
ChipFIE_11544	Chr3	19215130	19215530	4.45352e-13	AT3G51810		AT3G51810:EM1
ChipFIE_3858	Chr1	23756310	23756890	4.45798e-13	AT1G64035		AT1G64035:AT1G64035
ChipFIE_1921	Chr1	9388960	9389650	4.46245e-13	AT1G27040		AT1G27040:AT1G27040
ChipFIE_12734	Chr4	1242970	1243330	4.70805e-13	AT4G02780		AT4G02780:GA1
ChipFIE_10653	Chr3	11648280	11649180	4.71274e-13	AT3G29770	AT3G29770	AT3G29770:MES11
ChipFIE_7788	Chr2	16916340	16916630	4.71744e-13	AT2G40500	AT2G40500	AT2G40500:AT2G40500;AT2G40500:AT2G40500
ChipFIE_6993	Chr2	12709790	12710310	4.72214e-13	AT2G29750	AT2G29750	AT2G29750:UGT71C1;AT2G29750:UGT71C1
ChipFIE_4426	Chr1	26656190	26656570	4.72686e-13	AT1G70700		AT1G70700:TIFY7
ChipFIE_16123	Chr5	2680450	2680900	4.80666e-13	AT5G08330	AT5G08330	AT5G08330:AT5G08330
ChipFIE_17020	Chr5	7264680	7265230	4.83717e-13	AT5G21280		AT5G21280:AT5G21280
ChipFIE_18463	Chr5	18590950	18591390	5.93777e-13	AT5G45830	AT5G45830	AT5G45830:DOG1;AT5G45830:DOG1
ChipFIE_16106	Chr5	2622160	2622600	6.39195e-13	AT5G08150	AT5G08150	AT5G08150:AT5G08150;AT5G08150:AT5G08150
ChipFIE_7942	Chr2	17658180	17658720	6.39828e-13	AT2G42410	AT2G42410	AT2G42410:ZFP11;AT2G42410:ZFP11
ChipFIE_16708	Chr5	5647420	5647810	6.527e-13	AT5G17165	AT5G17165	AT5G17165:AT5G17165
ChipFIE_5984	Chr2	6664690	6665350	6.53345e-13	AT2G15318	AT2G15318	AT2G15318:AT2G15318
ChipFIE_12707	Chr4	1060160	1060680	6.61262e-13	AT4G02410		AT4G02410:AT4G02410
ChipFIE_18752	Chr5	20091980	20092770	6.8587e-13	AT5G49520		AT5G49520:WRKY48
ChipFIE_8368	Chr2	19541040	19541570	6.91638e-13	AT2G47650	AT2G47650	AT2G47650:UXS4
ChipFIE_3863	Chr1	23785350	23786580	6.92319e-13	AT1G64080		AT1G64080:AT1G64080
ChipFIE_16166	Chr5	2906380	2907120	6.95333e-13	AT5G09360		AT5G09360:LAC14
ChipFIE_7812	Chr2	17063320	17064140	6.96016e-13	AT2G40900		AT2G40900:AT2G40900
ChipFIE_4699	Chr1	27830070	27830390	6.967e-13	AT1G74000		AT1G74000:SS3
ChipFIE_14827	Chr4	15079400	15079930	7.22022e-13	AT4G30980		AT4G30980:AT4G30980
ChipFIE_15984	Chr5	2010320	2010630	7.51678e-13	AT5G06570		AT5G06570:AT5G06570
ChipFIE_6195	Chr2	8027040	8027970	7.73673e-13	AT2G18500	AT2G18500	AT2G18500:OFP7;AT2G18500:OFP7
ChipFIE_8145	Chr2	18644460	18644870	7.74187e-13	AT2G45220		AT2G45220:AT2G45220
ChipFIE_3757	Chr1	23103030	23103440	7.74945e-13	AT1G62420		AT1G62420:AT1G62420
ChipFIE_9235	Chr3	3954930	3955330	7.76142e-13	AT3G12460	AT3G12460	AT3G12460:AT3G12460;AT3G12460:AT3G12460
ChipFIE_10357	Chr3	9496440	9497000	8.12153e-13	AT3G25950		AT3G25950:AT3G25950
ChipFIE_14680	Chr4	14349010	14349470	8.34558e-13	AT4G29110		AT4G29110:AT4G29110
ChipFIE_4074	Chr1	24883560	24884390	8.42563e-13	AT1G66725	AT1G66725	AT1G66725:MIR163
ChipFIE_6767	Chr2	11283000	11284030	8.62135e-13	AT2G26530	AT2G26530	AT2G26530:AR781;AT2G26530:AR781
ChipFIE_3341	Chr1	20584400	20585250	8.65125e-13	AT1G55175;AT1G55180		AT1G55175:AT1G55175;AT1G55180:PLDEPSILON
ChipFIE_11793	Chr3	20476440	20477030	8.99673e-13
ChipFIE_11653	Chr3	19714420	19714790	9.00546e-13	AT3G53190		AT3G53190:AT3G53190
ChipFIE_7624	Chr2	16011570	16012030	9.18828e-13	AT2G38230	AT2G38230	AT2G38230:PDX1.1;AT2G38230:PDX1.1
ChipFIE_2077	Chr1	10288740	10289780	9.32965e-13	AT1G29395	AT1G29395	AT1G29395:COR414-TM1
ChipFIE_9273	Chr3	4109930	4110640	9.97302e-13	AT3G12910		AT3G12910:AT3G12910
ChipFIE_1025	Chr1	4702870	4703410	9.98265e-13	AT1G13710		AT1G13710:CYP78A5
ChipFIE_9366	Chr3	4576260	4577230	1.042e-12	AT3G13890		AT3G13890:ATMYB26
ChipFIE_8436	Chr3	202200	202860	1.06579e-12	AT3G01513	AT3G01513	AT3G01513:AT3G01513
ChipFIE_2014	Chr1	9956360	9956930	1.06681e-12	AT1G28370	AT1G28370	AT1G28370:ERF11;AT1G28370:ERF11
ChipFIE_4570	Chr1	27310900	27311500	1.08679e-12	AT1G72520		AT1G72520:AT1G72520
ChipFIE_917	Chr1	4107740	4108130	1.09772e-12	AT1G12110		AT1G12110:NRT1.1
ChipFIE_9551	Chr3	5351150	5351560	1.123e-12	AT3G15820	AT3G15820	AT3G15820:AT3G15820;AT3G15820:AT3G15820
ChipFIE_8221	Chr2	18963140	18963560	1.16692e-12	AT2G46160	AT2G46160	AT2G46160:AT2G46160;AT2G46160:AT2G46160
ChipFIE_7501	Chr2	15357620	15358330	1.20307e-12	AT2G36640		AT2G36640:ATECP63
ChipFIE_15770	Chr5	1016330	1017380	1.20316e-12	AT5G03820	AT5G03820	AT5G03820:AT5G03820
ChipFIE_3986	Chr1	24400470	24400850	1.20423e-12	AT1G65620		AT1G65620:AS2
ChipFIE_3927	Chr1	24102910	24103700	1.22589e-12	AT1G64870	AT1G64870	AT1G64870:AT1G64870
ChipFIE_19057	Chr5	21907540	21908290	1.2276e-12	AT5G53960	AT5G53960	AT5G53960:AT5G53960
ChipFIE_15663	Chr5	555990	556700	1.22877e-12	AT5G02500	AT5G02500	AT5G02500:HSC70-1
ChipFIE_4886	Chr1	28701530	28701930	1.22994e-12
ChipFIE_4444	Chr1	26725790	26726280	1.23111e-12	AT1G70890		AT1G70890:MLP43
ChipFIE_3443	Chr1	21136950	21137420	1.23198e-12	AT1G56430	AT1G56430	AT1G56430:NAS4;AT1G56430:NAS4
ChipFIE_3850	Chr1	23728500	23729110	1.29077e-12	AT1G63930		AT1G63930:AT1G63930
ChipFIE_16622	Chr5	5252550	5253190	1.32103e-12	AT5G16080		AT5G16080:AtCXE17
ChipFIE_13959	Chr4	10482230	10482940	1.33019e-12	AT4G19170		AT4G19170:NCED4
ChipFIE_17815	Chr5	14643880	14644660	1.37514e-12	AT5G37060		AT5G37060:CHX24
ChipFIE_16373	Chr5	3863270	3863610	1.37606e-12	AT5G11970	AT5G11970	AT5G11970:AT5G11970;AT5G11970:AT5G11970
ChipFIE_15702	Chr5	730480	731230	1.37644e-12	AT5G03110	AT5G03110	AT5G03110:AT5G03110;AT5G03110:AT5G03110
ChipFIE_11577	Chr3	19372950	19373580	1.37736e-12	AT3G52240		AT3G52240:AT3G52240
ChipFIE_5055	Chr1	29517370	29518140	1.37775e-12	AT1G78450	AT1G78450	AT1G78450:AT1G78450
ChipFIE_1520	Chr1	7238730	7239430	1.41152e-12	AT1G20823	AT1G20823	AT1G20823:AT1G20823
ChipFIE_10623	Chr3	11278400	11278960	1.4483e-12	AT3G29370	AT3G29370	AT3G29370:AT3G29370
ChipFIE_4677	Chr1	27747500	27748000	1.45618e-12	AT1G73805		AT1G73805:AT1G73805
ChipFIE_3751	Chr1	23072570	23073180	1.45755e-12	AT1G62370	AT1G62370	AT1G62370:AT1G62370
ChipFIE_7668	Chr2	16291410	16291970	1.466e-12	AT2G39010	AT2G39010	AT2G39010:PIP2E
ChipFIE_1755	Chr1	8405650	8406350	1.46738e-12	AT1G23770	AT1G23770	AT1G23770:AT1G23770
ChipFIE_17484	Chr5	10294800	10295120	1.50022e-12	AT5G28300	AT5G28300	AT5G28300:AT5G28300;AT5G28300:AT5G28300
ChipFIE_15786	Chr5	1080190	1081150	1.50162e-12	AT5G04010	AT5G04010	AT5G04010:AT5G04010
ChipFIE_5910	Chr2	5925300	5925650	1.81391e-12	AT2G14080	AT2G14080	AT2G14080:AT2G14080;AT2G14080:AT2G14080
ChipFIE_2176	Chr1	10868470	10869280	1.81561e-12	AT1G30650	AT1G30650	AT1G30650:WRKY14;AT1G30650:WRKY14
ChipFIE_5322	Chr2	272600	273040	1.81905e-12	AT2G01600		AT2G01600:AT2G01600
ChipFIE_14145	Chr4	11669230	11669600	1.88091e-12	AT4G22020	AT4G22020	AT4G22020:AT4G22020
ChipFIE_11327	Chr3	18155380	18156240	1.88266e-12	AT3G48980	AT3G48980	AT3G48980:AT3G48980
ChipFIE_7940	Chr2	17648070	17648600	1.88442e-12	AT2G42380		AT2G42380:BZIP34
ChipFIE_14130	Chr4	11621580	11622000	1.95879e-12	AT4G21903		AT4G21903:AT4G21903
ChipFIE_5431	Chr2	961080	962090	1.96061e-12	AT2G03170	AT2G03170	AT2G03170:ASK14
ChipFIE_3074	Chr1	19041460	19041840	1.96244e-12	AT1G51355	AT1G51355	AT1G51355:AT1G51355;AT1G51355:AT1G51355
ChipFIE_1119	Chr1	5168620	5169190	1.96426e-12	AT1G15000	AT1G15000	AT1G15000:scpl50;AT1G15000:scpl50
ChipFIE_8184	Chr2	18814190	18814550	2.11812e-12
ChipFIE_7269	Chr2	14250070	14250810	2.17056e-12	AT2G33680		AT2G33680:AT2G33680
ChipFIE_2484	Chr1	12896850	12897440	2.17257e-12	AT1G35210	AT1G35210	AT1G35210:AT1G35210
ChipFIE_8176	Chr2	18790520	18790780	2.20767e-12	AT2G45600		AT2G45600:AT2G45600
ChipFIE_128	Chr1	565270	565660	2.20971e-12	AT1G02640		AT1G02640:BXL2
ChipFIE_9143	Chr3	3557440	3558210	2.22927e-12	AT3G11340		AT3G11340:AT3G11340
ChipFIE_11904	Chr3	21001270	21002150	2.5335e-12	AT3G56700	AT3G56700	AT3G56700:FAR6
ChipFIE_1922	Chr1	9393320	9393660	2.54848e-12	AT1G27050		AT1G27050:ATHB54
ChipFIE_16962	Chr5	6981500	6981930	2.55376e-12	AT5G20635	AT5G20635	AT5G20635:AT5G20635;AT5G20635:AT5G20635
ChipFIE_10023	Chr3	7473000	7473400	2.55611e-12
ChipFIE_4041	Chr1	24748370	24748960	2.5865e-12	AT1G66350	AT1G66350	AT1G66350:RGL1;AT1G66350:RGL1
ChipFIE_5677	Chr2	3359080	3359300	2.96254e-12	AT2G07798		AT2G07798:AT2G07798
ChipFIE_18332	Chr5	17810410	17810740	3.03438e-12	AT5G44220	AT5G44220	AT5G44220:AT5G44220
ChipFIE_17575	Chr5	11615310	11615640	3.03716e-12	AT5G30500	AT5G30500	AT5G30500:AT5G30500
ChipFIE_1142	Chr1	5273930	5274660	3.03824e-12	AT1G15320;AT1G15330	AT1G15320;AT1G15330	AT1G15320:AT1G15320;AT1G15330:AT1G15330
ChipFIE_16131	Chr5	2733150	2733550	3.03994e-12	AT5G08460	AT5G08460	AT5G08460:AT5G08460
ChipFIE_19837	Chr5	25763680	25764060	3.08292e-12	AT5G64430	AT5G64430	AT5G64430:AT5G64430;AT5G64430:AT5G64430
ChipFIE_9152	Chr3	3592510	3592850	3.14105e-12	AT3G11420		AT3G11420:AT3G11420
ChipFIE_3262	Chr1	20154480	20155140	3.14391e-12	AT1G54000		AT1G54000:AT1G54000
ChipFIE_1716	Chr1	8228740	8229160	3.14678e-12	AT1G23200		AT1G23200:AT1G23200
ChipFIE_12518	Chr4	85630	85990	3.19179e-12	AT4G00210		AT4G00210:LBD31
ChipFIE_11837	Chr3	20721160	20721780	3.24637e-12	AT3G55850		AT3G55850:LAF3
ChipFIE_542	Chr1	2269800	2270250	3.38685e-12	AT1G07390	AT1G07390	AT1G07390:AtRLP1
ChipFIE_491	Chr1	2092280	2092750	3.38992e-12	AT1G06810	AT1G06810	AT1G06810:AT1G06810
ChipFIE_398	Chr1	1691650	1692120	3.393e-12	AT1G05650	AT1G05650	AT1G05650:AT1G05650;AT1G05650:AT1G05650
ChipFIE_4498	Chr1	26993000	26993570	3.40752e-12	AT1G71770	AT1G71770	AT1G71770:PAB5
ChipFIE_15916	Chr5	1672310	1672770	3.77226e-12	AT5G05600	AT5G05600	AT5G05600:AT5G05600;AT5G05600:AT5G05600
ChipFIE_15132	Chr4	16708530	16708920	3.77567e-12	AT4G35100	AT4G35100	AT4G35100:PIP3
ChipFIE_14521	Chr4	13493790	13494170	3.78272e-12	AT4G26820	AT4G26820	AT4G26820:AT4G26820;AT4G26820:AT4G26820
ChipFIE_11779	Chr3	20416480	20417220	4.08228e-12	AT3G55090		AT3G55090:AT3G55090
ChipFIE_6641	Chr2	10574040	10574480	4.08595e-12	AT2G24810	AT2G24810	AT2G24810:AT2G24810;AT2G24810:AT2G24810
ChipFIE_15941	Chr5	1792370	1792840	4.0891e-12	AT5G05965	AT5G05965	AT5G05965:AT5G05965
ChipFIE_13942	Chr4	10383790	10384160	4.09279e-12	AT4G18960		AT4G18960:AG
ChipFIE_4861	Chr1	28580740	28581330	4.09648e-12	AT1G76160	AT1G76160	AT1G76160:sks5
ChipFIE_2183	Chr1	10893510	10894090	4.10018e-12	AT1G30700		AT1G30700:AT1G30700
ChipFIE_14853	Chr4	15211780	15212120	4.10314e-12
ChipFIE_7017	Chr2	12822500	12822980	4.32602e-12	AT2G30040		AT2G30040:MAPKKK14
ChipFIE_6509	Chr2	9813050	9813460	4.3299e-12	AT2G23060		AT2G23060:AT2G23060
ChipFIE_14430	Chr4	13068180	13068530	4.40709e-12	AT4G25620		AT4G25620:AT4G25620
ChipFIE_8473	Chr3	324000	325100	4.41102e-12	AT3G01950;AT3G01960	AT3G01960;AT3G01950;AT3G01961	AT3G01950:AT3G01950;AT3G01960:AT3G01960;AT3G01950:AT3G01950;AT3G01961:AT3G01961
ChipFIE_3766	Chr1	23151920	23152420	4.41496e-12	AT1G62540	AT1G62540	AT1G62540:FMO GS-OX2;AT1G62540:FMO GS-OX2
ChipFIE_2758	Chr1	16888070	16888400	4.41891e-12	AT1G44740		AT1G44740:AT1G44740
ChipFIE_19308	Chr5	23255410	23255910	4.41968e-12	AT5G57390		AT5G57390:AIL5
ChipFIE_2538	Chr1	13364470	13365050	4.57938e-12	AT1G35910	AT1G35910	AT1G35910:AT1G35910;AT1G35910:AT1G35910
ChipFIE_15370	Chr4	17813330	17815020	4.67192e-12	AT4G37890;AT4G37895	AT4G37895;AT4G37890	AT4G37890:EDA40;AT4G37895:AT4G37895;AT4G37890:EDA40
ChipFIE_4297	Chr1	25985330	25986670	4.70091e-12	AT1G69120	AT1G69120	AT1G69120:AP1
ChipFIE_3276	Chr1	20206990	20207500	4.70509e-12	AT1G54120	AT1G54120	AT1G54120:AT1G54120
ChipFIE_15608	Chr5	313930	314240	4.99477e-12	AT5G01820		AT5G01820:ATSR1
ChipFIE_31	Chr1	113530	113790	5.00317e-12	AT1G01280		AT1G01280:CYP703A2
ChipFIE_17016	Chr5	7255320	7255990	5.58649e-12	AT5G21950	AT5G21950	AT5G21950:AT5G21950
ChipFIE_18217	Chr5	17199340	17199820	5.65673e-12	AT5G42900	AT5G42900	AT5G42900:AT5G42900
ChipFIE_5413	Chr2	859360	859910	5.66174e-12	AT2G02955	AT2G02955	AT2G02955:MEE12
ChipFIE_16908	Chr5	6693070	6693820	5.83501e-12	AT5G19810	AT5G19810	AT5G19810:AT5G19810;AT5G19810:AT5G19810
ChipFIE_4470	Chr1	26830660	26831000	5.84017e-12	AT1G71170	AT1G71170	AT1G71170:AT1G71170
ChipFIE_13911	Chr4	10216150	10216450	6.17756e-12	AT4G18520		AT4G18520:AT4G18520
ChipFIE_14895	Chr4	15400730	15401430	6.21488e-12	AT4G31830	AT4G31830	AT4G31830:AT4G31830
ChipFIE_19446	Chr5	23836730	23837240	6.25423e-12	AT5G59040	AT5G59040	AT5G59040:COPT3;AT5G59040:COPT3
ChipFIE_5148	Chr1	29878890	29879260	6.37735e-12	AT1G79430	AT1G79430	AT1G79430:APL
ChipFIE_16270	Chr5	3358900	3359440	6.70673e-12	AT5G10625	AT5G10625	AT5G10625:AT5G10625;AT5G10625:AT5G10625
ChipFIE_1205	Chr1	5608750	5609470	6.71263e-12	AT1G16410	AT1G16410	AT1G16410:CYP79F1
ChipFIE_19425	Chr5	23764650	23765190	7.4329e-12	AT5G58850		AT5G58850:MYB119
ChipFIE_19957	Chr5	26331090	26331800	7.43937e-12	AT5G65800		AT5G65800:ACS5
ChipFIE_3798	Chr1	23337310	23337680	7.44589e-12	AT1G62990	AT1G62990	AT1G62990:KNAT7
ChipFIE_13821	Chr4	9727780	9728470	7.45437e-12	AT4G17440	AT4G17440	AT4G17440:DL4755W;AT4G17440:DL4755W
ChipFIE_18350	Chr5	17861930	17862290	7.53894e-12	AT5G44345	AT5G44345	AT5G44345:AT5G44345
ChipFIE_13263	Chr4	6464190	6464680	7.54554e-12	AT4G10450	AT4G10450	AT4G10450:AT4G10450
ChipFIE_17173	Chr5	8150560	8150950	7.85427e-12	AT5G24100		AT5G24100:AT5G24100
ChipFIE_7300	Chr2	14393270	14393710	7.89561e-12	AT2G34110;AT2G34080		AT2G34110:AT2G34110;AT2G34080:AT2G34080
ChipFIE_5249	Chr1	30293560	30294200	7.90249e-12	AT1G80580	AT1G80580	AT1G80580:AT1G80580;AT1G80580:AT1G80580
ChipFIE_2144	Chr1	10711130	10711440	7.90939e-12	AT1G30350		AT1G30350:AT1G30350
ChipFIE_8959	Chr3	2696210	2696580	7.9563e-12	AT3G08860		AT3G08860:AT3G08860
ChipFIE_18319	Chr5	17757140	17757400	7.98629e-12	AT5G44120		AT5G44120:CRA1
ChipFIE_13666	Chr4	8852860	8853200	8.42061e-12	AT4G15490		AT4G15490:UGT84A3
ChipFIE_12240	Chr3	22444960	22445320	8.42793e-12	AT3G60730	AT3G60730	AT3G60730:AT3G60730;AT3G60730:AT3G60730
ChipFIE_4941	Chr1	28953120	28953460	8.46478e-12	AT1G77060	AT1G77060	AT1G77060:AT1G77060;AT1G77060:AT1G77060
ChipFIE_18180	Chr5	16994240	16994740	8.47557e-12	AT5G42500	AT5G42500	AT5G42500:AT5G42500;AT5G42500:AT5G42500
ChipFIE_13469	Chr4	7758230	7758950	8.48291e-12	AT4G13340	AT4G13340	AT4G13340:AT4G13340
ChipFIE_15669	Chr5	594380	594710	8.52898e-12	AT5G02640	AT5G02640	AT5G02640:AT5G02640;AT5G02640:AT5G02640
ChipFIE_48	Chr1	220390	221030	8.53635e-12	AT1G01600		AT1G01600:CYP86A4
ChipFIE_13576	Chr4	8368850	8369230	9.3641e-12	AT4G14580	AT4G14580	AT4G14580:CIPK4
ChipFIE_8384	Chr2	19607960	19608550	9.69855e-12	AT2G47890	AT2G47890	AT2G47890:AT2G47890
ChipFIE_16858	Chr5	6423020	6423890	1.06038e-11	AT5G19140;AT5G19150	AT5G19140	AT5G19140:AILP1;AT5G19150:AT5G19150
ChipFIE_3864	Chr1	23789190	23789710	1.0613e-11	AT1G64090	AT1G64090	AT1G64090:AT1G64090
ChipFIE_10173	Chr3	8326950	8327370	1.07689e-11	AT3G23290	AT3G23290	AT3G23290:LSH4;AT3G23290:LSH4
ChipFIE_15446	Chr4	18173310	18173740	1.09955e-11	AT4G39000	AT4G39000	AT4G39000:AtGH9B17;AT4G39000:AtGH9B17
ChipFIE_9661	Chr3	5822830	5823100	1.1005e-11	AT3G17070		AT3G17070:PER29
ChipFIE_11287	Chr3	17909670	17910340	1.12891e-11	AT3G48360	AT3G48360	AT3G48360:BT2;AT3G48360:BT2
ChipFIE_11125	Chr3	17017460	17017820	1.17604e-11	AT3G46310	AT3G46310	AT3G46310:AT3G46310;AT3G46310:AT3G46310
ChipFIE_19631	Chr5	24779410	24779790	1.19766e-11	AT5G61660	AT5G61660	AT5G61660:AT5G61660;AT5G61660:AT5G61660
ChipFIE_13999	Chr4	10806290	10806770	1.19868e-11	AT4G19940	AT4G19940	AT4G19940:AT4G19940;AT4G19940:AT4G19940
ChipFIE_6902	Chr2	12227820	12228360	1.19971e-11	AT2G28550	AT2G28550	AT2G28550:RAP2.7;AT2G28550:RAP2.7
ChipFIE_6470	Chr2	9538500	9538830	1.21146e-11	AT2G22470	AT2G22470	AT2G22470:AGP2;AT2G22470:AGP2
ChipFIE_7907	Chr2	17507730	17508120	1.24836e-11	AT2G41940		AT2G41940:ZFP8
ChipFIE_1699	Chr1	8139690	8140150	1.26472e-11	AT1G22990		AT1G22990:AT1G22990
ChipFIE_9358	Chr3	4546710	4547320	1.26485e-11	AT3G13810		AT3G13810:AtIDD11
ChipFIE_2828	Chr1	17424570	17425090	1.27957e-11	AT1G47490	AT1G47490	AT1G47490:ATRBP47C
ChipFIE_12158	Chr3	22111130	22111680	1.33088e-11	AT3G59850	AT3G59850	AT3G59850:AT3G59850
ChipFIE_13915	Chr4	10232190	10232460	1.38745e-11	AT4G18570		AT4G18570:AT4G18570
ChipFIE_5384	Chr2	647980	648350	1.38863e-11	AT2G02450	AT2G02450	AT2G02450:ANAC035
ChipFIE_3758	Chr1	23104210	23104590	1.38981e-11	AT1G62420	AT1G62420	AT1G62420:AT1G62420;AT1G62420:AT1G62420
ChipFIE_970	Chr1	4366650	4367040	1.39099e-11	AT1G12805	AT1G12805	AT1G12805:AT1G12805;AT1G12805:AT1G12805
ChipFIE_16485	Chr5	4431020	4431430	1.39391e-11		AT5G13730	AT5G13730:SIG4
ChipFIE_14320	Chr4	12602510	12603340	1.3997e-11	AT4G24320	AT4G24320	AT4G24320:AT4G24320;AT4G24320:AT4G24320
ChipFIE_10333	Chr3	9375240	9375930	1.53706e-11	AT3G25717	AT3G25717	AT3G25717:RTFL16
ChipFIE_12606	Chr4	491150	491420	1.54375e-11	AT4G01140		AT4G01140:AT4G01140
ChipFIE_16933	Chr5	6807680	6808040	1.54422e-11	AT5G20170		AT5G20170:AT5G20170
ChipFIE_12188	Chr3	22241010	22241540	1.73309e-11	AT3G60176	AT3G60176	AT3G60176:AT3G60176
ChipFIE_4028	Chr1	24647100	24648010	1.73456e-11	AT1G66180	AT1G66180	AT1G66180:AT1G66180
ChipFIE_8376	Chr2	19574870	19575730	1.80349e-11	AT2G47800	AT2G47800	AT2G47800:ATMRP4;AT2G47800:ATMRP4
ChipFIE_6488	Chr2	9646210	9646580	1.80501e-11	AT2G22680		AT2G22680:AT2G22680
ChipFIE_8338	Chr2	19417830	19418290	1.84514e-11	AT2G47280	AT2G47300	AT2G47280:AT2G47280;AT2G47300:AT2G47300
ChipFIE_12557	Chr4	300910	301380	1.8922e-11	AT4G00730		AT4G00730:ANL2
ChipFIE_1351	Chr1	6390520	6391050	1.89656e-11	AT1G18570		AT1G18570:MYB51
ChipFIE_15815	Chr5	1213600	1214240	1.91102e-11	AT5G04330	AT5G04330	AT5G04330:AT5G04330;AT5G04330:AT5G04330
ChipFIE_1087	Chr1	4996760	4997120	1.96819e-11
ChipFIE_6600	Chr2	10316450	10317510	2.01662e-11	AT2G24255	AT2G24255	AT2G24255:AT2G24255
ChipFIE_3900	Chr1	23988720	23989340	2.01831e-11	AT1G64580	AT1G64580	AT1G64580:AT1G64580
ChipFIE_17123	Chr5	7827850	7828570	2.03966e-11	AT5G23235;AT5G23240	AT5G23240	AT5G23235:AT5G23235;AT5G23240:AT5G23240;AT5G23240:AT5G23240
ChipFIE_3999	Chr1	24458650	24459180	2.08294e-11	AT1G65760	AT1G65760	AT1G65760:AT1G65760;AT1G65760:AT1G65760
ChipFIE_11521	Chr3	19088790	19089520	2.11203e-11	AT3G51440	AT3G51440	AT3G51440:AT3G51440
ChipFIE_7612	Chr2	15925550	15925960	2.11379e-11	AT2G38060	AT2G38060	AT2G38060:PHT4;2
ChipFIE_7197	Chr2	13873480	13873950	2.15732e-11	AT2G32710	AT2G32710	AT2G32710:KRP4;AT2G32710:KRP4
ChipFIE_1903	Chr1	9271810	9272480	2.15912e-11	AT1G26780		AT1G26780:MYB117
ChipFIE_12611	Chr4	523740	524140	2.23411e-11	AT4G01250	AT4G01250	AT4G01250:WRKY22;AT4G01250:WRKY22
ChipFIE_10336	Chr3	9396930	9397570	2.30822e-11	AT3G25730		AT3G25730:ARF14
ChipFIE_13281	Chr4	6584780	6585320	2.49317e-11	AT4G10670	AT4G10670	AT4G10670:GTC2;AT4G10670:GTC2
ChipFIE_12668	Chr4	846000	846720	2.49524e-11	AT4G01950	AT4G01950	AT4G01950:GPAT3;AT4G01950:GPAT3
ChipFIE_19661	Chr5	24909510	24909900	2.56805e-11
ChipFIE_15425	Chr4	18053700	18054170	2.57018e-11	AT4G38620	AT4G38620	AT4G38620:MYB4;AT4G38620:MYB4
ChipFIE_19445	Chr5	23834040	23834300	2.60399e-11	AT5G59030		AT5G59030:COPT1
ChipFIE_18612	Chr5	19299820	19300700	2.60614e-11	AT5G47600	AT5G47600	AT5G47600:AT5G47600
ChipFIE_3787	Chr1	23261150	23261770	2.6083e-11	AT1G62810	AT1G62810	AT1G62810:AT1G62810;AT1G62810:AT1G62810
ChipFIE_6373	Chr2	9089250	9089650	2.75956e-11	AT2G21220	AT2G21220	AT2G21220:AT2G21220
ChipFIE_15614	Chr5	351280	351970	2.75982e-11	AT5G01900	AT5G01900	AT5G01900:WRKY62;AT5G01900:WRKY62
ChipFIE_16378	Chr5	3888390	3888850	2.97714e-11	AT5G12043	AT5G12043	AT5G12043:AT5G12043;AT5G12043:AT5G12043
ChipFIE_16022	Chr5	2200230	2200660	2.97959e-11	AT5G07080	AT5G07080	AT5G07080:AT5G07080
ChipFIE_12844	Chr4	2263360	2263860	2.98205e-11
ChipFIE_16931	Chr5	6792700	6793160	2.98611e-11	AT5G20110	AT5G20110	AT5G20110:AT5G20110;AT5G20110:AT5G20110
ChipFIE_1843	Chr1	8939580	8940240	2.98857e-11	AT1G25450	AT1G25450	AT1G25450:KCS5;AT1G25450:KCS5
ChipFIE_19844	Chr5	25793820	25794110	2.9924e-11
ChipFIE_18722	Chr5	19985410	19985880	2.99485e-11	AT5G49300	AT5G49300	AT5G49300:AT5G49300
ChipFIE_8164	Chr2	18725540	18725820	2.99731e-11
ChipFIE_8142	Chr2	18629310	18630350	2.99977e-11	AT2G45190		AT2G45190:AFO
ChipFIE_7650	Chr2	16157610	16158000	3.00223e-11	AT2G38640		AT2G38640:AT2G38640
ChipFIE_7397	Chr2	14863010	14863330	3.03724e-11	AT2G35300	AT2G35300	AT2G35300:AT2G35300;AT2G35300:AT2G35300
ChipFIE_17354	Chr5	9235310	9236200	3.10432e-11	AT5G26310		AT5G26310:UGT72E3
ChipFIE_16728	Chr5	5765390	5765980	3.17273e-11	AT5G17490	AT5G17490	AT5G17490:RGL3;AT5G17490:RGL3
ChipFIE_8284	Chr2	19206790	19207180	3.23194e-11	AT2G46740		AT2G46740:AT2G46740
ChipFIE_7030	Chr2	12900350	12900680	3.23458e-11	AT2G30240		AT2G30240:ATCHX13
ChipFIE_19344	Chr5	23405490	23405910	3.25815e-11	AT5G57780		AT5G57780:AT5G57780
ChipFIE_8889	Chr3	2309350	2310040	3.2608e-11	AT3G07260	AT3G07260	AT3G07260:AT3G07260
ChipFIE_14652	Chr4	14192740	14193130	3.4623e-11	AT4G28720	AT4G28720	AT4G28720:AT4G28720;AT4G28720:AT4G28720
ChipFIE_6688	Chr2	10833810	10835050	3.46511e-11	AT2G25460		AT2G25460:AT2G25460
ChipFIE_15319	Chr4	17579340	17580100	3.70631e-11	AT4G37390	AT4G37390	AT4G37390:BRU6
ChipFIE_9684	Chr3	5916450	5916960	3.70931e-11	AT3G17320;AT3G17330	AT3G17320	AT3G17320:AT3G17320;AT3G17330:ECT6
ChipFIE_6886	Chr2	12152200	12152840	3.71233e-11
ChipFIE_4656	Chr1	27639510	27640260	3.82492e-11	AT1G73500		AT1G73500:MKK9
ChipFIE_12487	Chr3	23444740	23445790	3.86348e-11	AT3G63490		AT3G63490:AT3G63490
ChipFIE_6130	Chr2	7679200	7679770	3.97968e-11	AT2G17680	AT2G17680	AT2G17680:AT2G17680;AT2G17680:AT2G17680
ChipFIE_15907	Chr5	1609550	1609830	4.06019e-11	AT5G05440		AT5G05440:AT5G05440
ChipFIE_9141	Chr3	3549960	3550500	4.22818e-11	AT3G11325		AT3G11325:AT3G11325
ChipFIE_16293	Chr5	3457220	3457640	4.23572e-11	AT5G10946	AT5G10946	AT5G10946:AT5G10946
ChipFIE_4212	Chr1	25558900	25559230	4.23913e-11		AT1G68190	AT1G68190:AT1G68190
ChipFIE_4598	Chr1	27397170	27397810	4.38861e-11	AT1G72800	AT1G72800	AT1G72800:AT1G72800
ChipFIE_1661	Chr1	7891820	7892230	4.39214e-11	AT1G22340	AT1G22340	AT1G22340:AtUGT85A7
ChipFIE_15603	Chr5	303590	304380	4.39782e-11	AT5G01780	AT5G01780	AT5G01780:AT5G01780
ChipFIE_12586	Chr4	438970	439660	4.40135e-11	AT4G01020	AT4G01020	AT4G01020:AT4G01020
ChipFIE_12420	Chr3	23164550	23165170	4.40489e-11	AT3G62630	AT3G62630	AT3G62630:AT3G62630;AT3G62630:AT3G62630
ChipFIE_18960	Chr5	21353520	21354530	4.68285e-11	AT5G52640		AT5G52640:ATHSP90.1
ChipFIE_15516	Chr4	18471930	18472590	4.68659e-11	AT4G39800	AT4G39800	AT4G39800:MIPS1
ChipFIE_8374	Chr2	19568650	19569000	4.68792e-11	AT2G47770	AT2G47770	AT2G47770:AT2G47770;AT2G47770:AT2G47770
ChipFIE_9317	Chr3	4347160	4347570	4.69034e-11	AT3G13380		AT3G13380:BRL3
ChipFIE_16185	Chr5	2962470	2963370	4.69162e-11	AT5G09540	AT5G09540	AT5G09540:AT5G09540
ChipFIE_2877	Chr1	17780670	17781520	4.69168e-11	AT1G48130	AT1G48130	AT1G48130:ATPER1;AT1G48130:ATPER1
ChipFIE_8846	Chr3	2132270	2133370	4.69409e-11	AT3G06760	AT3G06760	AT3G06760:AT3G06760
ChipFIE_15056	Chr4	16288270	16288910	4.76247e-11	AT4G33985	AT4G33985	AT4G33985:AT4G33985;AT4G33985:AT4G33985
ChipFIE_1801	Chr1	8688140	8688830	4.96324e-11	AT1G24510;AT1G24520	AT1G24510;AT1G24520	AT1G24510:AT1G24510;AT1G24520:BCP1
ChipFIE_15989	Chr5	2043520	2044050	5.05983e-11	AT5G06650	AT5G06650	AT5G06650:GIS2;AT5G06650:GIS2
ChipFIE_9083	Chr3	3302580	3303060	5.06965e-11	AT3G10570		AT3G10570:CYP77A6
ChipFIE_16693	Chr5	5604160	5605080	5.09055e-11	AT5G17030	AT5G17030	AT5G17030:UGT78D3
ChipFIE_13752	Chr4	9330710	9331180	5.0946e-11	AT4G16563		AT4G16563:AT4G16563
ChipFIE_15246	Chr4	17271210	17271730	5.15087e-11
ChipFIE_6412	Chr2	9265980	9267030	5.15495e-11	AT2G21660;AT2G21670	AT2G21660;AT2G21670	AT2G21660:CCR2;AT2G21670:AT2G21670
ChipFIE_11858	Chr3	20805200	20805590	5.16148e-11	AT3G56060		AT3G56060:AT3G56060
ChipFIE_6909	Chr2	12275640	12277410	5.49951e-11	AT2G28630	AT2G28630	AT2G28630:KCS12
ChipFIE_6619	Chr2	10438130	10439230	5.75382e-11	AT2G24570	AT2G24570	AT2G24570:WRKY17;AT2G24570:WRKY17
ChipFIE_17927	Chr5	15489630	15489980	6.22164e-11	AT5G38700	AT5G38700	AT5G38700:AT5G38700;AT5G38700:AT5G38700
ChipFIE_1539	Chr1	7331630	7331940	6.22656e-11	AT1G20990	AT1G20990	AT1G20990:AT1G20990;AT1G20990:AT1G20990
ChipFIE_10580	Chr3	10838450	10839200	6.27764e-11	AT3G28840	AT3G28840	AT3G28840:AT3G28840;AT3G28840:AT3G28840
ChipFIE_19448	Chr5	23845320	23845820	6.38368e-11	AT5G59070	AT5G59070	AT5G59070:AT5G59070;AT5G59070:AT5G59070
ChipFIE_13811	Chr4	9696540	9697800	6.49949e-11	AT4G17330	AT4G17330	AT4G17330:ATG2484-1
ChipFIE_14989	Chr4	15933880	15934310	6.94834e-11	AT4G33020	AT4G33020	AT4G33020:ZIP9
ChipFIE_17963	Chr5	15634780	15635180	7.01751e-11	AT5G39050	AT5G39050	AT5G39050:AT5G39050;AT5G39050:AT5G39050
ChipFIE_18460	Chr5	18577980	18578890	7.35983e-11	AT5G45800		AT5G45800:MEE62
ChipFIE_14401	Chr4	12985650	12986530	7.41916e-11	AT4G25410	AT4G25410	AT4G25410:AT4G25410
ChipFIE_15326	Chr4	17617220	17617510	7.79879e-11	AT4G37470		AT4G37470:AT4G37470
ChipFIE_7449	Chr2	15089130	15089650	7.80331e-11	AT2G35940		AT2G35940:BLH1
ChipFIE_4853	Chr1	28546590	28547780	7.80491e-11	AT1G76070		AT1G76070:AT1G76070
ChipFIE_7324	Chr2	14493550	14494110	7.80942e-11	AT2G34350	AT2G34350	AT2G34350:AT2G34350
ChipFIE_768	Chr1	3354370	3354700	7.81553e-11	AT1G10220		AT1G10220:AT1G10220
ChipFIE_701	Chr1	3038530	3039340	7.82166e-11	AT1G09420;AT1G09421	AT1G09421;AT1G09415	AT1G09420:G6PD4;AT1G09421:AT1G09421;AT1G09415:NIMIN-3
ChipFIE_11307	Chr3	18025040	18025600	8.03477e-11	AT3G48650		AT3G48650:AT3G48650
ChipFIE_7994	Chr2	17854680	17855510	8.05244e-11	AT2G42900	AT2G42900	AT2G42900:AT2G42900;AT2G42900:AT2G42900
ChipFIE_9652	Chr3	5776660	5777060	8.24742e-11	AT3G16920		AT3G16920:AT3G16920
ChipFIE_6495	Chr2	9696600	9696850	8.25385e-11	AT2G22790		AT2G22790:AT2G22790
ChipFIE_10117	Chr3	8013540	8014020	8.31091e-11	AT3G22640	AT3G22640	AT3G22640:PAP85
ChipFIE_9384	Chr3	4652770	4653550	8.31738e-11	AT3G14050		AT3G14050:RSH2
ChipFIE_15024	Chr4	16095990	16096360	8.51455e-11	AT4G33450		AT4G33450:MYB69
ChipFIE_18611	Chr5	19289840	19290150	8.5949e-11	AT5G47560		AT5G47560:TDT
ChipFIE_16594	Chr5	5094450	5095160	8.60157e-11	AT5G15650		AT5G15650:RGP2
ChipFIE_9710	Chr3	6037220	6037590	8.60824e-11	AT3G17650	AT3G17660	AT3G17650:YSL5;AT3G17660:AGD15
ChipFIE_7803	Chr2	16997090	16997630	8.61492e-11	AT2G40740	AT2G40740	AT2G40740:WRKY55
ChipFIE_12680	Chr4	923330	923710	8.62065e-11	AT4G02090		AT4G02090:AT4G02090
ChipFIE_4036	Chr1	24728010	24728770	8.62162e-11	AT1G66320	AT1G66320	AT1G66320:AT1G66320
ChipFIE_1517	Chr1	7231220	7231650	8.62732e-11	AT1G20800	AT1G20800	AT1G20800:AT1G20800
ChipFIE_5500	Chr2	1382580	1383380	8.77068e-11	AT2G04110	AT2G04110	AT2G04110:AT2G04110;AT2G04110:AT2G04110
ChipFIE_4917	Chr1	28829560	28830020	9.05858e-11	AT1G76800		AT1G76800:AT1G76800
ChipFIE_4800	Chr1	28315410	28316320	9.54379e-11	AT1G75450		AT1G75450:CKX5
ChipFIE_2955	Chr1	18310620	18311280	9.55115e-11	AT1G49470	AT1G49470	AT1G49470:AT1G49470;AT1G49470:AT1G49470
ChipFIE_1316	Chr1	6229790	6230220	9.55852e-11	AT1G18100	AT1G18100	AT1G18100:E12A11
