# Supplementary material for: Arabidopsis Polycomb Repressive Complex 2 binding sites contain putative GAGA factor binding motifs within coding regions of genes
Source: BMC Genomics. 2013 Aug 30;14:593. doi: 10.1186/1471-2164-14-593 (PMC3766684; doi:10.1186/1471-2164-14-593)
Supplement: Additional file 4: Dataset S3 — Lists FIE-HA peaks coincident with H3K27me3 peaks. [file 1471-2164-14-593-S4.xlsx]

## Sheet: Sheet1
ID	chrom	start	end	q	gene_body	promoter	description		Peak_ID	Coordinate	Sequence
ChipFIE_1	Chr1	12030	12930	2.64966e-21	AT1G01030	0	AT1G01030:NGA3		ChipFIE_1	Chr1:12030-12930	CATGACTCTTCTTGTTGATTATAGTCATTGCCACATTCCATATTCACCCCAAAGAGCCTTAGTCTCTTTCCCGCCGTAGAAGGAGGCGGAGGAAGCGGCGGTAACATCACCGGAGTTAATCTCCCGGGAACCACAGGGACTGAGTCTATAACCAACGGCTCTGATCCAACAATGTTCCTATGATCCAACGGTGATCCCGTGTAGTAACACCTTCCAGCTAAATTCCCATAACCATACCCTACGAACTCTTGACGCTGGGTGTTATAATAGGAACGTTGGTGATTTCCGATGTTTAAGCCCCGGTGAATCGGGACGGAGTTATATTCTGGCAATGGATGAAATCTGTTGGAATATTGAGAAGTGGTCGGGAAATTGAAATTGAAACCAAAATTACCAAAC…
ChipFIE_10014	Chr3	7439860	7440840	4.60904e-29	AT3G21210	AT3G21210	AT3G21210:AT3G21210		ChipFIE_10014	Chr3:7439860-7440840	TAGGTCTATGGCCTTTAATGAAGCCCTTGCCATGTCTGTCGTAGTAGTATTTGCGTGTTATGTTAAAGTCGTTGCCCAAAACTAAGGAGGTGAGGTGAAAAGATGGAGATGAAAGATTTGGTGGCTCTCGGAATTGCATCGCGCGAAAATCTTCTTCATTGTTAGTAAAATATGCACGAGGGCAAAAGAGAAGAGGCTGCTTTGACACCGAATCCATGGCTAAGACGGAAAAAAAAAAAAAAAAAGGAGGACATGAAATTTTTTATGATGGATAGATAGAGTGCTTTGCAAGTAAATATGAAAACCACAAGGAAAGAAACCTTTGATGTGTTGATGATGAACAGAAGCAGTCAGAGCAGTCTTAGCCTTATCTATCTCTTCGTCATCATCCGTACGTGA…
ChipFIE_1004	Chr1	4550780	4551670	6.66108e-35	AT1G13290	AT1G13290	AT1G13290:DOT5		ChipFIE_1004	Chr1:4550780-4551670	CTTTGATCTTGGATGGTCTATGTTGTTCTTACAACCTTCAGCACAACAGTAACATGGCAGCCTTAGTATCGAAGATGACGACTTCGTCCCTCTGAGCGACTCTGGGCCTTTTCGGTATTGCGAACCATGACCCCACATATGCATCTGCAAAAGATGTGATCGAATAAAACACTTGTCCATTTCATTTTTCACGTTAAATTTACATATCCTGAACATTTTACTTAATTTTGAACGTGACTGCAAGATTACATATCACGAATTTTTTTTTGACACTTTAATTCAAAAATACATTTCTATAACGATCCTAAATCAGCATGGAACATATATCATACTAGCTATTAATGTGGAAGGAAAGGGAAAGTCAAATCAACAAAACTTTGTGTAGATCATTTCAAACCT…
ChipFIE_10056	Chr3	7681090	7681660	9.30453e-19	AT3G21800	AT3G21800	AT3G21800:UGT71B8;AT3G21800:UGT71B8		ChipFIE_10056	Chr3:7681090-7681660	ATAGGAAGCCACTCTTTCGTTGCCAAACCATAAGGAAGACACTTCACCGGATAAGGACAAGTCAAACTCGGAACATCCAACACAACTTCCGAGTCTTCAAAATCAGTTTCACTGACACTGTACTCCTTCTTATCAAACAACATCTGAATATGTAACCCAAGAGCAAGAATCCCAACGTTTGACGTGTAAAACAAGTAACACGGAACACTAACCTCATTAGCCACGTCTATCACCGAGATACAAAACATGTCAACAACTAAACCAGCGAGCCTCGGCGAGTCCGGCCGCCTTGAGTAGTCATCAACGAGTTTTGCAACGGTACGTTTCACCATCGGGATGTGGTTATCGACATGTAACCCGACGGTTGGTTGATCTCCGTCCGAGATCACTTCATAGTGA…
ChipFIE_10080	Chr3	7807490	7807960	2.44013e-14	AT3G22142	AT3G22142	AT3G22142:AT3G22142;AT3G22142:AT3G22142		ChipFIE_10080	Chr3:7807490-7807960	GGAGTAGACGGAGGAGGGTTGGTCGTAGGAGGTTTAGGAGTTGATGGTGGAGGTTTGACGGAGGGTGGTTTCGGAGGAGGTTTTATGGTGGGAGGTTTTGGGTGGGGATGATGTTTGGTGGGGGGTTTAGGGTGGGGATGAGGTTTTGTCGGGGGTTTAGGGTGAGGGTGTGGTTTGACGTTGGGTGGTTTAGGGTGGGGACGAGGTTTAGGGTGAGGAGGTGGTTTGATGGTGGGTGGTTTAGGGTGGGGATGAGGTTTGGTAGGTGGTTTAGGGTGGGGATGAGGTTTGGTAGGGGGTTTAGGGTGAGGGTGTGGTTTGACGGTGGGTGGTTTAGGGTGGGGGTGTCGTTTAGGCGGAGGAGGTTTTATAGTGGGAGGTTTCGGGTGGGGATGTGGT…
ChipFIE_10117	Chr3	8013540	8014020	8.31091e-11	AT3G22640	AT3G22640	AT3G22640:PAP85		ChipFIE_10117	Chr3:8013540-8014020	AAGAAAGTTGTTGGCTCCATCTCCACCAACGAGAATCTGTAGTTCTCGATTCCTCGGAAGAGAGCCGGTGCATGTTTTGTGAACTTAGGCAGCACTCTCACAAAACCTTCCTTTGACTGGAACCAATCACTGAAACTCCGCTTCCTGAAGTGGTATGGATGATTCGTCGACTCTTCCTCCCATCCCTCGCCAGAGCCACCACCAGGACGGCGACGGGGACCTTCTTGTTCTCCTTGCTGTGGTGGCTCGAACTCGTCGATCTCCACACGGAAGGATAAGCAGTGGACGACAGCTATGGAGATAAGGAGAAGAAGTGTTATGATTAATTTGTTGGTTATTGCCATTTTTTCTTGTTGTTTTGTTGATGTGTTTGTTTTTGAGGACAATAATGGGTGGTTT…
ChipFIE_10120	Chr3	8025010	8026040	3.08397e-18	AT3G22700	AT3G22700	AT3G22700:AT3G22700		ChipFIE_10120	Chr3:8025010-8026040	TCTTTGGTGTAGCACGGCTCCAATATAATACTGAGAGTTGTTCTTCTCTAACAAATGATAAAACCATGTGACCAACATTTTCGAAATGCGGAAGGCATAGACGTTTAAATCTCTCTGTTTTAAAGTCAAACATAAGTAAAGATCTAGAATTGTCTTCAACATCATCAACAAGCCAGTAAATATTTCCCTTCAAAGACACGCGACAGCAACGTCCTAAATAGTTGTGATTGACCAAAGAGTCGTGATTGACGTCATCAATAACCCTCCATTTATCAGAGATAAACTCGTATATTTCAAACCCTCTTTGACGCGGTGATGATTTGTAATCGTTACTTTTCCACCTCCACAAGATTTTGTAGCTACGGCAAGATTCGTTGTTTTGGATATATCCTAGAGCAA…
ChipFIE_10131	Chr3	8084560	8085440	3.18529e-18	AT3G22840	AT3G22840	AT3G22840:ELIP1;AT3G22840:ELIP1		ChipFIE_10131	Chr3:8084560-8085440	ACTTTACAGAGAAATTACATGGGCAAAATCGTATTAAAACATCCTCCCCATAACGTGCTCTCTTTTCCTTAGACGAGTGTCCCACCTTTGACGAACTCAGTGAACGCCAACGCGACCAAACCGAGCATCGCGAAACGTCCGTTCCAAAGCTCAGCGTCTGACGTCATGATACCTTTGGACTTGGACTCAACGCTTATGCCCTTGAAAAGCGGCACAAGCGACGCAAGTGTCAAGATCGCTGTTGTACCGAGGAACCATGAGACGCCACCGTCGGAGATCTGAGCTAAAACGTTTTCACCCTTGGATAGCTCGACAGCCAACGCCGCAACGAATCCAACCATCGCTAAACGTCCGTTAATCCTCTCTGGTGCTGGACCGCTAAACGCTAGCAAGTCGCTA…
ChipFIE_10135	Chr3	8118660	8119560	9.76221e-22	AT3G22910	AT3G22910	AT3G22910:ACA13		ChipFIE_10135	Chr3:8118660-8119560	AACGACAATATCAAAGATCGAAATCTCTTGACGACGTCCGTTTCTAACAACATCGATCTTAATGTTACTACTTACTTTAGAGAGTTTATCAAACTGTCTGTTCTGTCTGAAGTTGCTGACCGCAGAGACAGCTACCACCAAGAAAACCGCTACGAATATACTTCCTCCATCGTACCATCCTTCTTTTAATCCATGCTCTTTGATACCAAACCCGAGAGAGAGCGTTGCGCAACCGAGAAGGATAAGAATCGTTAAGTCCTTGAAAGCTTCCACCACAAAATGGAAAAGACCCTTCGATGGTTGTCTTGTGTAAGTGTTGGACCCGAACGTTGAACGTCTACGTTGAATCTCATCACCTTCTTCGTTGATCCCGAGACGTGTGTTACTCTTGAGAGCTGA…
ChipFIE_10144	Chr3	8180890	8182100	1.2443e-39	AT3G23030	AT3G23030	AT3G23030:IAA2		ChipFIE_10144	Chr3:8180890-8182100	TACAAAAACAAAAAGAACATCACTAGAGATGGATCTCTCGTCGGACAAAACCCCGAAGTTTCGTCTTTCACGGTCAACTTTAGTCAAACTCCGATCCGAATCAAACCAAAAAGGGTTTTTCATTCATCGATCATAGTCATCATCTCCTTTTTAGACAAAAGATTCTCAGCTTCTCTGGATCATAAGGAAGAGTCTAGAGCAGGAGCGTCGGATCCCTTCATGATTCTGAGTCTCTTACAAGAAGAAGAGAACATGTCCCATGGAACATCACCAACCAACATCCAGTCACCATCTTTATCTTCGTATGTTGGTACAAATCCAGATCCTTTGTATCCTTCTCTCTCACAATATTCACCAATCATGACTTTGAACATATTCTCTAACGCTTTGAGAAGCTCG…
ChipFIE_10149	Chr3	8194650	8195030	7.18298e-19	AT3G23050	AT3G23050	AT3G23050:IAA7		ChipFIE_10149	Chr3:8194650-8195030	ACATACACCCCACCACCATCCTCCCTCCTTATATTATTATTGCCCCTTCCTCTCCTTTCTTCTTCCCCTCTTACCTTTTCAGAGAGAGAAACAATATTTCTAATCTATTACAAGTAACATGATCGGCCAACTTATGAACCTCAAGGCCACGGAGCTCTGTCTCGGCCTCCCCGGCGGCGCTGAAGCAGTTGAGAGTCCTGCCAAATCGGCGGTGGGAAGCAAGAGAGGCTTCTCCGAAACCGTTGATCTCATGCTCAATCTTCAATCTAACAAAGAAGGCTCCGTTGATCTCAAAAACGTTTCTGCTGTTCCCAAGGAGAAGACTACCCTTAAAGATCCTTCTAAGCCTCCTGCTAAGTAAGCTACACATTTACATATATA
ChipFIE_10150	Chr3	8195440	8195810	4.12189e-19	AT3G23050	0	AT3G23050:IAA7		ChipFIE_10150	Chr3:8195440-8195810	TGCGTACAAGCAAACATGAAATAATACATGTTATAACTTACAATCAAGCCCATAAAGGCAGTAATGGTAACTAATAATTACATTGGTTGATATACACCTATCTAAATAATGTTGTTCTATGTAGAGCACAAGTGGTGGGATGGCCACCTGTGAGGAACTACAGGAAGAACATGATGACTCAGCAGAAGACCAGTAGTGGTGCGGAGGAGGCCAGCAGTGAGAAGGCCGGGAACTTTGGTGGAGGAGCAGCCGGAGCCGGCTTGGTGAAGGTCTCCATGGACGGTGCTCCATATCTGAGGAAAGTTGACCTCAAGATGTACAAAAGCTACCAGGATCTTTCTGATGCATTGGCCAAAATGTTCAGCTCCTTT
ChipFIE_10167	Chr3	8289600	8290270	7.56485e-37	AT3G23230	AT3G23230	AT3G23230:AT3G23230		ChipFIE_10167	Chr3:8289600-8290270	TAGCCACAACAGTGCCACATAAAATATCAAAACAAAACTAATCGTGATTATCTCTTCCTTTCTTCTGAATCAAGAAGTTCTTCAAGAACCTTATCGTCCAAATACTCAAACTCGAAAACTTCTCTTTGGTTTTGTCGACTCACATTAGTAGAAGTTGAACCCGATGACGACGACGAAGAAGAAGAAGCATAAGGAGGGCGAAGCGAGTAGTCGTCCATACGTGGATAATACTCATTAGGGAAGTTGAGTATAGCGAGATGACCCCTAAGGTTAAAGGCTGCTCGGTCATAAGCCCTTGCTGCCTCCTCAGCGGTCTCAAATGTCCCGAGCCAAAGACGGGCACCGTTTCTCGACGGGTCTCGAATCTCTGCTGCAAACTTTCCCCAAGGCCTTCTTCGA…
ChipFIE_10173	Chr3	8326950	8327370	1.07689e-11	AT3G23290	AT3G23290	AT3G23290:LSH4;AT3G23290:LSH4		ChipFIE_10173	Chr3:8326950-8327370	TTGATATTATGGATCATATCATCGGCTTTATGGGCACAACAAACATGTCACATAACACAAACCTTATGATCGCTGCCGCAGCCACTACCACTACGACCTCTTCGTCTTCCTCTTCGTCCTCCGGAGGCTCGGGGACTAACCAGCTAAGCAGGTACGAGAATCAGAAGAGAAGAGATTGGAACACTTTCGGACAGTATCTACGCAATCACCGTCCACCACTTTCTCTCTCCCGTTGCAGTGGTGCTCATGTTCTTGAATTCCTCAGGTACCTCGACCAATTCGGCAAGACTAAGGTATAACATATACACTTACATATGTGTCTATCTATCTCTTACATCAAAATACTCTTTTTGATAATTTTCCATTGATATAGAACCAAATGAATTGAAACCCTATGTC…
ChipFIE_1021	Chr1	4688260	4688680	2.02359e-13	AT1G13670	AT1G13670	AT1G13670:AT1G13670;AT1G13670:AT1G13670		ChipFIE_1021	Chr1:4688260-4688680	CGAGAGGAATGTCTCCGGCGAACTTGACGTCTTCGAAGCCACTCGATATTTTTCCGACTTCAACGAACCAACGACGATCGAGTACTCAAGAATCCAAATACAGAAACAAAGCATTGTTACAGAAAATCGACAGAAGAGAGTACACCCTGAGACAGAAGAACACCTCCCTAAACCTAGAGTCGTCGTCATAAAGCCGCAGAAGAAAGAGATGACACGTGGCGGCGGTAAGAAGCTAACCAGTTTCTTGAACTCTCTTCTTCGCTCAGCTGGTCTAAAGAAGAAGTCAAAGTCAGCGCCGGAGGTGGAGACACCACGAGTAGAAAGGATGAGGAGGAAGAGCTGCGTAGTGACTACACACGCCGCAGATGCTTCGCCTCTCACCAATGCCGGCGCGTGGAG…
ChipFIE_10237	Chr3	8761700	8762990	5.52825e-45	AT3G24220	0	AT3G24220:NCED6		ChipFIE_10237	Chr3:8761700-8762990	AATCGCCCGCTTCCTAAACCGACCGACCCGGCGGTTCAATTATCAGGTAACTTCGCTCCGGTTAATGAATGTCCGGTTCAGAACGGTTTAGAAGTGGTTGGTCAGATTCCTTCTTGTCTAAAAGGAGTTTACATCCGTAACGGTGCAAACCCTATGTTTCCGCCGTTAGCCGGACATCATTTATTTGACGGTGACGGAATGATTCACGCCGTTAGTATCGGTTTTGATAACCAGGTTAGTTACAGCTGCCGGTACACTAAAACAAACCGGCTTGTTCAAGAAACCGCGCTTGGACGATCGGTTTTCCCTAAACCAATCGGCGAGCTTCACGGCCATTCCGGTCTAGCTCGACTCGCTCTCTTCACGGCTCGAGCTGGGATCGGTCTAGTGGACGGGACA…
ChipFIE_1025	Chr1	4702870	4703410	9.98265e-13	AT1G13710	0	AT1G13710:CYP78A5		ChipFIE_1025	Chr1:4702870-4703410	ATTAATTTTATTAATAAGTACTAGCCATACTTCATTAAACAAGTCCCCGACACGATAATCCATCAAGCGAAACCAACATTCCTTGGAACAGCCTTGCACTTCAACGGATTCTTCATCTCCATAGACAGCTTCAGAACCTCAGCGAGCTCAACATCACAAGAACCCTTCACCCATTCAAAATTCTGAATTAGTTGACCAATCCAGAGATGAACAGTAGCTAGACCCATTGCTTTACCGGGACAAACCCGACGACCGGATCCGAATGGAGCCAATCTAAGATCCGAGCCCATGATGCTCACATCCTCACTAATGAACCTTTCAGGCATAAACGCTTCAGGGTCGGTCCAGATTTTAGCGTTGTGTGTGATGGACCACATGTTGACCATAGCTATGGTTCCA…
ChipFIE_10271	Chr3	8997720	8999580	1.90374e-51	AT3G24650	0	AT3G24650:ABI3		ChipFIE_10271	Chr3:8997720-8999580	AGGTTTATATGTATATGTATAGCCAGATAGTTTATGTTGTTTAAAGATTCGATGATAGCCAAGTTGGGTTAACTTTCTTTTTCCTTGCCTCCTTACTCACATACAAACCCTATCTGTCCGTACAAAATACTAAAAACCCTAACTTTTCTCTCTCCACCAATCTAGTTTATTGTTTCATTTCCACTTCAACGATGAAAAGCTTGCATGTGGCGGCCAACGCCGGAGATCTGGCTGAGGATTGTGGAATACTCGGTGGAGACGCTGATGATACTGTTTTGATGGATGGAATTGATGAAGTTGGTAGAGAGATCTGGTTAGATGACCATGGAGGAGATAATAATCATGTTCATGGTCATCAAGATGATGATTTGATTGTTCATCATGACCCTTCAATCTTCT…
ChipFIE_10331	Chr3	9370610	9371020	3.52193e-14	AT3G25710	0	AT3G25710:BHLH32		ChipFIE_10331	Chr3:9370610-9371020	AACATCACAGATCACCGACACGTATCAAGTCCCAACAGAGTGCGATGATCTGACCGTAGATTCGTCTTACAACGACGAGGAAGGAAACTTGGTGATAAGAGCATCCTTTTGCTGCCAAGACAGGACTGACCTCATGCATGACGTCATCAATGCCTTAAAGTCTCTTCGTCTTCGAACTCTCAAAGCTGAGATCGCAACCGTAGGTGGTAGAGTCAAGAACATCTTGTTCTTGAGCCGAGAATACGATGATGAAGAAGATCATGATTCATATCGTAGAAACTTCGATGGTGATGACGTGGAGGATTATGATGAAGAGAGGATGATGAATAATCGTGTGAGTTCGATAGAAGAAGCGTTAAAGGCGGTTATAGAGAAGTGTGTTCATAATAATGATGAAAG…
ChipFIE_10358	Chr3	9511740	9512220	1.50333e-20	AT3G26010	AT3G26010	AT3G26010:AT3G26010		ChipFIE_10358	Chr3:9511740-9512220	GAGGTATTGAGAAAAGAGAAGTAGCCCATTAAGGTATTGAGAAAAAGAGAAGTAGCCCATTAGGTCTTGAGCAAAAAAAGAAGTTGAGTCGAGCAAGCAAGAGTCCCTGACTCAGTCCTCTTTTCTCAGCTGTCCAGAAAGTAGAAACCCTAAATTCGAAAATGGAAACACGAAATCGAACCATACATCTCACTGATGCGATATGGACGGAGATTCTAGCGAGGTTACCACTGAGAATCATCGCTAGATTCAAATCGGTAAGCAAAACATGGAAATCAACAATCGAATCAGTCTATTTCCGCCGTCTCTTTGTGTCTGTGCACCGAAAATCCTCAACCTCGTGGTCGCTAATGTGGTACGGACAAAAAGATCTCGTAGGTTTCCATGGATGCGAGACAT…
ChipFIE_10365	Chr3	9546260	9546770	3.44949e-18	AT3G26120	AT3G26120	AT3G26120:TEL1		ChipFIE_10365	Chr3:9546260-9546770	AAAAATAAACATTTGTTCTCTTCCACTGTCTTGTCTGTAATAAGAGCAAAGACAGAGAGAGACGACGTTACAGTATCTCTCTCTCACACGATCAAGAGAAACTTCATCATTCGTCGGAAAATATCAACTCTGGTATTAATGGAAGACTCCAGACTTTTTCCGTTCGTCGGAAACTTAGACCCTCGTGCTCAAGAGTTTATACCATTCAACCCTATCTCCTCCGGTTTTCACTTTCCGTACACTCCTCCTCCTCCACAGCTTCCTCCTCCGTTACCTCCGTCGTCGTACGGATTATCTCCGACGGAGCCAAGAGTTTTCACATTCTTCAATATCCCACCACATCCGATGATGTTTTCTCCTCCTCCTCCTCAACCACCACCACCACCACCGCGTCCATGT…
ChipFIE_10425	Chr3	9854950	9856430	9.32666e-34	AT3G26790	AT3G26790	AT3G26790:FUS3		ChipFIE_10425	Chr3:9854950-9856430	GCTAACCAATTTTGTAACTGAATAGTTTGATTCAACTATATAAGCTATGCTTTGTTACATAACATTGATTAGGAGTAAAATGATAAAAGTACCTATACTTGAAGGTCCAAACGTGAAAACCGTCCAAATCTTCCATTCTTATAGGAATCCCTTCCTTGCATTCAAGTGCCGGCAAGTGAGCCTCCGCGGCTTTCTATATGGATCATCATCATTAGTTATCATATCAACACCAACATCATTAATCATCATCATGATCATATATAATCAAAGATCACCTTCGGGAGTATCATACGTCGGAGAGAGCTGACGTCACTGTTCTTGAGTTCCTTTTGGAAGAGGAATCTTAGCTTTCTTGGGTCAATTTTCTGACATCATCACAATATACATTGAATCTTTTTA…
ChipFIE_1046	Chr1	4831500	4832280	2.79157e-24	AT1G14110	0	AT1G14110:FUT9		ChipFIE_1046	Chr1:4831500-4832280	CTGATCACCTAAAGAACATGTTTTTGGAACAAGCAAGTTCGACAGGAGAAACAATAGAAGTTTATCAGCCAAGTGGAGAAAAGATTCAACAAACAGACAAGAAGCTTCACGACCAAAAGGCACTCGCCGAGATCTATCTCCTTAGCCTAACCGATGAACTTGTGACAAGCACAAGGTCTACATTTGGATATGTAGCTCAAGGTCTTGGAGGGTTAAAGCCATGGATACTCTACGAGCCAAGGGACAAGAAAACTCCAAACCCACCATGTGTTAGGGCCATGTCGATGGAGCCTTGTTTTCTTAGAGCTCCGCTCCATGGTTGTCAAGCTAAGACAATCAAAATCCCTCCTTTTGTTAGGATTTGTGAAGATTGGAAAACAGGGCTGAAGCTAGTTGATG…
ChipFIE_10461	Chr3	10061390	10062580	1.07645e-219	AT3G27250	AT3G27250	AT3G27250:AT3G27250		ChipFIE_10461	Chr3:10061390-10062580	AAAGAGACACTAATATGGTGCAAAAGATGACATAGGAGATGCACAGAAACCATCCAATGATTTAACTGTATCTTACGCTAACCCTAAAGCCACGTGGCGAATTACCATTCCTCCTCATTTGCCCCGAATGATAATCTTTTCGGCTCACCGGAGAGAGACACACAGAAAGACTATAGAGAAAGAGAGAGAAAGAAAGAAAGAAAAAGAGTGAGAGTGTTTGATGATAAGAGAGAAAGATAAAAAATGGATCAAGATGACTGGTTGGGAACGCTAAGATACGCCGGTAAGGCGCAGGATAAAGTTTCCGTTGACGCTCTCATGCTCCGGTACCGTCCGATCGCTCCAAAGCCGACGACTGGTCAGCCATGTGGTGTGGCAGATAACAACAACAATAGCTCA…
ChipFIE_10475	Chr3	10141190	10142020	2.3698e-21	AT3G27400	0	AT3G27400:AT3G27400		ChipFIE_10475	Chr3:10141190-10142020	CTTGTAGAACCGGAAATCCTATTGACGATTGTTGGCGGTGTGACCCTAATTGGGAAACAAACCGCCAACGGTTAGCAGATTGTGCCATTGGATTTGGCAAAAATGCTATCGGAGGGCGCAAAGGTCGAATCTATGTAGTTACGGATCCTGCCAACGACGATCCCGTAAACCCTAGACCTGGGACTCTAAGATATGCAGTGACACAAGAAGAACCATTATGGATCATTTTCAAGAGAGATATGGTCATTAGGCTCAAAAAAGAACTTATCATCACATCTTTCAAGACCATTGATGGTAGAGGCTCGAGTGTTCACATTACCGATGGACCATGCTTAAAGATCCACTATGCAACTAACATCATAATTCATGGCATTAACATCCATGACTGTAAACCAGGAT…
ChipFIE_10547	Chr3	10586910	10588020	7.53318e-33	AT3G28330	AT3G28330	AT3G28330:AT3G28330		ChipFIE_10547	Chr3:10586910-10588020	AATTACCATCAACTTTTGGTATAGAGAATATGTTCATATACATGAGACATCCTTGAGAAGTTGTGCAAGTTCTTCTGAATTTCGGAACTTTATCTAAATCAGGAAATGGCGTAGCGCGGCATCGATCAGAGCGGCTATCAACAACATAGAAATCGATGGATACAATGAAATCTTGATACTCGGAACCGTGGGCGAGCCAGTAAAGACTTCCGTTCAAGCTAATGGGATTGTTAAACTCTTGAGATATATAGCTGAAAGGAAAAGTGTCACTGTTGAGACTCCACAAGCCTGTCTCAGATGAATATATGAGGAAAGTGAAGTTAGGTTTCAACAGAACAACTTTGTAACCTAAAACGACGCCATTCTCAACTCTTGTAGCTATTCCCAAAATCCAGAAAC…
ChipFIE_10561	Chr3	10682030	10682670	4.13872e-19	AT3G28500	AT3G28500	AT3G28500:AT3G28500		ChipFIE_10561	Chr3:10682030-10682670	AAATTTCCGGCTCTGTGTCGTGTACCGTACGTACGGAACAAAACCCTAAAATCTCCTCTCACATTATGGGACAGAGACAACATTTGACCCTTAAAATTCACAAACTATAGATCTCTCCAGTCCCTTTCGCAAACCCTAGCAGTCGAAAGATCGAAATCGAAAACCCCTAAAACGATGAAGGTGATTGCTGCATTTCTCCTCGCGAAACTCGGTGGAAACGAGAATCCAACCTCAAATGATCTGAAGAAGATCTTGGAATCTGTTGGTGCTGAAATCGATGAAACGAAGATAGATCTGTTGTTTTCTCTCATCAAGGATCATGATGTGACGGAGCTTATTGCTGCTGGGAGAGAAAAGATGTCTGCTTTGTCTTCTGGTGGTCCAGCTGTTGCTATGGTG…
ChipFIE_10580	Chr3	10838450	10839200	6.27764e-11	AT3G28840	AT3G28840	AT3G28840:AT3G28840;AT3G28840:AT3G28840		ChipFIE_10580	Chr3:10838450-10839200	AACAAAAAGAACAAAAAAAATGGCAAAACTTTCATTAGCATTAGGTCTATTGCTACTATTAGCATTAAGTGAGGTCTACGAAGTGCAAGGGTCGTTCTTATTGAGGCATTACATGAGGAAATTTCCCAGAAGGTCCAGAGACTTTCGGCCATTCGCTTGCAGAGGTATGTTGAAGTTCGTGGACGTTTTGGAGCTTAAGTGTCCATTAAAGCCACAATACAAGAGCTTCTTCGGAAACCTAAGGTCTTACATGAACTTCATAAACTCGGCATCCGGGTCGAAAAACTTTGATGCCGAGCTAAAAGGGAAAGCCCAGGGCCTCTTCTCAGCTATGTCTGCAATGAGTGGCAAAGGCGCCGCATCGGTAAAGTTCATTTAGATCTTAAAATGTATTTAAGT…
ChipFIE_106	Chr1	466840	467990	1.66314e-28	AT1G02340	AT1G02340	AT1G02340:HFR1		ChipFIE_106	Chr1:466840-467990	ACTTAAGGCAAGATTTCTTCATATATGCAACGGAAGTAGCGGAAACTTATACGGAAAAGACTAGACACTCAATAGTTAAATTGAAACATTATATAGAAGGATCTATATACACACCAACCTTGTGACAATTAGGTACGAGTTGCTGTAGCTTACGCATCTTATTACTCATCTTCTCGTCTCTTCTTCTTCTCTTGGAACCTTTTCGAGTAACTGAAGGAACTTCTCTTGTAAACTCCTCCGATTCATCCTAAATTAATTAATTTTATTTATAGAAAGAAAAAATTAAAAACAGTGAAAAATGATAATACATAAGGTAACATGAAAATATATCTATGTATCGACTTACATCACTACTTAAGACCTGGATACGACGTTTTTTGGGGTTCTCATGTTTGTTTC…
ChipFIE_10623	Chr3	11278400	11278960	1.4483e-12	AT3G29370	AT3G29370	AT3G29370:AT3G29370		ChipFIE_10623	Chr3:11278400-11278960	CGACACAAACACAATGACACTATGACAGTAAGATATCATTTCAAAATACGGATATACCCCCAAATTGGTGGCAATGACAAAGAAAAAAAGAGTTCTTCACAGTGGCACATTCGTAATACATATGAACTTTGGTGGTTGTTTCGTAATATAGATCGTACTTAAAACCTCTAAACACCGTTCTCTTTATTTGCCATCTTCTTCATTATCATCATCTCCATCTCTCTCTCTCTCTCTCTCATTTTCTTGAAAAAGATGAGAACCTTAAAGACTCAGACCACAAGGGGAAGAAGAAGAGCAAATGTGTCGTCACGTACGAGAGTTTTACACACGTGCTGTGGAAATGGTAGTAGCGACGGAGGGAAGACGGTGATGGAGAAGCTTCTTGCGTTAAAGAGCCTT…
ChipFIE_10638	Chr3	11398770	11400290	1.74129e-54	AT3G29590	AT3G29590	AT3G29590:AT5MAT		ChipFIE_10638	Chr3:11398770-11400290	ATGAGAGATTGCCATGTCACTCTCCGATTCTATCTCTCTTCTTCATGTCCTCACGCTTCAGCTCACCATTCTTGCTAATAGTAATGAATTAAAGATGATGTGGAATTAAAAACAACACATAAAACTAGAACCAAAACGTTCTCATTTTTATTCCAACCCGATGGAGAATAATGAACCAAAACGTTCCACATCATCTTTCTTCAAACAAACACCAACCTCAACACCACCACTTCCATCTCCACTCTCCGACAATGAAACCGAAGCATCCTTATCAATCGTCACAATCTCTACCTTGACCGGTTTTCCCCACCCAAAATCAGACCCGTAAATCCCTAACCGGGTCGACCCAGCAACCGATATCATTTGCCTTCCCGGTTCCATCCTCTTAAACGCTTCAAA…
ChipFIE_1085	Chr1	4990460	4990920	4.35627e-15	AT1G14580	0	AT1G14580:AT1G14580		ChipFIE_1085	Chr1:4990460-4990920	ATTTTTTTTTTTTTAATTGAGCAGATCCAGATGCTGAAGTGATAGCGTTATCGCCAAAGACGATAATGGCGACGAACAGGTTCCTATGTGAAGTGTGCAACAAAGGGTTCCAGAGGGAACAGAATCTGCAGCTCCACAGGAGGGGACACAACCTTCCATGGAAGCTGAAACAAAAGTCCAACAAAGAGGTGAGGAGGAAGGTGTACCTTTGTCCGGAGCCCTCGTGCGTCCACCATGACCCCGCACGTGCTCTCGGAGACCTCACCGGAATCAAGAAGCATTACTATCGGAAGCACGGTGAGAAAAAGTGGAAGTGCGATAAGTGCTCTAAGCGTTACGCTGTTCAATCTGATTGGAAAGCTCACTCTAAGACCTGTGGTACCAAAGAGTATCGATGTG…
ChipFIE_1086	Chr1	4991140	4992210	5.16893e-33	AT1G14580	0	AT1G14580:AT1G14580		ChipFIE_1086	Chr1:4991140-4992210	GAACATCATATTTCCTACATAGGGACATGAACAAATATGCATATATACACATAGGATCTATCAATCTATTTGTTTGGTTGCTGATGAGTAGTGAAAGAGAGAAAGACAGTGAAGGAGAAAGGGGAAAAATTAAAGATGCCAAATTTGGTCACATGTGAGTTGGATTTGTTTCCATTCATTCCCACTTTTGGATTCTTCTTATCTTTGCAGGTTCCTCTTTCCATGTAACTCCTCTTCTTGTGGGCCCATTCCATTTCTCTCTCCATAATATTCATATTGATTTCAGACTTATATATGTGATTTGTGTATAAGAGTGGTTGGTTTCATTGTTTAATCGATGAACATGGTGGTCAGCGTGATATAGTAGGAGTAGTTGATGAACACTTTACATTTCTAGGG…
ChipFIE_1087	Chr1	4996760	4997120	1.96819e-11	0	0	0		ChipFIE_1087	Chr1:4996760-4997120	TTAACTTCAGTGTGAGGGTTACAAGTGGTATTTGCAACGATAATCTGAAGAGACAAGGAAAGGAGCCACCTTCGCCGCCGGAATTGATAAGGTCTGCCAAAGACGAAGATCTGGAGTTGTGGCTGTTGAAATGGCAACACTTGTTGAAGACGACAAAACGTGTCACGCATGATCTTGTTGATGATACTAACTAGGGCTCTGCTCCTGCATCATCAAGAATCCGGAGGCGTTCGCGTCTGCGTTCATAACAGCCGCGATGAGGTCATATGAGGATCCAGACGACACAAGTCACGTTGTCGATGTTCTTTGGGTCGGGGAACTCATTTGGGATATAATAACCAATTAACCATGTTGCAAGTTT
ChipFIE_10888	Chr3	15091640	15092630	2.90783e-42	AT3G43110	AT3G43110	AT3G43110:AT3G43110		ChipFIE_10888	Chr3:15091640-15092630	TTTAAACCAAAAAGGTTCAATGAATAATCATATGCTTAAATTAGAAAATTATACTTGTCCCCAACATGTCTCAACCATAACACTCCTTACGTTGCACACTAACCCAACCACCGTTACGTACACGGTTAGCATCCCACAACCTCACAACATTTCCGTTAATCACCGTTAAATCCACGTAACGGTACCAACCTTCATCTCCATTTCTCATCTTCACCACTCTCTCCCATCTCTCCCACCATTCTCCACTCTCACCTCCTCCATACTTAACGGCCGTTGTCTCTCCGTCATCTTCTTCTCTCTCTCCGTCAATCTCTTCTTCGTAGTACACGGTTAGCTTCCCCTTCGTTACTCCGTCCTTACACAACAACAAACTCCAATCCTCAGTCTCCGTTACCTTGA…
ChipFIE_11108	Chr3	16926030	16926860	7.5486e-31	AT3G46090	AT3G46090	AT3G46090:ZAT7		ChipFIE_11108	Chr3:16926030-16926860	AAGGGAGGTTGGATAGCTTAATCTCGTCTCTGGTTATACTTCTTCAATGAGTTCTTGTTTTTCTAGTTGACCACACTAATGATATAGTTCTTACACTACTTAAAACCATTGATATAGCTCAACCTTCAAGGGTTAATTTAAAGAAACCAAAAAAATTAGTAAACCGTAAAAGAAATTTCGGATATTGTATCAAAATAATATTCACATCGATCGGTACGATAATTGGATCAACAAAGATTACAAAATCATGTGAAACTGTATACAACCCAAAAACTTAACTCCAAGAAATCGTTCTTCCCAACTCCAACTTCCAATTGACCAAACTCTCCATCGAATCTAAGTCCAAATCCAAACAAGCCACTCTCTTCCCACTACTAAATTTCTTCAAAGCCGTCACCG…
ChipFIE_11121	Chr3	17006890	17007350	3.54889e-16	AT3G46280	0	AT3G46280:AT3G46280		ChipFIE_11121	Chr3:17006890-17007350	TTGGTCTCCACCGCCGCCTCCACTGTCTGGACTGGTATTACTTATCGAGTACAGCTCCAATCCGTTGATGAGGGGTGGCAAAACGGAGTCATCCGTTGACTGAAAGACTATCTGGGACGCCGATGTGGCCACTACATCTCTCAAAATGAATTGAGTTGCTTTCCCAAAAACCGGTACGATGGGACGCGAACCCACTTGAGTGTTGTCCAAGAAAACGTTGAACGATCGTCTCTGGGTTCGACCTAGACTTTGAGGCTCTGAGAAGTAAAGAACCAAGTATACTGGTACTCCGGTTAGGGGTAGAGTCTGGTCTGAGAGTACTAAGCCGACTCCTGATAATGCCTTTGACATAACAATCTCTGGTGGCTTGTTCGACGCCCCGGTGATGTCTATTGATGG…
ChipFIE_1113	Chr1	5152350	5153040	2.36515e-22	AT1G14930	AT1G14930	AT1G14930:MLP2;AT1G14930:MLP2		ChipFIE_1113	Chr1:5152350-5153040	AAGACCGCCATTATTATTAGCATAACATGTAAAGGCGGATGATAAAGGCACTTACGAGACAAGTACAAAAGACACATGCATGAGGATGATTTACGACGATGACCATGGAGGGTTATTAAGCTTTGTTCTGGCCCTTGAGGATGTGGTCATCCATATCAGCAACTAAGCTCTTGACAAACTTCATGTAGTTGATGGGTTCGGGGGAGTCTTCGTTGCGATTCTCCCATATCAGAGTGACTTTGCAGACGCAGCCTTCGTTCGACTTGGGAATGAACTGTAAGATAACCTCATACTTCTTGTACTTCTCCATCACATGACCCTCTAGTCCTCTGAACGTCAACGCCATCTTCTCGTCGTCTATCTCTCTTTTCTCCTTGATGACTTCCGGCTTCCCATCTT…
ChipFIE_11178	Chr3	17319360	17320190	1.14766e-25	AT3G47010;AT3G47020	AT3G47010;AT3G47020	AT3G47010:AT3G47010;AT3G47020:AT3G47020		ChipFIE_11178	Chr3:17319360-17320190	ATTAGTAATGACTTGAGGAGAAGCGACGGAGCGTTCTATCTGAGTCATCTGACCAATCTTCTCCGGCAAAGTCATGCGAGAGAGAAGGTCCTTCACACGCGCCTCCACCGGCGCGTCTCGGTTCTTGTAAACCCATGAAGACTCCTCAGTCTCTGCCATACTCTTCTTTTGTCTTTTTCTCTAACCGAATCTAGTCACTCCACTTCTCTTTATCTAGCCAAGCTGGAGGACACGTCACGTCACACTTAATTACGCCACTACACTCAAAATTCTTAATTAATTGGTTAATAATTGAAGAACAAACTCACTAAACACATGTGCTATCTCTTGGGCTTTTGTTTATTTCCTTCTTTTTTTAGGTCTTATTATAAACCTCGTAGGCCTACTATATATAGTACA…
ChipFIE_11179	Chr3	17322160	17322940	7.85598e-35	AT3G47030	AT3G47030	AT3G47030:AT3G47030;AT3G47030:AT3G47030		ChipFIE_11179	Chr3:17322160-17322940	AAGTCGCTGTCATGTCTGGGATGTTAGGGTTAAGCGCCGTCATGGGAAAACGGCCGAAGCAGCAAGTCACCGCCCGTCCAAGGAAGTGTCCAATAGAAAAACCGGAGGAGATACCAGATGATCTCTTGATTGATGTTTTCTCAAGATTGTCCATTGAAGACGTTGCAAGGTGTCGTTGCCTGTCGAGGTTTTGGTCTTCCATACTACGTCGTCGATATTTCACGGAACTGTTCCACAAAATGTCATCGACCCGGCCTCGTATACTATTCACCTTCCTTTACTATGGTAAGCGACTCTTTTACTCCATGCCTCAAGATCTAGACCCCAGCAACCACTACTCGCCTCTACCTTATTTTTCGATATCATACTCTCCTATATCTGCCCATTACCAGATGCATT…
ChipFIE_112	Chr1	480620	481560	2.0651e-34	AT1G02390	AT1G02390	AT1G02390:GPAT2		ChipFIE_112	Chr1:480620-481560	ATTTTATCTTTGCTAGAGACGCAATATTTGGAATAGATCAAGCCGAACTAAATATCGACGCGTACGTGTACTTTTCAGATTTAAACATTCAGATCATTAATTACAATCATGCAAGCTGTACGGGAAGAAGTGGAACCATCATCAATGGCATTCCTCGTAAATATCAAACACGTTCGAAGGGTATTTACGTCATGGTCTCATTATATAACTGTCAGAGCCCCTTCCGTTTCTCTCGACATGCAGAGTCTAGATTCCAGCGACACCATATAATATAGTTATTAGAAAACGAGAGGTCAAAACCATGTCCGGTAATAAGATCTCGACTCTTCAAGCTCTTGTCTTCTTCTTGTACCGGTTTTTCATTCTCCGTCGTTGGTGTCATCGTAGCCCTAAACAAAA…
ChipFIE_11281	Chr3	17879610	17880430	3.03322e-23	AT3G48280	AT3G48280	AT3G48280:CYP71A25;AT3G48280:CYP71A25		ChipFIE_11281	Chr3:17879610-17880430	TTCTCTTGTGGTCAATAATTTTCATGACCATTCTCTTCTTAAAAAAACAGTTGAGTGGGAAGAAAGGTAAGACACCTCCGTCACCACCGGGACTTCCGTTGATCGGAAACCTTCATCAGCTCGGCCGCCACACTCACCGATCACTATGCGATCTCAGTCGCCGTTACGGTCCTCTCATGCTCCTTCACTTAGGTCGTGTCCCCGTTCTTATAGTCTCTTCCGCGGACATGGCTCAAGAAATCTTGAAGACGCACGACCAAGCTTTCGCAAACCGCCCACGGTCAAAACTCTCCCAGAAGCTTCTTTACAACAATCGTGATGTGGCCTCAGCTCCTTATGGAGAGTATTGGAGGCAAATGAAGTCCGTGTGCGTCATTCATCTCTTAAGCAACAAAATGG…
ChipFIE_11296	Chr3	17967550	17968780	1.08622e-34	AT3G48510	AT3G48510	AT3G48510:AT3G48510		ChipFIE_11296	Chr3:17967550-17968780	AAAGTTGATCTAACGGTGTCAAAGGCACAAAGCGGCCTTAACGTCGAGCCTCCAAGCAAAACCACCACCGACGTCCATTCTCCACACGTCGCAAGGCACCGTGACTGAGCCTCTCTCACGATTTTGACACGTGTACTGGAGTTTCATTCTGCATGTGAATCCAGGGGACGTTAGCATCGGCCTCTCCCTCATCACCAACCGTACGATCACGTGAAAACTATCGCCGCTAGTTATCTCCGGTGCACCTTCTTCCACGGGAATAATATCCCTAGCCATCTTCCGATACGCGTCATTAGTCCACGTGACTCTCCCTGAACCGTCGGATATGAAACCAGGACACGTGTCTCTCACAAGATTCATCTTCCTTTCTTCATCTGACCTCCCTAAACCGTAACCGTC…
ChipFIE_11298	Chr3	17974610	17976610	1.63837e-116	AT3G48515;AT3G48520	AT3G48515;AT3G48520	AT3G48515:AT3G48515;AT3G48520:CYP94B3;AT3G48520:CYP94B3		ChipFIE_11298	Chr3:17974610-17976610	ACCAGCGACCTAAAGATTTGCTGTCACAGACTACAGTCTTCCGCTCTACCAACTGAGCTAAGGTCGGATGCTGCAATACATTCGCTTTGTTTACTTTATTAACAAATGTTTACAACTAAGAATAAGCTACATGTCTACAACAATGCAAAAGAATTGACATTATAGACATTCTCATTGGTTTGGTTCTCACTGTTCACATTTCATTTAGCTTCAACATCTACATGGCCAGTTCCTAACTAGATTATTGATTTTTGGGCTTATTTGGTTATTTTCGGTTTGCTCAATCCAATTTGGTTTCGTTTGGGTCAGCGGCAAGACTACAAGCTCTATTTCTAACTCGATGCAAAAAATTATGTTTCAAGGAATTGAACCAAAACTTACCTGATTATATTCGGTTTT…
ChipFIE_113	Chr1	482210	483090	6.18214e-35	AT1G02390	0	AT1G02390:GPAT2		ChipFIE_113	Chr1:482210-483090	ATATTTCATTTCCTAATGATAATCTCCCCCTAATCCTTTCTTTTTTCTTGTCATAAACAGGAAATTTACTTCGTCAGAAATTCAGACAAGAAAAGTTGGCAAACCCTACCACAAGATCAATACCCTAAACCATTGATTTTCCACGATGGTCGTTTAGCCGTTAAGCCAACACCTTTAAACACACTCGTATTATTCATGTGGGCCCCATTCGCCGCCGTCTTAGCCGCTGCAAGACTCGTCTTCGGCCTAAACTTACCTTACTCCCTAGCCAATCCCTTCCTCGCCTTTTCCGGTATCCACCTTACTCTCACTGTCAACAACCACAACGACCTAATATCCGCCGACAGAAAAAGAGGTTGTCTCTTTGTGTGTAACCATAGAACGTTATTGGACCCACTT…
ChipFIE_11303	Chr3	17994040	17994440	9.60458e-24	AT3G48550	AT3G48550	AT3G48550:AT3G48550;AT3G48550:AT3G48550		ChipFIE_11303	Chr3:17994040-17994440	ATACAAAAATGGCTGAACAACAAGATCATCACAAAGAGCTTCAGCTTTTACCTTCTCCACCGTCTACCGAATCTCCGGTAAGGAAACACCGACCAACAGTTATAACAACCGACCATCACAACAATCACCACCGTTCCTCCTCCATGATCCACCACGATCTTGACCTCAAACTCTCCATCAGCCTCAGCTCGATCTCAACAGCGGAGGAGCTTCCAAACGGTGGTGTGGAGGCGTTGAAGTGGCAAGCCGCGGAGCAGATAAGGCTTGCGGCTATAGAGAAGGCTTACGCCGAGAGGGTTAGAGAGTTGACTCGCCGTGAGATGGAGATGGCTCAGTCTGAGTTTGCTCGTGCAAGGTAGTTAAAGCTAGCTCGATCAAGTAATAATTCTGGTTTTGGTT…
ChipFIE_11355	Chr3	18340190	18340900	1.54305e-22	AT3G49460	AT3G49460;AT3G49470	AT3G49460:AT3G49460;AT3G49470:NACA2		ChipFIE_11355	Chr3:18340190-18340900	ATATTAATTAGTAAAAGGGTTCAAGGAGAGAAGAATACGATACCTTATTTTTCTCTTCAGCTACTGGGGCAGCTTGAGTGGCACTTCCAGATGAAAGTGCAGAAGAAAAAACGGCCATGGGAGAAGCAGCAGATCCACCGGCACCAGCATTCATGATGAGATCATCCATGTTTTTGTTCTGGCGGAAGACTAGGCCAGTATGATTCAATGTTCAAATTGGCTGTTTTCACCAATGTTGACATCTTTCTCAGCCTAGTTTACAAGTAAACAAAATAGTTTGAGTACATGTTAATTAAAACAAACAACCTACAAGTTAATTAAGGCTCCAGTAGGATTGATGTCAAGATTGAGCCTAGAAAGTACATACGGTGACATGGTCATGGAGGAGGAGAGCTGCGT…
ChipFIE_11363	Chr3	18375350	18375860	2.71273e-36	AT3G49580	AT3G49580	AT3G49580:LSU1		ChipFIE_11363	Chr3:18375350-18375860	ACATAACATATTACCATCGATCTATATACATGTATAGTGATTGTCACATACACAACTATACATAACTTATGAGAAATATCTTATTCTACGAGGAAGAGACGACAGAAGAAGAAGAGAGACGAGAGATTTGATCCATGAGGAAGAGCATGCGATCGTGATAGTCACGTGCCTGTTCTAAAGACTCGACCTCCAGCTCCGCCAGCTGCGAGCAGAGTTGCTCTTCCGCCTCCTCCGCCACAACCGTTCGCTGCCACAACTTAATCATTTCTGTCTTCATCTCCGCCACTTCTCTCGAGAGCTCTATGTTCCTCCTCCTTAGCTCATCCATCTCTTCCGCCGCCACCGTCACGCATCCTCCTCGGTTCGCCATTAAGATTCTTTGTGTAAAAGGATTTGATT…
ChipFIE_11377	Chr3	18460960	18462450	2.45915e-64	AT3G49770	AT3G49770	AT3G49770:AT3G49770		ChipFIE_11377	Chr3:18460960-18462450	TAATTATAACAGCAATAAATAAAGGTCTAGCTGCATTAACATAGGTAGCATTCGAACTTAATAACACGAACAAGTAAATTAGGTTTAAGGATATTTAGCATTCAACTTAACTTTTCATATATGAACGTTAGATTATATGCATCATCCTCGTCGTCGGCATCATCATCACCTTTGTCACTCGTCCTCATCGGGTTCAGTAGTCTCGTAAGAAGCAGGTCCCAACTGGATACCATGATGATTTATAGCACGCCTCAACTTCTCGAGTTCTTTCTCCCTATCAGGCGAAAGCGGAAAAGGCTTCACAAAATCGCAAAGAGCATTATAGTAATCATCTACCTCCTTTTTTAGTAGATCTAGGGTAAAACTTTGCAGTTCGTCAAATGTTAATTCTCCAAGTGT…
ChipFIE_11392	Chr3	18522720	18523840	2.58907e-63	AT3G49950	0	AT3G49950:AT3G49950		ChipFIE_11392	Chr3:18522720-18523840	TGGGTCCTCAACAACATCGCTCCACCAGACGGTGACTCCACCCAACGTCTTACATCCGCATTCCTCCGCGCGTTGCTCTCACGCGCCGTCTCCAAAACCCCTACACTATCATCCACCATTAGCTTCCTACCTCAGGCCGATGAACTCCATCGTTTCTCAGTCGTGGAGTTAGCCGCTTTCGTAGACCTCACTCCGTGGCACCGGTTCGGATTCATTGCAGCCAACGCCGCGATCTTAACCGCCGTTGAAGGTTACTCAACGGTTCACATCGTTGACTTAAGTTTGACTCATTGTATGCAAATCCCTACTCTTATAGACGCCATGGCAAGCCGACTCAACAAACCTCCTCCGCTTCTTAAACTCACCGTCGTCTCTTCCTCCGACCACTTCCCACCATTC…
ChipFIE_11408	Chr3	18617740	18618600	3.39272e-21	AT3G50220	AT3G50220	AT3G50220:AT3G50220;AT3G50220:AT3G50220		ChipFIE_11408	Chr3:18617740-18618600	TATCCAACACGTAGTGTGCAAGCAAATCATTAGACTCAACAAGATTCTCTCGGCACAAGAACTCATCACCACAAAGCCTCTCAACGTCTCTATAATAGTCATGCACAAACACATGCGTCTTCGGAGTCCCGCCCTTTTTGCTCCGAGCAAGAACCGCCGCCGTGAAAATCGACGACATCCTCCCCGGTCCTTCGTGAGCATCGCCACGTGGCCCGTCCACAAAGATTACATCCCAATCAACATCGTAGACATGATTAGGCAAATCATTGAGACCTAATTTACAATCTGAGAAGAGAAGATTTTGCACAGGACGACACTCGTTTCCCGCGGCTTCTTTAGCCGCGGTGACGAGCTCTCCAGCTTCGTGAGCTTTTGTCGTGTATTGAACGTCGAAAACGT…
ChipFIE_11415	Chr3	18657400	18658110	1.63553e-32	AT3G50330	AT3G50330	AT3G50330:HEC2;AT3G50330:HEC2		ChipFIE_11415	Chr3:18657400-18658110	ATATTTAAAAATCAACATCATCATCATCTAAGAATCTGTGCATTTCCAAGCATCTGGTGATGATCAGACCGCATAATGCCACACCCTTTTCCTCCATATCCTCCACCAACAGTACCCGCAAGTGCTCCTCCGGCCACCGCCGTCATTCCTCCGCCGTTAACCACCGCATGTTCCTCCAGCGACTGCACTTGCTTCTTGAGAAACTTAACGTAATGGATAGCCTCATCGAGCATCGACGCCGTATCCATCTTAGTCCCACCGGGAACAAGCCGCTGAAGAATCCGAATCCGCTCGCTTATCCTCTCCCTTCGATGCCGAGCTGCCACGCTCTGTGGATCCTTAGAGATCCTCACGTTCTTTCTCTTTGGTGGCTTTACGGATTCCGGATCAATATGTATA…
ChipFIE_11424	Chr3	18701870	18703390	2.20781e-36	AT3G50390	AT3G50390	AT3G50390:AT3G50390		ChipFIE_11424	Chr3:18701870-18703390	ACTATCAAGCAACGGAAAGATGGTTTTCGTTTTAATTTACTTACGAGTTTAGGACCATTAAATTATTTAATCAAACCTAATAATAAGTTGTACTTGTACCGAAATAAACGGTTCCAATTTCGAATAAACTATAAATGGAAAGTAAAAATTCCATAAATTCCATATAGACACCATCGTCTCCAACCTTTTTCTTCTTCTCCGTAACCTAAAACTCTGTCTAATTATAAATCCAACCAAAACAAAAAAAAAGTCCATCATCTTCTTCTTATGTCTTCAATGCATAAGAAAGGTACAAGCAGAGACGTAAATAGCCAAGCATTTACAAAACTAACGAAAGTAGAAACTATTCCAGATCCAGACATTTACGACATAACCTACGTAGATATCTCTCCCTCCGAA…
ChipFIE_11431	Chr3	18745130	18745560	9.03577e-16	AT3G50510	AT3G50510	AT3G50510:LBD28;AT3G50510:LBD28		ChipFIE_11431	Chr3:18745130-18745560	TATACAACTGTTGACCCGTTAAACAACCACCGTTATTAGGTGTGTGTTCCGGTATCATCATAGGATTGTTATGCATTTCCAGATTCGTCATCGAAGGTGGTGGCACAAATGTGGGGACGATACAGTAAGAGGCAAGTTCGTTCTTGACGATCGCGAGTTGTTCTTCCAAGTCTTTAATCTGACTAAGGAGGTTGTAAATGATACCCAGACAGCCATTGACCGGATCATTGGCTTGAACTTGTGCCTCCCAAGCGAGCGTGTCCATGGCAAATTCTCTTTGGCATGGGTGAAGACTGTTGATAAGTGTAGCCACATGGCTTGCTCCAAATACCTTGTGAACCGCTTCGTAGTTGTCCAGTTTAGTCGAGGGGAAGTAAGGCGCAAACACACAATCTTCTG…
ChipFIE_11436	Chr3	18766890	18767500	1.17794e-26	AT3G50570	AT3G50570	AT3G50570:AT3G50570;AT3G50570:AT3G50570		ChipFIE_11436	Chr3:18766890-18767500	AGGAACGAATTGCGTGTGGAAGACTTGCTTAGTTCTTGGCATGCTTGATGTGACAAGAGTATTGAAGGAGAGGAGCAAAGAAATGACTCTTAAACATCATGTGAAGATGGCCATAACACCTCTTGTTCATATTCACAATGATCTCACAACATTCTTTGTCCAATGCGAAATCATTCTCCGCCCAACTCGAAAATATTTGCGAGAAACATTTCTCATTAGTTTTCGACCCATCTTTAGACAAACATTTCTCTAACTCACCGGATTGCGACACGAGAAGAGACTCAAACGGAGGACCTGGAAGTCCAGGGATGTTAGGGAGTCCAGGGATGTTAGGTATTGGGATTCCCGGAATGTTGGGAAACGGGATGTTTGGTATTCCCGGGATTTGGGGGATATTAG…
ChipFIE_11457	Chr3	18868040	18868960	9.95692e-60	AT3G50760	AT3G50760	AT3G50760:GATL2		ChipFIE_11457	Chr3:18868040-18868960	ACATTTGCATCTAACGTTTCTCTAGCACAAAAATATGCACTCGAAGTTTATATTATATCTCAGCATCCTCGCCGTATTCACCGTCTCTTTCGCCGGCGGCGAGAGATTCAAAGAAGCTCCAAAGTTCTTCAACTCCCCGGAGTGTCTAACCATCGAAAACGATGAAGATTTCGTTTGTTCAGACAAAGCCATCCACGTGGCAATGACCTTAGACACAGCTTACCTCCGTGGCTCAATGGCCGTGATTCTCTCCGTCCTCCAACACTCTTCTTGTCCTCAAAACATTGTTTTCCACTTCGTCACTTCAAAACAAAGCCACCGACTCCAAAACTACGTCGTTGCTTCTTTTCCCTACTTGAAATTCCGAATTTACCCTTACGACGTAGCCGCCATCTCCGG…
ChipFIE_11470	Chr3	18910970	18911480	6.93163e-36	AT3G50870	AT3G50870	AT3G50870:MNP		ChipFIE_11470	Chr3:18910970-18911480	GAGACCTTCTTCTCCATTCTACACTTCACTCCAACGTGAAACCTGCAAACTGAACTTATCTCTTCATATTTTCTTTAGCTTCTCTTAATTTTACACTTAGGGTTTTCAAACCAGTAGAGAGAGAGAGAAGTGTGTAAGAGCGATGATGCAGACTCCGTACACTACTTCAACGCAGGGGCAATATTGTCATTCTTGTGGAATGTTCCACCACCATAGCCAAAGCTGCTGCTACAACAACAACAACAACTCCAACGCCGGTTCTTACTCGATGGTCTTCTCCATGCAAAACGGTGGCGTTTTCGAGCAGAACGGTGAGGACTATCATCACTCTTCCTCCCTCGTTGACTGCACTCTCTCTCTTGGAACTCCTTCTACGAGGCTTTGTGAGGAAGATGAGAA…
ChipFIE_11471	Chr3	18911980	18912380	5.20118e-22	AT3G50870	0	AT3G50870:MNP		ChipFIE_11471	Chr3:18911980-18912380	GGATGGTTTTGGAATTTGCAGTCCCTATGCAACGCATGCGGCATTCGTTTCAAGAAGGAAGAGAGAAGAACTACTGCGGCTACAGGAAACACCGTCGTCGGAGCTGCACCGGTTCAAACCGACCAGTACGGGCATCACAACTCTGGCTACAATAATTACCATGCTGCCACTAATAACAACAATAATAATGGTACTCCGTGGGCTCATCACCACTCGACGCAGAGGGTTCCGTGTAATTATCCGGCAAATGAGATCAGGTTCATGGATGATTACGGCAGTGGAGTAGCAAACAACGTTGAATCCGACGGTGCTCACGGCGGTGTTCCGTTCCTTTCTTGGAGGCTTAATGTAGCGGATAGGGCAAGTCTTGTCCATGACTTTACCAGATGAAAGGAGAAT…
ChipFIE_11492	Chr3	18964210	18965150	6.7246e-125	AT3G51060	AT3G51060	AT3G51060:STY1		ChipFIE_11492	Chr3:18964210-18965150	ATTAAATTAGAGGAGCAGAAGAGAGAGAGAGAGAGATATAGAGATTAATAAGGTCATGGCGGCGTTGCAGAGCGCAAGAAAGATGATTTAAATCTCTCTTCTTCTTCTTCCTTCTTACATATCTCTGTGTGTTTCTTAAATACTCTCTCTCTCGTACCGACAAACAAGTTTTGCTTTTTCATCAGAGTCTCAAAAAGCTATTCCAACTTCAATACACTACAAACCCAGAGAATGAATTCAACCTAAAAACCCTAGAAATCCTCTAAGATCTAGAGTGAGAAAGTTAGAGTGTATAGAACTACAAAACATAGGATCTTTGGTTTTGGGTTTTGTTCCATTTTCTTGATTGGTTAGTGGGTGAGTGGTGGTTATGGGTGGTGGTTGTTGTCTTGGTGAATG…
ChipFIE_11504	Chr3	19017140	19017710	8.08346e-29	AT3G51190	AT3G51190	AT3G51190:AT3G51190		ChipFIE_11504	Chr3:19017140-19017710	GATGGCGTAATCACCAGAAGCCCTAGCGAGAGCACCACGGTCACCGACATGGAGCTCAACGTTACAGATAACAGCTCCCTCAGGGATTGATCCAAGGGGAAGAACGTTACCGACCATAAGATTAGCCTTCTTACCACAGTAGAGGTATTGTCCGGTGTACATACCTTCGGCGGCTACGAACAGTTCCTTCTGCTTCATGTAGCGGAAAGGATGACGGAACGCGACACGAGCGAGAGGAGCACCACGGCCTGGGTCGTGGATGATTTCGGTCACCAATCCTTTGAGGTAACCGTTTCGCTCTCCGTAATCGAGGCTCCGGAACTTAGCTGGACCCTTGCGGTGGTGGGTGTGGGACTTGAAAACGGAACCAGCCGCACCTTTACGCTGTGCCCTAATCAC…
ChipFIE_11537	Chr3	19173710	19174250	3.71277e-20	AT3G51680	0	AT3G51680:AT3G51680		ChipFIE_11537	Chr3:19173710-19174250	AAATATAACGCTGCTTCAGCTATATCATTCGCTCTCAATGTCTCTCCTTTCAAATTAGCCAAACTCCTCACAAACTCCTCCATCTCCTCCACGTCATCATCTTCCACGTCACCACCACTCGTCTTTCGCCACGCGTTAACCAGCATCGACGTGGCAACTCCAAACGGTGATATACAATTAACCCTAATCCCATACTTGCCTAGCTCACACGCTGCGTTCTTGGTCAAACCAACGATCGCATGTTTCGAGGCTGTGTAAGCGTGTGGTCCCATTCCACCCATCACACCGGCTACACTCGCCGTGGAGATTATGCAGCCTTTGAATCCTCTCTTGATCATAGCGCGTGCCCCGTGTTTCATGCCGAGTCCTACGCCACGTACGTTCACACGCATCACGTGG…
ChipFIE_11544	Chr3	19215130	19215530	4.45352e-13	AT3G51810	0	AT3G51810:EM1		ChipFIE_11544	Chr3:19215130-19215530	AGGGAGGGCAGACGAGGAAGGAGCAGCTAGGACATGAAGGTTATCAGGAGATCGGTCACAAAGGTGGAGAGGCGAGGAAGGAGCAGTTAGGGCACGAGGGTTATCAGGAGATGGGTCACAAAGGTGGAGAGGCGAGGAAGGAGCAGCTAGGGCACGAGGGTTATCAGGAGATGGGACACAAAGGAGGAGAGGCGAGGAAGGAGCAGCTAGGGCACGAGGGTTATAAGGAGATGGGACGTAAAGGAGGACTCAGTACGATGGAAAAATCTGGTGGAGAGCGTGCGGAGGAAGAAGGGATTGAGATCGATGAGTCAAAGTTCACCAACAAGTGATAGTAGTTACGAGCTACTAGTGTCCGCTGCAACAGTCTGTTATATATCATCTAATAAGTAACCTGCT…
ChipFIE_1159	Chr1	5393400	5393700	1.35012e-14	AT1G15680	AT1G15680	AT1G15680:AT1G15680		ChipFIE_1159	Chr1:5393400-5393700	TATCCTGATGGAGAATCGAGAAGTAAACTGGATGAAGAGTGGTTGCAAGCGTAGAATAGAGCTTCCAGAGGAATTATTGGCAGAGATAGTGGCGAGATTACCTTTTATAAGTATAACGAGGTTCAAGTCCGTGTGCAAAGGATGGAGATCATTAATAGAATCAACGTATTTCCGTCATCTATTTGTGTTTGCTCACCGAAACTCTTCATCGTCGTGGTCACTCGTGTGCGGGACATTTGGTTGGTCAGTCGAGGAAATGGCGGGGTTCTACGGATGCAAGAGATATGGTCTTCCCCGTAGG
ChipFIE_11592	Chr3	19440890	19442250	8.99124e-91	AT3G52450	AT3G52450	AT3G52450:PUB22;AT3G52450:PUB22		ChipFIE_11592	Chr3:19440890-19442250	ATTCTCAAAGAATTGTTTGTATCTGATGAGAATTATTCAAACATGTACGTTGTTCAAGCAGGATACGAATCATACAAATTTCTTGGGACACAAGGTGATTCCCTCCAAACCCTAGCGTGAAGCTTAAGCAATTCTTTAGCCTTTTCTTTAGTCTTGTTACCACAGCTAACTTGAAGTACCAGACACAGCTTTGCTACAACTCCCAATTGCAACATCTCCTGCAACAAAGAGGGTGTCGCGCAGAACCTCCCAACCGAAAGCAAAACCCTAACTGCCCTTTCACTAGTTATTTGTGAGACCCTCAATATCTTCTTAGACACAACCGCAATAGCGGCACCGTGATTCAAGAACTCAGCTCTTCCTTCTGCGCACTGACATAACATATCAAGAACCACCATC…
ChipFIE_11595	Chr3	19457600	19458460	1.12996e-14	AT3G52490	0	AT3G52490:AT3G52490		ChipFIE_11595	Chr3:19457600-19458460	CAACCGGAGACTATTACTAGTCGCCGGAATAGTAAGAGTAGTGAGACACCAGAGAGATTCAAGCGAGGGTTGACCAGACTTGCATCTCACGTAAGTCTGTGAAGTCGCAAGACCCATTAACCAAAACCTTCCATGATCTCCCATGACTAACCCACAAGCCAACTTCCCAATCTCCATTATCATATGCTCCACAACACAGTAGCTATCGTTGTTGTTATACAGTGAAGAACCTCTGGTTCTTGACTCTACGAACCAGTTTAGATCTCCCAGATTTAGAATCACTCCTTTCCCTACACAGCTCTTCACGAGTGTCTCTAGCTCCTCTAGCTTACGTTCCACATCGGCTCTACTTGGTTGCCCGAACGATGAGAACGATAAAGTTATGAACTTTACGTCTTT…
ChipFIE_11732	Chr3	20120730	20121690	3.17533e-22	AT3G54340	AT3G54340	AT3G54340:AP3		ChipFIE_11732	Chr3:20120730-20121690	ACCTCATATTGAGTGGCCCAAACATCGACATCAGAAATAGTTTGGTACAGATCTACGATCTCCTTCGTTCTATAACCAACAAAATCACCAAAAAAGTAGTGGTTAATTATAAGAAAACAAAGCAACTCAATTAGCTTAATTTAAGAGTGGTGTTTAGAGAGATGGTGTACGTGGTGTTAGGGCTGATATACTCATGAAGCTTGTTGGAGCTAGAGAACATGATAATCGAAACCCTAGCATCACACAAAACCGTGAGCTCATGTGCTTTCTTGAATAAACCATTTCTTCTCTTTGAATACGTCACTTGTCTGTTTGTCTGGTTCTCTATCCTCTTGATCTGGATCTTCCCTCTCGCCATATTCTTCTCTCTTTGTTTAATCTTTTTGTTGAAGAGATTTG…
ChipFIE_11782	Chr3	20425980	20426820	2.096e-35	AT3G55110	0	AT3G55110:AT3G55110		ChipFIE_11782	Chr3:20425980-20426820	GAAGACTAACCGGAGATCCATTGAACACACTCTTCCCGTGAGATAAGATGATAAGCCGATCAAGCAAACCAATGATACGTGCACTAGGTTGATGGATCGACATAATTACGACACTGCCACTCTGAGCAATTCGTTTCAAAACCTGCACCACCATAAACGCATTGGTGGAGTCTAACCCTGACGTTGGTTCGTCGAGGAAGAGGAGGATAGGATCGTGTATAATATCAATTCCGATTGACACGCGCCGTCGCTCTCCGCCAGATACTCCACGATGTCCTTCATCTCCGATTACCGTATCCGCCGCGTTTCTAAGCCCTAGTTGGTCAATTAGGGTTTCAACACGCTCCATCTTCTTCGATTTAGGCAAACTTCTCGGGAGACGAAACTCGGAAGCGAACA…
ChipFIE_11785	Chr3	20435360	20436160	2.65971e-22	AT3G55130	0	AT3G55130:ATWBC19		ChipFIE_11785	Chr3:20435360-20436160	GCCGGAGATCCATTGAACACACTTTTGCCACGAGATAGAATGATAAGCCGATCAAGCAACTCCACGATTCGAGCACTAGGTTGATGGATCGACATAATTACGATACTGCCACTTTGAGCAATTCGTTTCAAAACTTGCACCACCATAAACGCGTTTGTAGAATCCAGCCCCGACGTTGGTTCGTCGAGGAACAAGACGATAGGATCGTGTATAATATCGATTCCGATTGAAACGCGCCGTCTCTCTCCTCCAGAAACTCCACGGTGTCCTTCGTCTCCGATTACCGTGTTCGCCGCGTTTCTTAACCCTAATTGATCAATTAGGGCTTCAACACGCTCCATCTTCTTCGACTTAGACAAACTTCTCGGGAGACGAAACTCGGAAGCGAACATTAGGGTT…
ChipFIE_11793	Chr3	20476440	20477030	8.99673e-13	0	0	0		ChipFIE_11793	Chr3:20476440-20477030	GACAAGTGTAGTATACGTTACAATAATGGACGGCCAAAAAAAAGGCAAAGTGATCATCAATAGTTTTTTGGTTGGGTAAGGGGACGCGGGAGATTAAAGTTTTTGATTCTAAACCAATAGGACGATGACATGTCACGTATAACAATCCACATTGAGATCAAATAATCGCAAATGGTACAACCATCTGAGTGACGTGGCGCAAATGGACATGAGAGAGAGTGAGAGAATCTACAAAGGTTACGTAAAGAAGTGAGAGACAAACACATTGTGGGTGTTTTGTCGAAATCAAAGGTTTCAGAAGGATCCATCAAATTCAGACATTAAATAAAACTACACATATTCCTCATCATGTGGACCTCTCAATTTGAGTCCTGAAACAGCAACTATTCCCTCGAATCA…
ChipFIE_11799	Chr3	20527850	20528400	2.14006e-20	AT3G55370	0	AT3G55370:OBP3		ChipFIE_11799	Chr3:20527850-20528400	TTATGTTAATATGCAGCAAGGGAACCAACATCAGCTAGAATGTGTCACAACTGACCAGAACCCTAATAATTACTTACGGCAGCTCTCATCACCACCGACTTCTCAGGTTGCAGGTTCGAGTCAAGCTAGAGTGAATTCAATGGTGGAACGTGCTCGGATCGCAAAAGTCCCATTGCCTGAAGCAGCTCTAAATTGCCCTAGATGTGACTCAACCAATACTAAGTTCTGTTACTTCAATAACTATAGCCTTACTCAACCTCGCCATTTCTGCAAAACATGTCGTCGCTATTGGACACGTGGCGGTTCCTTGAGGAATGTTCCTGTTGGAGGAGGCTTTAGGAGGAACAAGAGAAGCAAATCCAGATCGAAATCTACGGTCGTGGTCTCGACTGATAATAC…
ChipFIE_11817	Chr3	20619620	20619960	4.57195e-15	0	0	0		ChipFIE_11817	Chr3:20619620-20619960	TTCTCCACAATATGGACAAGGAGTATCGTCGCCCTCGTCATCTTCTTCGGATCTGAAAGTCTCTTGTTTGACACGAGATATTAGGCTACGTAATTGGATCCAATAGGCTTTCCCAAAACCATACAGTGTTTACATACGGAATTTGCGGCGCTTCTGGTGACCAGTCATTAGCCACAACTAAGATAACATTGTAACTCATAAACATCCAACAAACTAAGATGTTCTTCGAACTTGGTCTCTCCTGGGATGCTTTTGGCGATTACCATCAGATTTGTAGATGTATAATGGGGAGCAGGATTTTCCACTGACCAAAATGCAATTTCCACTAACATCTTGTTTAG
ChipFIE_11825	Chr3	20671230	20671700	2.16419e-13	AT3G55700	AT3G55700	AT3G55700:AT3G55700;AT3G55700:AT3G55700		ChipFIE_11825	Chr3:20671230-20671700	TCATGTTCCCTCTTCCATTTCCAGGGCACTTCAACCCCATGATCGAGCTCGCTGGAATATTCCACCACCGTGGCTTCTCCGTGACGATCCTCCACACTTCCTACAACTTCCCCGATCCTTCTCGCCACCCACACTTCACTTTTCGAACCATCTCTCACAACAAAGAAGGAGAAGAAGATCCTCTGTCTCAGTCAGAAACTTCGAGTATGGACCTAATCGTTCTCGTTCGTCGGCTGAAACAACGCTACGCCGAACCGTTTCGTAAGTCTGTGGCGGCGGAAGTAGGTGGAGGAGAGACGGTGTGTTGTTTGGTCTCCGACGCTATATGGGGGAAGAACACGGAGGTTGTAGCGGAAGAGATTGGAGTTCGTAGGGTGGTGTTGAGGACAGGTGGTGCGT…
ChipFIE_11848	Chr3	20768760	20769270	2.45398e-13	AT3G55970	AT3G55970	AT3G55970:JRG21;AT3G55970:JRG21		ChipFIE_11848	Chr3:20768760-20769270	GGCAATGAAGAGGCAAGGAAGGCCACTTGGTGTAATCCTTCAAAGACGAAGGCTGGTAATGGAGATAATAGTAGTCGCTCCAATCAAGAATAGCACCCTTTTCTACGCCTAGTCGGCTTCCATATCCCTCGTAAGTTTTCGGCGAATTAGCATGCATATTTTTGAGTTCCATGGGGAGATTAAAGAATTCTCTCCATGTTGCTTTAGCTTGGTCCATGAGCTGAGGACTCATCCCGTGGTTCACCACTTGGAAAAATCCCAATTCTCTACAAGCCTTTGAGATTTCATCAAGCGTTTTGGCTTGTAGAGTTAGGTCGTCCGTGTATAGGCGACCTAAGTCAATGATGGGGATGGTGGTGGTCTGAGGGTTGTGTTTGTTGTGAGGGGTTATGTTTGGAC…
ChipFIE_11876	Chr3	20895020	20895970	1.78403e-28	AT3G56350	AT3G56350	AT3G56350:AT3G56350		ChipFIE_11876	Chr3:20895020-20895970	GAAATGAGCATCGATCGCCGAAGCCAAAGGATCATGCGGTGGTTTGCCACCTCCTTCCTATATATCAATTTGACCCCTTAGAAGAGACAATTAAACTCATCAGAAATAGACACATGGAGTGACGACAAAAAAACATTTTTGTACATGAACCGGGGCTAGGTTTTTCCAGAAGATTGCATGGTTAACGTGCCCTACAAGCAAAGCAACAGAAAAAAAAAAATCAAAATCCTTACGATCAACAAGCACCTATCGGAAGAATTTAATGAGAACTTAGTCGTTTAAAGCTAGGGTTTGACCTCCGCCGTTGAACTTGATGAGGCTTTGGAGTTTGACGACGGAGGAGTGATCACCGTCAGCCATGGCAGAACGAAGGCTGTTGAGGGCTTTGTTGTACTGAGT…
ChipFIE_11897	Chr3	20989130	20990020	4.48625e-17	AT3G56670	AT3G56670	AT3G56670:AT3G56670		ChipFIE_11897	Chr3:20989130-20990020	CGTCAACACCCCTCATACTGTTTCGCTTCGGCTCATAATATAAGACACATAACAGCTTGTCTTCATAGTGATAGATGCAGTACATCCACTTGGCAAAAAGGATCTCACCACCACAAGTAGCACCCAAGATGCGCCAATTTGAAAAGCCATGCATCTCGTGAAAGAAAATCCTGGACCATCCTTGTGTCTCCTTCTTAGCATCCTTCATAACCCAAATATATTCCATGTCATTCGCGCAAAACACGAATCCTAACTTCCCTTGGTAGTTTACCAGAGTTGAAATATCATCTCTACTGGGAATTCAACATGATAAAAAAATTCAGACCTGATATCAAAACTCATCAATTTATATCTAGAGGTAGAGTTATATATGTTGTAGTAGTTTCCCCTGGATAATAA…
ChipFIE_11904	Chr3	21001270	21002150	2.5335e-12	AT3G56700	AT3G56700	AT3G56700:FAR6		ChipFIE_11904	Chr3:21001270-21002150	CAAAAAGAAACAGACGAAACAAACACCTGTCGTCGAATGTTGTACGACCACCACAACTGATAATAACATCAATCTCCTCACTGATCATGTTTGCTATTTCAGATTTGATCCCTAGATTGTCTTCCTCAATGTCTCCAATTACTGGAATCAACTTTCTCTTCATGAAAGCTTCGTAAGAGCTCCCATGCATTTGCTTCAGAAGCTTGAACAGATCCGAGCTTATGATCTGTTTGGAACAATATATATAAAAGGATATAAGAAGGGAAAAAGGAATTAAAAAAAGAAGGTTGAGAATGGAAATGTTTAAATCAGACCTCATCGTAGAGTCTCTTGTTTGCTGATTCTTGATCCTTGGATCTCATCAGAAGGAAGATCTTCCCAATTTCAAGACTTTCCCTC…
ChipFIE_11913	Chr3	21029190	21029670	1.25519e-24	AT3G56770	0	AT3G56770:AT3G56770		ChipFIE_11913	Chr3:21029190-21029670	GTCATATCGAGATCAGACCATTATGATGTGATCCAGCGCACGACGTCGTTTTAACCTTTCTTCCCCACCACCACCACCATGTCCCACCATCACCGACTTGCTTGACCGTTCGAGTAAAGACTTGAGTGCGTTCTGTAGAAAATTCACCGACTGGACGCCGTGATGCTCTTTGTCAGCGGCCACAACGAGAACGTTTCTTGTTCGACCACCGACTGTTGTCATGTCGGCAAAGAGAGTTTCCATCTGAAGAGATTTGAGTGTCTCCATGAGATCTTTCAAGAGCTCTGGCCGGTCCTCGCAGCAAAACGATACCTTAAAGATTATCCGTCGATCGTCGCCTCTGGAACAGTCCTCAATGTTGAGTACACTGATTTCGTCAGTCTCCGACGGTATTGTTTC…
ChipFIE_11940	Chr3	21147470	21148140	1.21328e-56	AT3G57130	AT3G57130	AT3G57130:BOP1		ChipFIE_11940	Chr3:21147470-21148140	TCCAAATGCTAGTGGCCAATAAATAAAAGCACAAACGTCGACATTAATCATTTTATTATAAATTTAATTCGAGACCCCCCGGTCCGCCCATTCAGATCTCTGTCTCTTTCTCTCACTATATCTATCTATCTACCCACAAACCAATCTTCTAAACACTATAGTCTCTCTCTCTCTTCTTCATCTTCTCCATAAGCTTCTAAAGATATATAAAAGCTTGTGACTCTTCTTCACTTAAAGAAATATTTGCTTACGAAAGAAAACCCTATTCTATATATCCTACAGCATACTAAAATCAAAGGGTACGACATTTTTTTCGTTCTTTTAAAACCCTAATTTGTTGTATCAAAGAAATCAACAAAGGAGCTATGAGCAATACTTTCGAAGAATCACTCAAATCTA…
ChipFIE_11941	Chr3	21149140	21149740	3.29274e-14	AT3G57130	0	AT3G57130:BOP1		ChipFIE_11941	Chr3:21149140-21149740	ATGAAAGTGCTCATAGCTTCAAGAAAGCAAGACATGCATCAATTATGGACTACTTGCTCTTACTTAATCGCCAAATCCGGTCTTCCACAAGAGATTCTAGCCAAACATCTCCCAATCGAACTTGTAGCCAAGATTGAGGAGCTCCGTCTCAAATCTTCAATGCCTCTCCGTTCACTAATGCCTCACCACCATGACCTAACCTCGACTTTAGACCTCGAAGACCAGAAGATCAGGAGGATGAGACGTGCATTGGACTCCTCTGATGTCGAGCTTGTGAAGCTAATGGTGATGGGAGAAGGACTCAATCTAGATGAGTCCCTAGCTTTGATTTACGCGGTTGAAAATTGTAGTAGAGAGGTTGTAAAGGCACTTCTTGAGCTTGGAGCAGCTGATGTGAAC…
ChipFIE_11989	Chr3	21370850	21371560	1.74585e-68	AT3G57670	AT3G57670	AT3G57670:NTT		ChipFIE_11989	Chr3:21370850-21371560	TCATCTCCCATCTATGTCTCTTGTATAAAGATAATCCCACAAGTCTTAAAACTATTCCTTTCTCTTCCTCTCTCTCTCTCTTCACCATGACTGATCCTTATTCCAATTTCTTCACAGACTGGTTCAAGTCTAATCCTTTTCACCATTACCCTAATTCCTCCACTAACCCCTCTCCTCATCCTCTTCCTCCTGTTACTCCTCCCTCTTCCTTCTTCTTCTTCCCTCAATCCGGAGACCTCCGCCGTCCACCGCCGCCACCAACTCCTCCTCCTTCTCCTCCTCTCCGAGAAGCCCTCCCTCTCCTCAGCCTCAGCCCCGCCAACAAACAACAAGACCACCATCACAACCATGACCACCTTATTCAAGAACCACCTTCAACCTCCATGGATGTCGACTACG…
ChipFIE_12018	Chr3	21506730	21507680	3.97375e-38	AT3G58070	AT3G58070	AT3G58070:GIS		ChipFIE_12018	Chr3:21506730-21507680	TAGATAATAAGAAGTCTAATCGTTAAAGATTACGTAATATTCAATAACTTAGGTTGTTTTTTCTTGCACTAAGTTACATAACACTCAATAAGAGTTTTATTTTGTTTTCAAATCTTTAAAGATGAAGATCGAGACTCACATGATCTTGCACGTTAGGGCTCAATCCGTAACCGTACGATGACATTCTGTTCTGAGCAGCGGAGCCACCCACTTGCGATGATAGTTGAGTTTGAGAACGGGTCAACAACGGTAAAGTCGAATTAGAAGAAGAAGAAGAGCCATTACTAGTAAACGCTGCGTTTGAGTTATAAACGCCTTGAACGCGAGGCGGTAGACGCCATAGTCCTAACTGACTCCCATAGCTGGGTCGTGTATAATACCCCGACGGCTTAGGACCAG…
ChipFIE_1202	Chr1	5602660	5603420	2.56267e-41	AT1G16390	AT1G16390	AT1G16390:ATOCT3		ChipFIE_1202	Chr1:5602660-5603420	TCTAATAAATGTGTGTTTATATATGTAATGAGTTAGACGCCAAAAATAAATTATAGACTAGAGACATGTCCTGCTAGCTGGATCCTAGTCATCACGGTCTCACGAGCAGTATTGCATCCAATTTTCGATCACAATATTTACAAAAAATTCCCACCACTCTAAAGTTGTAGTTTATTCTCTATATATAGAGTAACATAAATTGATTGGACATGCAAATCAAGTCAAACATAAAAGTAAACAAAACCCTATCTCTTCCTATATATGGCCGACTCGACTCGGCCGCTTCTCTCAGATTTCAACTCGTCCGAGTCAAATCTTCCGCCACCAAGATCCCTTGAGGAGACGATAGAGCGATGCATTGGAGACTTCGGGTGGGCACAGTTTCTCCAAGCCGCTTTA…
ChipFIE_12025	Chr3	21548710	21549580	3.48007e-20	AT3G58190	AT3G58190	AT3G58190:LBD29		ChipFIE_12025	Chr3:21548710-21549580	ACCATATCACGAGAAGGAGATGTAGCCAAAATTTGCTGATTGAAGCTCTTTGAGATGATCCTGATTGAAAGTGTTCAGGTGTTGTTCCAAGTCAGAGTAGATGGAGAATTCCCCCATGCCTGAGGAGGTTTCGTTGTGGTAACTACTCTCTGTGGCATCCCCGTGTTGAACCGTCCCAGAACTTCCAGTTTGGTAAACCAAATGGGTCTGATCATGATGATGATAAATATTTTGATGATCATGATGATAAGGAGCCTTAGTAGTGTCTCCATAGTAACTATTAGGGTTTTCTGATGTTGGTGAATCAGCAAAAATCATGCTTTGTGCTGCTTGTTGCTTTAGAATCTCAAGTTCTGCTTGTAAATTCACAACCTATAAACCCAACAAAAAGAACTAATT…
ChipFIE_12029	Chr3	21563660	21564320	2.51322e-20	AT3G58210	AT3G58210	AT3G58210:AT3G58210		ChipFIE_12029	Chr3:21563660-21564320	GTTTATCTGACTAATTAATTATGTTGTAATAAGGGTAAGATATAATTACCGTTTCGTTTTGAGATTTTATCAGAATGTTGATTAACAATAGTTAAAAGATAACGTGCATGTCTACTCCATCCAGGTGGCAATGATCTAGGATCAGCCACTTCCAGAAACAGCGACAAATGATCACCAGACTTATTGAATCCCTCAGGATAGACAAGAAGACGCCTACATCAAAAAAGAAATCCGAACCGTCATCAAAATAAAAGAGAAAATCCAAATTGTAACATTAAAAGACAAGGTTTATCATGTTTACCACTTGCAGCCACCAATAACGAATTGATTAGAAGGGACGACCCTTGATTGGGAAGACGAGAAGTTTTGAATCACCCATGTGAACTTGTTATCAACGAG…
ChipFIE_1205	Chr1	5608750	5609470	6.71263e-12	AT1G16410	AT1G16410	AT1G16410:CYP79F1		ChipFIE_1205	Chr1:5608750-5609470	CATCACATGCATGATATCGATTCTATAAATAATCCACACAACAAACACTTTCCAGATATCGCTAGTGTTCATTTCTAACAAATGCACACCTCACTACACGCATACATACATCATGATGAGCTTTACCACATCATTACCATACCCTTTTCACATCCTACTAGTCTTTATCCTCTCCATGGCATCAATCACTCTACTGGGTCGAATACTCTCAAGGCCCACCAAAACCAAAGACCGATCTTGCCAGCTTCCTCCTGGCCCACCAGGATGGCCCATCCTCGGCAATCTACCCGAACTATTCATGACTCGTCCTAGGTCCAAATATTTCCGCCTTGCCATGAAAGAGCTAAAAACAGATATAGCATGTTTCAACTTTGCCGGCATCCGTGCCATCACCATAAA…
ChipFIE_12089	Chr3	21804130	21805110	8.05624e-29	AT3G59010	AT3G59010	AT3G59010:AT3G59010;AT3G59010:AT3G59010		ChipFIE_12089	Chr3:21804130-21805110	ACTGAATTGAATAATTTAGTAATTAATTTTAGTGAAAATCTCACCGACAGTAGCGGATTGGTAAGTATTCCAGCCGCCTCTGTTACTTCTGCTACCGACAATGACTGTTTTGCCCTTCCCGTCACCGACCAACATAACGTTCTTCTGTTTGCTCGGAATATTCAGATTCTCTTTATAGGTTCCGGCTGTTAAATGGATTACGCTTCTGCCACTTCCCTTCTCCAAAGACGCCAACGCTTCGGCTACGCTCATGTGAGTCCCGCTTCCGTCGGCTGCCACCACAGCGTGAGGTCTCAGCTCTTCTACTGAAGCTTCTAAAAGCTTCCGGTCTGACGAAGAAACCCACGTCGGAAAATCATGATCGGACAACAGTTTCCGGCCACCAGTTAGATTAGACGA…
ChipFIE_12103	Chr3	21858850	21860090	8.79972e-18	AT3G59120	AT3G59120	AT3G59120:AT3G59120;AT3G59120:AT3G59120		ChipFIE_12103	Chr3:21858850-21860090	TCTTGCAACCCTGGCAGAGAGCTTCGTTTTCTTCGCTATAGGATGGGGAGATGAATACATGATGTTCTGCATGACTTTTATGGGTGAAATACTCAGGAACTAAAACGCAGTTGAGATCTAGCTGAAACTGCTCGTAACCTACGCATTCTTCTTCTCTGCATCTGTACATGAGACCACTCGACTTCCGGAAACAAACTGAACACGCTAAGTTACCGCAATCGTGATCGTATAGAGGATACGGGTCTATGAAAAGAGGGTGGTGATGCAATGCATGCTCTAGTTTCCGTGGAAGATTGGCACATACTTCATGGAGAAAGAAGTCACATTCCATACAGTTGTAGAAATCTTGAGAGCTGATAGGACGCATGCATGCTTGACATTGCTTTGCTGAGTCACGTA…
ChipFIE_12147	Chr3	22055150	22055700	1.96088e-17	AT3G59710	0	AT3G59710:AT3G59710		ChipFIE_12147	Chr3:22055150-22055700	CCAGATCCACAAAGTAGACTAACGATGATGTAATAAAATATGCGTGCAGGTGAAGAAAGCTATAATAGAGTCACAACTTGGAAATAAGTTTTTTAGACTCTACGCATATATAGAACTTTCCGGTAGCCAGCTTCTCCGGAGGAAGCAACACCAACTTGGCTACAATGGCAGCAGCCTCATCCGCCGTGTGAGTCCCCTGACCACCGGTCATAGACGTACGAGTGAAACCAGGGCATAAACAATTCACACTCAGTTTTTTGCCGTCGTAACGTCGAGCCAAAACCCTAGAGTAAGCGTTTAAGGCCAACTTTGAGATGGCGTAGTCCGGCCAGTTCTCCGGCCATCCTTGCTTCTCCCAAGTCCCGCTCTTCACGTCCTGCAGAAATTGAGTCAATGTCG…
ChipFIE_12158	Chr3	22111130	22111680	1.33088e-11	AT3G59850	AT3G59850	AT3G59850:AT3G59850		ChipFIE_12158	Chr3:22111130-22111680	GTTCTTACCGTGGCGCCACTCGGGCAATTCTTGCCGGACTTTTTGCAAGACCATAGAGAAGCTCCCTGGGCGTCAAGAACTCCGCCGTAGACAGAGATGCCGTCGAGATGCTGGAACAAAATCCAATAGTTTTCTTTACCGATGACTCGATAATCCGATGGAGCCACAAGTGTACCTTGGATACGGAACGTGACGGACTTGCGTTTACACTTGGAACCGTCAAAAATAATGCTTCTTAACAAAAACCGTCCCTTAGGTACCAAAATGGTGACCGGTTTGACCGATGCACATGCTTTGGCCCACAGGACGGTAAAGGCCTTGGTCGAGTCGGTTTTGCCGTCGGGTTTGGCTCCGTAAGAGAGGATATTGTAGGTTTGAGCTGAGGAAGATGAGACCGAG…
ChipFIE_12213	Chr3	22349340	22350700	2.94832e-59	AT3G60490	AT3G60490	AT3G60490:AT3G60490		ChipFIE_12213	Chr3:22349340-22350700	TTACACTCGATTGACAACGGACCCACTATGTATAACGAAATTATTATAGTGGTTTTTTTTCTGTCTATATAGTATTACTCTCTAATGTTTCCTTTTTCTTTAGACTAAAGTAATTTGCAAGAATATTTATAGCAGCCCACTTCAGACCGCAACCTACAGCTTTAACACTACTCTCTCTCTCTCTCAAATGGGAAAACAAATCAACATAGAGAGTAGTGCTACTCATCATCAAGACAATATTGTTTCCGTTATAACAGCCACGATATCCTCCTCCTCCGTCGTAACGTCTTCGTCAGACTCTTGGTCTACCTCCAAAAGATCGTTAGTGCAAGACAATGACTCCGGAGGGAAACGGCGGAAGAGCAACGTTAGTGATGATAACAAGAATCCGACGTCGTA…
ChipFIE_12215	Chr3	22361600	22362540	3.034e-90	AT3G60520	AT3G60520	AT3G60520:AT3G60520;AT3G60520:AT3G60520		ChipFIE_12215	Chr3:22361600-22362540	GTATATTACATTGCTTCTCAAACCATAACAACAGCTATCATAGCCCTAGCTAGTTTTATATATCTTACAGACATGTGTCTTATTATCATCATCCCAGATCCTAATAAACTCTCTATGTCTCTCTTAACTTTTGGTTATTTCGAAAACATTACTAACACATAACATCCTTGAGAAGCTTGTACCTACGAGTGGCCGGTCTAGGAGAAGGCACGCCAGTTTTTCCCTTGTCGGCTGCTGGAGGAATACTACTACTAGTGGTTTGGTTAATCTCTTGCTGTTTGATTTGGTGATGAGGTGAAGAATATTCCGACCGGTACGATCTCTTAGACGATCCACCATTAACACCGTGTTTTGCTCCGGTTCGACTTTTTGCTTCACACTGACACCAATCACAGATCT…
ChipFIE_12230	Chr3	22424650	22425640	7.16112e-37	AT3G60670	0	AT3G60670:AT3G60670		ChipFIE_12230	Chr3:22424650-22425640	TCTACTTACCACTTGGACCAACCAAATTTCGCCAAACGTCACGAGTTAATAAAGCGGGGCGCGTTGCGGCGGATTCTTCCGACGGTTTAAAAAGTTCACCGGAGCTTCCGTGTTAGTCGTTGAAACCACCTCCGTGACTCTCCTGCAAGTCGTCGACAAGCTGCTTCTTTTCTTCCTAACGATTTCAGTAGTGGCGGTGCAAGCGAGCGCCTGACACCAGAACATGTCTTCTCCTTCGTTACCACTTGACTCGGAAGATGTTCGGTTCGACCCGGTGGGCTCGAGAGTGGAACTCGGTGTCGTTGTCGTGACTTCGTCGGTTAAATCAAGAACGTTGCAGACGCGGAGAAACCCTGAGAGTCCTCTTTGTCTCATTATGACGTCACTAATCTACATAAA…
ChipFIE_12240	Chr3	22444960	22445320	8.42793e-12	AT3G60730	AT3G60730	AT3G60730:AT3G60730;AT3G60730:AT3G60730		ChipFIE_12240	Chr3:22444960-22445320	CACGTTTGTAAAAGTCACCGACTTAATCACTATCATGTTCTTTCTAGCCATTGCTGCCGTCATAACCGCCTCAAACACAGCCGAGTTGGATGTACTTGAAATGGCTAGAACTGCTGTGGTTGAAGCCAAGACTAGTTTTGGGTCAATGGCTGTGACTGAGGCAACTAGTGAAGTTGCTGGTAGTTATTATAAATTGGGGTTAAGTGAATGCGAGAAGCTCTACGATGAGAGTGAAGCTAGGCTATCGAAACTGGTCGTAGATCATGAGAATTTCACCGTTGAAGATGTTAGAACGTGGCTAAGTGGCGTGCTTGCGAATCATCACACTTGTTTAGACGGTTTAATTCAGCAACGTCAAGGT
ChipFIE_12246	Chr3	22463000	22463620	7.97523e-16	AT3G60780	0	AT3G60780:AT3G60780		ChipFIE_12246	Chr3:22463000-22463620	TGATGTAATTATTTCTATATGTGTGTCTTTGAAGTGTAAAAGCTACAGAGACTCGAGCGTGGCGGAGTTTTTATCGGCTACGGCGGCGGGATGGAACACGAGGCTGATCGTTGAGACTTGGTCACGTGGAGATCCGATCGCAACTAGCGTCGGACTCGCCGTGGCAGCGATACACACATGTGGAAGACACGTGTGCATAGTTCCTGACGAAGAGTCGAGGTCGGAGTACGAGGCGGTGATGAGAGGAGCCGTTACGAGTGACTCAACGGAGGTTATGGTCTTAGACTCGGCGGAGGACGTGGTGGAGAGAATCTCCGGCGTGGATTTCATGGTGGTTGATTCGAAACGCCACGAGTTCGTAAACGCGTTGGGATTAGCGAAAACGAGCAAAATGGGCGC…
ChipFIE_12254	Chr3	22493250	22494000	2.24095e-23	AT3G60870	AT3G60870	AT3G60870:AT3G60870;AT3G60870:AT3G60870		ChipFIE_12254	Chr3:22493250-22494000	ATCATCAGCACTATCACCATCAAAACGCTGGACGACAAAAACGCGGCAGAGAAGAAGAAGGAGTTGAACCCAACAATATAGGGGAAGACCTAGCCACCTTTCCTTCCGGAGAAGAGAATATCAAGAAGAGAAGGCCACGTGGCAGACCTGCTGGTTCCAAGAACAAACCCAAAGCACCAATCATAGTCACTCGCGACTCCGCGAACGCCTTCAGATGTCACGTCATGGAGATAACCAACGCCTGCGATGTAATGGAAAGCCTAGCCGTCTTCGCTAGACGCCGTCAGCGTGGCGTTTGCGTCTTGACCGGAAACGGGGCCGTTACAAACGTCACCGTTAGACAACCTGGCGGAGGCGTCGTCAGTTTACACGGACGGTTTGAGATTCTTTCTCTCTCGG…
ChipFIE_12335	Chr3	22842990	22843610	6.5166e-29	AT3G61720	0	AT3G61720:AT3G61720		ChipFIE_12335	Chr3:22842990-22843610	AACCCTAGCTAGAGAATTGTCTCAGAACATGAGGTCTTCGTTGCTCGGCAATCTTCGGAAGAAGTTGAGGCTCCCATCGGGTAAATTATTGCGGAACCACGGTAGTTGCACCCAGTAGCAAATAAATACGAAAATCAAACACTTACGAACATGTAGATCCCAACCAAGGCAAACGACGAGCATGGAGCAATAACAGAGGGCCAATAAGATAATCAAAACGAATGGCCGCTCAAGCAACGTAAAAGCCGCTAGTAACCGTTCGCCTTGTGTAGCAGCATCCCCCATTAATAACATGACGTTCTCCATAATCTTCCTCAACCTATCGTACCTCATCCTAAGAATGTTCAAATCGTTCTCCGACGACGGAAACGAGTCAAACTCTTCGGCTAACTCGTCTAG…
ChipFIE_12365	Chr3	22951310	22952530	1.00285e-17	AT3G61970	AT3G61970	AT3G61970:NGA2		ChipFIE_12365	Chr3:22951310-22952530	ATAAATGTAAATGAATATGTCCATATAGAGAAAAATGAAACGAGGATGGTAGAAAAAGGACAAGAAGCTCACATGAACAGAACCAGATTGTTCATGGGCCCCCCTCTCACCTCTCTCTTCTTTCCTCTCGACCCATATCTCTATCAATCTTATATTACATGAGCTCTCTCTCTCTCTCCTTCTCCTTCTCTCTTCTCCTTCCTTGTTCTTAGAGATTGATCCTAACTTGTTTTTCCTTTCTTGGAATTGAAGAGCTTCTTGTTCCATAAACAGTAGAGAGAGAAAGCTTCAAAGAGAGAATCGTGCTAATCAGTGAAGTTAGGCAAAAACCCACTTGCCATTTTTGTATAATTAGGTCAATCTCATCCACCACCATACTCAATTCTCTTCCTTCTGAAA…
ChipFIE_12382	Chr3	23016360	23017740	4.93815e-47	AT3G62170	0	AT3G62170:VGDH2		ChipFIE_12382	Chr3:23016360-23017740	TCATCTCAACACGTCTAGAACCCTATCTTTGTATATAGTATCCAAAAAAGAGTTCTGATCCCCAGAGACGACGTCGTATCGTTACCTTAACATTATCACATACTGTTTTATTCTTAACTTTTTTGTGTTGTCCTCTTACAATCCTAGTTGGACGGGCACGTTGGCTTCTTGGATCCAGTTAGCTGGACCAACCCAGTTAGCCACGGTGTAAGTTTCAACCTCAGCCGCAGACTTAGCCACCTTAACCCAAGGAGGCCTCTGAGTAGTGGCAGCTCCCGGTCCACGGTTATTGAACTCAATGTATTTAGCAGTCTTGTGGTTTTGTTCTCCTTGCCATTCGGTCCATCCTTCTGGTTTAATCAAATCACCAATCTCAGTTCCAATAATCACAGTCGTGGC…
ChipFIE_12383	Chr3	23019850	23020560	5.71593e-31	AT3G62180	AT3G62180	AT3G62180:AT3G62180		ChipFIE_12383	Chr3:23019850-23020560	CAAGGGTGGCGGTCGGGGCGAAGTGTCTTCCTCGTTAAGCTTCACCTTAATACCAAAAGTCTTGAAAATAGTATTCAAGTTATTAAACACATCAAAAGAATCACTTGTTAGATTCTTCCCAACTCCAATCCCAATCCCCACTTCCTTCAACAAAATCTTGTCTTCAATATCGTCCAAACAAGTCGAATGATACCCCATGATTGACATTAACTCTTTTTTACACGTAAAATAATTATGAGCCAACGTCGTTACATCTTTCCCCGTAGCTTTCCAAAAATCGGCGAAATCTTCCAACGCGTAATTCAAGTTTTTCTCGCAGCTGTTGACCACTGCGGTTGCGGTTGCGTCTGACATGTGTTTTGGTTTGATTCCAGAGAGGAAAGTCACACTTTGTTTGAC…
ChipFIE_12389	Chr3	23030380	23033090	1.51577e-63	AT3G62220;AT3G62230	AT3G62220;AT3G62230	AT3G62220:AT3G62220;AT3G62230:AT3G62230		ChipFIE_12389	Chr3:23030380-23033090	TCAACATGTAAAGTGGGACCATAAGTCCATAATCCATCAACAAATAACCTATCTATATTAACCAAACCTGTGCTAGAAACTCTTCATTAGGCTGTTTGTTAGAATCTAACTTTTTAATGGCTGCACGCTGACCATTCTTTAACACCCCGTGATACACTCTCGCATACGAGCCTTCACCGATAAGAGAATTAGTTCCAAAATCATTCGTTGCTTCAATCAGTTCATCAGCGAGAATAGCAGCTACTTCTATAGGCTGCACTTTCACACTCTGAGCACCTTTTTGTGCAGTTTCAGAGCCGTTGCGCCTTCCATCATTTCCTTCACTCCCACCATCAAAGAAAACAAATTAGCAGAGATTAATAATTTAAGAACATGATGAGAGACAGTAACTGAAAATTA…
ChipFIE_12401	Chr3	23096940	23097990	4.97228e-46	AT3G62440	AT3G62440;AT3G62450	AT3G62440:AT3G62440;AT3G62450:AT3G62450		ChipFIE_12401	Chr3:23096940-23097990	CACTTAGATACTCTTTAGGAACATAATCAGAGTAATATAAGTAGGCAAGACTAGGAGTATCAAAACTAATGCTCTTAAAATCAGAATCATCAAAAGCATCCCACTGTTTACGCATTATAGTAAGTCTCTTAAGGCTAGAACTAGAAACAGTGCGGGACCATTTCCAAAGTTCCCAGTTGACACCACACACGGTTAGTTCCTCGAGCACGGGAGACGAAGCAAGAAGCGTTTTGAACGCACAACGACCAAACTCGTAGAACCTAACGTGATAAAGAGAGAGAGTCTTGAGCGCTGGAAGTAGGGCATTCTCAGGGAGAAAGTCAATAGCAAACCCAGACCCTAGTGAGAGTTTAGTAACTGTCTCACAAGTGAAAACTTCAAAAGGCAGTGTATATCCTT…
ChipFIE_12403	Chr3	23104910	23105740	6.17249e-41	AT3G62460	AT3G62460	AT3G62460:AT3G62460		ChipFIE_12403	Chr3:23104910-23105740	TGGGCGATAGGCTTGCCCTTAGCTGATAGTTTTTTCCAAAGAACATAATGATTCACCTTCTTAAACTCGTCTACAGCAAAACCGTAGATGCTATCTGAGATTAGCATTATCGATGATGATACATCACGATTGACAGTAATCCACACCCCCATGCCAGTTAAAACAGCTATATCTCTCGAATGATCCTTTCCTTTCAAGCCTGAAACCATTTTACGCAGATCAAACCATTTTAAAACAACAATCAAATGTACACAAAAAGTAGAAAAGGATAATGATTGAATTCTACTTCACCTTCTGGTACGCGCTTGAGCTCGATACCGGCGGAGTGAAACTCCTTATCCTGGATCCTCTGATTCGTCTCATCAGCATAAGCCTTGATTGAGACCGTACCAGGATATC…
ChipFIE_12417	Chr3	23155530	23156430	2.62145e-39	AT3G62610	0	AT3G62610:ATMYB11		ChipFIE_12417	Chr3:23155530-23156430	CTGTGTAACGTCGTGAAAAAAAACGTTTTTACAACAAAAAATAAGAATAGCGTCAACGCTAATTAAATTGCAGGTGGTCAACAATTGCGAGCAATCTACCGGGAAGAACAGACAACGAAATAAAAAACTATTGGAATTCTCATCTCAGCCGTAAACTCCACGGTTACTTCAGAAAACCAACTGTCGCCAATACCGTCGAGAATGCGCCTCCGCCTCCTAAGCGTAGACCTGGAAGAACCAGCAGATCCGCCATGAAACCCAAATTTATCCTAAACCCTAAAAACCACAAAACCCCTAATTCTTTTAAAGCAAACAAAAGTGACATCGTTTTGCCAACTACGACAATAGAGAATGGAGAGGGAGACAAAGAAGACGCATTAATGGTGTTGTCAAGTAGTA…
ChipFIE_12423	Chr3	23177240	23177690	3.72975e-16	AT3G62670	0	AT3G62670:ARR20		ChipFIE_12423	Chr3:23177240-23177690	TGCAATTAAAAGGTCAGATAATAATCAAGTAACTTGCTTATTCACGCAAGATTAATTAGTGTAATTAATTACTCTCAAGGCTGCCCATTTTTTCGACGGCTACTTCAAATTTGTGGTGAAGTTCAGGAGTCCATTGCATCCGCGGTTTCTTGGTCGGAGACTTCTCTTCTTTGTGATCGCAAGTGTTTTTGGAGCCTTCTTCGTTGCTCTCATAGAGATTGTCTTGCTCTAAATCGTCGTATTCGTCCGGATCTGATTCAACCGTACCTGATTCACCCGGTTTATCTAAACCAGATTTTGACATCCTTTTTCGATAAACATGTCGCCATAGAACTGCAATGACCTCTTTGCTCACCGGCTTCACAAGAAAGTCACACGCACCGTACTTAATCGATTCCA…
ChipFIE_12436	Chr3	23229830	23230230	6.04857e-23	AT3G62820	AT3G62820	AT3G62820:AT3G62820;AT3G62820:AT3G62820		ChipFIE_12436	Chr3:23229830-23230230	CTCCTTTCTCTCAACCCAACTTCATCATTACCGTCCAAACGCGAAAGCTACGTTCAAAACGCGTGTAGTGTTACACGCTACCAAGACCTCTGCGCTAAAACGCTATTGCCGTTTGCATCAGTCGCCAAGAACAGTCCCAGCAAATGGGCACGTGCCGGCGTTTCCGTTGCCATAACCGACAACAAAGACGTCCTTAGACACCTTCTCAAAACGAGGCTTTCAACGATTGGGAAACGAGACCGAATCGCTTTGTCGGATTGTCGCGAACTTCTCCAAGACTCTCTTGATAGTCTCCACAAGTCCTTGGCCGTCCTCCGGACACTCAGAGCCAGCGAGTTTCAGCAGCAGATGAGTGATCTTGCTACGTGGCTTAGCTCTTCCCTCACTGACAAGGACACG…
ChipFIE_12446	Chr3	23266210	23266640	1.3635e-14	AT3G62950	AT3G62950	AT3G62950:AT3G62950		ChipFIE_12446	Chr3:23266210-23266640	AGCTTATCCAAGCATATGTTCAATACAACCTAAGCCTTGCTCATTACAAAAAAAACAACACTTATTGATCACTAACTTTCTTGACCATCGCAAATGGAGAGAATAAGAGATTTGTCGTCGAAGAAAGCGGCGGTGATATTCACAAAGAGCTCATGTTGTATGTGCCATAGCATCAAGACGCTATTCTACGAACTAGGCGCTAGTCCGGCGATCCATGAGCTCGACAAAGACCCTGAAGGCCGTGAAATGGAACGGGCCCTACGTGCCCTCGGCTCATCGAACCCGGCGGTTCCAGCTGTTTTCGTTGGAGGAAGGTACATCGGATCAGCCAAAGACATCATCTCATTCCACGTGGACGGGTCACTCAAGCAGATGCTTAAAGACGCTAAGGCCATTTGG…
ChipFIE_12470	Chr3	23359580	23359990	2.33262e-14	AT3G63230	AT3G63230	AT3G63230:AT3G63230		ChipFIE_12470	Chr3:23359580-23359990	TAACATGAAAACGATTATAAAACGATTACAATCCGAAATCCCTCTCTCAAGGGATGGCGAATATAATGATTCCGAGCAAGAGACCGCGAGCCCCAAGCTTCTCTGAGAAGCATCCAAAGTACGTAGGTTCTTCGGATTGGTTGCCGGCAGAGAAAGACAAGGCTCAAGTTCAGCTCACTAACTTCCTTGAGCTATGTCGTTTCTGCAAGAAGAATCTACGTCATGACGAGGACGTTTTCATGTACGGGTCAGTTTTTTGCTTCTTTTCCTCTCTGCTTAGATATATCATTGTTAGGGATTCTTTGTGTGTATTGTTACTATGGTTTTCATTTGTGAAATTCCTTGTTGCAACCATCTGGCAGATACTTGGGGGCATTCTGTTCAAAACAATGCAGAGCA…
ChipFIE_12499	Chr4	33160	33960	1.35446e-20	AT4G00080;AT4G00085	AT4G00085;AT4G00090	AT4G00080:UNE11;AT4G00085:AT4G00085;AT4G00090:AT4G00090		ChipFIE_12499	Chr4:33160-33960	CGCTCAAAGCCAGCCTATATAGAGCTAAGTACACAAAGGCGTTCTTGTTAAAAGAGGTTAAGAACTTGGAGACGACGTTGAGGCCCCAATACTACGCGTCGGTTCACGACTGCTTGGACCAAATAAGAGACAGCGTGAACCAGTTGAGTCTAGCCATAGCGGAGCTAGACAGAGTCAGCAGGAGACAGGGAAAGAGCCAAGGGGATCTACACTGGCATATAAATAACCTGCAGACGTGGACAAGCACAGCTCTTACAGACGCCGAGACTTGCGTGAGCCAGTTCCCGGGACGTAGGATGAGCAAACTTAAGGCTACGATTAAAGGAAAAGTGAAGAATGTGGAGGAAACAACTAGTAATGCCCTTGCCTTCATCGAGCACTACGCTGCTGCTAGGTACC…
ChipFIE_12515	Chr4	74200	75280	3.51318e-23	AT4G00180	AT4G00180	AT4G00180:YAB3;AT4G00180:YAB3		ChipFIE_12515	Chr4:74200-75280	GGGTTTTTGTTTTCTTATATATATATATATGAAGATGTTGAAATAAAGAGTAGAAGATGGAAGGTTACGTCTATTGGCTGGTGGTGGCCGAGGCATCTCTTGTAGATGATCCACTGATCTTCCGTTGCGAGTCGCCATAACCAAATGCTCGTTCGGGTGGTGAGCTGAAGCGTGATGGCTCATCATCATGTTCATGTTTATATTCTGCCCTCCGCTTCGCATTTCCTCCTAATAAATGAAATCAGCAAACTAATTGGCAAAAAAAACTTAAAACACTAATCAAACCAAACTACTTTGATATGATGTTTTCGAAAGAAACCCTAGTTAACTAGCCATTGCCAAACTACTTAGATCTATCCCGGGATGCTAACAAAATTAAACATTTTTGGATTGAGTTTC…
ChipFIE_12516	Chr4	80780	81220	4.61059e-14	AT4G00190	0	AT4G00190:PME38		ChipFIE_12516	Chr4:80780-81220	TATGGATTACGATTCCTGTTGTCTGATTCGGGTTGAACCGGCTCTGTGCCGTTATGGTGTTGACTCCATTCGGTGGGTTACGTGCAAATATCCGACAGTTTTGTAAAACAGCTGCGGCGTTTCCGAAAATGAAGTCAACGGTTCCGTATATGTCGCACTCCCTGAAAAACTGACGACCAGAGTGCACGTAGAGTGTGTCTTGATAGCCTTCAATGCTACATCTGTAAAACACTGACATGTCTGAATTCGATCTGAGAGCCACCGCCTGATGGTTTTCCGGTCCTGCCGTGTTCCTGATTGTTATGTCTCGTCCCACGAAACCGTCCCCCTCAGCCACTGTCATGCAATATGTTACGTGGCAATAAAACGAATATATATAGTGTAAGTTGTTAAGGAGAA…
ChipFIE_12518	Chr4	85630	85990	3.19179e-12	AT4G00210	0	AT4G00210:LBD31		ChipFIE_12518	Chr4:85630-85990	ACAGGGCAATCCAGTTAGTACAAAATAAAGAGTTCCTAATAAATGTCGCAAAGGTTAACATGGTTATATTAAAGAAGATGGTCGGTATTTGCCTCCGGTCAAATACTTAGTGAAGAACTCACGGGCAAGAGCGTTAAGATCACCGTCCTCATCCACTGGATTTTCCAGGCCAAAGAATGTGCTAAGATCCACTGACTCTGTTGGGACCTCAATAGCTTCTTTTGGCTGTTCTTGTTCTTGTTGTTGTGACATACAAGGAATGTGTGACGACGAGGAAGACATATTGTCTTTGCTATCGACAGAAGAAATGAGTGGCACATTAGATGAAGAGGCTGCTTCTGTCCGTGAATTGTTTTGAGAA
ChipFIE_12520	Chr4	90030	90500	9.61734e-24	AT4G00220	AT4G00220	AT4G00220:JLO		ChipFIE_12520	Chr4:90030-90500	GAACCAAAAAGCATCATAATCTCGATGAGTTAAATCCATGTATCTCAAAACCCTAATCACCACTTAGCTAGTAAAAGGAAAGGAAAATAAAAAGGACTTGTGTGGTAGAAAAGGAAGATGAGCAGTAGCGGAAACCCTAGCAGCAGCAGCGGTGGAGGAGGAGGACCGTGCGGCGCGTGCAAGTTCTTGAGAAGGAAGTGTGTCGCTGGCTGCATCTTCGCTCCTTACTTTGACTCCGAGCAAGGAGCGGCGCACTTCGCGGCGGTTCACAAGGTGTTCGGAGCGAGCAACGTCTCCAAACTCCTCCACCATGTTCCCGAGCATAAACGACCAGACGCCGTCGTTTCAATCTGCTTTGAGGCTCAAGCTCGTCTCAGAGACCCTATCTACGGCTGCGTC…
ChipFIE_12529	Chr4	126500	127230	1.76523e-23	AT4G00300	AT4G00300	AT4G00300:AT4G00300		ChipFIE_12529	Chr4:126500-127230	ATCAGAGCCATGGGAGATCAAAAAACACTTTCTTACGACAAATCTAATAAACCCTTTTATTCTTCTTCTTCATCTCCATGTTCCTTCACAGCCATCGTCGTCTTCTTGATCTTCGTCTCATATCTCTTATACTCATTCAGTTTCATCTCTTTTCTAAACCCATATTCACCTTCTAAATCCCCCAATTCTCTCCTCGTACCCGTTATCCGTCTCGGGTCGGGTCAAACACCTGAGGAACAAACGGAGCTCAAACACATAGTCTTCGGAATCGCCGCGTCTTCAGATCTATGGAAGCATCGTAGAGAATACGTGAAAACATGGTGGAAACCTAACGGAGTCATGAACGGCGCCGTTTGGCTCGACAAACCCATCAACGACACCGTTTCTTCTTCATCAGCT…
ChipFIE_12533	Chr4	133710	135290	5.43495e-104	AT4G00310	AT4G00310	AT4G00310:EDA8;AT4G00310:EDA8		ChipFIE_12533	Chr4:133710-135290	AGAAAAAAAAACTGGTGGAGAAGAAGAGGTGAATCGAGTTATAAGCTTACGTGGTGATGTAAAATATTTATATATTGAGCATTTTATACATCTTCTTCTTACTTGTGTTTGGTTTCTTTTGGGCCAAAGTATTGTTTTGGGTAAAAAATGAGGATTCGGAAGAACACGAAACTGTCATCGGTTCTTTTATCGACAGCAGGTTGCGGCGGAGAGAGACCGGACACGTATGTGTGTCACTTAAACCAGTCTCCATGGGATGTGATTCCTGTTTCTTCCTCCGGCGATTGCGAGTTAACTAACCTAGTCGACTCGTCGTGGTTCCTCCCTTTATCGTCTTCGTCTTCTTCTTCTTCTCCGCCTCTCATTCACAAGGTAATTCAATTCATTTCATTATGTGAT…
ChipFIE_12543	Chr4	172330	172910	1.46946e-18	AT4G00390	AT4G00390	AT4G00390:AT4G00390		ChipFIE_12543	Chr4:172330-172910	TCGTCGCAGCTTCACTCGCTGCCCTCTTTGCTCCAGATTTCACCGCCGGTAAAGCTAAAGTAGCAGTCGACGACGACGGATCATCTTTCTTCTTTGAAGCGATTGTTTTACCGGATCCAGATTTCGGAGGATCCGTCGATTCAGAATCCGAATCTGTTTCACTCTCCGAACCAGAATCGGAATCAGCAGCGGCGGAGACGGCGGTGGATTTAGAAGGAGCAGCGGCGGAGACGGAGGTGGATTTAGCTGGAGTAGCGGCGGAGACGGCGGTGGATTTAGCAGGAGCAGCGGCGGTTGTGGCGGGAAGGGATTTGATTGGTTCGTCTTCTTCAGATGAAGAGGAATCATCTTCGGAAGTCTCGACGTCATCTTCGTCGCTTGAAGGTGCCGTTGGTGGAT…
ChipFIE_12558	Chr4	303140	304430	3.58271e-20	AT4G00730	AT4G00730	AT4G00730:ANL2;AT4G00730:ANL2		ChipFIE_12558	Chr4:303140-304430	ACGGAGATGATGTTCTTCAAGAGAGACATCACCAAGCATGGCAGGTCCACCACAATTGGTGCAGATTGGATTCCTCATTGCTTCACGAATAGACATGTTCTCAGCTCTTAACTTATCGTTCTCTTGTCTCAATAACGCGTTCTCATGCCTCTCTAATTGAGTCTGCGCCACAATATGATTTTATTACAAAAGAATTCATTTTTTGGGATTAAAGATGTGATTTAATCTCCACATACCTTCATCTGAGTGCGACGATTCTGGAACCAGAACTTGACTTGTCTTGTCTCTAAGCAAAGTCTCTTACTTAGTTCTAATCTTTGTTTCTCGTCTGGATGCGGACACTCTTTGAACATACTGAAAGCAAAAACTCAGATTCATTAGATCGAATAAAAGAGATGA…
ChipFIE_12565	Chr4	362170	362610	9.53463e-44	AT4G00870	0	AT4G00870:AT4G00870		ChipFIE_12565	Chr4:362170-362610	GCAAAAAAAAACAAAAATTATTATCACATCCTATGTTGACGTCACAAAACAAAGAAATTGTTATAGGCTTAGGGTTCGGACAAGTGTGGTCCTAAGCCTATCTTCCGATCTTAATCCTTCTGGAACCAAAACAACAACATCTTGAACCATAACCTGACTCAAGCGCGACGCGTTCGCGTGTTGTACACGACAATCCATTTCCATTAACGCACTCATCAATGCCGACGTAGGATGGTTCACATTCTCTGTCTGAACCCTAATTATGGCTTCTTCTCCGACGATCTTCACTTGCACTTCCAAGTCAGAGCCTCTGTTTGATTTTGAAGGTTTCTGGTTAACTTGGTACTCAACGGAAGACGGAGACGTATTGCTGCTGCTGTTGTCTAATTTATCTGTCTC…
ChipFIE_12576	Chr4	403190	404030	2.18214e-43	AT4G00940	0	AT4G00940:AT4G00940		ChipFIE_12576	Chr4:403190-404030	AAAGAAGAATCATCATGCTCCTCCCAAGGCGACTCTTCCGGGTCTGAAAATTCCAAATATAATCACATATTTTTGCTCGTAACTATTTGTTTTTGTCTTTATCATCTTGTCCTTTTTGACAATATTCATATCACCATGTTGGTCCACCACTATCACCACCTAGGATGATTCCGCTCCATAGCTCATTGCTTGAACCACCTTCTCTCTTCTTATTACCATCATCGTGTCTCACATGGTGATGTTGTTGACGGTCTTCATGATCTCCATAAGGATACATCATCTTACTTCCTTCCTCATTAACAACGAAGTTATCATGATTACCAATCTCTTCCTCGTTCCTGTCTAATGAAAACCCAAGATTCTTTTTGGGGTGCTCATGATCATACTCTTGACGAAACT…
ChipFIE_12629	Chr4	639740	640900	1.6264e-78	AT4G01500	0	AT4G01500:NGA4		ChipFIE_12629	Chr4:639740-640900	TGGGTCATCAATCTTCTCAAGACCCCATATATAAACAGCTTGATACTTTTGATGAATATCTCAACAATGAATCTTGACCAAGAACTCGCCGAGATCAGAGCTAGCAGTTCCGACCACACCAATTACTTCTACAGCTCGGAGAGGAGAGAGCACATGTTCGACAAAGTGTTGACACCAAGTGACGTCGGTAAACTAAACCGGCTCGTGATTCCAAAGCAACATGCAGAGAACTTCTTCCCTTTAGAGGACAATCAAAACGGCACAGTGTTGGATTTCCAAGACAAAAACGGCAAGATGTGGAGGTTTCGTTACTCGTATTGGAACAGTAGCCAAAGCTACGTGATGACCAAAGGATGGAGCCGTTTCGTCAAGGAGAAGAAACTCTTCGCCGGAGACACC…
ChipFIE_12646	Chr4	747510	748290	4.30176e-20	AT4G01720	0	AT4G01720:WRKY47		ChipFIE_12646	Chr4:747510-748290	CTTAAAGAAAACTTTATTGTTTTACGTAACAAAATGATTTAAAATGTTTATTTGAATGTAAATAGGTCCAACGATGCGCGGAGGATACAACTATCTTGACAACAACGTACGAAGGAAACCATAACCATCCTCTTCCCCCGTCAGCCACAGCCATGGCTGCAACCACCTCCGCCGCAGCAGCCATGCTCTTATCAGGCTCCTCCTCCAGCAACCTCCACCAAACACTCTCTAGCCCCTCCGCCACGTCATCATCATCCTTCTACCATAACTTCCCATACACCTCCACAATCGCAACACTCTCTGCCTCAGCTCCTTTCCCCACCATAACCTTAGACCTCACCAACCCACCTCGACCGCTACAACCGCCACCGCAGTTTCTAAGCCAGTATGGTCCCGCCG…
ChipFIE_12667	Chr4	844630	845270	4.19878e-16	AT4G01950	0	AT4G01950:GPAT3		ChipFIE_12667	Chr4:844630-845270	CAAGATCAAATACTTGTCTTTTCTAGTGAGACTTGTGCACTCGAAATCCAACGCCTTCCCAATATCACTCTGAACATTGTTGGCCACCTCAAACTTCAACTTTCCATCAGGATCTTGGCACGTGGCACCGGAGACAGGGTCGAGAAATTGGATGGTGTAGGTAGGATAAGGATCCAAGAGGAAGAAAAGCGGGTCAAGTGCCTTAAGACCACTCGCCGTTGTACCGTAGAAGAAGGTCACGTGTACCGTCACAGCCACGGGAACGATGACATCACTAACCTCGGTGAACAAAGGGCTAAACCTAAGCAGGTAAGGTTCTCTACAAGTGGTTCCTTCAGGACAAACAACGAGATCTCCTTCGGTTAACAATTTCTCCATGGCTTGACCGTCGCTCACCCG…
ChipFIE_12668	Chr4	846000	846720	2.49524e-11	AT4G01950	AT4G01950	AT4G01950:GPAT3;AT4G01950:GPAT3		ChipFIE_12668	Chr4:846000-846720	GCAAACAAAATAATGATAAAAGAGACTGACCTGGCAAAACTGAGAGAATAGATATCGGTGAAGAGATGTATTGAAGGAAGTGATGCCAATAACACGACCGGTGTTTAGTCTCTCTTTACGAACTAACTCATCAAAGACAAGATCATGTTTGGTTTTATCCTCCATGATACCTAGATAATAACCTCCAACGACTTTCATTTCTCTCCCGACCACAACGTCAATCTCCAAGTAATCTCTCAAGAACCCTTCGATCATAACTTGAGGAAGATCATCACTCACTCCGATTTTCTTCCCTCCTCTCTTCAACACTTCGAACATCTCGAGTCCGACATCTTCTAGAAAGTATTTAGGCAAAACCGCTCTCCCCGCTCGAAAACCTTCTTTTTTGATCCCGAAGAA…
ChipFIE_12670	Chr4	866250	867360	7.63364e-38	AT4G01985	0	AT4G01985:AT4G01985		ChipFIE_12670	Chr4:866250-867360	AGTTTTATTCATTATTATATACTAGTACAAGGAAAATATGATAAAAGTTATAGCAACGAGTGTGCATGCAAGTCACTATAAAGAGGCAACGTGCATGGAGCACTAAATTGTTAACAGTACACACTGCCGTTTTATATTTAGCGTCGTCGGTTTCCCACGCCACCGCCACCAGCAGCTCCTCCTCCTGTACTACCCCCGGCTCCAACTCCTACACCAACATTTGCTCCGCCTCCAACACCCCCACCAGCTCCTCCTCCGGCTCCTGCTCCGCCACTAGCTCCACCACTACCACGTCCCGCTCCACCAACACCTCCGCCAACTGCACCACCAACGGCTCCTCTAACACCACCACCAACACCTCCGCCGACTCCACCTCCTACACCACCCCCAGCACCGCCT…
ChipFIE_127	Chr1	557770	558840	9.25529e-60	AT1G02620	0	AT1G02620:AT1G02620		ChipFIE_127	Chr1:557770-558840	TTTGCTGCGCGGACCGACCAGACTAGCATCACAGTATGGGGGAAGCGGACACAAGTTGATGTCCCAATAGACAAACGACTCACCCTCGTACTTCACAGCCTCCAAGTCTTTCAATTTAGCGAGTCTTGTTGATAAATCTGTAGGAAGTGGAGGCCGCTCGTCTGTCCAGGGCTGATCGCGACTCATCATATCGCTCTCCATCAGATAAGCAGTCACATGCAACTATAAAAGAGAAAGTGAAGCTTGTGGTAAAGCATGGTGGGCAAACAAAGTAAAACATGATTTTGGTAGCTTACTCCCCCTGGAGAGATCAACCGGCGGACGAGGCACAGTATTCCTAGGTAAACTCAGCTGGAACATTAAATGAACATGGACAAGTCAAACAAAGGCAAAAAAAAA…
ChipFIE_12700	Chr4	1025250	1026160	9.84531e-41	AT4G02320	AT4G02320	AT4G02320:AT4G02320		ChipFIE_12700	Chr4:1025250-1026160	GAGGAAATGGAACAAATGAATCATTATTCGAGCCAAAACTTTGAAAAGAAGGCAACACAAAGACGTCATTTAATATAATTTCGTAACATGTAAAAAACATGCAGAATGTTATTGTCATCTACACGTTACCTTACCAATCAAACCTAATATTTAACTTTATCGTACCTGGTTTCACTCGAGTTGGGTGCGGCGGATATGGCCTCGCCAATGGTCGTGTAGTTTCCAGTCCCATTTTGAGCCACCACGAGATTAACCTTAGTCTCATCCACCGGGTCTTGAAGTAGATTCCGGTCACTCCCTGAGACCCACATCGGAAACCCAACGTCCTCCTTTACTTTCCCCGGAATATGCCCTGGAATATTCTCAAGCATAGCCAACGAGTCGCTGACGTGGCTAGAG…
ChipFIE_12702	Chr4	1032460	1033550	2.26136e-78	AT4G02330	AT4G02330	AT4G02330:ATPMEPCRB;AT4G02330:ATPMEPCRB		ChipFIE_12702	Chr4:1032460-1033550	TTACAAAAAACAAAAAAACATGCTATCTCTCAAACTCTTCCTCGTAACACTCTTCTTATCTCTTCAAACACTCTTCATTGCTTCTCAAACTCTTCTTCCTTCAAACTCTTCATCAACCATATGCAAAACAACACCCGATCCAAAATTCTGCAAATCAGTGTTCCCACAAACATCTCAAGGCGACGTTCGCGAATACGGCCGCTTCTCCCTCCGCAAATCGCTAACGCAATCGCGGAAATTCACACGCACCATTGACAGATACCTCAAACGCAACAATGCACTATTATCTCAATCCGCCGTTGGAGCTCTCCAAGACTGCCGTTACCTAGCAAGCCTCACAACAGACTATCTCATAACATCGTTCGAGACGGTCAATATCACTACATCATCCAAAACGTT…
ChipFIE_12734	Chr4	1242970	1243330	4.70805e-13	AT4G02780	0	AT4G02780:GA1		ChipFIE_12734	Chr4:1242970-1243330	GACAAATAAATAAATAACCTTTGTTGCATTGATGAGGAAAGAGATTCCATGATCTTAGAGCAACGACGCATGCAAGGGTATTGATGAGACGATCATGATAAGAGAAGAGATACGCATCTCCCCAAGAACCATCGGAAAGTTGGTTCTCGGCGATCCATTTCACGGCGGAGGGAAACGCCGGAGTTTTATCTCCGGCATCGATCAATGCAACCCAAGCTGTATCGTAAGCCGATATCGTAATTTCCCCGTCCGTTAGGTTTCTCAAGATCGTTTTCACACTCTTCACTGCTTCTTTGAATGCATTACTATTACTTCCAACACTAATCTATAATTTAAATGCAAAAAATTATCATCAGCACAT
ChipFIE_12750	Chr4	1352930	1353870	8.74679e-20	AT4G03060	AT4G03060	AT4G03060:AOP2		ChipFIE_12750	Chr4:1352930-1353870	AAGATTATCATTAACACCGGTATCAGCGTTAACATTAGCACCAACACCAGCATTAACACTAGCATTAGCATTAACATCATCACTAATATCGGCATTAACTTTAACACCAACATTAGGTTCAACACCAACAATATTAAGCTTAGCAAGAAGATCAGCATTATCGTCAACAGTAGTATTAGCATCACCCTCAGGTGGTGCAATATACTTCATCAGTCGCATACGCCGTAGACTTTAGATGGTCATCAATGTATTTTTCTATTCCAAAGCTCTCCATTACCATTCTTCTCACCATCACATCTATTTCCACTAACTTCTCCGCAAACAACTGGATCGTTTTACTGTTTTCAACCAAAAACAAAAGTGTGAGGATTCATATGAAAACAAGAAAATACAAATTAA…
ChipFIE_12844	Chr4	2263360	2263860	2.98205e-11	0	0	0		ChipFIE_12844	Chr4:2263360-2263860	GTTTTCTCAATAACCAGCGACCAAGGACAAAAGTATTTTCTGGCGAACTCCCTCCTCCTCGCTTTGCTCGCAACCTCCTTGACGGCGGACCAGAAGACCACCGCCGAAGACTATTTTGGATCTGGACTTTTGTTCACTCTTGGAAACTCTTCAACATGGACTTCGTTGATGGCAAGAGTTCTCTCTCTTGGACCATCAGATGTGCCATTCTCGATGTTTTTCGACGACGCATGGTGATTCCTTATTCAGAGTGATAAATCCTTCTCAAAAACCCATGTTTTATTTGTTCACCGCCTCCGCCGCAGATAATGTCAATAGCTTTCTACCAACGAATCTTATTACATTGAAGGAGCATAATTCATCGCAAATCTATCCTTCTGCTTTGATCAACTGCTGCAC…
ChipFIE_12920	Chr4	2767480	2768100	3.21409e-55	AT4G05470	AT4G05470	AT4G05470:AT4G05470		ChipFIE_12920	Chr4:2767480-2768100	ATCTAAAGTTCATTCTTAGCAGATCCTGAGGTCTGGTAAAAGAAAAAAGACATAATAACTTAGTTTAACTAAGAGAGAGAGAGAACCTATCGACGATGTAACTGAGGAGAGAATCGCTCACGAAGTGTTCAATGTTAATCTCTAGCAAGCCACCTTGGCTGAGATCAACAATGTGACGGCACATGCTCTCGAAATCGAACTCGTACATGAGGCAGTCTCGCAAGTTGATTTTCCGCCACATGGAAGGGTCTTTACAGATACGTCGCCACGCTCTGCACAGTTTCCGAGCGTTATCCAGTATATCAGTCACGCTAAGTCGGAGCAGGATCGAAGTCGTCAACTCCGGCGGAAGATCCACCCAGTTGATTCGCTCTTCATCGTCTTTCTTCAGAAACATAG…
ChipFIE_13147	Chr4	5579040	5580020	4.75267e-150	AT4G08740	AT4G08740	AT4G08740:AT4G08740;AT4G08740:AT4G08740		ChipFIE_13147	Chr4:5579040-5580020	GTGTTGGGATTGGATTGGGCCTACTCGTCCCAAGGCCCAAACCAAACCAAAGGCCCAAAACAGGTTTCGAGCCCAGGGTTGAGAAAAGCGGAGAAAGCCCATTATGGGATGATCAACCACCTTTGTTAAACAGAGTATTAGGTCGAGGGGTAGATTCTTCAAATCTCCTCGACGTGCGTCCTACACAGAGTGGTATAAATACGGAATAGCATGTCTTGTCAAAGAAAGGGGGATCCAGGCTGACACACAAAGACAGAGAGACGCTCCTCAACGTTCACAAGCTCCTCACCTCGTTCCAAGCTCCTCAAGCAATCAGCTCTTCCTCGTCAACAAGCTCCTCAGCTCGTCCTGGACAACAAGCGATCAGCTCGTCTTCGTCAACAAGCTCATCAACTCGTC…
ChipFIE_1316	Chr1	6229790	6230220	9.55852e-11	AT1G18100	AT1G18100	AT1G18100:E12A11		ChipFIE_1316	Chr1:6229790-6230220	TGCATGTTTCTACTATAATGATGACGGTAAATCATGATGACGAGGAAGCATGTAAGGTATGTGCATATATACACATATATGTTTATAAATGCATAAATGGATATAGATGTGAGAAGATGAATATACGAGAGTGTAAAGCTCATCGGAATGGCCCGAGATGTTGACTTTTGGAGGATTGACTGCGGTGGAGGGTTTGATCTCGCAGCCGTTAGTGATGTGTTTGGGGCCAAAGTAGACAGACATATTGGCGGTTGGGATGAACATGTCCAACACATCTCCGATCACTCTTCCGACCACCAAAGGATCAACAGAAGCCGCCATCGATCAGCGGGGAGGGAGATATATATAGAGAGAGAGAGAAACAGAGAGGTTCTTATTTTAAAAGAATCGTTGTTTTGT…
ChipFIE_1318	Chr1	6239990	6240890	3.95903e-13	AT1G18140	0	AT1G18140:LAC1		ChipFIE_1318	Chr1:6239990-6240890	CGACTACAGTTAGCGTGTGATTCGCTACAGCGACGAAGAGCTCGTTGTTTAGAGCTGCATTGATTATGCGGAGGATGTAGGTTTTTCCGGCGTCTACGGTCGCCGTGAAAGTATCTGCAGACGATCATAATCAGTGAGAAACGAACCAAATTGGGCCGGAATTGAATCGATCCGGTTTGGAACTTAAATCATCGGTTAAGCGAAATAAACTGGACCTTTGGTAGAACATGGATAAAGTGGGCCGGGAAGCCCGTTAAGGGTGTAAGCGTCGGAAACTTTAGCCCCAGCTCCGGTCTTCATCATCGCTTTCTCAACATTGTCCACGTCATCATTCCACCATTCACCTACATAATCCAATTTCACATATTCTATTCAATCTACATCGTGCAATTAAAACTA…
ChipFIE_13281	Chr4	6584780	6585320	2.49317e-11	AT4G10670	AT4G10670	AT4G10670:GTC2;AT4G10670:GTC2		ChipFIE_13281	Chr4:6584780-6585320	GATGGTTCCATTCAACGTGACTACAATAAGAACAGTCTTAGGCAATCAAAACACCATCCGTGTAATATTCAATGTCCCGGGTACACCCTTAAACCCTAATGACTCTTTGAAAAACAAGGACGCTATCTACCTCAAGGAGGTTTCATTCCGGACCAAGGATTCAAGGCATAGCAGCGATGTAGTTCAACAGGTTAAGAGCCTCAGACGGAAAGTCATGGCACGGGAGTCAGAGAGAGCTGAGAGAACTTCACTGGTGAACCAAGAAAAACTTCAGATTGTAAGGAACAACTCAAAACCCTTAAGTTTGTCCAATCTGTGGATCCGTCCGCCTTTTAGTGGACGCAAGAAGAATCGTGGGACACTTGAAGCTCATGTCAATGGTTTTAGGTATTCAACGAC…
ChipFIE_13318	Chr4	6828400	6829400	2.55226e-27	AT4G11200	AT4G11200	AT4G11200:AT4G11200;AT4G11200:AT4G11200		ChipFIE_13318	Chr4:6828400-6829400	TTTACTAGCGTTTACAGTTGCAGCTTTTTTAGTTTCCTTTGAAGCAGCTGCTGTGTATGTGGCTTCCTTACTAGCAACTTCTCTCACTTCTCCATTAATATCATATTCTATTGCCTTCTCAAAGTATATATCAACCTCTCCCATCCAGCGTGCTTTAGCAACCAACTTCTTCTTATTTGCGTCAACATTTTCCCACAAAGCCATCATGTCTGATACCTCCTCATATGGAAGCTTGAACCACATCCGCCAAACGTTCTTAATGTCTTTTGCAACCAAATGCATGAGTACATCTTCAAAGATTGTAAAAGAATCGACCTCTAAAATCTCTACTACTCCATCACCGTAGGTTAACACACCATTCTCTGTCTTGAATTCGCCAGAATGATGGCACTTGACCCG…
ChipFIE_13354	Chr4	7024950	7025460	1.05638e-16	AT4G11650	0	AT4G11650:ATOSM34		ChipFIE_13354	Chr4:7024950-7025460	ATTGATCGGAAAGAGAAAAATAAGTCCAACTTATACGTGGGTCGACTAACGTAATTATTATTGCATGCCTTATTATAATCCATTAAGTGTTTATGGTAACGTATATATGATCACGTCACACGTACGCATATCTACGTACACCCTCACACACACACACATACAGTAGATACGAGTCTATTAATTCTCCTCGGTGACCATCTTGATCGGGAGCTGGTGGGATCCAGTAGCACCGAGCCTAGACCTTGGACAAAACACGACCCTGTAGTTAGTGTTGGTGCAAGTGAAAGTGCTAGTCGGGTCATCTTGTGGATAGCTGTAAGCGTCAGGGCATCTCTGCTTAAAGAATCTTGAGTACTCAGTATCGCTACATGATCCCTGACCGTTCGTACAACAGTATTG…
ChipFIE_13361	Chr4	7077700	7078500	4.52051e-16	AT4G11750	AT4G11750	AT4G11750:AT4G11750;AT4G11750:AT4G11750		ChipFIE_13361	Chr4:7077700-7078500	CTTCCGTAAGAGTAGATTACGTTATCTACTACGCAAGATATATAAGAGGGAGTCCAACGTAAAGGCATCTCCAATCCTACCACATCCCATTTATTTTCTTTGGGCTTGTAAACCACACGTTTATCCCCAAACAGGTAAAGCTTTCCGTCATAGACTAAACTTCCTGTTATATAACTACCACGTATCTCCGCGCTAGGGCTTGGCACATGCTCCCATGTTTGGGTTTTGAGATCGAAACGCTCGATCAAATTCGAGTAATCGGGATTTTTGCAGCCTTCTATTACATATATTTTCCCATCAAGAACCCTAATCATGAAGGGTTTCTTTTTGGTCTTATCCATTCTTGGAACTTCATGCAAGGTGTGAGACCGACAGTCCATGAACAAGAACCTAGACGAG…
ChipFIE_13363	Chr4	7085850	7086930	1.99325e-27	AT4G11780	AT4G11780	AT4G11780:AT4G11780		ChipFIE_13363	Chr4:7085850-7086930	TCTAAAACCTCGGTTTTGTGATCACACACCTCACATAGAAGCTTCTTTCTCCTTCACTATAAAATCTAACTCTGATCATCACTAAAACTCATACCATCACGTGTTCTAAGATTTGCAACAATGGCGTCGATGATCAGTTCCTCTGATCACCGTCTTTCGACAAGCAAGAGACGTTTGAAGCCATTGCTGTTAAGAGATTACTTACTCGATGATCTCAGTTCTTGTTCATCCAACGGTTTCAAATCATTCCCACGCCGTCAAACTCCTTCTGCATCTTCCACCGTTCGTCGTCTTCTTGACGCCGAGATCAAACGGTCAGGATTTATCCATCATCATCATCACACCAAGCAACCACGTCTCACTAGAAGATCAAGCCATACAACTTGTGGAACGGCGATA…
ChipFIE_13419	Chr4	7406260	7406820	1.81304e-13	AT4G12480	AT4G12480	AT4G12480:pEARLI 1;AT4G12480:pEARLI 1		ChipFIE_13419	Chr4:7406260-7406820	TCAAAATTTAAAACATAAACTCTATAGCTTACATGCATTTATTCATACTGTAACAATTTCGAAGAAGATATTTGTGCACGGGCATCACATCGTATGCATAGCTGATATCCTTCAAGCACATTGGAAGCCAGACGGAACCTTTCTGTTACAAACGTTGAGAAGAACACTGAGAGATATCGGGACGTTAAGGTTGATACCAAGAACGTTAGCCCTAAGCGCAGTGCAAAGACAAATGGCAGCGTCGAGGTCAACCAAACCTTGGATGAGCGAGCAACATGGTTGAGCTGATGGCTGACCCAATTGAATGTTGAGTAGACTGCTTAAAACGTTCGCACATACACCGAGTCTGAGAGCATCGATAGGACAGTTTCCAGATGAGCCAGGGGTTCTCGGAGGCGT…
ChipFIE_13458	Chr4	7671260	7671980	1.64078e-37	AT4G13210	0	AT4G13210:AT4G13210		ChipFIE_13458	Chr4:7671260-7671980	AATTTTATATAATCTATAAACTATGTTCTCTTTTTGTAATATCATTTTATTAACTGGAACATGCATGCAGGAGCATACGTAACAGTACGTATCGTAGAAAGCTAGGGTTCTTCTCCTCATGCTCAACAGGAAACCCAATAGATGATTGTTGGCGATGCGATAAAAAATGGCATCGCCGAAGAAAGCGATTAGCGGATTGCGCGATCGGTTTCGGACGTAACGCAGTCGGAGGCCGTGATGGACGTTACTACATTGTTACTGATCCATCTGATCATGATCCGGTTACACCAAAACCCGGTACACTCCGGTACGCTGTTATACAAGACGAACCGCTATGGATCGTCTTTAAACGTGACATGGTCATTACTTTAAGCCAAGAACTAATCATGAATAGCTTCA…
ChipFIE_13465	Chr4	7722380	7723450	5.62534e-25	AT4G13260	0	AT4G13260:YUC2		ChipFIE_13465	Chr4:7722380-7723450	ATAATTAATGAACCTTGATGTGTCCACTTCGGATTTTGGCAAGAGTGCCAACGTCCAAAACAGGAGTCTTTCCGCATTTGATCTTGCGTTCAAGAGGGCCAAGTTTTGGTCGAACTAACCCTAACCGATCCGTGTCACCAAGAACCAACCGAGACATACGTAACAAGAACCGGTCCACCACGTGCACTGGAAACCACTTGAGCAGGCTCGTGGATATCCCGAAAGTCGATATACCTAGCATTTCTTGAGGTAATACGTGTACCTATAGCATTAGACAAAAACTTTAATTAGCCAAAACTGTAATCATGGAATTGGAATATATAATCCATAAAATTACAAGAGATCTGAATCAATATAATCACATGCGTGGATTTTTTTGAAAGCGAAAGAAGAAAAGAG…
ChipFIE_13493	Chr4	7912360	7912820	2.19263e-13	AT4G13600	AT4G13600	AT4G13600:AT4G13600;AT4G13600:AT4G13600		ChipFIE_13493	Chr4:7912360-7912820	TAATGCAAAATTCTCAAAACGAAAAAAAAAAAAACTGCCTAACTAGAAACATCGTCAACTATTATGACAGTTTTACCGAGTTAACCAATCCGGTTAAGCCATGTTTCTGTAAAATACATACTAGGATCGGTTTTGGCGATAGTGGATGTGCCAGCGAAGTTACATGAGCCAGGAGCCATGGCTGCACGTTGGAAGTAGCTATTGAAAGCGTAAGATGCGTGTGCCTGAACGGTGTTAGGGAGAAAACAGAGACCATTGGGTTGGATTGGAGCACAGTCAGCTCCAGCGGCACATGCGTAGTCTAGAGCCGCCTGAAGCGCTTGGCTCGTAACATCGAACCGAGCAACGCACCACATCGCAGCGGAGGAACGGAAGAGAAGAAGGAGGAGGAAGGAGAGA…
ChipFIE_1351	Chr1	6390520	6391050	1.89656e-11	AT1G18570	0	AT1G18570:MYB51		ChipFIE_1351	Chr1:6390520-6391050	AGAATCAATCAGAGTGTTCTGTCTGAGATTATCGGAAGTGGAGGCCCACTTGCTTCTACTAGTCACACTACTAATACTACAACTACAAGTGTTTCCGTTGACTCTGAATCAGTTAAGTCAACGAGTTCTTCCTTCGCACCAACCTCGAATCTTCTCTGCCATGGGACCGTTGCAACAACACCAGTTTCATCGAACTTTGACGTTGATGGTAACGTTAATCTGACGTGTTCTTCGTCCACGTTCTCTGATTCCTCCGTTAACAATCCTCTAATGTACTGCGATAATTTCGTTGGTAATAACAACGTTGATGATGAGGATACTATCGGGTTCTCCACATTTCTGAATGATGAAGATTTCATGATGTTGGAGGAGTCTTGTGTTGAAAACACTGCGTTCATG…
ChipFIE_13517	Chr4	8080890	8081890	2.01449e-23	AT4G13985	AT4G13985	AT4G13985:FBD1		ChipFIE_13517	Chr4:8080890-8081890	AGTTCGTTTATCATTGAGCTTTAGATAGTGAAGCCTAGGAGCATCAATTACAACTTCTAGATAATCATCATCGTCTGCAACATAACTGAAGCTCAATAGAGACTGCGAAGACACTTGAACACTTTCTGAAATGTCGTTCAAGTTAATCTTGTTTACACTTAAGCTTTCGAGAACTGGGCAGCCTGAGACCAGCATTTCGAAAGCGAAATCTTCGTCAAACACAACTGCATCTAGAACGATAACTTTGAGGGAAGGTAAAGACACAAACTCGCGATTAGGCAAGTATACGTCATAGAGATTTAAGGATATCAAGCTCCCACACGTAAAAACTGTTGGGGGTATCACCACTTCATCTCTCCCCCAAGTTTTGTCCAGGATATGGAGATGTTGAACTTTCCG…
ChipFIE_13551	Chr4	8240630	8241240	4.4234e-21	AT4G14315	AT4G14315	AT4G14315:AT4G14315		ChipFIE_13551	Chr4:8240630-8241240	AACACGTGGCAGTGTAGAAATAGCGACACGAATTTTGTTAACTAAAACGCTGCGTTTTTAATAAAATATACAGTAACAGTTGAATAGTTGATTGCGACACGAAACGATGCGTTTAGGGTATGCTGTTTTTAAAACACGTGGCAGCAACAAATAAACCGAAACGCAGCGTTTTGAGGTGGTTATTAACGTGAAAGGTCTCGCCAGTTTTTGTGTTTCATGCATTAGTACACGAAACGTTGTCTTCTACTTCTCGGGGAAACGACACAACCGTAGATTTGATGTCTGAATCTGTGTATATATAACTTCTCCAATTAGAGACACTAACACAGAATTGATCACTACTCCTATCGAAAAGTAGACGAAAATGGCGAATGAGTATGGATTCGGGATGGGTTCGGT…
ChipFIE_13562	Chr4	8320840	8321830	1.96108e-29	AT4G14465	0	AT4G14465:AT4G14465		ChipFIE_13562	Chr4:8320840-8321830	TTTTTCAAGAAAGAGCTACATATACACCTTTTGACCTTGTAAAGTTGGAACCCTAGAGGCCTTTCAAGCAAATCATCAGGGTAACAATTTCTTGATCTTTCTTTTTAGCGAATTTCCAGTTTTTGGTCAATCATGGCAAACCCTTGGTGGACGAACCAGAGTGGTTTAGCGGGCATGGTGGACCATTCGGTCTCCTCAGGCCATCACCAAAACCATCACCACCAAAGTCTTCTTACCAAAGGAGATCTTGGAATAGCCATGAATCAGAGCCAAGACAACGACCAAGACGAAGAAGATGATCCTAGAGAAGGAGCCGTTGAGGTGGTCAACCGTAGACCAAGAGGTAGACCACCAGGATCCAAAAACAAACCCAAAGCTCCAATCTTTGTGACAAGAGAC…
ChipFIE_13573	Chr4	8360730	8361800	1.24516e-28	AT4G14560	AT4G14560	AT4G14560:IAA1		ChipFIE_13573	Chr4:8360730-8361800	AAACATAAACCTAGCGTGATCGTGTGGTAGAAGGACGAAGGTCGAGAAGTTCTCTTACTCTTATGATTTTCTCTTTACTCATTTGACCGTAAGAGAAAGAAACGGCTAGGATCTCGCGTACGCAACTGGCGGAGACAAATCAGGACCGTTGAAAATAAGAAAGAAGCCGCGTCCAAAATCTTTGTGTCCCACCTTTGTCCCCTTGCCTCTAACTTGCCTCCTCATGCTCCCCGACAACGTCATAATTCATATCTCTCTCTCTCTCTCGTTAACCCTAATTTCAAAGCATCTTTCCTTATATAAATCTCTCTCTCTCCCTCACCATTACACAACACACACAAGCATTTTCAAGGATATCAAATCACAATCCCAAGAAGAGCAATAACAAGAGAAGAAGAA…
ChipFIE_13591	Chr4	8448170	8448950	5.60168e-20	AT4G14730	AT4G14730	AT4G14730:AT4G14730		ChipFIE_13591	Chr4:8448170-8448950	ATATTTTGAGTTACGACAAATAAATAAGACAAAAATTACGTACCCGTTAACACCACAGTTATAAAGCAGCCCCAGATAGAACACGTGTCTTAAGATCATTGGTACGTCTCGAGATCCAATATGACGGTGCAGTGACTGTAAATTAACCCGTAACTCACCTCTTGATTCAACAAAAATGAAAAACCGATACTTTCCCGGCAATGTTTGGTTACACAGTCAGTGTCACACTCACACACCCGCGGAAAAACGCCGTCCACTGAATTCCACGTGTCGAAACATAATTGGGTAGTTAGAGTAACCACAGTGACGGAACAGTAACACCAGCATTACCCTTTAGTTTCCCCGTCACTTTCTTTCTTCCGTAGTTTCCTCAGACAATCAAAAACCTCTTCTTCTTCT…
ChipFIE_13614	Chr4	8542130	8542610	5.05602e-14	AT4G14940	0	AT4G14940:ATAO1		ChipFIE_13614	Chr4:8542130-8542610	CTCATTCGTCGTGGTTCGAGCCGGTGGTCAAACCTACGAGCTCATCATCGACCTAACCACGAGCAAGATTGCATCCTCCCGCATCTACACAGGCCATGGTTTCCCCTCATTCACATTCATAGAGCTTTTCAAAGCAAGCAAGCTTCCTCTAACTTACCCACCTTTCAAGAAATCGATTCTCGATCGATCCCTAAACATCTCCGAGGTTTCTTGCATCCCTTTCACCGTTGGTTGGTACGGAGAAACCACCACGAGACGTGAACTCAAAGCCTCTTGCTTTTACAGAGACGGATCAGTCAACGTCTTCACAAGACCCATCGAAGGAATCACCGTAACTATAGACGTCGACTCAATGCAAGTCATCAAGTACTCCGACAGATTCCGAAAGCCTATCCCTGA…
ChipFIE_13626	Chr4	8634880	8635320	3.16146e-14	AT4G15120	AT4G15120	AT4G15120:DL3605W;AT4G15120:DL3605W		ChipFIE_13626	Chr4:8634880-8635320	AGCTGATTCTCCTCTGAGTCCGGATAATCGCCGTGTTGCAAAGCCAACACGTCGGAGATCTAGAGCCTCACGTCGTACACCTACTACACTTTTCAACACCGACACAGCCAACTTCAGAGCCATGGTGCAACAATTCACCGGCGGTCCATCCGCCGTTGCGTTCGGGTCTTCGCCGTCGTCTGGTTTTAGTCTCACCTCGTCTGATCCCACTGCCGGAGTATCTTCCTCTCCTTGGCAATACGCTAATTTGCAGAACCAAATGGCTCATAACGAGCTAATGCAACAACAGCGACCGTACATGTTTTCGTCGTCAAACAACGTGAGCACTCTTAGCTATCCTAACGCAGTGGCTACCGATGGTTTTGTGGGGGCGGAGGAGAGTAGAGAGGGTGGTGGAGG…
ChipFIE_13628	Chr4	8646080	8647050	6.08253e-43	AT4G15160	AT4G15160	AT4G15160:DL3625W		ChipFIE_13628	Chr4:8646080-8647050	ACAAATAAAAATAAATATCTTAGAGATTACTGTGGTCTATAAAAAGAGGAAGACACTCAAGTACTTCATCACTTCCTTGTCACAAACCAAACCCTAAACCATCTTTCTCAACATGGCGCTTCTTCACAAGCAAAACATTTCCTTTGTGATACTCCTCCTCCTCGGTCTCCTTGCCGTCTCTTATGCTTGTGATTGTAGTGACCCTCCTAAACCATCACCACACCCTGTTAAACCGCCAAAACATCCCGCTAAACCACCTAAGCCCCCTACCGTTAAACCACCTACTCACACCCCAAAGCCTCCCACTGTGAAGCCTCCACCTCCATACATTCCATGCCCTCCTCCGCCCTATACTCCAAAACCTCCAACCGTGAAGCCACCACCACCTCCCTACGTGAA…
ChipFIE_13644	Chr4	8719270	8720680	9.57357e-50	AT4G15280	AT4G15280	AT4G15280:UGT71B5;AT4G15280:UGT71B5		ChipFIE_13644	Chr4:8719270-8720680	AAAACCGTCTTTCGATCACCATAATCATCATCCCTTCAAGATTTGACGCCGGTGATGCATCCGCCTGTATCGCATCTCTCACCACGTTGTCTCAAGATGATCGCCTCCATTACGAATCCATATCCGTCGCAAAACAACCACCAACCTCCGACCCGGATCCTGTTCCGGCTCAAGTGTACATAGAGAAACAAAAGACGAAAGTGAGAGATGCAGTCGCGGCGAGAATCGTCGATCCAACAAGAAAGCTCGCGGGATTCGTGGTGGACATGTTCTGTTCCTCGATGATCGATGTAGCTAACGAGTTTGGAGTTCCGTGTTATATGGTATACACATCGAACGCTACGTTTTTAGGAACCATGCTTCACGTTCAACAAATGTACGATCAAAAGAAGTATGACG…
ChipFIE_1367	Chr1	6473280	6474070	2.92028e-13	AT1G18770	AT1G18770	AT1G18770:AT1G18770		ChipFIE_1367	Chr1:6473280-6474070	TTGTTAACAAAGAGCGTTAGGAACGAGGTTACATCGGAAAATACACGGATACAAAACGGAAAAAGACTCATGCGACGGCATCAAACTAGTTCATTGATATGGCAACTTGAAACGACAGAGGGGGCAACTGTGATTGGTCTCAAACCACTTTAGGACACACTCATCGTCAAAGTCATGTCCACAAGGTAAAGTAACAACTCTTCTTCCTTCACTAAACTCTTCCAAACAAATTATGCACATTTCACCAGTAGAACTAGTGGTCATCTTGTATATCTTCCTGGCTAAAGACTTGACCACGAGCTTGCTTGCGGGCCTCAAACTAATATTATTGGTCTCCTCCAACGAGGCTCGAACCGCTTCTTCCATCTGATACTCTTCTCCAATTGGAATCGCGTCTCC…
ChipFIE_13744	Chr4	9316690	9317330	7.68386e-33	AT4G16540	AT4G16540	AT4G16540:DL4295C		ChipFIE_13744	Chr4:9316690-9317330	GATCGATGCGAGTCTTGGAGAGGGTAAGTCTAAAAACACCGTCGGACATGTGAGTGGTCATGCTTGAGATCGCACAGCAGCTGCAGCCAATTCCAGTCATCGTTAGGTAACGACGTTCGGTGGAGTCGTGTGTGTGAATCTTGGGTGCTTTGGCGTAAACAACTACAGATTCCTCCGACCGGTTATGATAAACACTCATGCCGCCTTCATCAGGAACTCCAGGCAAATCCATCCTCACGAACATGTCTCCGTTCGCTAGAATCTTGAGCTCAGAGAACCCTTTTGGCCCATTCGTCTGAAACTGGTTGTTGATTGCGTAAAAACCTTCTGCTTTCTCCAACATATCAAAACAGAGATAAACCAAACAAATCAGAGAAATGAAACGCAAATCAGTGAAAA…
ChipFIE_13746	Chr4	9318340	9320430	3.9733e-85	AT4G16550	0	AT4G16550:DL4300C		ChipFIE_13746	Chr4:9318340-9320430	TTGAAACATATCCAAAGTTGATAAAAACTTAATCCCAAAATGACGACATAATATCTCTAAAGGAGAAGTCCACAAGATGTCACGAATTTAATAATTATGGAATCAAACGGGAGGGATGATCAGACGAATGACACCGTTCTTAGCAATGATCTTGATCTTACGGATGGGAATGTCGAAAGGAGTGGAGAGCATAGCAACGTCACCAGTGTAGAAACGTCCACTTGAGTCGTGGCTAATGGCAGGAGCTTCACCGGTCACCCTCACTCTCCCATTCATGACTGCGACAGTGAAGTTCTCTTTGGGAACGCCTGGCATGTCTACACGCACGTATAGACCACCGTTTTGAAGCTGCTTGGACTCATAAGCCATCTCTGATCCATAGTTCACACATGGGTGTGG…
ChipFIE_13748	Chr4	9324590	9325190	1.073e-22	AT4G16560	0	AT4G16560:AT4G16560		ChipFIE_13748	Chr4:9324590-9325190	ACAAAATTAAGCATAATTAACATGCATAAACATACGAGTGAAACGTCTTAATTAGGTACATATTAAAGTTGTTGAAACATTCGGAAATCCAAAAGAAAAGACAAACAGATAGATATGCTCCATGCATAAGCATGATCTTAAGATGCGATTTATAAATTAGTTGGAAGGGATAGTGAGACGGATGACACCATGCTTGGGGACCAATTTGATCCGACCCCCGTCATAGCCTCTAGGGACATTGGCGACCTTGGCTACGTAAGTACGCCCACTCGTGTCGTGCATGGTCACAGGAGCTCGTCCCATGATGGTGACGACACCATCGCCGTCCACTGCCACCATGAACTTCTCGCTAGGGACACCAGGCATGTCAACACGCATATACAGACCACCGTTTGAGAG…
ChipFIE_13755	Chr4	9347570	9348180	1.29196e-15	AT4G16590	0	AT4G16590:ATCSLA01		ChipFIE_13755	Chr4:9347570-9348180	GTCTACCTTAACGACCTCACGGTAACACACACGTTTTCCTTAATAAATTAAAGAATTTGTTACTCAAAATCATTAGATTGCTAAATACATAAGGCTCCTTTTGTTATCACAAACAAAACAATAAATGGCTAATTTGGCTGTATGCAGGTGAGAAACGAGCTTCCAAGCAAATTTAAGGCCTACAGATTCCAGCAACATAGGTGGTCCTGTGGACCGGCGAATCTATTTAGAAAAATGACGATGGAGATCATTTTCAATAAGGTCATTTTTGTCACTTTGCTTCATTCAGACCCCATGTGTCAGTGACTGATGTCCTGGTTATTTTGTCTTTAGATGTATTGGGACCCCCCGATAGTTATAAGCAGGGTGTCCTGTTTGAACTAGTTGAGGACCAGTGTT…
ChipFIE_13775	Chr4	9467400	9469100	3.44828e-68	AT4G16820	AT4G16820	AT4G16820:AT4G16820		ChipFIE_13775	Chr4:9467400-9469100	GGTAATAACATTCTAACTCCATGACCATGCTAATTCCAAATTACGTCACAGCCACCTTCGACGTTTTTCATTTAAATACCAATCTTAGTTTCATTCTATCTTTTGTTCTTGTCCCATCAAACTTGAGCCATCTCTCATTCCCTCTCTCTCGTTAATAGCTCACATGCAGACACTTACGCCTAACGCCGACATATTCCATGCAAAACGCCGTCGTTTCACTTGCAACACTCACACATCGACTTTGATTCCGACGAAGCCGCTCTCAGTTTCTCCCGCGAGAAAAACCAACAAAGAACATCTCAGAAACCTTGAGAACGTTCTTAGAACTTCGTCAAACTCTATAGATCATATCGAAAATGTAACTTCTCGTCAAGAGAAGACGACGAAGAATACATCGAC…
ChipFIE_13788	Chr4	9559810	9561290	5.05728e-26	AT4G16990	AT4G16990	AT4G16990:RLM3		ChipFIE_13788	Chr4:9559810-9561290	AAATCTAAAATATTTGAAGGTGGCAAATCTAAAAGATTTAAGTCACAAAATGGCAAAATCAACAATAATCCTATATTATTTTGGGTGGTGTTGATGAGCCGTTGACGTAGAAGAATAGCATGTGGCCTTATTTGCTATAGGATGTGGCCCTAACCCTAATAGGATGAGAAATCTTTGCTCAACTTGGCTTAGAGTGGAACCAACCGTGAAGCATCCGTCTCAAAAATGTCTACTCTATGACGTCTTTTTCACCCCACCCCCCCCCTCTCCACAAGGCCCCTCCATTTCTGTATAAACTTCAGAATGCTTTCTTGAGAATGTTTTTATCTTCTTTCTATAGTTTCCATGAAGTCTTCTTCTTCTCAGAGCTACGATGTTTTCCCCAACTTCAGAGGGGAA…
ChipFIE_13846	Chr4	9850080	9850520	1.3905e-25	AT4G17695	AT4G17695	AT4G17695:KAN3;AT4G17695:KAN3		ChipFIE_13846	Chr4:9850080-9850520	AAGAGATATAAATTCAATTAAATAAAAAGGGGTAATAGTGAAAAAGGACAATACTTTCATGACCACCCAATAATTGAACAGCGTGTACAAAATGGGCGTGGAGGGTCGTCGTCCACCGCATCCTTGGAGCCCTTACTCCTCTTTTGGCGGTGAATCTTGGCGGCTGCGGTTGAGCTTGACGCCGATGACGGTTGTGGAGATTAAAACTACAATTAGGGTTTGTGATTAAGCGACGACTAGCATGTTGACCGTTGACTTCACTGAAGAAGAAAGGATTGGGAGAGGTAGATGAGTAGTAGTAGTGGTCAAGGACTTGATTCTGGTAAAGAGGGATTCCTCTTATTGGTCTCATCATAAAAATAGATCTCAAGTCTTGATCGAGAGATTCCTTGTGTTCTT…
ChipFIE_13855	Chr4	9895640	9896450	4.05279e-47	AT4G17800	0	AT4G17800:AT4G17800		ChipFIE_13855	Chr4:9895640-9896450	GGAAGTCCTCCTCCTCCTCCAGCTGCCACCTCCGGAAACAAATTACCTCCGCCGTTAGATCCTCCTCCAAGCTGTTGCTGCTGCTCATCTTCTTCTAAAGGAAGTCTCTCATAAGCAACATTAGTAAACGAAGCTGCAATCACAATCACCGGTCCAGCCGCCGTAAGCTCACCCACAACGCTTCCTCCAACCACCTGACCTTGTCCTCCGGCTAAGAAAATTGTCAAACTCGTTGCTCCGGGAGGTGCCGGAGGAGGAAGAAACGATCCGGAGAGAGAAAGAATCTCGAACGTTCCTTGTAGCGTCACAACCGCTCCAGCCGCAGATGGCTGACGTATGCTGACGTTCGTGACCGTTCCGCTACCGCTCAGAACGCAGATCCCTCGCTGTCTCCGACGA…
ChipFIE_13858	Chr4	9900550	9901440	2.90763e-14	0	0	0		ChipFIE_13858	Chr4:9900550-9901440	ATAAAAATTTGACGTGGAAATATATCTCCAAGATCAAACTTTATCAAAAAGATATTTATGAAACAATGAACATACGGGTCCTTACTCCTTGCATAGTGCATACATGTATGATGTATCTATGGAAAATACGAACAGACACGTGCGAAGGAGAAGGGAGACACGTGGGAAATGGAAAGAGTAGAGAGTTGGAACGTATAGCTGTCGGCCACGAAGCAGCTGTCACTTCTCTCTCATGAAAACATTGGGAATTGCTCTCTTTGTTTCTCTCTCTCAAAGCCCTTAAATTTCGGGGGAGAGTTATGTAAGAACATCTATCTACTAGGCTTCTGCATTTTCACCTGCCCTAATTCACTCGAACTTTCTTTTTTACATCAATTCACCAATTCTATATTGTCTTCA…
ChipFIE_13860	Chr4	9906840	9907670	1.31144e-67	AT4G17810	AT4G17810	AT4G17810:DL4940W		ChipFIE_13860	Chr4:9906840-9907670	CCACCAACCCCATCTTCTTCTTATTCTTCATCTTCTACTGAGATTTCTCTTTTTTTTTCAAAAAAAACTCATCCTTGAATGAACGGTGGTGCATGGATGTGGAACCCTAACAAAATTGAAGAATTGGAGGATGATGATGAATCTTGGGAAGTCAAAGCCTTTGAGCAAGACACTAAAGGCAACATCTCTGGTACCACTTGGCCTCCAAGATCTTACACTTGCAATTTCTGCCGCCGTGAGTTCCGTTCTGCTCAAGCCTTAGGCGGTCACATGAATGTCCACCGCCGTGACCGCGCCTCATCTAGGGCTCATCAAGGTTCCACCGTTGCGGCTGCGGCTAGAAGCGGCCACGGGGGGATGTTACTCAATTCTTGTGCTCCGCCGTTGCCTACAACGACA…
ChipFIE_13882	Chr4	10061540	10062620	2.89911e-42	AT4G18170	AT4G18170	AT4G18170:WRKY28;AT4G18170:WRKY28		ChipFIE_13882	Chr4:10061540-10062620	CCAATACCCTTCATCGTTTTCGTTGCACGAAATGATGAATCTGCCTACTTCAAATCCATCTTCTTATGGAAACCTCCCATCACAAAACGGTTTTAATCCATCTACTTATTCCTTCACCGATTGTCTCCAAAGTTCTCCAGCAGCGTATGAATCTCTACTTCAGAAAACTTTTGGTCTTTCTCCCTCTTCCTCAGAGGTTTTCAATTCTTCGATCGATCAAGAACCGAACCGTGATGTTACTAATGACGTAATCAATGGTGGTGCATGCAACGAGACTGAAACTAGGGTTTCTCCTTCTAATTCTTCCTCTAGTGAGGCTGATCACCCCGGTGAAGATTCCGGTAAGAGCCGGAGGAAACGAGAGTTAGTCGGTGAAGAAGATCAAATTTCCAAAAAAGT…
ChipFIE_13918	Chr4	10250850	10251240	3.74651e-20	AT4G18610	AT4G18610	AT4G18610:LSH9;AT4G18610:LSH9		ChipFIE_13918	Chr4:10250850-10251240	CTCCAACCACCACAAGCAACCACTTCCTCCTCAACCGCAGCAACCACTCAGCCGCTATGAATCGCAGAAACGCCGCGACTGGAACACGTTCGTCCAATACCTAAAATCACAAAATCCACCGTTGATGATGTCTCAATTCGACTACACGCACGTGCTAAGTTTCCTAAGGTACTTAGATCAGTTTGGTAAGACCAAAGTACATCATCAAGCTTGTGTCTTCTTCGGACAACCGGATCCACCAGGTCCGTGCACGTGTCCTCTCAAACAAGCTTGGGGAAGCCTAGATGCTTTGATCGGACGGCTAAGAGCTGCTTACGAGGAACACGGTGGCGGGTCACCTGATACTAACCCGTTTGCAAACGGGTCGATCCGGGTTCACTTGAGGGAAGTG
ChipFIE_13929	Chr4	10282710	10283410	3.22967e-17	AT4G18690	AT4G18690	AT4G18690:AT4G18690		ChipFIE_13929	Chr4:10282710-10283410	CATACATGCACCAATCCAATGTATAAAAGGCAAAAGAATAGCGTTAAAATGCATTCACGAACTAACCAACGAAGAAAGATGGCGACTAGTTCTTCGAGTTATGGGATTGAACAACTTCAAAAAGGATGTTACTATGAGTGGATGAGTGTGCAGGCTAAACACATAGTTGATCTCAAAGAAGCACTCATGAGTCATCGATCCAAAGAAGATCACAAGCTTGAAGAACTCGTTGGTAAAATCGTCAATGACTTCCAAAAATACACCGAAAAACGATCTGAGCTCTCTCGCCGAAGCTGCTCAAGCTACTTTGCACCGTCGTGGAACTCTCCTCTAGAGAACGGTTTACTATGGATGGGAGGATGTCGTCCATCGTCTTTCATTAGAGTTATTTACTCTCTT…
ChipFIE_13942	Chr4	10383790	10384160	4.09279e-12	AT4G18960	0	AT4G18960:AG		ChipFIE_13942	Chr4:10383790-10384160	AAAGAATAGAAAACATGAAGAATCTTGAGTCTTTTCAAGAAAATCTTGATTGGTTTTTTGTTGGATTCTTGTAATTCTGTACTAATCAAATTTTGCCCTAAACGTTTTTGGCTTTGGAGCAGCAATCACGGCGTACCAATCGGAGCTAGGAGGAGATTCCTCTCCCTTGAGGAAATCTGGGAGAGGAAAGATCGAAATCAAACGGATCGAGAACACAACGAATCGTCAAGTCACTTTTTGCAAACGTAGAAATGGTTTGCTCAAGAAAGCTTACGAGCTCTCTGTTCTTTGTGATGCTGAAGTCGCACTCATCGTCTTCTCTAGCCGTGGTCGTCTCTATGAGTACTCTAACAACAGGTTTCTTCTTCTTC
ChipFIE_13990	Chr4	10739960	10740380	2.92196e-14	AT4G19740	0	AT4G19740:AT4G19740		ChipFIE_13990	Chr4:10739960-10740380	ACCCGGCAGGTGGACCGATTTCAGTGGTCAAACCATAAAACTCATAAGCGATAAGATTAACCCAATCTAAGCTTCTGTTGATCGCTTGGACCGGGTAGGAAACCGAATTGTAATCTGAGGTGTAGTAAACCGCAGCCGTCAAAAGCAAAGGCCTTATTCCGGTACGTTGAGACTCGACCTCAACTGCGGATCGCCATTCTTGAAGTAGTTTCCCGAAGTTGTTCATCTCCACATCATTGTTTGGGTACTCCCAAGCCAGATCAAGTCCATAAAATCCGAGAGATCTAGCGATCGAGATCGAAGACGAAATGAACGATTCTCGAGAGGTGCGGTTACTTGCCATGGACGCAAACGCGAATTTGTTGTCTGTTTTTTTCCCGCCGATCGACAAGAGGGTCT…
ChipFIE_13993	Chr4	10760910	10761270	4.69662e-18	AT4G19800	0	AT4G19800:CHIC1		ChipFIE_13993	Chr4:10760910-10761270	TTATCGTCCAATTCGTGCTATTTATTACATGGATCGGATGATAAATCTTACTATATTTCCAACTCATACATAAAATAAGTATATGGTAAGGAGTCGAACCTGCACTAGAGAGTTCCGAGTTGTCGTCACCTCCAACGTGCCACGAGAAGTAACCAAGCAGACCCTTCTGCTTAGCGTATATCACTTTGGTGACGATGCTCTTCTCACTGTCGTACCCGATCCAAGTTGTCCCGGCGTAGCAATAGTCTCCGACCATCATGTCATCATGCACCTTCGTCGCTCCATTATCTACTATCCACGTCTGTAACTGACGGTAACTGATCTCACCGTCATCTGATATTGCTGGTCCAGTGGTGTTTGC
ChipFIE_13999	Chr4	10806290	10806770	1.19868e-11	AT4G19940	AT4G19940	AT4G19940:AT4G19940;AT4G19940:AT4G19940		ChipFIE_13999	Chr4:10806290-10806770	ACCGGAGATACCTTTCGATCTCGTGATAGAGATTCTCACGAGACTGCCTGCTAAATCCCTTATGAGGTTCAAATCCGTCTCAAAGCTCTGGTCATCCTTGATTTGTTCGCGAAACTTTACCAACCGCCTGCTAAAGCTGTCCTCCCCACCGCGTTTATTTATGTGTTTGAGCTCCTCCGACAACAGCCACCTCAAAACTGTACTACTATCATTGTCTTCTCCTCCTGACTCGGACATTACAATGTCTTCCAGTGTAATTGATCAAGATTTGACCATGCCGGGTATGAAAGGCTACCAGATCTCTCACGTTTTTCGCGGCTTGATGTGCTTGGTAAAAAAATCAAGTGCCCAAATATACAATACCACGACTAGACAACTTGTTGTCTTACCTGACATAGA…
ChipFIE_14006	Chr4	10838340	10838870	2.02903e-57	AT4G20000	AT4G20000	AT4G20000:AT4G20000;AT4G20000:AT4G20000		ChipFIE_14006	Chr4:10838340-10838870	AAATTGACAAACAAATATAAAATCCCTATGAACAACTCTAGAGAAGACCAGTGGTTACAACACTATGAGCAACAAAATATTCAAGAGATTACTCCGTGCTTCAACGCCATTAACATCGCGTCATCGTCGGGATCTTCCCTTGGAGACGGTGGTGCCGCGGCACATGAAGCTGCTGGAAGGAGATCTAGGGCTTCGAGGAGAGCCATACCAACAACCCTCCTAAACGCAAACCCTAGCAATTTCCGAGCCCTAGTTCAGAAATTTACCGGACGTTCTGCCGGAGGTGAATCCAACCGCAGAAAAGGTCCGGTGACTTTGGATTTCGGGTCTCCCACTACAATCTCCAAAGAAGCTATCTTTCCAGTCTCAAGCGATCGAAGTAATAACAATCTTGATCAT…
ChipFIE_14145	Chr4	11669230	11669600	1.88091e-12	AT4G22020	AT4G22020	AT4G22020:AT4G22020		ChipFIE_14145	Chr4:11669230-11669600	TTTTCTAGTTCTTTGAAAACCAAAAAGAGTACTTCAATGGCTACTCATTCAAGGTTTATATACGTGCTTCTTCTTCTTTCATGCATTGTTTTTGCATTGCTTGGGGGTAGTTGTGGAGATAGTGTGGAGAATAACAATGACGATGATGATTGTTCTTCCCGGAGTTGGCGTGGTTGTGGTAGTTTCTACGGAAAAGGTGCTAAAAGATATGGCGGTGGAGGCGGAGGAGGAGGTGGCGGTGGAGGAGGTGGTGGTGAAGGAGGTGATGGGTATGGCCATGGAGAAGGATATGGTGCTGGAGCTGGTATGAGTGGCTATGGTGGTGTTGGAGGAGGTGGAGGAAGAGGCGGCGGAGAAGGTGGTGGCAGTAG
ChipFIE_14154	Chr4	11733060	11733740	3.15394e-15	AT4G22160	AT4G22160;AT4G22150	AT4G22160:AT4G22160;AT4G22150:PUX3		ChipFIE_14154	Chr4:11733060-11733740	AATCGAAAGTGGAACCACTTTAGTCTAATCAGTTTTTAAAGTTGAAAGAATCAAAACCAAAACAACAAAACCCATGTTCCACTGTCTCTCTCTATATCTCTCTCTGCCCAAATTTACACTTCATGGGCAAGTCGGCAAGACTTCGCCGGAGCCAGACCTCATCGCCGGAGAATGTCTTGTTGGGTAAAGATAGCTCCGATGATCCTTACAGATCCGACTCAGAGACTGAATCAAACTCGAGCTCCGGGACCGAGTCGAACATGAGCTCTGACTCTACAACTTCGGCAGGAGTGTCGGCGATGATACGAGTCTTGTCTGATTCTCTGCTTCGAACGGAACTCGCGGAGATGGAGATGATCAAGGCTCGTGAAGCAGCGAGGTTGGAAGCTGAGAAGAGAA…
ChipFIE_14181	Chr4	11900370	11901120	1.82115e-14	AT4G22600	AT4G22600	AT4G22600:AT4G22600		ChipFIE_14181	Chr4:11900370-11901120	AACGAAAATACTCACAAGCTCTTCCATCTCAATCTTTGCTGCTTCATCCACCGACGTTGAAGCCGTCGCAACCGTCGCAGTAAGCTTCTTCTTCTTCCCAACTTGATACGACGAGACCCAACTCTCAGAAACTCGAGCCACGAAACTTCTCTGTGTTTTCCTCATACGATCCATTAAACCAGGAACCATAAGTCTCATTGTACACTCAATCTGATCGATTCTTTTAACCAACTCATCAGAAGGATCTTTCCACGCCATCGTCATCTTTAACGGTTGATTCACAAGATCAAGAGAAGTTTCCTCGTCTTCGTCGTCGGAATCTTGATTCTCACGGTCGATGAAAGAACGGAGGAGATTGGTGAGGAGGTAAGGATGGATATCGCCGAGGAAAAGAAACGG…
ChipFIE_1419	Chr1	6784390	6785160	3.52971e-17	AT1G19620	0	AT1G19620:AT1G19620		ChipFIE_1419	Chr1:6784390-6785160	ACTCGACTTACAGAGAGAATGTACCCGCGTTTCAAGCGGTTAAGGCGGTTGAGGAGAGTAGTTATAGTTACGATCAAGAAGTGGTGGAGATGAGTTCGAAGAGTTACAGGAGGACGAGCAGATCGGAGAAGAAGATGACGGAGAGGATGGTGGAGTATCGGAAGACGGAAACGGAGAGAGTGACGAAAACGGGGTCGTGGAGGTCGCAGTCTATGGATGGTTTAAGCAGCGGCGAGGAGTTTCGTAGGACGATACAGACTTTTGTCTCGGAGCAGAAGAAGATGCATATAATCCGAGCTAGCGGCGTCGATGATCAGTTGGAAAACGGCTACATTCACCGAGCTAGCGGCGTCGATGATCGTGTTCACTATTGGGAACACGGCGCCGTTCCTCAGTGGC…
ChipFIE_14202	Chr4	11984420	11985310	5.38708e-33	AT4G22810	0	AT4G22810:AT4G22810		ChipFIE_14202	Chr4:11984420-11985310	GAATCATAGATCATGGATCCAGTACAATCTCATGGATCACAAAGCTCTCTACCTCCTCCTTTCCACGCAAGAGACTTTCAATTACATCTTCAACAACAGCAACAAGAGTTCTTCCTCCACCATCACCAGCAACAAAGAAACCAAACCGATGGTGACCAACAAGGAGGATCAGGAGGAAACCGACAAATCAAGATGGATCGTGAAGAGACAAGCGACAACATAGACAACATAGCTAACAACAGCGGTAGTGAAGGTAAAGACATAGATATACACGGTGGTTCAGGAGAAGGAGGTGGTGGCTCCGGAGGAGATCATCAGATGACAAGAAGACCAAGAGGAAGACCAGCGGGATCCAAGAACAAACCAAAACCACCGATTATCATCACACGGGACAGCGCA…
ChipFIE_14297	Chr4	12504360	12505240	2.60703e-17	AT4G24060	0	AT4G24060:AT4G24060		ChipFIE_14297	Chr4:12504360-12505240	AGGTTTTTGTGCTAACGTTTGGAAGAGATGTATTTTTTTATTTTGATGATCAGGAGATTGTAGTGAAGCCCTTGGAAGAAATAGTAACAAACACATGCCCAAAGCCGCAACCGCAACCGCTTCAACCGCAGCAGCCACCGTCGGTGGGTGGAGAGAGGAAGGCAAGGCCAGAAAAGGATCAAGCTGTAAACTGTCCGAGATGTAACTCAACCAACACAAAGTTTTGTTACTACAACAATTATAGTTTGACGCAGCCAAGATACTTCTGCAAAGGTTGTAGAAGGTATTGGACCGAAGGCGGTTCGCTTAGGAACATTCCTGTTGGCGGTGGCTCAAGAAAGAACAAGAGATCTCACTCTTCTTCTTCTGATATTAGTAACAATCACTCGGATTCTACAC…
ChipFIE_1436	Chr1	6839310	6840390	3.87501e-16	AT1G19790	AT1G19790	AT1G19790:SRS7		ChipFIE_1436	Chr1:6839310-6840390	ACGCTTAGCTGGCAAAACAGCTAACTGAGCCTGTCTCTCACGGCGTTTAGCAGCCGAGACCCACGTGCTCTTCACGTGTGTTTGGCAATCAAACCCTCGGCTCTTACAACAAGTACGACATCTCATATGAGGACAATCTTTCTTGGCTTGATTCCCACAGTCTTGGCAATTCATGTTCCCTTGTCTCGTTACCGTAAACCCTCCCGTTGAGGATCTCACCGGCTCATGATCGGAGACGACGTTGAAGTACAAACTCCGATTAGTACTCCGGTTATTGTTTATGTTACCACCACTCGGGACCATACCAAAAGAGTAGAGATTTGTTGGAGCAGCCGCATGATTTTGTTGCTGTTGTTGTTGAAAATATTGAGGAGGGAAAATCTCAAAACCCTTGTTGTT…
ChipFIE_14401	Chr4	12985650	12986530	7.41916e-11	AT4G25410	AT4G25410	AT4G25410:AT4G25410		ChipFIE_14401	Chr4:12985650-12986530	CATCTGGTTCTTTAAGGCACCATCATTCAACAAGTAAACAATAAAGGAAATTAAATTATCACAAGACAGAACCACAAAATCCTTTGGAGATCTGACACTGGTAAAGCTCAAAGTGTCAAACTATGGATCCTTATAAGAATCTTAATCCAAAAGGTTACCAGAGACAGAGACCGTTTAGCTCAGCCGGCGAGAGTGGCGGCAGCGGCGGCTCCGGTACGGCCCATGAAACAGATGACAATAAGAAGAAGAAGAAGCTTCTCCACCGCGACATCGAACGCCAAAGAAGACAAGAAATGGCTACACTCTTTGCTACTCTTCGTACTCACTTACCTCTTAAATACATCAAGGTTCATATTCTTAATTACTCACTCTTTTCTCTCAAATTTATTTACTTTTTCG…
ChipFIE_14407	Chr4	13005560	13006640	1.67686e-15	AT4G25434;AT4G25435	AT4G25434;AT4G25435	AT4G25434:ATNUDT10;AT4G25435:AT4G25435		ChipFIE_14407	Chr4:13005560-13006640	CAAGAAGACAGAGATGCATGTGATCTCGCACCAACACAAACCTGTAAGCGCCACTGCTCGAATGAATCTCTAAGCGCTGCAACGAAATTCTTAGTATCCATAGGAGTTTTCATCTCCACGATGACTCCACCGTAATCATCATCCACAAACGGAAGTACTTCGAAAATCTTGTGTTCTACTCCATTACGCAGAGGAGCCTCTTGGTCTGACATGCTTCAAACTCTGAAAAAATTTGGAGGAAGATTGGAAGATTTCAAGTATTCAACGAAAAGGAGAAGATAAAGTAAAAGGAGAGTGTGGTTTCAACGAAGCAAATGATTTCAAAAGGAGAACAATCACGAGGCGGCAATGGCAGAAGTCAAGTAGTTATATAAACATTTAGATATTTACTAATAATGT…
ChipFIE_14441	Chr4	13121280	13121680	1.97745e-23	AT4G25780	0	AT4G25780:AT4G25780		ChipFIE_14441	Chr4:13121280-13121680	ACACAACCTGGTCCGTGCCGCAAGATTCGAACCTCCTTTGATATGGGACCGCAGACTCCAGAACTACGCCCAAGGGTGGGCTAATCAAAGAAGGGGAGATTGTGCTTTGAGACACTCTGTCTCAAACGGAGAGTTTAATCTCGGCGAGAACATCTACTGGGGATACGGCGCCAACTGGTCTCCGGCCGACGCGGTGGTTGCATGGGCCAGCGAGAAGAGGTTTTATCATTACGGCTCCAACACGTGCGACGCTGGTCAGATGTGTGGTCATTACACACAGATTGTGTGGAAGAGCACTAGGAGGGTCGGATGTGCACGTGTGGTGTGCGACAATGGTGGGATCTTCATGACTTGTAACTATGATCCTCCCGGTAACTACATCGGCCAGAAACCCTATTA…
ChipFIE_1452	Chr1	6907660	6908420	6.29663e-19	AT1G19900	0	AT1G19900:AT1G19900		ChipFIE_1452	Chr1:6907660-6908420	ACATCTCCGTTTGGCAAAGGAATCATATCTCCCATAACTCTAGCATGTGGCATCTTCTCAACCGCCCATTCAGGTTTGGCATCGTTAATCTTGATCCTTGCACACGTGTCAAGCGCTTTCACGAAAGTTTTCTTTCTAGCGAGGTTGTATGATCCTTTTGGTGCACCTCCACACACTAGAACCTCCGTCTCGACATTATCCGCTTCAAGATTCTTTAACGGTAATAACACGGCTGAGCCAGTGCTCGGATAGTTTCTCGGATCACCACCGGGAATCGCCGGAAAAGTTTTCACCACCGTGTTCTTAACATAGTCGAGTAATATCGCTCTGTTATTAGCGAACATAAATAGATTCCCATCGGTATTCATAAACACAAAAGGATAAAGATTATTCTCTTGT…
ChipFIE_14521	Chr4	13493790	13494170	3.78272e-12	AT4G26820	AT4G26820	AT4G26820:AT4G26820;AT4G26820:AT4G26820		ChipFIE_14521	Chr4:13493790-13494170	GCGGTCGACACGAGCTTTCCCCGGTGAACCAGCCACACTGAAGGATTCTCGTACGTGACATGGAGTTTCTCGTTAGGGTTTTTGATAGAGAACGTTGCGGACCAGACCGGGAGATTGTGGTTGGCGAACGATATATGCATTGATTGTACGTGTACTGTGGGGGGAGTTGGCGTAATCAATATGACAAACGTCACACCTGCTACACAAGCACCCATGATCGTGATGGCTAGAAAGAGTTTGAAAAGTAGTGACCAGTGTGAGATATTAGCTGGTTCGGATTCTTGGTGGCTCCGTGATGATATTGGTCGGAGTTCCGGGACTTTTTCGGTATCAATGACGGTTATCAGAAGCTGTTGATTCATTTCTTCAACCAGGTTTTGT
ChipFIE_14537	Chr4	13607190	13607990	7.02462e-43	AT4G27140	AT4G27140	AT4G27140:AT4G27140		ChipFIE_14537	Chr4:13607190-13607990	TGAGTTTCCAACACCTAATCACGACAACAATCATATAGCTCTCGCATACAAACAAACATATGCATGTATTCTTACACGTGAACTCCATGCAAGTCTCTTTTCTCACCTATAAATACCAACCACACCTTCACCACATTCTTCACTCGAACCAAAACATACACACATAGCAAAAAATGGCAAACAAGTTGTTCCTCGTCTGCGCAGCTCTCGCTCTCTGCTTCCTCCTCACCAACGCTTCCATCTACCGCACCGTCGTTGAGTTCGAAGAAGATGACGCCACTAACCCCATAGGCCCAAAAATGAGGAAATGCCGCAAGGAGTTTCAGAAAGAACAACACCTAAGAGCTTGCCAGCAATTGATGCTCCAGCAAGCAAGGCAAGGCCGTAGCGATGAGTTTG…
ChipFIE_14538	Chr4	13613640	13614210	1.87752e-23	AT4G27170	AT4G27170	AT4G27170:AT4G27170;AT4G27170:AT4G27170		ChipFIE_14538	Chr4:13613640-13614210	GCGAACAAGCTCTTCCTCGTCTGCGCAGCTCTCGCCCTGTGTTTCATCCTCACCAACGCTTCCGTCTATCGCACCGTTGTCGAGTTCGACGAAGATGACGCCAGTAACCCCATAGGCCCAATACAGAAATGTCAGAAGGAGTTTCAGCAAGACCAGCACCTAAGAGCTTGCCAGAGATGGATGCGCAAGCAAATGTGGCAAGGACGTGGTGGTGGTCCTTCCCTCGACGATGAGTTCGATATGGAAGACGACATCGAGAACCCGCAGAGACGACAGCTACTCCAGAAGTGCTGCAGCGAGCTTCGCCAAGAAGAGCCAGTTTGCGTTTGCCCCACCTTGAGACAAGCTGCCAAGGCCGTTAGATTCCAGGGACAGCAACACCAACCAGAGCAAGTCAGG…
ChipFIE_14553	Chr4	13682890	13683580	3.88493e-51	AT4G27330	AT4G27330	AT4G27330:SPL		ChipFIE_14553	Chr4:13682890-13683580	TCAATCATGTTGATGAAAACGATTAAAAAACAAACAAACCTTGAAGCAAGTGTCACAGCGATTATTGGAAGAAGCGTTAAACATTTGAGGATTTGAGATTGAAGAGAGCTCATGAGTAGTGGAGGAGGTCTCAACAAAACCCCATGGAGAAATAACCGGGTCGATCATAACCTGACCCGACCCGACTCCACCACAATAGATCCTGTTGCTCCCGAGTGAGCTTGGGAAGCCTTGTAGCACAACACCCGGGTCTACCGGTACGGGTAAACGGGTAGCGTTGTTAGAGATCGATGCTACTGATGACGTGTCTCCGACTGTGGCGGCGGCGAGTTGCTTCTTTTCTTCTTCGATTCTCTGACGCTCGAGCTTTGCTACACCCATTCCTCTCAACGTTGGTTT…
ChipFIE_14560	Chr4	13712570	13714020	3.52572e-16	AT4G27420	0	AT4G27420:AT4G27420		ChipFIE_14560	Chr4:13712570-13714020	CCAACATGACACCTCAATTTCCCATTATCGCCACATGGATACAACTCATTCGCCGTGTACTGACCCAATATCAGTAGTTTATATGTATAGTAACCGATTGATACGTATTTAATCCAAGAGATGAACACTGGTACATGTTGAACGTAGTATCCTCCTGCTAACAAAAACGTGAGCATTATGACTGACCCGAGTGTTGTGGCTGACTTCTGGTCCATAACTAGGGCACCTAGGGCTAGCCCTAGCCCACCCGAGACAAGGACATGGACGAGGAGTACCAAAAGGGTCACAAAAAAGTTTGCGAGGTTATGGTTTAGACCGGCCATCCAATATGTGATGACAAGAAAACAAGTTGGTAATATAAGCTCCATTGGTAGATCCCCGACTACTCGGGACAGGAAG…
ChipFIE_14634	Chr4	14087270	14087820	1.9633e-14	AT4G28520	AT4G28520	AT4G28520:CRU3		ChipFIE_14634	Chr4:14087270-14087820	AAAAGTGAATTATATGTATCATGGTTAAAACATTGTAAGTAAGATGATAATAAAATGATAAATTTAGTTGATGGATAACGTGAAGCAAAAAATGAGATAGATACATTTGATTTTGTCGTATTTTGACATATGCGGAGAGTGAGCTACGCGCATGAAGATCAAGAGACACTTGCTCGAGCTCACAGAGTGACGTGTAAAAAGCTTAGACTGAAGTCCCCATGCAAACCTAATCCTACGTGGCTCAAACCACGAGCTCACTTGACAATATATAAACTCCTCCTAAGTCCCGTTCTCTTCATCCATCTCTCACAACAAACAAAAAGAAAATGGTTAAGCTCAGCAATCTCCTCGTTGCAACCTTCGGGGTTCTCCTCGTCCTTAACGGCTGCCTTGCGAGGC…
ChipFIE_14635	Chr4	14089220	14089720	6.95855e-15	AT4G28520	0	AT4G28520:CRU3		ChipFIE_14635	Chr4:14089220-14089720	TGCTTCCTAAATACAACATGAACGCTAACGAGATCTTGTACTGCACTGGAGGACAAGGAAGGATCCAAGTGGTCAACGACAACGGACAGAACGTGTTGGACCAACAGGTGCAGAAGGGACAGCTCGTGGTCATCCCACAAGGGTTCGCATACGTTGTCCAGTCCCACGGAAACAAGTTCGAGTGGATCTCTTTCAAAACTAATGAAAACGCAATGATCAGCACTTTGGCGGGTAGAACCTCGCTCTTGAGGGCATTGCCATTGGAGGTCATATCAAATGGTTTCCAGATCTCTCCCGAGGAAGCTAGGAAGATCAAGTTCAACACACTTGAGACCACTTTGACCCGCGCTGCCGGTAGGCAACAACAACAGTTGATCGAGGAGATTGTCGAGGCTTAAA…
ChipFIE_14636	Chr4	14090670	14091460	7.82389e-23	AT4G28530	0	AT4G28530:anac074		ChipFIE_14636	Chr4:14090670-14091460	TAAAATGTTTGTATAATTCACGAATCAACAAATTGGCGAACCCCTTGAATTATGTTCATTGGAAAGCGAGGATATTTTCGGTCTCAAAACTCAATCCACCACATTCCATGTGAAGATCAGAGACCATACCACCATCCGATGATGATCCCATACATGTCTTGTCGTGATCCAAACTCGTCATGTCTAGTGATGACAACAAAATCTTCTCATAATTCTGATGATGATCACCACTGATGTTGACACTGTTGTTATTGTCGACGTAAAGCAAATTTAGCAAGGACTCGTGATCAGGGCCATGACTCGAAGGTGATGACAGCGAACCGATCATCATCTGCTCCCAACCACATGCTATGGTTTGATGATGACAATGGTGATGATAGGGGTGGCCGGTGGTCCTTG…
ChipFIE_1465	Chr1	6958350	6958850	2.29577e-39	AT1G20070	0	AT1G20070:AT1G20070		ChipFIE_1465	Chr1:6958350-6958850	GGCAAACTACTCGGTGGCGGAGATAATAACATGATCGCTGGACCGGGGTAGCCATCGAATCCTTCAGGAAAATCACGCAACTGGTTCGCCTGGATCGGCACTGAACCGGTTCGAGTCAGTCTCGCAGATTCGATGAACTCTGCTTTCTTCATGTGTGTTTCAGAAATAGCTTTTGTCTGAGCAACGCGATTGAGAGAAGAGTTGTTGTTGACACGTGGTCGAGAGCTGTTGACGCGTTGCAGAGGAACAGTTGAGCTGTTGACACGTGGTAGAGGGAGAAGAGGAGGCTGAGAGTAACTATGCGGCGGCGGATATGCCGGAGAAGATCCCCAAGACGACGTTGGATTAAGAGGAAGAGCCAAACTTCCTCCGGATCTTGAAAGAGAACCACGAGAACTC…
ChipFIE_14661	Chr4	14240710	14241620	3.78329e-18	AT4G28840	AT4G28840	AT4G28840:AT4G28840		ChipFIE_14661	Chr4:14240710-14241620	AGAGATCTCTTCGATTCCTCAGCTCAAAGCTAGCCAAACCAACCCCACACACACAAAACGAAAAAAAAACAATTGTTGGGTTTTTTCTCTCTCTAGCAAGATTTTCTCTCTCTAGTTCTTTGATTATTAGTATTTTTTCCGGTGTATAAACCAAGAAATGGGTAGTAGTTTTTTCGGGAGACCAAAAATGGGTGGATCTTCGTCATCATCACCAACATCTTCTTCTTCTTCTCCGGCAAAGAGAGGGAAGAACAAGAATGGTTCTGACAAGCCTAAGCAGCCTCAGAGAGGTCTCGGCGTCGCGCAGTTAGAGAAGATTAGATTACACGGCGAGTATAACTGCAACAGCTTCAATACCTACCCTTCTTATCATCCCTCAACTTATCAGGTACAAATTTC…
ChipFIE_14662	Chr4	14245290	14245800	1.49475e-32	AT4G28850	0	AT4G28850:XTH26		ChipFIE_14662	Chr4:14245290-14245800	AGGAATCTCAAACGATTATATGTTTTTATTTCCTTTCTATAAATAAACGTGTCGCACACCATGTTGTATATCTTATATAGGTGGTTCGTCGATGGAACTCCGATCAGAGTTTTTAGAAACTACGAAAGTGAAGGAATCGCATACCCGAACAAGCAAGGTATGAAAGTGTTTGCGAGTCTATGGAACGCAGAAGACTGGGCAACACAAGGAGGTCGAGTGAAGACTAACTGGACGCTAGCACCATTTGTGGCCGAGGGTCGTAGGTACAAGGCAAGAGCTTGTTTGTGGAAGGGATCAGTCAGCATCAAGCAATGTGTAGATCCAACTATACGGTCTAATTGGTGGACATCACCATCATTTAGTCAGCTCACTGCTTCGCAGCTGACGAAGATGCAAAAG…
ChipFIE_14680	Chr4	14349010	14349470	8.34558e-13	AT4G29110	0	AT4G29110:AT4G29110		ChipFIE_14680	Chr4:14349010-14349470	TTAAACCTAATGCTTAAGAGAGGCAACAAAGCCATAACCAACCTCCGCCGTCGATCTAGCTCCACCGGCAGCCATGACGTCAGCTCCTCCTCACGCGTCCGTGACTACGACCCTTTTGCCTTTATCTCCAAACGCAAACGCCGCGTCCACGGCGGTTATGACAACGAAGAAGATGCGGTGGAGGCAGCGGTCAAGAAAGTTTTTGAGTTGTTAGGAGAGAATGATAAGAAGACGGTGGCGACAGAATCGGCCAGAGAGTCGCCGCTGATAATGTCCCCGGCAGTGAGACAGCTCAGGGTGACGGATTCGCCGTTCCCGTTAGACGACGGTGGAGATCACGATCATGTGGTGGACAAAGCCGCAGAGGAGTTTATAAAGAAGTTTTATAAGAACCTTAAG…
ChipFIE_14713	Chr4	14515410	14516240	9.03039e-20	AT4G29600	AT4G29600	AT4G29600:AT4G29600		ChipFIE_14713	Chr4:14515410-14516240	CAAACAGACACGACACACCTATATAAATAGGCAAAGACTCAATACCACTTCTCATCTCATTTCATATCTCTCAACCAAAAAAAAACTCGAAACACGATCCTAAATGGCCCAACGTCCTAACTTGTTAACTCATTTCCAAAATCTCGTGTAGAATCTCAAAACAGGGCAATGGCGGCACAAGATAAGTACAAGTTCGTTTTCACTGCCAAAGAAGCAGCATCGGAAGGTGTCACCGAACCCATCAGACTTCCAAAGCTGATCAGAAAGGCGATGTCTCTGGCTCGGGGTCCAATCTCCAAATACAAAGTCGGAGCCGTTGGACGCGCATCATCGGGTCGGGTCTATTTAGGCGTCAATGTCGAATTCCCAGGTCTTCCTCTTCACCACTCCATCCACCCC…
ChipFIE_14715	Chr4	14517410	14518240	1.13791e-68	AT4G29610	AT4G29610	AT4G29610:AT4G29610		ChipFIE_14715	Chr4:14517410-14518240	ATTGACATAAACACTTGAGGTAGATACAAATTAAGAAAATGAAGTTCGTTTACACTCCCAGCGAAGCAGCAGAGGAGGGCGTCCGCGGACCCTCGGACCTTCCAAAGCTGATCGACAAGGCTATGTCACTCGCTCGGGCTCCAGTCTCCACATTCAAAGTCGGAGCAGTTGGACTCACATCATCGGGCGAAGTCTTCTTAGGCGTCAATGTCGAGTTCCCAAATCTCCCTCTTCACCACACCATCCACGCCGAGCAGTTCCTCGTCACCAACCTCGCTCTCAACTCCATGAAAAAGCTCACTCATATAGCTGTCTCCGTCACCGGCACCATCTTCGGTGCACCATGTGGCCACTGCCGCCAGTTTTATCAAGAAATGCGCAACGCTCCTGAAATCGAAA…
ChipFIE_14717	Chr4	14519780	14520430	5.99737e-15	AT4G29620	AT4G29620	AT4G29620:CDA2		ChipFIE_14717	Chr4:14519780-14520430	TGCTTACACAATAAGCACACAGACACAACACATCAATATAAATAGGTAAAGACCTAATCTCACTTCTCATCTCATTTTCATAGCTCTCAACATAAAATCACAAAACACGACAATGGCACAACGTCCTAACTTGTTATCTCATTTGCAAGATCTGGTCACCAAATTTAAAAACATGACAATGGCACAAGATCGGTTCAAGTTCGTTTTCACTGCCAACGAAGCAGCGTTGGAAGGTGTCACCGACCCCATCAGACTTCCAAATCTGATCAGAAAGGCGATGTGTCTCGCTCGGGCTCCAATCTCCAAATACAAAGTCGGAGCCGTTGGACGCGCATCATCAGGTCGGGTCTACTTAGGCGTCAATGTCGACTTCCCAGGTCTTCCTCTTCACCACTCCAT…
ChipFIE_14719	Chr4	14523030	14523480	2.0215e-13	AT4G29630	0	AT4G29630:DESF		ChipFIE_14719	Chr4:14523030-14523480	CGATGTCCTCCCAAAGGGTTCCCCTCTCCTTCTCGAGAAGCGCCATAACTGCCTCAGCCTTTCGGGTTCTGCCGAAGAGATATGCTCATCAGATTGTTCCCATTTGAAGTGCAAGGCTCTAGCCGCGGCAAACAATTCGTTCTCGCCGTACACTAACTCTCCGTCGGGAGTGGCGCTGCAGGATGACGACGGGAACTGGTACCGTGGATGATACATTGAATCAGTGGCGTCTAGCCCTAGTTTGGGACCGGTACAAGCTGCGCTGGTTGATTTCGTGGCTCGTGGCCTAGGTAAAGGGTTTGATAAGATCGTCGAAGCGGTGCTGGTGGAAAAGAAAAATGCGAGGGTGAGTCAAGAACGCACAGCGGAGATGATTTTAGACACTATAGCAGCTCCAAA…
ChipFIE_14759	Chr4	14806420	14807300	5.13855e-49	AT4G30230	AT4G30230	AT4G30230:AT4G30230;AT4G30230:AT4G30230		ChipFIE_14759	Chr4:14806420-14807300	CCCAAAACCATTTCAACATCACCTAGAAGAAGAAAAAGAAGACGCACTATCTCTCCGAGATCTTCCCCTCAAAGCCAAGAATCCTAATCCCACCACCACCGAAGACCACAAAGAACCGTCAACGGAACTTTTTGAGTTTCTAACCTCATCCTCCTACGACGTAGCTCCGGCAGAAAATATAATCTTTGGCGGGAAACTCATCCCTTTAAACTACCAAAATGCTTTCTTTTCACCTCCTGAGCACATTAGCCGTCGAATCCGTTCACGGTCTGAGTCCTTATCCGCGATACAAGGCCATAAGCTTAACCGTCCCGGTAGTTGTACCGTGGCACGTCGTGACAATGCGGGACCTATGAGGGCAAGCCGCTCTTTAGATTATCGTAAGCTTTCACGTGGTCT…
ChipFIE_14765	Chr4	14826280	14827070	2.4825e-18	AT4G30280	AT4G30280	AT4G30280:XTH18		ChipFIE_14765	Chr4:14826280-14827070	ATTGACTCGGAGTTCTTGAACTCTCTAATAGGAATTCCATCAACTGTAAAACTGAAAGAGAAAACAGAAAATAGAGAATTCGGTTCATGAGCTCACAGCCTCAAAACATAAAAATTTACGTACAAGGGATCAAAGGTTGCACTTACATAATCCTTTGGGGATTCCATGTGATGCAATAAGTGTGAAAGTTAACAGTTGGGTCGAACCATAGATGAAATTGTTGTTCTTTGTCTCCTGAGCCTTTTGTGTAAACATTAGTATGGAGAGTATACGGATGACCACTTAGGTTTCCTAAGAACTCGAAATCAATCTCATCCCACGTAGTTCCCGGAGACTTAAGCTACACAAAGTCATCATAAACACCAAAATATTCAATAATCTAGGACGAATAAAATATGT…
ChipFIE_14775	Chr4	14871170	14872420	2.70893e-42	AT4G30410	AT4G30410	AT4G30410:BHLH		ChipFIE_14775	Chr4:14871170-14872420	ATCTCTCCATCCTCGTATGACAATTGCATTGTCCGAATAACATACGGTTCTAATGACCAACAACAAGATCCGATCGACATCATGCTTTCGCAACTAATCTCCGCAGATAAAAAAATAAAACAAGATTTTTTTTTATCATTTATCTCTCAATTTCGGCCTCGGCAGCATCAACAATACTTCTCATAACATTTACTTGCGTTTGAAGCGACACAATGTAATCTAACGTTTCTTGAAGCAACAAGACGTCATTGCTCATCAACTCACCACCAGGTACAACGTTTCTTAATCCTTGAGTCCGTCTCTTGACGAGTCTCTTAGCTTTTGCTGCAGCCTCTTCGCTCGCTGATTTCGATTTCCTCCTCAAGATCTTCTTGCTTCGCCTCACGATCTTCCTATGAC…
ChipFIE_14778	Chr4	14889140	14889650	2.62601e-24	AT4G30460	AT4G30460	AT4G30460:AT4G30460;AT4G30460:AT4G30460		ChipFIE_14778	Chr4:14889140-14889650	ACACACTTTAGAAAGTTTACTTTTCAAGCATTTTATTTTTCTCATACTAATAACATAATATAATTACGTATAAAACACAATATTGCATGCATGCAATATTCTTCATTCAGTCGTCGCCACCACCATATCCTCCACCATATCCACCGCCTTCACCGTATCCTTCTCCGTTACCGGATCCACCTCCTCCACCTCTACCCCCTCCTCCTCCACCTCCTCCACCGTGACCCCCTCCTCCTCCACTTCCTCTTCCACGGCCTGACCCGGAACGTCCTCCCGAACCAGACCCGGCATGTGATCCGGCGTATGATCCAGCTTCGGATCCTGCATCACCTCCACCACCACCGGAGCTAGAAGAAGAACTAGAGCTAGATGAGGAAGAAGAGCTTGATCCTCCTCCTC…
ChipFIE_14895	Chr4	15400730	15401430	6.21488e-12	AT4G31830	AT4G31830	AT4G31830:AT4G31830		ChipFIE_14895	Chr4:15400730-15401430	ATGAAGCAAGAACAAAATTACAAAAGCAAAAAAAGAAGAAGAAGATAAACCCTTTAATTCTTCCCTTGAAATTTTACTTTCTTGGATGTGTATCTTCAGGTTTAGCCGTCCCTGTGGCAGCCTTAGCTACATCAGTGGCAGTGGCTTCCGGCTTCTTCTTAGCATACATAACAGTGTACATGATGGCCCCCGAGATAGCTAATCCGGCTAGAGCCATCGTCGTGTAACTGTATGGCAAGTTACGGCGTTGATGAAGAACACCACCTGGATTACTTCCTGGCGGCCTCTTTGATGACTCAACGCCGGCAGCTTTTACTCCCTCCGAGCTCATCTTCGTCGTATCTGCTGTTTTTCTCCAGTCTTCTTCTCCGGCCATGCTTATGCCTTCTTCAGTATTTT…
ChipFIE_14897	Chr4	15415060	15415750	1.53516e-19	AT4G31877	AT4G31877	AT4G31877:MIR156C;AT4G31877:MIR156C		ChipFIE_14897	Chr4:15415060-15415750	ATTTAATATTAACTTGGATCGAGGAAATAAAGGGATTCAAAAGTGTTTGGACCAGCCTAAGAAAACTAGGTTAACGTTAATGGTCCCATGTTAATCTCACTTAACCACGCCTTAAACTCATAGATTAGGCTTTCGATACTAATGATCTCATAAAATATAAAGTTCAACAAAGGAAAATACAAAAAGCAAACTCGCATGCAATTGGGAACCAAATCAATGGCAGCAAATAAGAACAATCTTCATACAGATATTATCAGATCGTATTTAATTTACCTTTGAGAGATGAAGAACACATGAGAGAGAAAGTGAGAGATGGGAACACAATTAGAAGAAGAAAACGTGACCGGGACCGAATCGGAGCCGGAATCTGACAGATAGAGCAGTGAGCACGCAAGAGAA…
ChipFIE_14899	Chr4	15443160	15443730	8.22332e-45	AT4G31910	0	AT4G31910:AT4G31910		ChipFIE_14899	Chr4:15443160-15443730	AGAAACATAAATATTAAGCGTATAATTTTGCAGGCAAGAACAAGGGCTTTAGGGTTGAGGAGAGACGCCATGGTGTGTTTACAATTCGCAGTGGACATAAGGAAAAGAACGGAGACACCGCTGCCAGAAGGGTTTTCCGGCAACGCATACGTGCTTGCCTCGGTGGCATCCACCGCCAGAGAATTACTTGAAGAGCTAACACTCGAGTCAATAGTCAACAAGATCAGAGAAGCCAAGAAATCAATTGACCAAGGTTACATAAACTCTTACATGGAAGCACTCGGAGGTAGTAATGACGGAAATCTCCCTCCTCTCAAAGAGCTAACCCTAATCTCCGACTGGACAAAAATGCCATTTCACAATGTTGGCTTTGGCAACGGCGGCGAGCCAGCGGATTAC…
ChipFIE_14974	Chr4	15829440	15830210	3.19451e-49	AT4G32810	0	AT4G32810:CCD8		ChipFIE_14974	Chr4:15829440-15830210	AACATTGGAGACCACGATTTCCGGCATCTCTTCGACGGCTACTCCACACTCGTCAAGCTTCAATTCGATGGCGGTCGTATATTCGCCGCCCACCGTCTCCTTGAATCCGACGCTTACAAAGCCGCCAAGAAACACAATAGGCTTTGTTACCGTGAATTCTCCGAGACTCCAAAATCGGTGATCATAAACAAAAACCCTTTCTCCGGGATCGGAGAAATCGTCAGGCTTTTCTCCGGAGAGTCTTTAACGGACAACGCCAACACCGGAGTGATCAAACTCGGTGACGGGCGGGTCATGTGTCTGACGGAGACTCAAAAAGGATCGATTTTAGTCGACCATGAGACGCTAGAGACGATCGGGAAATTTGAGTACGACGACGTATTGTCCGATCATATGATC…
ChipFIE_14991	Chr4	15940720	15941280	2.69156e-42	AT4G33040	AT4G33040	AT4G33040:AT4G33040;AT4G33040:AT4G33040		ChipFIE_14991	Chr4:15940720-15941280	TTTGATACTGCAAAAGCCTATTGATTTTAACACAAGTAAGAAGACGATGAAAATTACAATCATACCCAAAGAGCTCCAACTTGGACAAGCTTAGGAACAAGTTGACCACTTAAGTGAAGAGCGACAAGGGACTCAAGACCTCCGACGCACTCACGGCCAATGAAAACCGCCGGCGGAGGACCAACGACGGAGACGCCACCGGAATATTCATCTTGTAGAGCCGTGGGAAGAGAGGAAACCTCGTGATCATCGAGCTCGATGACGGTGGGGATTACGCCGATCGTTGCTAAGAGTCTCTTCATGACGTGGCACATGCAACATGAAGATCTACTGAAGATGATCACAGGATGCTCCGATATCAGCCGTCGGATCTTGGCTTCCGTTGATTCCTCTTCGTCG…
ChipFIE_15009	Chr4	16024260	16025140	4.51453e-16	AT4G33220	0	AT4G33220:PME44		ChipFIE_15009	Chr4:16024260-16025140	ATGAAAATGATAGTGTTGATTGATAAGAATAAAATCACGAGTATCATCAAGTGATTAATATAAGAGAATGCGTGTGATGATTTTTTGAATGGGACCACCAACCAGGTAAGGGCAACGGAACAGGGGACGTTGGATCGGACACAAGGACATGGTTAAGTGCTGCTCTCTCCAACCAAGCCACTTGTATGGAAGGCTTCGATGGTACCTCTGGTCTCGTAAAATCCCTTGTCGCTGGTAAATTAATCACTTCTTATTGTTATCTTACAAAATTTTGGTTCTGTTTATCCAAAAGAAGAATTAATTTATAATTTGGGTGACCATGCAATTTCGTTAGGGTTTCACGTTGATAACTTTCGGTTCAAGTCGGTATGATTTTTCTTTTTTTTTTAACGTTAATAA…
ChipFIE_15024	Chr4	16095990	16096360	8.51455e-11	AT4G33450	0	AT4G33450:MYB69		ChipFIE_15024	Chr4:16095990-16096360	TAAGGCCAGAGACCGCAACTCTTATCCTTTCGATACCTCCATAGCCCGAAATGGGATCTATTTAGCCTTGTAAGACTAGAACTAGGGCTCAAAACAGTATGCCAAGTTTGGTTGAACGTAGAAGTAGCCGTGGAAGAGAAGTTTTCCCGTTTGCGTCTAGCCATGATGACATGAAAATGGTTTTTGACAGCGTTGTCGGTCCTCCCGGGGAACAGTCGGGCTATGGAGGCCCAACGATTCCCTTGGATCCGATGAGCTTTAAGCAGTCTCTCTTCTTCCTCCTCGGTGAAGGGTTTCTTGGTGATGTTTGGATCAAGTTGGTTGTACCATCTTAATCTACAGCTTTTCCCTATGATTCCATATTGACGCTC
ChipFIE_1508	Chr1	7162000	7163380	4.0317e-20	AT1G20657	AT1G20657	AT1G20657:AT1G20657		ChipFIE_1508	Chr1:7162000-7163380	AGAAAGAGTTGGAGATATTGCATGGCGACAACACAATATCCCCCGTGTCACTCGTTCCAACAAATCGTAACTTGGTCTCCTCAATTATATTCTTCCAAGGAGGAGGCAAAACGTAGATATAACTCGACCATTGATGTTTCTCGGCATCTTCTAAAACCCATAGTTGAATTCCTGTATATCGTATTGAGCCAGGACCAATATTTGCCTGGAGTTTAGCTATTTTACCCTTGTGGTTTACAAGAGTTGGTTGAAGATTAACTCCTGAGTTACGTTTCATGCCATTAGCTTTCTTTATATAACTAAACTTCTCAAATTTAATGTCAAAGCAAACTATATCAGGAAACCCGTCTAAGTCATCATGAACTCGGCCTAGGTAATACAAAACACCATTGATGCATA…
ChipFIE_15135	Chr4	16716810	16717750	1.90963e-25	AT4G35120	AT4G35120	AT4G35120:AT4G35120;AT4G35120:AT4G35120		ChipFIE_15135	Chr4:16716810-16717750	ACACCGCCAAAGTAGAACCACCTCAGGAAACGAAGAAGACGATTCTCACAGCTCAAACTCCATTATCTATGTCGATTTCATCACTTCCAGATGAAATCGTTTTAAGTTTCTTAGCCCTGATCTCTAAATCGTACTACCGTTCCCTCTCTTTAGTCTCCAAAAGCTTTTACTCTCTTCTCTCTTCTACAGAGATCTACGCGGCCCGATCCCACATCGGAGCGACAGAGCCTTGCCCGTACGTGTGCCTGTGGTTACCCAAAAAACATCGCTGGTTCACCCTAGCCGAGATTGAGGGTAAACTAAGTTTAGAACCGGTAAGGCTCTCTTCCTCTTATCCTCGTACTCGAGTAAACTCAACCACTGTAGCTGCTGGTACCGAAATCTACAAAATCGGCGGAA…
ChipFIE_15140	Chr4	16731990	16732770	3.79784e-21	AT4G35160	AT4G35160	AT4G35160:AT4G35160;AT4G35160:AT4G35160		ChipFIE_15140	Chr4:16731990-16732770	GAAAATGGCGTCGCAAGCCGGAATAGAATCAAACATATCGCCCTCAACATTCTCAACACCGTCCAAGACTTCAGCAACTTCAATGACATGAGGAAGATCAAAGTTAAATCCTTTGATCCAAGGAAACTCCTTCACAAGCATCCCCATCGTCTCTCCCGTACCACCTCCTACGTCAACCATCGTAGTCACGCCATCAAACAAGCCGTGACAAGCTCCGGCTACACGTGGCACCACGCGCCTTGCATCACAAGCCATGGCCTCATTGATCATATCGCTGAGGAAGGGATTATCCTGCGCGAACGACCACACGTCCTTACCGTGCACTGCATCAAACGGTGGTGGAGTTGAACCGTTGACCGGCGAAGAAACGACTGAGCTAAGTCTCAACCATGGAGCGAG…
ChipFIE_15156	Chr4	16829560	16830560	9.62858e-24	AT4G35390	0	AT4G35390:AGF1		ChipFIE_15156	Chr4:16829560-16830560	AAAATCCAAAAACCCAAACCACAGTTTCTTGTTTTTGTTATCAATGTCTAGTTATATGCACCCTCTTCTAGGGCAAGAACTGCATCTACAGAGACCTGAAGATTCCAGAACCCCACCTGATCAAAATAACATGGAACTTAACAGATCTGAAGCAGACGAAGCAAAGGCCGAGACCACTCCCACCGGTGGAGCCACCAGCTCAGCCACAGCCTCTGGCTCTTCCTCCGGACGTCGTCCACGTGGTCGTCCTGCAGGTTCCAAAAACAAACCCAAACCTCCGACGATTATAACTAGAGATAGTCCTAACGTCCTTAGATCACACGTTCTTGAAGTCACCTCCGGTTCGGACATATCCGAGGCAGTCTCCACCTACGCCACTCGTCGCGGCTGCGGCGTTTG…
ChipFIE_1517	Chr1	7231220	7231650	8.62732e-11	AT1G20800	AT1G20800	AT1G20800:AT1G20800		ChipFIE_1517	Chr1:7231220-7231650	CAGTCTCATAACTTTGCTTAGAGAGGAGACACGTTTATCATCATCATCATCATCATTAACCATCGTCATCATGTCGACGTCCTCCTTCTCATCTAGTTCCATCGAAGAGGATGCCGTCAAAGACGGTTTGGACTGACAAAGGTCTCGTTTACCATCGTACCACCGTGGAATCCAACCCATGACTCCCCACTTGGTAGCTTTAAAGTCGTATCCATGAATCACTCCGTCGTCGTTACAGTCCTTCTTACATACAGTTTTGAAATAAGGATCGTCGGATATATGCGAGTTGATAGATCGATCCGTGCATTGCATCATTGCCAGAGATTTTGGATCTAATTTGAAGAGAATCTCTTCAAGGATATGAAAAGGTAATCCATCCATGATTGATCTAATTAATAA…
ChipFIE_15173	Chr4	16908450	16908800	2.19401e-28	AT4G35650	AT4G35650;AT4G35640	AT4G35650:AT4G35650;AT4G35640:ATSERAT3;2		ChipFIE_15173	Chr4:16908450-16908800	ATTTTTTTTGGAATAAAGCTGATTGGCCAAAGAAATAAAATAAAACTGACAAAGGCATAAACGCTGCATGTAAATCGCCGAAAACGAAATCGACCTTCGTTGCTCTGAAACCCTAAAAGAAGCTAAATCTAGCAATGGCGAGAAGATCCGTTTCGATATTTAATCGCCTTCTGGCGAATCCTCCTTCTCCATTCACATCACTGTCCCGATCCATCACCTACATGCCTAGACCCGGAGATGGAGCTCCACGAACCGTAACCCTAATTCCCGGCGACGGAATCGGACCTTTGGTGACCGGTGCGGTGGAACAGGTCATGGAAGCGATGCACGCGCCAGTGCATTTCGAGAGAT
ChipFIE_15174	Chr4	16923630	16924150	9.27856e-14	AT4G35700	0	AT4G35700:AT4G35700		ChipFIE_15174	Chr4:16923630-16924150	GTTGGGAAACCCCGTGTATTATTGGAAGCGCTGGCCGAAGCATCTGGTTGTACCCCTATTGGGGTGACCACTACTGAAGGAGAGGTAGTCAAGAAACCCCGTAAGAAAGGTTCTACTCAGTTGACACATCTGCCGCAAGGCCCTCCTATGTGTAATGTTTGTGGGAAGGGCTTTGCTTCTTGGAAGGCTGTTTTTGGACATCTAAGGCAGCATAAGGATCGAGGGTATCTAGGTTTTCTTCCTCCGCCAACATTCAATGCTGCTGAGGAAGGATTTGGTGGAGTTGCTACTGCTTCAACCGGTGGTGCAGTAGCCACTGCTATTTCCGTTGGTGAAGTCCCTACTGCTTCTTCCGCTGGTGGACTCGCTACGGCTTCTTCCGATGGTGAAGGGCTTGTT…
ChipFIE_15176	Chr4	16927630	16928560	1.02843e-24	AT4G35720	AT4G35720	AT4G35720:AT4G35720		ChipFIE_15176	Chr4:16927630-16928560	AAATCAATTAAATATTAAAGAAATGTAAATGGACGGTGGCTTTGGTGCATGAAAAGAGGTGTGAAAAAGGTTTCGGTTATAGTAACCGAAACCGAAACATCGAACTTCGACAACGATTTTAACTCAATAATCAATCGACATAGCATTTATTGAGCCTTACGTGTTCTGTTTTCTTCCTTAGTGAAGTACCCACACTCACTTCACATGGTCTTCACGTCTTAGCTAAGCTAGGCCCTACTCATTGACATTTATGTCATTTCTTGTGTATTTATATAAACCCTAGAGTTAAAGGACAGAACAAAGCATAACTCGAATAGCTAATTTTCGTCATCATTTCTTGAGATGTATATGGCCTCACTGTCTCCGAGACTCCACAAAGCGTACAAAGCTAGATGTGTT…
ChipFIE_15227	Chr4	17155690	17157830	1.58361e-77	AT4G36260	AT4G36260	AT4G36260:STY2		ChipFIE_15227	Chr4:17155690-17157830	AAGTTCTTGATTTAATCAAGATCTTGGTGGATTTTGATAGAATTGCGTACCTGGTGGCATGAACACACTAGTCGTCATGTTACTTGAATAGTAACCACCAGAATTTGGATCTACAAACATGGCCGATGATACTCCTCCGCCACCGTCGGTCACAACTGGAGGATTAAACGGATGTCCTCCTCCTCCGCCTCCTGCGGATGAGCTCTGATGATCGCTTCCGCCACTACCGCCACTCATGTAGCTGCTTTCAGGGCCTTGGTCATACAGAATTCCTTTGAAGAGATGACCTCCAATATTGACCGTCGTTTGATAAGCGTACTGACCATCTCCTCCATCATCTACGCCACTCATTTTAACACACCGAAAAAGCGCATCTGAGCTCACTTCCCCCGGAAAACT…
ChipFIE_15231	Chr4	17189380	17190620	2.96377e-75	AT4G36380	0	AT4G36380:ROT3		ChipFIE_15231	Chr4:17189380-17190620	GTCCTGCTCTGACAGCCGTCCACTCTGTTTTCTTAATCCTACGGCTAATATACTCTCACGTGTCTCTTCCCTTCCCACACGTGCGTGTACTCGTGTGTCCCGTCGAAAGACTTTCGACAGCGACTTGACTCGACACGGATGCAAAAGTCAAACTAGGTCCACCACTTCGAAAAATAACTAAATCTTAACCGTTAAAATCTCCTCACAAGACAAACATCTAATCTAACGGTCCACAGACGTCGGCAATATGCATTAAAACGCACACGTGTGCTGTTGTGTAAGTAAGTCGTGCACATCAATACGTACCACGAGTTTGGCTAGAGCGACGGGGTTGTCACTTAAGAATTTGACAGCCAAGGTCATCGCCGTTGGCATTGTTTCCTCTCCGGGTATCATCAT…
ChipFIE_15243	Chr4	17266590	17267350	8.60852e-38	AT4G36610	AT4G36610	AT4G36610:AT4G36610		ChipFIE_15243	Chr4:17266590-17267350	AATAAATAAATTAACTTTGAGTAGTAATAATCACCTCGATGTAGTCTTTGAACAATCGTTTAGGGAACCACAAGGGTTTATGCACAGCAATGGTGAAGAGAGCCTTAAGTCCCGTAACAGAAGTCGGTAACAAGAGATCCGTGGAAGAACTAAACCCTAACCGGTTCAAGCTCGCCTCATTAATGGTATCGGTCATTGTGGGAATCGAACCAGACACAACGATTGCTCTAACCATGTCCGGGTAAGCTTCAGCGATCTTGAAAGCCACCATGCCCCCGTAGCTAAACCCTACGGGAACAAACTTATCCACGCCGAGGATACGAAGCCCCTTGACCAAACAGTCGGCTTGAAACGCCGGAGACCGGTCCGAGTTGTCGGTGTAGGATCCACCGAAAAAGA…
ChipFIE_1527	Chr1	7272800	7273990	3.16451e-37	AT1G20900	0	AT1G20900:ESC		ChipFIE_1527	Chr1:7272800-7273990	TCTATATTTTGTCGGCTTGCGTAACCGATCACACCTTAATGCTTTAGCTATTGTTTCCTCAAAATCATGAGTTTTGACTTCTCGATCTGAGTTTTCTTTTTCTCTCTTTACGCTCTTCTTCACCTAGCTACCAATATATGAACGAGCAGGATCAAGAATCGAGAAATTGATTTGAGCTGGCGAATAAGCAGTGGTGGGATAGGGAATTAGTAGATGCGGCGGCGATGGAAGGCGGTTACGAGCAAGGCGGTGGAGCTTCTAGATACTTCCATAACCTCTTTAGACCGGAGATTCACCACCAACAGCTTCAACCGCAGGGCGGGATCAATCTTATCGACCAGCATCATCATCAGCACCAGCAACATCAACAACAACAACAACCGTCGGATGATTCAAGAG…
ChipFIE_15319	Chr4	17579340	17580100	3.70631e-11	AT4G37390	AT4G37390	AT4G37390:BRU6		ChipFIE_15319	Chr4:17579340-17580100	CCAAACAAAGAAAGAGTCCCAACAAATTATGCCACGTAAGTCCAGAACGACGCCTATGAAACCAATAAGACAAAAATTCAAAAACCAAAACATCCGTGAAAACTCTTACGTGGCGGTGACATGTGGGTCCCTTATGTCTCCATTAACTAACATAAGCTTATTGTCGACTGTACCTTTTGTCCCCCGTCTCGGCTACAACCCTGTGACAAACAAAGATCAAGTCAAAATATCTAACCTAAAGTACTCTCGTCCACGTGGACATTGCTGACGTGGAACTTCTCCCTTCTATAAATACAGGCTTCTCTTCGCCGAATTATACTCATCAAACGAGTAAAACATTTGCTAATATTAAACACTTTTTCTTTTAGAAAAAAAAACAAATATGGCCGTTGATTCACC…
ChipFIE_15345	Chr4	17692310	17693060	1.56704e-23	AT4G37650	0	AT4G37650:SHR		ChipFIE_15345	Chr4:17692310-17693060	TTCTTGAAGCGGCACGTGCCTTCTCCGACAAAGACACTGCACGTGCGCAACAAATCCTATGGACGCTCAACGAGCTCTCTTCTCCGTACGGAGACACCGAGCAAAAACTGGCTTCTTACTTCCTCCAAGCTCTCTTCAACCGCATGACCGGTTCAGGCGAACGATGCTACCGAACCATGGTAACAGCTGCAGCCACAGAGAAGACTTGCTCCTTCGAGTCAACGCGAAAAACTGTACTAAAGTTCCAAGAAGTTAGCCCCTGGGCCACGTTTGGACACGTGGCGGCAAACGGAGCAATCTTGGAAGCAGTAGACGGAGAGGCAAAGATCCACATCGTTGACATAAGCTCCACGTTTTGCACTCAATGGCCGACTCTTCTAGAAGCTTTAGCCACAAGAT…
ChipFIE_15359	Chr4	17752400	17753750	1.24876e-33	AT4G37770	0	AT4G37770:ACS8		ChipFIE_15359	Chr4:17752400-17753750	CGTACTTTAGATAAGTTTCGATCATGTATGATATAAAGTATAATATCTTACGTTCTTACTTGTTTATATCTTGCAGTTGTCTTTCGATCTCATTGAGTCATGGCTTGCTAAGAACCCCGACGCAGCCAATTTCCAAAGAGAAGGCCAATCCATATTTCGGGAATTAGCTCTCTTTCAAGATTATCATGGCCTTCCTTCCTTCAAGAATGTAAGATTATCCGGACCCGAAAACGATATGACAACGTAACCATTATCGTGTTAAACGTTTGTTACTTATAAGTTTGTTTTGTCTTAAATATTTTTAGGCTATGGCGGATTTCATGTCGGAAAATAGAGGAAATCGAGTTTCTTTCAATCCAAACAAGCTTGTCCTCACCGCTGGTGCTACTCCGGCTAACG…
ChipFIE_15382	Chr4	17858360	17859040	1.06087e-37	AT4G38000	AT4G38000	AT4G38000:AT4G38000;AT4G38000:AT4G38000		ChipFIE_15382	Chr4:17858360-17859040	ACAAGAACTAATCTCTTCTCTCTTGTCCCATATTGCACCATCTCCTTCAGAAAAAAATAAAAAGAGTTTATAACTCATGATGACGTCATCCCATCAGAGCAACACCACCGGCTTTAAACCGCGGCGGATCAAGACGACGGCGAAGCCACCACGTCAGATCAATAACAAAGAACCATCTCCGGCGACGCAGCCGGTGCTCAAGTGTCCGAGATGTGATTCAGTCAACACCAAATTCTGCTACTACAACAACTACAGCTTGTCTCAGCCACGTCACTACTGCAAGAACTGTCGTCGTTACTGGACACGTGGCGGCGCCCTCCGTAACGTTCCCATCGGTGGCTCCACTCGAAACAAGAACAAGCCTTGCAGCCTCCAAGTCATCTCTTCTCCTCCTTTGTT…
ChipFIE_1539	Chr1	7331630	7331940	6.22656e-11	AT1G20990	AT1G20990	AT1G20990:AT1G20990;AT1G20990:AT1G20990		ChipFIE_1539	Chr1:7331630-7331940	CATTCTTGACACACGTACCTAACCCCTGCTCCCTCTTCTTTGCACCCTGCGCACGTGTAAATATCCGGCAACTCAACTTTAACCAACACGTGTTGGGGATGTCCGAAATGGACCATCTCTTCACCTTGTACTAGTTGAGGAGATGCCGGGAACTCTACTGACCGAGGTCGCGGTTTTTTGTTAAGATCATTTGTGCGTACCACTGCAGCTGAGGGGGTAGTGTTTGAGGCCGAACGTCTCAGAGCTGTCGTTGCGGAAATGGTGGAAGTATCGTTCTTGGAATTGGAATTGATGACTATGGATTTGGTTCT
ChipFIE_1544	Chr1	7366750	7367230	1.53572e-17	AT1G21050	AT1G21050	AT1G21050:AT1G21050		ChipFIE_1544	Chr1:7366750-7367230	TATGCCATCACACTTCCTATTCTTCACCAAAAACAAGCTCAATATTCTCTTCTTTCATTTCACTCGATCAAGTTTGAGCTTAGCTTTTAAAAAAAGAGAGAAACAAATCATGAGGACAATGGTTGATTTAGGAAAGCAAAGAGATCATAACTATCACCACATGCAAATCATAACCACTCCTACCTCCGTGGATTGTTCTCGCGAATTCCGTCACCGACGAACACTTCGTTCACTCATCGAATGCATGATTCCATACTGTTGCACTTACCAACAACAACCATACCAAAACGACACCCTTTCAGTCTCTTCCACTTCATCCTCGTCTTCATCCTCAGACCACTCTTCCTCCTCCCAGAGTAGCAGTACCGTAAGTGGAACTTTCTTCGGACACCGTCGTGG…
ChipFIE_15446	Chr4	18173310	18173740	1.09955e-11	AT4G39000	AT4G39000	AT4G39000:AtGH9B17;AT4G39000:AtGH9B17		ChipFIE_15446	Chr4:18173310-18173740	ACTATTGTGTCCATAGATGGTGAAAACCAAATGCACGATTACACTAAAACGACGATGGGTTAAGAGTTAAGACGTACGTGGACGAAAATGCGATTAGGGAGTTGTGAAACGGTCTTAAGGAGATAATCAGTGGCCCACTTGACGGCTACGAGATTATGTCTGAAATCATGCTGAGACATATAGCGTCCGAAGTCAACAGAACTCCAAGCAAGCATCGTGGCCGTAAAAGCCATCGGAAAATGAAACTTAACGTTGTCCCCGGCGTCGTAGTAACCACCAACGAGGTCGGTTTTGAGGTTTTTTCCGTCGTTGAGTGCAGAGTTTCTACGCCACGCCATCCTTTGTTGTTTTGGAAGACGACCAGAGCGTTGACCTTCGAAAAAGAGGATTGACTTTCTA…
ChipFIE_15495	Chr4	18388030	18388980	1.61464e-48	AT4G39590	AT4G39590	AT4G39590:AT4G39590		ChipFIE_15495	Chr4:18388030-18388980	GGTTCGTCACAGTTCCCCAACTTTGTGTTTTTGGATCAAACACTTCGATCCAGTGTGAGGGATTATCCGTGTCTTCAGTGCCTCCTGTTACATATATCTTCCCATCAACTACGCTTGTTGTGGAGGATCTCCTGTTCAATCGCATCCTCGGACCATCACGCCACGTGTGAGACCGACAATCCAGGATAGAGACTTTCGAAGAAGGTTCCCTATCGAAGCCGAGAGGGCAGGAATCATCACCAACGGTTCCACCGATTCTGTAGATATTAGAACCAACGGCGACGAGATTCGACGATAGCGTAAGAGGATACTGGGGAGATGGAATTTGGAGAAAAACCTTGTCGCTTACGGTTCGATTAGGGTTTTGGTAGAGAGTGAACCAGTGTGTGTTATTGTCGA…
ChipFIE_15496	Chr4	18393820	18394650	2.12805e-19	AT4G39610	AT4G39610	AT4G39610:AT4G39610;AT4G39610:AT4G39610		ChipFIE_15496	Chr4:18393820-18394650	AAAGAAAAAGCTAAGTTCGGGTCCATTATTCCCTTCAGGACTCAACATATAAAAAGTCTCTGAATCTTTAGACCCAATAACTCTCTCAAAATAAGCTCTCATATACGCCATTTCGCCGTCGGGTCCTTCCGACTCCGAGTTTCCCGGCAAAACTCCGGCGCCCATAGACACCGGACGTAACAACTCCATCACGTTAAGATCTTCTTCGGTCGCTTCTCGTTTCACACCGTAACCCGTTTTCTCTCCTTTACAATACATTGTCCATAACGGTTCTTCCAAAATATCTGTCTTCTTCTCGGTTTTAGAATTGTTATTATCAGCTCGAGGCTGTTTCTCAGTCTCGAGAGCTATTCTCACCATTCCCGTGCTTAGCTCTTTTTGAAGCGTTGTGGTTTGCAT…
ChipFIE_15507	Chr4	18437580	18438430	1.71629e-20	AT4G39745	AT4G39745	AT4G39745:AT4G39745		ChipFIE_15507	Chr4:18437580-18438430	AAAAAAATTGATACTAATAATGAGGGACATGAAAAGAAGAAAAAAACATTTGAGTTGGTAAACAAAAGAAAATTCCGGTCCGAAAGAGACCAACTGAAGTTACGCAAATCAACCACAGCCACTTGCTGCCACTCCATGCAAAAACCCTGATTTCCGCGTTGTCTCTCTTCTCTTCTCTCTCGACACTCCCTCCACCACCACACATTTCCTTCTCGCCGTTATTCCGATGGACGGGCCACCGCTACCTCCGACCTCTACCTCCACCTCCACCTCCATTAATGACAATGAAAACAAGACCGGTAATGATCCTTCTACGTGGCATCGTCCCACCAGCAGCCTCCCTCAATTCCCTTCCTCTGCCTCCCAAGTTTCTTCACCTCCACAACATTTACGTAATCG…
ChipFIE_15508	Chr4	18439030	18439800	1.84857e-25	AT4G39750	AT4G39750	AT4G39750:AT4G39750		ChipFIE_15508	Chr4:18439030-18439800	AAATGCTGACCTAGTCGTGTTTAATTAAATATATAAAGTCCAAAATCGAAAAACACTCTCCATCGACTCTCGTGTTTAACCCTAATTTCAAAAACGTCGTCTGCCGCTATGAGTTCTGAAGTCGAACCACCGCAGAAAAAGAAGCAGCCGTGGCTTCCAGATTATATCGTTGAGAACTGTTTAGCACACATATCGAGATCTTACTACCCGAAACTCTCCCTAGTCTCAAGTCCTTTCGCTCTCTCGTCGTATCCAAAGAGCTCAACAAAGCGCGATATCGCCTCAACAACCGAAGAATACTTCTTCCACGTCTGCTTACAGCTTCCTAAGAGTCCTCTTCCAACCTGGTACACGCTCTGGATAAAACCTGATCAGATCGAGAAGAAGAAGAAGATTAAT…
ChipFIE_15520	Chr4	18498200	18498680	2.48863e-15	0	0	0		ChipFIE_15520	Chr4:18498200-18498680	TACTCAAGAGAGAAAAAAAAACCCTAGAATCGAATCCTCTCTACAAAAGTCCTCTTTGTAGAAAAACCTATTTCTCAATCGATCAGTGGTTCAGAGAATCTCTTACGGTTATGGTTCTGTTCTAATTTAATCGTCGTAGCTAGTGCGAAGATCCGGCGATGAAGACTTGCATGAAAGCGATGGCGTTGAAGAAACTCGCTACAGAAGACTCATCGATCTGCCGCCGAGTCACCACCGAGATTCGCTCTGTTTTGCGGTTCTAATGATTAATTCAAGACAACGTTGGGCTTCGTGAATCGTGACAATCGACGACATAGAGAGAGCTTCCCGATCACGGTGGTGGAGGAATGCTTTACCGCGATACAGATTTGTCGTGGATTAGGGTGCAATTTTTCAAAG…
ChipFIE_15524	Chr4	18525220	18526060	8.49463e-21	AT4G39950	AT4G39950	AT4G39950:CYP79B2		ChipFIE_15524	Chr4:18525220-18526060	AAATAGGAAGGTGAAGCTCTCTCTTTATCCATGCAGAGACAACAGAAACCACAACAAAAACTTTGAGTCCTCTTCTTCTCTATACACAAACATGAACACTTTTACCTCAAACTCTTCGGATCTCACTACCACTGCAACCGAAACATCGTCCTTTAGCACCTTGTATCTCCTCTCAACACTTCAAGCTTTTGTGGCTATAACCTTAGTGATGCTACTCAAGAAATTGATGACGGATCCCAACAAAAAGAAACCGTATCTGCCACCGGGTCCCACAGGATGGCCGATCATTGGAATGATTCCGACGATGCTAAAGAGCCGGCCCGTTTTCCGGTGGCTCCACAGCATCATGAAGCAGCTCAATACTGAGATAGCATGCGTGAAGTTAGGAAACACTCATGT…
ChipFIE_1555	Chr1	7404360	7405070	1.12926e-29	AT1G21140	AT1G21140	AT1G21140:AT1G21140		ChipFIE_1555	Chr1:7404360-7405070	GAACCTAGGCGTGTGTTCTCCACACTTCACCTATATTCTCTACCTTCTTATTTCAGCACAAACCAAAAACATAAAGACAGAAAGCCAACCCAAAAGACTTTACCATGGAATCACACAACGTGAGCAACAGCTTGAACCTAGACATGGAGATGGATCAAGAAAAGGCTTTCGACTACTCCAAAAGAGCTCAATGGCTAAGAGCCGCCGTGCTTGGTGCCAACGACGGTCTTGTCTCGACGGCTTCACTTATGATGGGTGTCGGTGCGGTAAAGCAAGACGTCAAAGTCATGATCTTATCTGGTTTCGCCGGTTTGGTCGCCGGAGCTTGTAGCATGGCTATCGGAGAGTTTGTCTCCGTTTACTCTCAGTACGACATCGAGGTGGCTCAAATGAAGAGAG…
ChipFIE_15566	Chr5	125290	125810	1.79231e-34	AT5G01310	AT5G01310	AT5G01310:AT5G01310		ChipFIE_15566	Chr5:125290-125810	CCACGACAATCACAATGGATGATTTCAATCTTCGTAGCGAAAACCCTAATTCATCATCCACCACTTCCTCATCCTCTTCCTCTTTCCACCGTCACAAGAGCGAAACCGGAAACACAAAACGGTCAAGGTCAACGTCCACGTTATCGACGGACCCTCAGAGCGTGGCGGCTCGCGACAGACGGCACCGAATTAGCGACCGTTTCAAGATTTTACAAAGCATGGTCCCTGGTGGTGCGAAGATGGACACTGTATCTATGCTTGACGAAGCCATTAGCTACGTCAAGTTCTTGAAGGCTCAGATCTGGTATCACCAAAACATGCTTCTCTTCATAAACGACCACGAAACTACATCATCTTGTACTTACTCTCCCGGCGCTGGAGAATTTGGACCGAAACTCT…
ChipFIE_15614	Chr5	351280	351970	2.75982e-11	AT5G01900	AT5G01900	AT5G01900:WRKY62;AT5G01900:WRKY62		ChipFIE_15614	Chr5:351280-351970	ATGATTCTGATGTTGGCGGAGGTTAGAGGTGGAGGAGGAGAAGCTGATGTTGGGGTGACCGAATCGGATCATGTGGGATCCCTCGTGCTCTTCGAAGTCAGATGTGTCAATGGGGAAAGTTGCATAAGCTTGATGAAGCTGGCATATGTGCTGGCCGAAGTAAGTGGTTGAGTACAATGGAGGATTGTGTTGGATCTTTTGAACCTGCTTCTTTGCTTCACAGTTCTGGTCCTTGGTGTAGGCACACTTGTAGTAACTCCTTTGGTACTCAGATTCTTTGATCTGCTTTTGTCCGTATTTCCTCCAGAGGAAGCCGTCGTGGTAGATCGGGGTTGAAGATTCGTGTCTATGGTAGTCTGAGCTCTCTGCCATAGATGTCTTTCTGCAACCACATGAGAT…
ChipFIE_15615	Chr5	352490	352860	2.8837e-15	0	0	0		ChipFIE_15615	Chr5:352490-352860	ACAAGATTCCATATATCTATTTGATGTCGTCGCGTAAAATCAACTGAATAAAAAGTCCGTTTTGTTGTAAAATTGAGTAAACTCTCACAACGGTGGCGGTGAACGTATATAAGTCATGTGACACGGCACCTGAGAAGATGGAACGGCGAATAAACGGCCGTAGAAAAAGGAGGAGGCAGCCACTTTGAAAGGCGAGAGAGAGCTTCATCAAGAGTGACGTAGGGTTCGGTGACCTCATCTTACCTTGATGGCGTGACGTCATGGATAGTTGAATTATGGATGACAGATAATGCACTAATCAAATCTAATCTCATCAATCCAACGATGGATATCAACTGCTTCAAAAGTATTTCTGGTTTTGTAATATAATA
ChipFIE_15625	Chr5	395580	396760	1.00693e-93	AT5G02030	AT5G02030	AT5G02030:RPL		ChipFIE_15625	Chr5:395580-396760	ATATGTCATATAAAGAAAAATTTGATATACATATTGATCGTGCTTCAAAAAGACACCAAAAGAGCTTCTCTCTCTCTTAACCTCTCGTTTCGCCATTATCTCTTACACTGTTACTCTCTCTCTCTCTTCTTCTTCTTCTTCTTCTTCTGCATCTCATCGACATCATCCTTTCCCATGGCTGATGCATACGAGCCTTATCATGTTCTTCAACAAAGCCGGCGAGACAAACTTCGTATTCCATCTCTCGATTCCCACTTCCACTTTCACCCTCCTCCTCCTCCTTCCTCCGGCGGCGGAGGTGGCGTCTTTCCTCTCGCTGATTCCGATTTCCTCGCAGCCGGTGGCTTTCACTCCAACAACAACAACAACCACATATCTAACCCTAGCTACAGTAATTTC…
ChipFIE_15627	Chr5	398290	398930	2.74467e-26	AT5G02030	0	AT5G02030:RPL		ChipFIE_15627	Chr5:398290-398930	AGGGTTATTAATTTATTATGGTAAAATGTTATTTTAGGTATCGAATTGGTTCATAAACGCAAGAGTTAGGGTTTGGAAGCCGATGGTGGAAGAGATTCACATGCTGGAGACTCGACAATCTCAGAGATCTTCTTCTTCCTCTTGGAGAGACGAACGTACTAGCACCACCGTCTTCCCTGACAACAGCAACAACAACCCATCTTCGTCCTCGGCACAGCAAAGACCTAACAACTCATCTCCGCCTAGACGGGCACGAAACGACGACGTTCATGGCACAAACAACAACAACAGCTATGTAAACAGTGGGAGCGGCGGCGGTAGTGCGGTTGGTTTCTCGTATGGAATTGGGTCGTCGAATGTGCCGGTGATGAATAGCAGCACAAACGGAGGAGTGTCTTT…
ChipFIE_1564	Chr1	7450990	7451740	8.52063e-37	AT1G21300	AT1G21300	AT1G21300:AT1G21300		ChipFIE_1564	Chr1:7450990-7451740	AAAGAAAATTTATGATCATCAACATGCGCCTAAAGTCTTAGCGAGGTCAACTTCATCTGCCATTCTGCTTCTTCAACCATATTATAGGCTTCGTGAATAGATGAAGGAGGTTTCTTGAGCTTGATTTTTGATTTCTTAATGAGATCTTTGTTCAAACCCATCAGAAAAGCGTAACTCTCCTCCTTATCTCTCGCCTCTTTTGCTCGTTTAGTGATCTCGCACACTCTTTAACAGGAGCATACTCCGACAACTCCAGAAAAGCATTGCTCACTTTTTCGAAATACTTCTTTACCGAGTCACCATCTTGACTCAGCTCCATGATTTTCCGACGAGTCTGGTAGATCTTCAAATCAACGCTTGGGACGAATATACGTCGGATACTTTCCCATATTTTTTGAG…
ChipFIE_15659	Chr5	539600	540720	2.65609e-24	AT5G02460	0	AT5G02460:AT5G02460		ChipFIE_15659	Chr5:539600-540720	CGAACTTGTTGCAGCTGCGGTGGATGCTGCAGCAGCGCCATGAATATTCCAGAGCTGTTGTTCGTCTCCAAAAAGTTGTCTAGACAAGTTGAGCTGATTGTTACTATCTTCCATTTTCACTGAAGCTAATTGCGACGCGGTGGCTGTAACCATAGCTGATGAAGCAGACGAAGAAGAGGAGATAAGGTTATGGAAAATGTTCTTAGGTCGATACTGACCCGACCCGGTAACCAATCCGTAACCTGGATTCTGCTGCTCCATTTGATGTTGTTGATCAAACGGGTCTAAACCGCCTAAAGGAAGTTGGTTTGTTGCCGGGAATCTCCACTGGTCAAAACCGTTTAAAAGAGCCGCCGCTCCTCCACTGCTTCCACCGCCTATATGATAAGAAGGAGCTGA…
ChipFIE_1566	Chr1	7454340	7455020	5.24046e-15	AT1G21310	AT1G21310	AT1G21310:ATEXT3		ChipFIE_1566	Chr1:7454340-7455020	AGTAGTGCTTAACCGGAGGAGGAGGAGACTTGTAAACGTAATGTTTTTTTGGTGGTGGTGGTGAGTGGTAAACCGGAGGGGGAGAGTAGTGCTTAACCGGAGGAGGAGGAGACTTGTATACGTAATGTTTCTTTGGTGGTGGTGGTGAGTGGTAAACCGGTGGGGGAGAGTAGTGCTTGACTGGAGGAGGGGGAGATTTGTACACGTAGTGCTTCTTGGGTGGTGGTGGAGAGTGGTAAACCGGAGGAGGAGAGTAGTGCTTAACCGGAGGAGGGGGAGATTTGTAAACGTAGTGCTTCTTTGGTGGTGGTGGGGAGTGATAAACCGGTGGGGGAGAGTAGTGCTTGACCGGAGGAGGAGGAGATTTGTACACGTAGTGTTTCTTTGGTGGGGGTGGGG…
ChipFIE_15669	Chr5	594380	594710	8.52898e-12	AT5G02640	AT5G02640	AT5G02640:AT5G02640;AT5G02640:AT5G02640		ChipFIE_15669	Chr5:594380-594710	CTTCGAAAAATCCTTAAAATAACAGAACAAGCTTGTTCTTGTTTGTTCTTCCTACTAACTCTCCTCTTCTCACCACGACGACGCGGCTTTGTACTCTCAACGATGATGATGCCATTTTCCTCCTTACTCTTACGTCGAGACGACGCTGTTCCCTTAACTCTCCCTAGACACGACGTCTGCGTCCCAGACGACACCTTCTCCGATTTGCTCTCGTCGTCTTCCCGAGAGAAAGTGTAGCTACGGAGATACATCTGTCGACAAGATATGCTATCAACTACACGGGCCGCCGGTAGGCCGCCTCCACGACGTACGGACCTGACGAACTCGGCGT
ChipFIE_15688	Chr5	679800	680910	2.27801e-21	AT5G02920	AT5G02920	AT5G02920:AT5G02920		ChipFIE_15688	Chr5:679800-680910	ATATTAATATTAGACAATGCATTTGTTCTTCCCTTTCTTTGGTTGAGATATCTTTAAAATCTTATTCTGGTTTGCAGGATAAATGTGACAGCTTCTTCCGGATCAAGGTTGGAGATCAATGGATGTGGCCTTTCCGACCTCGTGGGATTCTAAAGTTCCTGAGCCGGAACTCATGGTTTTGTTCATGGAACACTTTTGCTGGCAAACACAATTACATTAGAGACATTGGTTGTACGGTTGGGAAGTTTTCATAGATCAAGATTTGAATAGCAGTTTCAAATCGCTCTAACGCTTTCTCACAACAACGAGGTCTCAATTCTGCTCAAGTGAAGCAGTGTTAAAATCATGTAACCATCGGTTTTGGGTGTAGGATCCATCTGTATACTAGTGGGGAAATTG…
ChipFIE_15689	Chr5	681390	682930	2.18703e-18	AT5G02920;AT5G02930	AT5G02930	AT5G02920:AT5G02920;AT5G02930:AT5G02930		ChipFIE_15689	Chr5:681390-682930	TGGTATGGTTACTGTGAACCTCTTCAATTACCTTTCATATATAACCCAAAACAAATAAGCATGGCCTTGCGTTTCTTTTGGTAATCTATACATGAGCGATATGTTGTTTTCTGTTTTGCAGTGGGATTGTGTCAACAGCTACTTGAAGAAACAACGTTGGAGATTGAAAGATGAGATCTTTCCAACCTCGCAGGAGTATGAAGTTGTAAAGCCGAAAGTCATGGCTTCGTTCATGGAACTTTTGCTGGCAAACACAAATACGTTAGAGACTTTGGTTGTACAGTTGGGAAGTTGCATTGCTAGATCAAGATTTAAAGAGCTGTTTCAGATCGCACTCACGCTTTCTCACGACAAAAAGGTCTCAATTATGCTCACGCAAACACTTTAGCTTTGAATGTT…
ChipFIE_15694	Chr5	697930	698740	1.68265e-15	AT5G02980	AT5G02980	AT5G02980:AT5G02980		ChipFIE_15694	Chr5:697930-698740	TCATATTTTACAAAGCACAGAAACCCTAAGTCATCTGAGAGATAGATAATGAAAACGGAAGAGATGAATGAATCATCAGAGTCTCCTCCTCCTTCTCGTACGTTTTCTTCGTTACCATACGACATCATACTCAATTGTTTGGCTCGTGTCTCGAGATACCATTACCCAACTCTATCTCTCGTCTCCAAGGAGTTCCAATCTCTCATCGCCTCCCGTGAGCTCTACGCTACACGATCCCGCATCGGAAAAACCGAGAGGTTCCTCTATATCTGCTTAAACCTGACTAAGAGCAACCCTAAGTATCGCTGGTTCACACTTCCCCCAGTTCCCAACGAACAAAAACTACTACCCGTCCCTTTGTTTACTTATCATCTCAATTCCTCAACCGTCTCCTCAACT…
ChipFIE_15696	Chr5	700090	701280	7.43962e-19	AT5G02990	AT5G02990	AT5G02990:AT5G02990		ChipFIE_15696	Chr5:700090-701280	TTTGGGTAAAGTAATGATGATTAGGGTTTAAAGACTCAAATGAAGAAAAAAAATCGAAACACAAACGACGACGGAAGAGATGAGCTCCCCGAAATCATCATCATCAGAGTCCTCGTCTCCTCCGACGTCGTTTTCGTCGTTACCGTTCGACGTAGCTCTGAATTGTTGGGCTCGTGTCTCGAGAATCCATTATCCAACTCTATTCTTAGTCTCCAAGAATTTAAGATCTCTCATCGCTTCGCCTGAGCTCGAGGCCACACGACTCCGCATTGGAATAACAGAAGATTTCGTTTGCTTAGACCTCAATAAGAAAAACCCTAACCCTAGCTGGTTCATACTTTCCTCAACTCCAAAACAACAGAAGTTACTACCCATCCCTTCGTTTCCTTATCAACATCC…
ChipFIE_15697	Chr5	701500	702480	2.55252e-48	AT5G02990	0	AT5G02990:AT5G02990		ChipFIE_15697	Chr5:701500-702480	AGTCTATTAATTCTAGGTTTTCTTCGTAAATTAGTTTGAAGGTATAAAACCCTAATTCGAAAACCTCCCCAAATCAGGAAATAATGACGACGAAAAAGAGGAAGAAATAATCAAAGTCTCCTCCGACGACGTTTCTTTCTTTACCAGACGATATATATCGCTTTCAATTGTTTGGCTCGTATCTCGAGATTCCATTATCCAACTCTATCACTCGTCTCCAAGGGTTTCCGATCACTCATCGCTTCGCCTGAGCTCGAGGCCACACGTTCCTTCATTGGGGAAACCGAGAATCACCTTTGTGTCTGCTTAAACCTCAACAAGAACAACAACTATAATCCTCGCTGGTTCACACTTTCCCCGATAGCCAAACAGAAATTGAAATCCATCCCTTGGCATCGT…
ChipFIE_15698	Chr5	703220	704200	7.29417e-42	AT5G03000	AT5G03000	AT5G03000:AT5G03000		ChipFIE_15698	Chr5:703220-704200	AAAGCACAGAAACCCTAAAGCCTCCCAGAAAGGCAGAAACAGAACACCATGTTTTGCTCGTGTCTCGAGATTGTTTTTTTCCTTGCCGGAAGACATCATTCTCAATTTCCATCGTTACCGGACGAAAATGAGACGAACAAATCATCAGACTCTCCTCCGACAGTATTTTCATCGTTACCGGACGAATTAATTCTCAATTGTTTGGCTCGTGTCTCGAGATTCTACCGTCCATCTCTGTCCTTGGTCAACAAGGAATTCCAATCTCTCATCGCTTCTCCTGATCTCGAGGCCACGCGCTCCCGCATAGGAGTAACAGAGAATCACCTCTATGTCTGCTTGGAGTCGAATAAGAACAACCCTAATCCTCGCTGGTTCACACTTGCACCAATTCCCAAAGAA…
ChipFIE_15706	Chr5	747970	748720	1.64872e-34	AT5G03150	0	AT5G03150:JKD		ChipFIE_15706	Chr5:747970-748720	TATGTTATAATACTATTATCAATTCAATTGCGTTAATTTAGGTCTATCCGAGATGGTTCAAATGGCCTCCACCGGCAACCACCACCTCTTCCCGTCGTCATCATCATCCCTCCCTGATTTCTCCGGCCACCACCAATTCCAAATTCCAATGACTTCCACAAACCCTAGTCTCACCTTATCATCATCCTCAACATCACAACAAACCTCAGCTTCACTACAACACCAAACCCTAAAAGACTCATCTTTCTCACCACTCTTCTCCTCTTCCTCCGAAAACAAACAAAACAAGCCTCTCTCTCCAATGTCTGCCACAGCTCTCTTACAAAAAGCTGCACAAATGGGCTCTACTAGAAGCAATTCCTCCACCGCTCCGTCATTCTTCGCCGGCCCAACAATGAC…
ChipFIE_15754	Chr5	957720	958360	1.09056e-95	AT5G03680	AT5G03680	AT5G03680:PTL		ChipFIE_15754	Chr5:957720-958360	TCTCTTTCTATCTCTAAAAATAAAAGCTTCAGTCTTTTTTCTCTCTTTTTTTGGAATTAAAAGGTTTAACCTTTACCTTTTTTTCCCTTCACTATCGATAATTGATCTTCTCTTTCGGCTGAATATAAATCTGAAAAAATGGATCAAGATCAGCATCCTCAGTACGGTATACCGGAGCTCCGGCAGCTCATGAAAGGCGGAGGAAGGACGACTACTACAACACCGTCTACTTCTTCTCATTTTCCCTCTGATTTCTTCGGTTTTAACCTTGCTCCGGTGCAGCCACCGCCACACCGTCTTCATCAGTTCACTACTGATCAAGATATGGGTTTCTTGCCACGTGGCATACATGGATTGGGTGGAGGTTCTTCAACGGCTGGAAATAACAGTAACTTAAAC…
ChipFIE_15768	Chr5	1013840	1015450	1.40864e-25	AT5G03810	AT5G03810	AT5G03810:AT5G03810		ChipFIE_15768	Chr5:1013840-1015450	TCCAACCATTCATTGAACTATATAACGATCTAGGATATATTTTCATCATATATTCATATTTTTGACTGTTTGAGTCAATGTTTTGGAATAAAGTTAGGTTTAAGAGATGAGGGGTATTCCTTGGACAAGAAGATTATTTGCGATAACACGATTGGCTGCCTCGGATGGATGAAAACCATCCCAAAACACGTAATTCGTAGCATTCGAGCATGTACCCACCGACAATGCATTACATAGGAACGAAGTTTCCATTGTACCCGTTCCACAACAAGCCCTTCTTGATTCGAAAAACCCTACAGTTTAAAAAACCATTAACAAAAGATATTAATGGGAACAAAAAAAAAGAATGTAGGTGTTAGTCGAAATGTCAAAATACCGTACCATACTCGACAGGGTTTA…
ChipFIE_15770	Chr5	1016330	1017380	1.20316e-12	AT5G03820	AT5G03820	AT5G03820:AT5G03820		ChipFIE_15770	Chr5:1016330-1017380	CTTTCTAGCTCCTAAATCATACAAATTCTGCCAAAACAAAAAAAGGATTGGACCATCGGTTTAGAGTAAACCGGAAAAGTTAAAGATAGGTACGGTGTGGTGTTGGTTAAGTTACTTGGACAAAGGTGGAATAGGGTTTCATGAGACGATCTGAGTATTGATCAGGCGTGAATATCCGGTTAAGGATCGGGTTGATGTAATAGCTTTGAAGAAAATCGCTTGATCCCGTGCTTAGAAGATGAATCGCGCCTGAGAATATTTTATTTGCTCTTTCGCTTCCAACAATGTTTGTCACCTTGTTTTGGTACTCTTTGTAGTTTTTCAGCTGTTGGTTCAATGTTATTGCATTCTACAATAATATGATGAAACCATAAAATGTTATTAAGTATTCCGGTTTGA…
ChipFIE_1587	Chr1	7549530	7550170	3.60281e-13	AT1G21540	0	AT1G21540:AMPBP9		ChipFIE_1587	Chr1:7549530-7550170	ATTCAAAAGTTCACCAAATGATTTTCAAATGGAAGTTTTTAATAAACCAAACCGGTATTGAACATGGATGTATTTAATAATACCTGAACCGGGTTCTTTAGCGGTTTACGAGACGGGTAGTTGGTTAGCATGTTGAGAACCATTGGTGCGGCACACATGTGAGTTACGTGATGCTTATCGATCAAGTCATAGATAGTCGGCGCGTCGACTCTACGGGTGCAGACGTTGGTGGCTCCAACCGCCGCAGTGCCCCATGTATACCCCCAACCATTGGCGTGGAACATTGGTAGAGTCCACAAGTAAACCGGCCTGTTCGGAAAATGCCAGTCAAGCAATGAGCTTACGGTTAGCATGAAAATTGCTCTGTGGCTCAACACTACTCCTTTGGGAGATGACGTT…
ChipFIE_15891	Chr5	1524760	1526180	1.56087e-31	AT5G05150	AT5G05150	AT5G05150:ATG18E;AT5G05150:ATG18E		ChipFIE_15891	Chr5:1524760-1526180	AATTATTAGAAGAAGAAGAACAAGAAGGAAATTATTCCAAAAAAAAGAAGAACAAGAAGGAAATGTGTTGTGTTTTGTTGATCACACCCCACCAACCATTGTGTTGCCCGTCTCTTGTAAGGAGAAGAAGTATTTGTGTTCCAATTCCACCATCTGCCCTCCATCTGCATGATCAAATTTGCACCTCCGGAAACTTCACATTTTCCGGGGATGATTCCGACAATTAGATGAGGAAAACAAGCAGACTCCAAGAAAGAGCCAAAGTAGAGCCACGTCACAGAAACCAAAGAGAAAAAAGCTTACCTTCCATCGATGCCTACGAGAAGAACAGTGTTCTCTGATCCAAAACCTACAATGAACTTGGTGGAAGCTGGCAACGAGAACTGAGCAAACGACCGT…
ChipFIE_15924	Chr5	1715890	1716890	1.04501e-15	AT5G05710;AT5G05720	AT5G05720;AT5G05700;AT5G05710	AT5G05710:AT5G05710;AT5G05720:AT5G05720;AT5G05700:ATE1;AT5G05710:AT5G05710		ChipFIE_15924	Chr5:1715890-1716890	AGCATCGGCAGATTTGGATCAAAACCCTAATTCTCCAGTTCAATCTTCGGAAGATGGCAAGCCTGTGGCGAGCAGTAATCGGCGGTCAGAACAACAATTCCGAAGACTACGGAGGCGTAGAGTTCTGGTCAAACCCAGAACGAACCGGCTGGCTCACGAAACAAGGAGAGTACATCAAGACTTGGCGACGCCGATGGTTCGTGCTCAAACAAGGGAAACTCTTCTGGTTCAAAGACTCCGACGTCACGCGTGTGTCACGCCCTCGCGGTGTCGTCCCCGTAGAATCGTGCTTAACCGCTAAAGGAGCAGAGGATGTACTCAACAAGCAAAACGCGTTCGAGCTATCGACGAGAAATGAGACTATGTACTTCATTGCTGATTCGGAGAAGGAGAAAGAAG…
ChipFIE_15941	Chr5	1792370	1792840	4.0891e-12	AT5G05965	AT5G05965	AT5G05965:AT5G05965		ChipFIE_15941	Chr5:1792370-1792840	AGGAGGAAAAATGGAGTCGAGTATAGTTGAACAAGAAGAAGCAGATGCTGATCCTTTCGGACCAAACAGATTATCAAATGAAGAAGAATGCGATGATGAAGCAGCTTTGGTTTTCTTGATGTCCATTTTATGAGTATATGTAGTAACTAAACTTCACAATGTGAATTTCTTGTGAGAGAGACTAGAGAAGGAGAAAGAGAGAGAGAAATGAATGTTGATATTTTGATGAGTGAGAAATGGATAATGATAGTTTTGGTTTTTGCCCTAATTAACTCCCCAACGGTCCGTTATATAACCAACTTCTTCTGATGAGAAGGAGATGGGTTCACGTGATCCCCACGTGGCTCTGCCGCCGTCTTCGACTCTCTTCTCACCGCCACGTGTGCTTTCTCGTAGATG…
ChipFIE_15960	Chr5	1893520	1894180	2.7287e-26	AT5G06250	AT5G06250	AT5G06250:AT5G06250		ChipFIE_15960	Chr5:1893520-1894180	GCTCCCATAGAACTCGTATTCACGGCGGAGTTAGTGGCCGCGACGGAGGATGAGGAGCCTTGTCCACGTCTGCGCCAGCCAATGAAGAGTCTCCTAGAATCAGAACGGTGTCGTTGGAAGAAAACAACGTCGCCTGGATCGAGCTGTTTGTCTTTGACAAATCTGCTCCATCCTTTAGTCAAGACATAGCTTTGACTGCTGTTCCAGTAAGAGTATCTGAACCTCCATGACTTGCCTGACTCGTCTTCAAAGCTTAGAAGCATCCCTTTCTCCGAAGATGACGTGTCAGCAGCAGCAGAGGAGACTAGGACGGCATTGAGAGGGAAGTATTTCTCTGCGTGTTGTTTTGGTATGACGAGGCGGTTGAGTTTCCCGACGTCGCTTGGTGTGAGAGACTTC…
ChipFIE_15967	Chr5	1935060	1935640	6.68831e-23	AT5G06330	AT5G06330	AT5G06330:AT5G06330;AT5G06330:AT5G06330		ChipFIE_15967	Chr5:1935060-1935640	GAGATGATATTTTCCGGTGATGAAGGATCCGACTTTCCAACGAACTCGACCGTCGAGATGAAGCATCAACATGATCGCGCCACTTGAATGGTCCTGATCGAGATAGAAAGCGTTGTACGGAGCCACAGGAACGGAGTATCCACCGACGAAAGGAGACCAAACGTTGACTTCTTTGTGTCCTTGATAAGTGGTAAGCATGGGACTCGGCAAAGTGATCTGTTGGCTCCGGTAAGAAGCGTAGACGTCAAGACGGTCGTAGTAGATACCGATCTTGTCGTTAGGGTTACGAGAGGAGAGAGTGAATTGGAAATTTGAGGTGAGGAGGTTCGGTGGATTGCCGGAGACGTTGAAGTTGAAGACGGTGGCGTCTTGGAGGACGAAGCGTGGTTTCGATGGTTG…
ChipFIE_15970	Chr5	1949250	1950200	3.73943e-20	AT5G06380	AT5G06380	AT5G06380:AT5G06380		ChipFIE_15970	Chr5:1949250-1950200	GTTTATTTATCCACATAGGTAAATTGTATGTATAAATATGATCCATGGTGGTCGTCGGCATCTATACACTAGCCAACGTAACCGTAACAGATACCCAAAAATCGTTTCTATGACTTTTTAACCTCAAACAGTGAAGAAGAAGACTAAAAGCCTAAACACCACAAACATTAATAATAGCTCACTCTCCATTTCAAACAAATCCTTTCGGATTCTCAATTTCTTTCATTTTTTCATCGGAGATTCTTCTGAGATTTTCTTGGCGATCAAAGACGAGGAGGATCGATAGATTTTATGGTTTTGATTGATTGATTTGTGAAATCTATCTGCATTTGTTTTTTTTGACTCGAAATTCTCAGATTCGGTTAATAAAAAAAATCTGAATATGAATAAACAACCGAG…
ChipFIE_15984	Chr5	2010320	2010630	7.51678e-13	AT5G06570	0	AT5G06570:AT5G06570		ChipFIE_15984	Chr5:2010320-2010630	TGTTAGCTTACTTGTCAAGCAAATCCAAGCTGAGCAAAGCTTCAGAGGGGCCATTCTCGGAGTTAGTCCTCTCTTCCCCGCCAAAAAACGGTCCCATAAGAACGTAACCGCGTACCCGAACCGGTGTCAACTCGATTGAACCGGATCCGAACCGGACAGCGAGTTGATGAGCTATGTTCCCACCGGATGAATCACCAACAACAAAAACCCTGTCAAAGTCAACGTCTGTTCCATCTTCAAACCAGTGGTTCACACCATCGGAAACAGCTTGGTCCCAGAGCCATGTAAGCACCGCCTCAGCATCCTCAAAG
ChipFIE_15989	Chr5	2043520	2044050	5.05983e-11	AT5G06650	AT5G06650	AT5G06650:GIS2;AT5G06650:GIS2		ChipFIE_15989	Chr5:2043520-2044050	TCTCTCCTAAGGAAAGACCCATTCGCCTCTTTGGCTTCGAGTTTGGAGCTTCTCATGAAGAATCTGAGTCCAAAGACAATTACAACGAGAACAATGAAAGCATCAAAGACGATAACAAAGAAAAAAGATTCAAGTGCCACTATTGTTTCCGGAACTTCCCTACTTCACAAGCCCTAGGCGGCCATCAAAACGCTCACAAGAGAGAACGTCAACAAACTAAACGCTTCAACCTCCATTCAAACGCAGCCGCTTTCTTCCACCGCCAACAAAACCACATTGCTGCTTCTAGGCTCTACGAGGATCGCTATAGCCTTGAAGCTGTTCAAATCAACGACGCGAGATTAGGGTTATGTCGTATGTATAACTCATCTGCGAGTTTTAATCGTGACCGTTCATCTT…
ChipFIE_15996	Chr5	2069940	2070360	2.75882e-15	AT5G06710	0	AT5G06710:HAT14		ChipFIE_15996	Chr5:2069940-2070360	TTTTAAAATATAAAAAATAAAATAAGAACCTTTACTGTTCTCAGGGAGCCAATTAGGGAAGTGAAGCTGAAGCTGTAATGGTGGATCTACAGAAGACGAAACCCTAAATTCGTCAGATTTTTTTGCTCTGGGCGCCGGTTTCTTCTTCTCATCCTCTACCGACGGAGACGAAGAGGATGACAACGATCTGTGACCACCAAAAGCAACATCTAAAGCCATGCAGAACCCAAGATCCTTCTCGGAAGTAGATGTCGACGAGACAGAGGGATTATTAATCTTCGAGTTCTTCTCCATAAAAGAGAACTGTTTCTTAGTATTGTCGCCTAGAGACAACGCTAGTTCCATCTCTTACGAAGAAAATAAGAGTTTTAGAGAGAGAGATTGAGAGAGAGGAACAAG…
ChipFIE_16015	Chr5	2172290	2172730	4.80537e-16	AT5G07000	0	AT5G07000:ST2B		ChipFIE_16015	Chr5:2172290-2172730	GTAAAGCTTGTACTCGAAGAAAGGTACGAGGTCGTGAGGGTTGGATGTGAGAAGAGGGTGGTCGGAACTTGATGAGGAAACCGGATCAAACCGATGACGGGTAAGGATGGTGAAAGTTAAAGCTTTTAACCAGGTTGTGCCAGATTTAGGTATGGTGGCGAGGACAACGTCGTCTGGAAGGGACTGAAAATGTTTTTGGAAAGACGTGATAGCTTGAATCTCCTTAGCTTGGCACCGAAACCCTTGGAATAAGTAAAGGTAACGATTTCTCCGTCCTCTCTCCTTAGGAAGAGAGTCCAACATCTCTTGGAACTCGTAGCTTAGCCCTTCTTCTTCTTGGCCTTCGCTTTTGCCTTCCTTAAGGAGCTCGGGCTTGTGACACATGGAGAAACTTGGGAT…
ChipFIE_16051	Chr5	2368700	2369170	9.22807e-16	AT5G07480	0	AT5G07480:AT5G07480		ChipFIE_16051	Chr5:2368700-2369170	TGAGGATTTACATTGTATAATTAAGAAAGACATAATTACTGTTCTGTTTTGTTTTACGTTTTTTAGACCATGTCTATCACATTTTGCAAGTACTAATCGTCTATTATACGTATTTAAGTACACACACGTGTTTGCGTTTTTGTGAATAATTCAGGGAAAAAATGGGAAAGTTCTGCGAGGAAGTGAGGAAACTATCGATAGAGTTAATGGGAGCAATAACGGAAAGCCTAGGTCTAGGGAGAGACTACCTGTCGTCTCGGATGGACGAAAACGGCATGCAAGTCATGACAGTTAACTGCTATCCACCCTGTCCGGACCCTGAGACGGCGCTAGGCCTGCCGCCGCATTCAGACTATAGTTGCATCACCCTCCTTCTACAGAACTTGGACGGTCTCAAGA…
ChipFIE_16087	Chr5	2530860	2531330	1.4596e-16	AT5G07930	AT5G07930	AT5G07930:MCT2		ChipFIE_16087	Chr5:2530860-2531330	CTCCAATGGCTTCTTCCGATGATCCAGCTCCGGAGAACAACCACGTCTCCGTCTTAGCTAGACAAGCTCGAAACCCACCGACACATTTTTTCTTTCCTCACAATCCTTCTCCTCGTACTTACTACTTCTCGGCGCCACCACAGATTTATTTCATCTCCGACATATATCTCCCTCCTCCTCCATCAATATGGGTGTATTATCCTCTTTGGTATATTAACCCTAACCCTAATGTATATGAGTCTACACAAGAACTTCCTCAACGTTACTCTCCAAACCCTAGCCAAGAGATGACTCTTCCACCGACTAGTAGTAGAAGAGTTTTTGGCCGGAGAAGTTACGAACTATGTGAGAAGGTGACATGGAGGACAAGTATCAAGCCGGAAGTTGAATCCAACGGTG…
ChipFIE_16106	Chr5	2622160	2622600	6.39195e-13	AT5G08150	AT5G08150	AT5G08150:AT5G08150;AT5G08150:AT5G08150		ChipFIE_16106	Chr5:2622160-2622600	AAAATCAAACTAACCCTTTTTGTCTAACCGAACCAACGTAGCTATGAACTACACTGTAGCTATCATTACCATCATCATAATCATGATTATCCCCATCATCTTCGTCATCATCATCATCATCATCATGATTAATGTTGTTGTGAACCCTAGTAGTCTCCACCAAAACCATCTCTTCATTAGTCTTTTTCTTCTTCTTCTTTATAGAGTTTTGCTCCTCAATCTCTTGAGCAAGTTTGAGATATGATGTGGCTTCCATGGGACCAGAAGATGCATCAGAATCCATTGAATCACCACCATCGCTATCTTCTTCTTCTTCATCATCATCACCATAGTAACAATCGTCGTCACGATCATGGGACTGTGAGGCTAAATACATCGTCCATCCAGATTCACAGCTGC…
ChipFIE_16131	Chr5	2733150	2733550	3.03994e-12	AT5G08460	AT5G08460	AT5G08460:AT5G08460		ChipFIE_16131	Chr5:2733150-2733550	ATAAAATAATAAATAAATAAATCGAAGGAAGGAGTCATATCACCTTGGTATTTATATATCTCAAGCGACCATGCATGATAGTGAAATATTCAAGTTTAAAGACATGATGATGATGTCTTGCACAGTTCAAACATTAGTACTTGTTCCATGGTTTCTAGTAGTATTTGTACTCGCCGGTGGAGAAGACTCATCCGAGACGACGGCAATGTTTCCGGCGATGTTTGTGTTCGGAGACTCTTTGGTGGATAACGGAAACAATAACCACTTGAACTCACTGGCTAGGTCCAACTATCTCCCTTACGGCATCGATTTCGCTGGAAATCAACCAACCGGTCGCTTCTCTAACGGCAAAACTATCGTCGATTTCATTGGTACATATTTTACATATCGGTCTCTACA…
ChipFIE_1615	Chr1	7672620	7673260	6.70725e-15	AT1G21860	0	AT1G21860:sks7		ChipFIE_1615	Chr1:7672620-7673260	CTTATAAATTTATTCTTTCACCAAGGACCAAACGTGGCATGCAAAGGGGAAGGGTAATACCTGGTTCAATGTTGAGAGTGGCGCCACTACTACGACCATTTATGAGAATTCCATCTGGTAAAGGAAGTTTTCCACCATTATCGAGTTGTGCCTTCAAGTCCTACAAGGAGAGTTTACAAAGATTAATCAAATAAAAGAGTCAACGTTACATACTTACATACATCATGATTCATGCATGATTGCCTATTTGTTCAAAATACGAACACTTTGTCTCATTCTCCAAAGTCAATAATCATTTTGTCTTGTTATGTGAGATGTAGGAGAATATTAATACCTTGTGGTTGGTTTTGTACCAGTCGCCTACTAGGAGAGTGTAATCATCGGCCGGAGTGGGGAAGG…
ChipFIE_16166	Chr5	2906380	2907120	6.95333e-13	AT5G09360	0	AT5G09360:LAC14		ChipFIE_16166	Chr5:2906380-2907120	TATGGGACTACACTTCATTCAAAAATGGCAGAAAAGATCATAAACACTAACAAGAAGGAAGATCAGGAGGAGGCTTGACCATACGGGAAGATTTAGTCGGTCCATCTTTCACTATGAACACTGTGTTCATTCCCCATGTGGCATGTCTCTCTATATGGCAATGCAACAACCACACCCCTTTAATAAACAAATCAAACCATGATCGTCAATATCTCAAATTAGGCATCACAAAAATTGTATTTTATTCTCACGAGTTGTCTAATAAATTCATATTTTTCATTTAAACAATAATATCTTTTGTATAAACTAATGCAAAATTGATATATATTTTCACGTGAAACGTTTGAGAAACGTAGAGTGTGAACTGACCTGGATTATTAGCTACGAATCTGACGGCGG…
ChipFIE_16179	Chr5	2949200	2949720	5.01871e-62	AT5G09470	0	AT5G09470:DIC3		ChipFIE_16179	Chr5:2949200-2949720	ATCTCAAACATTTATTAACCTAACTACTTGAAAAAAATTAATCAAAATTTAACGTCTTTTAACAGACCACGAACTTGTTCCAAGGTAAGGAACAAGATCATCGTGAACGGTCCTTGCCTCGTCGCCGTCGGAACAAGCCCTTTGTACAAAGCCATTGGTCCTTCCTCTGCCACCATCTTCACCGCACAATCCAACGGTCCACCGTAAATCTCCTTATCCGCATTCATCATCCTCGTCTTCACAACGTCGATGGGATTCGACGCCACCGCCGCGACGATCCCCGCCGCAAAACTCGCCGCTACATGCGTTCCTATCCCTCCCGGCGTTCCACGGCCACCAGCTACCAAGATTTCTTTGACGTGATCATACGTAGCGAGCTGAGAAGCTGTCACGATCATG…
ChipFIE_16180	Chr5	2949970	2950640	3.17945e-53	AT5G09470	AT5G09470	AT5G09470:DIC3		ChipFIE_16180	Chr5:2949970-2950640	AAACCAATAACCGAGAACTGTAAACGACTTTTAGTGTAATCAAACCAAACCAAACCGAATAAAAACCAAAATTATTTTTTGAGTAATATTGTTGCCGATCGAGTTTAGTATTATTACCGGTGAGTTGATCAGTCCACCTTCGTTTAAGAAAGTCGTATATACCCATACGGGTGGCAGAGTAAAGCATCTGACGGAGGATGGTGGCGGAGACGCCGGAGAAGAGAGCGGCGGGTCCTTCGGTTTTGACAATGTGTGCCCCTACGGCGAAAGGGGTCATGACGGAGCGCGTGGAAGAAGACGGCGCGTGAATGTGTAAGGGTAATAAGGAAATGCTGCCGATGAGAGAGTCAAGAGCGAAAACGGGTCGGTAAGGTTTCACGGGAAGATTATGATCAAGGC…
ChipFIE_16186	Chr5	2967130	2967910	3.39187e-14	AT5G09560	AT5G09560	AT5G09560:AT5G09560		ChipFIE_16186	Chr5:2967130-2967910	AGTGCCGTTAGATAGAGAGAGAGATATAGAGAGAGAAAGAATGGAGGGAAAGAAGTTTGGAGCGCAGTCTACCGCTCGTGCGCCACTGCCACTGCCACAGCCGCCATCAGCACCGCCGCCAGAATACGTAACGTTTCGCATTCTCTGCAACGTGTCTCAGGCCGGGCATGTGATCGGGAAACATGGAGGAATGGTTAAGAAGCTTCATAAATCAACAGAATCCAGTATCTGGGTCGAGAAGACTCCTCTTGATGATTCTCCGTACCGTATCATCAAGATTTTCGGTCATGTAGGTTCAGTGTCTAGGGTGAAATTAGGTGTTATTGTTAATAACGTTAGCAACAGGGAGAAGAAGGAGCAAGAACAAGAAGTTGAAGTCTCCAGAGCACAATACGCGTT…
ChipFIE_16205	Chr5	3026230	3026960	3.86808e-25	AT5G09750	AT5G09750	AT5G09750:HEC3;AT5G09750:HEC3		ChipFIE_16205	Chr5:3026230-3026960	ACCGTTATGATTATTCCACAACCTTTTCACGGTCAACAACAATATATTATATATCCTAACAAACCCTTATTTCGTATCCATTTTTATTATATATAAACACTTTCCATAATTGCACCATTACTCACACATTATAGCATAATTTAGTTACTACTAATGGAAATGTCATCTTGTCTAGATTAATTCTCCTACTCCTCTTCCCCCACGGCCGAAACTTGGCGGTGGTGGCGGTGAAACCCATGACGTCGTCACCGCCTGAGAAGCTTGATCTTGCGGCGGCGGAGGAGTATATCCGGTATTATTATTGAGTAGCCGGATCTGCCGTTTCAAGAACTTGACATAGCGTATAGCTTCATCGAGCATTGAAGCCGTATCCATTTTAGTGCCACCTGGCACGAGTCT…
ChipFIE_1621	Chr1	7696750	7697280	3.089e-18	AT1G21910	0	AT1G21910:AT1G21910		ChipFIE_1621	Chr1:7696750-7697280	CTCGTCTTCGTCTTCGTGTAAGAACAAGAACAAGAAGAGTAAGATTAAGAAGTACAAAGGAGTGAGGATGAGAAGTTGGGGATCATGGGTCTCTGAGATTAGGGCACCAAATCAAAAGACAAGGATTTGGTTAGGTTCTTACTCAACAGCTGAAGCAGCTGCTAGAGCTTACGATGTTGCACTCTTATGTCTCAAAGGCCCTCAAGCCAATCTCAACTTCCCTACTTCTTCTTCTTCTCATCATCTTCTTGATAATCTCTTAGATGAAAATACCCTTTTGTCCCCCAAATCCATCCAAAGAGTAGCTGCTCAAGCTGCCAACTCATTTAACCATTTTGCCCCTACTTCATCAGCCGTCTCGTCACCGTCCGATCATGATCATCACCATGATGATGGGAT…
ChipFIE_16221	Chr5	3112220	3113960	1.16853e-106	AT5G09970	0	AT5G09970:CYP78A7		ChipFIE_16221	Chr5:3112220-3113960	AAAGTACATCAACCCAAAATAATGGAGTTGATGAATTTGGCTTCAAAAGAAACAAGCTATTGGATGATTGCACTGCCTGCCGGTTTTGGATCCCAAAACCTACATGATGTTTCCACCCTAGGCTATCTATTCCTTGCCGTCGTTTTTCTCTCTATAGTCACGTGGGCTCTCGCCGGAGGCGGTGGTGTCGCTTGGAAGAACGGCCGTAACCGGTTGGGTCGTGTCGCGATCCCTGGTCCTCGTGGCATACCAGTATTCGGCAGTCTTTTCACTCTCAGCCGAGGCTTGGCTCATCGGACGTTAGCAGCCATGGCTTGGAGCCGAGCCAACACTGAGATTATGGCTTTTAGCCTTGGTTCAACGCCGGTTATCGTGGCTTCTGAACCAAACATAGCTCGT…
ChipFIE_16246	Chr5	3225240	3225730	8.05023e-23	0	0	0		ChipFIE_16246	Chr5:3225240-3225730	AACTAGTGGACACTCGAACGCCCTAGATTTACTGCTCGAGATAAAATTTGATTTTCGTAAATAAAATTGGAGGCGAATTTGAGAAATCCCAAAAATAGCGGGAAAATTAAGAAAATCACTTAGGTTTTCCAGTGGGTTCACCGTCTGTGACAAGAGGTGCGATAGGAACAGATTACTCCTGAAGTGTTAGCGTGCTTATCACGCCATTTAACCGTGTACACGACCATTCTGGTTCAAAGGAAGAACGAGAACATTCGAATCTCGACCAAACCCTAGATCTCGGTTTCTTTACCTACAGGAAGACACGATTCACTATCTCCCTACTCATTGTCAAACCCTAACATCGGCTATTGGTCCTAACTCCTAACTCACCCGATTCAATTTAGGTTTCATGCTAAC…
ChipFIE_16270	Chr5	3358900	3359440	6.70673e-12	AT5G10625	AT5G10625	AT5G10625:AT5G10625;AT5G10625:AT5G10625		ChipFIE_16270	Chr5:3358900-3359440	TCTATATACATAACAAGACTCATTTTGTGAGGCCATGTCAGGAGTTTGGGTGTTCAATAACGGAGTGATACGTCTAGTGGAGAACCCGAACCAGTCCGGTGGAGTTTCCACACAGTCGCACGGCCGGAGAAATGTCTTGGTTTACTTGCCGACCGGTGAAGCCGTCTCATCTTACTCGTCGCTCGAACAAATCCTAAGGAGCCTCGGGTGGGAAAGATACTTCAGTGGAGACTCCGATCTCATCCAGTACCACAAACGCTCCTCCATCGACCTCATCTCCTTACCAAGAGACTTCTCCAAGTTCAACTCCGTTTACATGTACGACATCGTTGTCAAGAACCCTAATTCCTTCCACGTCCGCGATTTCAATTGAAATCCACACGGAATTAATTACCCTCG…
ChipFIE_16309	Chr5	3612700	3613500	2.90439e-17	AT5G11320	AT5G11320	AT5G11320:YUC4		ChipFIE_16309	Chr5:3612700-3613500	AGTTTAATAATGAGCATGATTAATATTTTACTTACAGAGTTTCTAACGACCATATGAGGCAGAGCATTGTATCTACAAAGATCCAAGCTGACCTCCATACCGGAATTTCCACAACCAACCACCAAAACCTTCCGGTTTGCGAATGCCGAACCGGACTTGTACGCACTGGTGTGAACAACCGGTCCAGTAAACTTCTTTAAACCGGGTATGTTCGGAAACACCGGTTCAGCGTTTTCCCCTGTGGCAACCACCAGCCACGTGGATGTGTATACACCGTCTTGCGTCTTCACATTCCATAGACCAGATGCGTCATCGAACTCTGCTTTCTCGACGGTTTGGTTAAATACCGGTTTGATATTAAACCGGGCAGCGTAGGACTCAACGTAGGAGATGAATAGT…
ChipFIE_16328	Chr5	3695820	3697650	6.83057e-157	AT5G11530	AT5G11530	AT5G11530:EMF1		ChipFIE_16328	Chr5:3695820-3697650	ACCCTTATATCGACGCAAAGCCAAACAAAAAAAAAACCCTCATTTCAAGGATAAGAGAGCTCCACTTTCTCTCTCCTCTCCTTTCTCCAACAGTCTCTCTCTACAAGCCATAGGAAAAAAAAAAAAGTCCCCCTTTCTCTCTCCCTCCCCTTTCGTCTTAGGGTTTCTCGAAAATTCGCAGTCAAATTCTACTCATCTCCCGACGAATCCATCCTTCAAGCTCATCTAATCTTCTTCTCCGTAGCTTTCTCAATCTACCGATATAGTTTTTATCCCTTGCCGCTTAAGATCGAGCTCGAATCTCGCAACCCCTTTTAATCCCTAATTTCTGGTCGGATTAACCCAGGTGCGTTGTTTCCGACATGAATCTCAGATGTGTTTCGATTTAAGGTTTGAGCT…
ChipFIE_16331	Chr5	3703080	3703530	7.72032e-17	AT5G11540	0	AT5G11540:AT5G11540		ChipFIE_16331	Chr5:3703080-3703530	ACCTTTGGAAGGGTTACAATGTCTTTCTTCTGAACACACACAATTTCCTTCCAAGGCACATCCGTCATACTTGGAAGCTTCTGTTCCTAAGAGAATCTCATCAGACCATTCACTAGAGAACATCTTCTTAGGATCTAACTTGTTCTTTACTTCCAAGAATTTATCAAAGTTAGGTCCAATCTTTTGCTTCACGCCGAAGAAACCCACTTTCCTATTCTTCCCCCAATGCGGCTTTGCGCCGTGTTTGACAAACGCCATCTGCTCCATCTCCTCCATCACATCTTGGTTCAACCTCGGGGTCAACTCATCATCCGCTCGGTAATAATTAAAGTCAATGACCACTGAATCCTCTGTCTGGCCAAGATAAGCCTTTGAGCCCTTTATGAAACGTATGAAGAT…
ChipFIE_16368	Chr5	3845230	3845740	9.61784e-19	AT5G11930	AT5G11930	AT5G11930:AT5G11930		ChipFIE_16368	Chr5:3845230-3845740	CAAGTGACTCGAAGCCACCGACGCAAGTACCACCGATGAAAAGCACCGGAGCGGCTTCAACGGCGAGGTAAGCAATTTCTCCGTCGTCGATCTCGATCACTGTTGGGTGAACTCCAACGGTCGATAGAAGCTTCTTCATGACGTGGCACATGCAACATGAGGAAAATCGAGTGAATATGATGACTGGATGCTCTGATATCAGCCGTCCGATCTTTGACTCTGATGTTTCCTCTTCATCGAACGACAGGCTCGTCGAGGCGGTGGAGGAGGAGACTGTTGATGGTGCTGGAGGAGGAAGAGGAGGAGGAGGAGGAGGATGAACCGTCAGGTCTAGCGTTACGGCGTCGTTTGAGCAGTTTCGTAAACCTCGCATCGTCTTCATTAGAGAGAAAGAGTACT…
ChipFIE_16394	Chr5	3988290	3989360	1.72721e-100	AT5G12330	0	AT5G12330:LRP1		ChipFIE_16394	Chr5:3988290-3989360	AGTTTTATTTTGGTTAGAAAGACACCAAACTTTGATTGATCACCATAACAATAATATTCAAGAAGGGCTAATAGTGTTATATGCATGTATATACATACATAAAATCATGTAGCTATGTATACTAATGAAAATGTAAAACTACCTTGTCGGCTGGAGCTGGTCTCGAAACTTTGAGGTGGTGTGTTAGAAGTTGAAGTATGAGAAGTGGCTTGTTGTTGTTGTTGTTGTTGAGACCCTACGATCCTCGGCTTCTTCGTCCCGGAGGAGGTCGAAAGAGACGAGCCAGCCGTTGGATTAGCGCCGGTAGGCATGACCTGCCTCTCTCTCCGCCGAGCAGCAGAGACCCACGTGCTCTTCACGTGAGTAGAACAATCAAAGCCACGGCTCTTGCAGCAAGTC…
ChipFIE_16407	Chr5	4062840	4063320	2.15434e-14	AT5G12870	0	AT5G12870:MYB46		ChipFIE_16407	Chr5:4062840-4063320	CTCTCTAACAATGTATATATATTTGCATTTATGTGTGTGTGGCTAAGAATCTTGAGTATAAACCGCAATAGAAAAAAGAATAAGATGACGTAAAAATATTCATATGCTTTGTTTGAAGTTGAAGTAAAACGAAGGAACCTCAGTGTTCATCAACTGGTCAAGGTCCCAAAATTCTTCCACTGGTCTCATACCCTCAGGTGCGTTTCCGGATCCATTAGTGTTCAACTCGTCTAAGTGGTTGTTTATATTTGCATTGTACCAATCACCTTCTTCACATTCCAAAGGTGGGAAGTAGAGTTCCCCTTGTACCCCTGCGTTTACTCCATAGATACCATCTACATAAGGGGTAAAATCGTCATTGCACGGGTGGCTGATCATGTTTCCCGTTGGAAATGGATT…
ChipFIE_1642	Chr1	7801940	7802330	2.84782e-15	AT1G22110	0	AT1G22110:AT1G22110		ChipFIE_1642	Chr1:7801940-7802330	ACTTTGGTAATGAGAGGGTTCTTGAGGAAGATCAAAAACATCATCGTCTAAAGGAACAAGGTGGAGAGTGAGACGACCATTGGATCTATTCGCACGGAAATACTCATGATGACGAACCTTCTCTTCTCTGAGTATAAGCCTGCCGTCGCTGGTCACCACACGCTTGAGAACCCACGGCATGTGCGGGAGAAGATTCCCCGTCTGAGCAAGCAACGGTATCGGAGGAGGAAACTCACGCGCCGCCGCAGCTCTAGCTTCTCTCTCCTCTCTCCTCCTTCCACCGTAACGAAACCGGCTTTTTACAGGCTCCGACGCAACGGAGACAACATCGTTCCCTTCGTCAGCGGAGAGGATGTCGAAGCAGCTCTCTGTCCCGATGTAGTCTCCCACG
ChipFIE_16433	Chr5	4166470	4167190	6.13514e-45	AT5G13130	AT5G13130	AT5G13130:AT5G13130		ChipFIE_16433	Chr5:4166470-4167190	AAAAACCTATTAAAAGTTTAACCATTAGGGTTGCTCTAATAACACAGATGGGCCTGTGAGTTACGAAATTGGGGCCGGGAAGCTGGACGGTTTTATTTGTAAGTCGCGCCACTCACTTTTCTATAAAGACGCTCCCACTACTTGAAGAGTCTGTGTGTCGTGCGTGTCTCACGTCTCTCTCTCCTCTCTCCCACTTCAAGCTGCTTCAAAACCCTAGAAGCTTCTACTGCAACCACGGATTCTTCTCAAATCAAGTCCAATAAACCACTGTTAGTGATCGGAGACATGGCCGAATCTGGCAGTACTAACCCTAAATCCCCATCCGTTGTTCCCGATTCGACTCTCGGTGGACTGAAGAGAGATTTAAGAAACTATCACGACGGTGATGATTCTAATAAC…
ChipFIE_16440	Chr5	4218880	4219720	3.03772e-17	AT5G13220	AT5G13220	AT5G13220:JAZ10		ChipFIE_16440	Chr5:4218880-4219720	TACATTTTAAAAACTCTCACATGAGAAATCAGAATCCGTTATTATTCCTCCATTTATTCATCTCAAAACCCATATCTCTCTGTCTTGATCTCTCTCTCACTTTCTAATAAGATCAAAGAAGATGTCGAAAGCTACCATAGAACTCGATTTCCTCGGACTTGAGAAGAAACAAACCAACAACGCTCCTAAGCCTAAGTTCCAGAAATTTCTCGATCGCCGTCGTAGTTTCCGAGGTTCGTTTGGTTTTTAGTCGCTCTCTCTTTTTTTTTTCTTGCGATAAATCGAATTTATTCATATGGAACTCCTGCAGATATTCAAGGTGCGATTTCGAAAATCGATCCGGAGATTATCAAATCGCTGTTAGCTTCCACTGGAAACAATTCCGATTCATCGGCTAAA…
ChipFIE_16446	Chr5	4234200	4234840	1.87146e-24	AT5G13250	AT5G13250	AT5G13250:AT5G13250		ChipFIE_16446	Chr5:4234200-4234840	CCAAACAAAGAGAATTGATAGAAAGTGAGATTTGCAAAATTTATTCTATCCCTCCTCTTGTCCTCTCTTATCATTAAAACACATATAATCTCTCTCTTTCTCTCTCTAACTAGCGCCATGACTTCTCATGTCTCCGACCATGCCTCGAGTTCTCGATCTCTTGTCTCCATCTAAGAACCCTAATTTATCTTCACTCCTCCGTCTCCCCTGATGTTGAGATCATCAATAACCCTTTGCGTCGCTTCTCTCCGGCTTTCTTTGGCTTTTCCGGTCACCGGACTCTGCCATGGTTTCTGCTGCTGAATCCTCTTCCTCCACGTCAACGCTTCTTCTTCCATGTGCGTTTGCCAACAGTTTTGCTTTTATGAGGTTATTACAAAAAACTCATCACTTCTCTGC…
ChipFIE_16538	Chr5	4733870	4734390	4.32586e-15	AT5G14690	AT5G14690	AT5G14690:AT5G14690;AT5G14690:AT5G14690		ChipFIE_16538	Chr5:4733870-4734390	TTCCAGTGAAAGAGACTCTACCAAATCCAAGATGACCAATCTGATACAACTCTAACCACACTCTCTCGGCTTCAACTCTTGCACTTATTCGCGACTCATCATGATCTTCTCCTTTACACGACGTCGTTCTCTCCTCCTCCTCCTCCTCCTTCGTTAAACTCCCATCTCTCTCTACCACAAACCGGTGATCATCATAATCTCCGCCGCCATAACATCCTCCTCCGCCACCGCCGCAGCCGCATTTCTCACCCTCCTCGGCTGTCTCAAACCGGCGGTGATGGTTATTATGATGATAAAACTCATCTTCACCGTTGATATTCCCGCGGCGTTTCCTCCTGTGTATTACTCTCCGCTTCTTCTTATTCCGACCGCCGCCGCCGAGACATCGCCGTCCGATCA…
ChipFIE_16553	Chr5	4805780	4807780	7.83924e-35	AT5G14860	AT5G14860	AT5G14860:AT5G14860		ChipFIE_16553	Chr5:4805780-4807780	TTTTGGAAACATCAAGTCAAAAAACAATAACTACTCTTTGGAAATACAATTATGTAAAAAATCCCACCTAAATAGTCTTTGTGAAACAAATGTAAGAAAACAAAAAAATGGCCGTTTCATCGTCGCATCATGCGGTTCTCTTCCCTTACATGTCAAAAGGCCACACGATTCCTCTCCTCCAATTCGCCCGTCTCCTCCTCCGTCACCGCCGTATCGTCTCCGTAGACGACGAAGAACCAACCATTTCCGTCACCGTCTTCACCACCCCAAAAAACCAACCATTCGTCTCAAACTTCCTCTCTGACGTCGCATCATCTATCAAAGTAATCTCCCTCCCTTTCCCTGAAAACATCGCCGGAATCCCTCCCGGCGTCGAGAGCACCGACATGCTCCCTTCCA…
ChipFIE_16565	Chr5	4914800	4915570	7.12612e-21	AT5G15150	0	AT5G15150:ATHB-3		ChipFIE_16565	Chr5:4914800-4915570	GATGTTCAACGATTAGTAGAATTTGTGTGTATATTATATACCTCAGCATGTAGTTTCTTGTTGTGGGCAAGAAGAGAATCATTGTCCGATTTCAAAACATCGAACTGTTTTTTGAGAGAATCATAGTCTCTCTCGAGCTGCTTTGTCTTCCACCTAGCTCTCCTGTTCTGAAACCATATTGCAATCTGCCTAGGCTGCAATCCTAAAGCCTTAGCAAGCTGCATCTTCCTCTCTGGCTCCAGCTTGTTCCCTAGCTCGAAGCTCTTCTCTAATGCCCTAACTTGCTCTAAATTCAGCCTCTTCTTCTTCTCTCCTAACATCATATGTGACCCATCGTCTGATAGGTTGTCTTCCTCGCCTACCTGGTCTTGATCATTCATGTTGTTCGTTGTTGTCGGG…
ChipFIE_16594	Chr5	5094450	5095160	8.60157e-11	AT5G15650	0	AT5G15650:RGP2		ChipFIE_16594	Chr5:5094450-5095160	GACCAAAAAAAAGTTGAATTGCTATTGAGAGAGCTTTTACAAAAGAAAGAGCATTGTTCAATAAGCTTTTCACATTTGGTCGATATTTTGATCAACCTATCATAGGTATCTCAATTAATAAACCGGAATGTTAATATGTTTTGCAAGATATCCCTACAATCAAACCGTGAAGACCCGACCCGGTTGCGCAAGATCCATTTTCCTACTTGGTTAAATGGTCAAGCCCATTAACCATACTATAGGCCTGTTGCCATTTTCGACCGACCTCTCTATTTCTACTTACTACTTAAAGAAGCAAGAGGAGACGTAGAGGTTCATACAGGGTTTAAAAACAAGAGCAAGTCACCATGATGATAGCAAGAAATCAGTCCAAGAAGTTGAAGACGGAGAACAATTCAC…
ChipFIE_16595	Chr5	5095570	5096490	2.7196e-13	AT5G15660	AT5G15660	AT5G15660:AT5G15660		ChipFIE_16595	Chr5:5095570-5096490	CGTTCGGATCTGCTCCTTTATCTCCATTTCTCAGCTGGGGTAGAGAGAGAGATCTAGGGTTTCGAAAGAAGAGCGATCGATCATGAGAAGACGCAGCAAAAAGATCAAAACCGAGAACAACAGCAATCCAGAAACGTCGGAAGAGAGAAACAAGTTTGATGAAATCCCTCATGACCTAGTGATCGAGATACTTGAAAGATTGCCTTTGAAATCTGTAGCCAGGTTTCTCACAGTATCCAAGTTATGGGCAACAACTATACGCAGTCCAGATTTCAGAAAATCTTACCGGGGTGGATCTTCGTCGGAGCCTCGTACCCTAATCGTTTCCGACCTAAATTTTAAGGAACCAAACCCAAAGTTGCATTTCTTCAGGCCGTCTATATCATCACCGTCTTTTCT…
ChipFIE_16601	Chr5	5153440	5154280	7.421e-14	AT5G15800	AT5G15800	AT5G15800:SEP1		ChipFIE_16601	Chr5:5153440-5154280	AAATCAAGAAATCTAATTAACTCAACTTCGTAGAAATCAAGATCGTGTGATCTATATATAACAAGTCCTTGAGACAAAGATCTAAGCTCAGATCTAGCAAAAACTCAATCAAGAAACTGATAAAGAGTGAGAGAGTTGTTTACTTTGAGGAGCTGCAAAACTCATAGAGCTTTCCACGGTTGGAGAAGATGATGAGAGCAACTTCAGCATCACAGAGAACAGACAATTCATAAGCTTTCTTCAACAAACCGTTCCTACGCTTTGCAAACGTTACTTGTCTGTTGATTTTGTTCTCTATCCTCTTCAGCTCTACTCTTCCTCTTCCCATTTCTTTTTGTTACCTTAATTTCCACTTTTTATGTCTATACACAAATATGGGTATGTAATGTTTATCTATAT…
ChipFIE_16622	Chr5	5252550	5253190	1.32103e-12	AT5G16080	0	AT5G16080:AtCXE17		ChipFIE_16622	Chr5:5252550-5253190	AGTTGTGAAGACGACACATCATGTCGTGGATTCGATCACGTGACACCGACGAGTTGTCGAGAATATGAAAAGCGTGACCAACACCTCCATGAACTATACCTTCAACTCTCTTCCCATGGCTTCTCATCACTTTACACATCTCCAAGTTTCGTTCTTTTAGTATATCAAACTCCGCCATGAACACCATCGTCGTCGGTAACTTCGCTCCCGCCGAGCTCATCAGAGGGTTACACCATGGATGGTCTCTACTCGCTCCACGTGGCAGAGCTAGACGCCAATATGCGTCGGAAGCTGAAAGAGTAAGCGCCGATGACTTGGTGTGATGTTGTTGTTTCTCCGAAGACGTTCTTGATTCGCCGCCGAAGAAAGGGTGGATGAGAATAATGCCCTTGAGGTGTA…
ChipFIE_16648	Chr5	5378130	5378490	9.63335e-14	AT5G16460	AT5G16460	AT5G16460:AT5G16460;AT5G16460:AT5G16460		ChipFIE_16648	Chr5:5378130-5378490	TAATCAAAGAACAATCTGTCTCTCACAACCACAGGCTTTTCTACATACAAACTCACAATCCCAACACCAATAACAACCGCCAAAATCAAAGCCAACACCATTACCATTGACACGTGGCATGCACCCAATATACCAAACCATGTCCTCCTAACAACCCGCCCCGCACCACCAGCTATCTGCGCTGGAGCACGTTTAACCGCTTTTTCTGCTGCGGAGACGGTAACGACTGCGCGGCGGTAAGAGCGGTATAGGAGAAAGAAAGGTGAGGATAATACCACGAGTGCGTTGTAGATTAGATCAGCTTGGATGGTGACTAGAACCATGAACCAGTCAGCTCGTAATGGTTCAGGGATTTTGAGTT
ChipFIE_16667	Chr5	5481330	5483290	4.96662e-50	AT5G16700;AT5G16710	AT5G16710	AT5G16700:AT5G16700;AT5G16710:DHAR3		ChipFIE_16667	Chr5:5481330-5483290	CCAAAATCAAACCAATTCCCATTTGCTAAATTTAACAAACAAATAAGTGACATATCATCAATTCATTGTCAAATGGTTTTGATGTGAAACTGATATATGGTTACTGTTATTATATGTTGTCAGGAAGTGGTGTCGAACTTAGGAGAAAACGGAGTAATGGTGATACTAGATAACCACTTGACAACGCCAGGCTGGTGCTGCGGCGATAATGACCTCGATGCTTTCTTTGGCTACCCTCACTTTGATCCCCTCGTCTGGGCCAAGGGCTTGAGGAAGATGGCTACTCTTTTCCGCAATTTCACTCACGTTATTGGCATGAGCCTTAGGAACGAGCCACGTGGTGCTAGAGATTACCCTGACCTTTGGTTCAGGTACATATTGCTAATTTTAAATATATAA…
ChipFIE_16693	Chr5	5604160	5605080	5.09055e-11	AT5G17030	AT5G17030	AT5G17030:UGT78D3		ChipFIE_16693	Chr5:5604160-5605080	CTATAAGGCATCTATAGTTGCAATATTGAAATTTCAATGGAATCGTAAAGCAAGAAAAGATTTGTGTATACCTTTGACACCGACGTTTTCTCTGATGGCATCTGTGTAGAGATGAGCAGTGAGCGAGGTTGCTCCGCCTCCATAGTACGCAACCCACGACGCTTTCATCTCCGCAGCCGCCGTCTCCGCTGCTAACCAGAGGAACGCATCCGTAAGGATGCACTTGAACTTCCTACCAACTTCGGTCTCGGCCGCCTTGATTTCTCTTCGGAAAATCTCTGGCGCCGCTTCAAGAAACAGCTCAACAGCGTGCTGTGGATTCCCCGTCAACACGAATCCCTCAGGAACACCGTCATCGACGTTGTGGACACGAATGTTTGTGGGGATATCGGAGGAGAG…
ChipFIE_16698	Chr5	5615940	5616800	3.18672e-25	AT5G17070	AT5G17070	AT5G17070:AT5G17070		ChipFIE_16698	Chr5:5615940-5616800	TACGGATGCTCAAGAACTTCGGGAAGGACGGCGTGATCCTGGCGTTGAACGCCGTCATTGGGATGAACGCCGTCATTGGGATGAACGCCGTCATTGGGATGAACGACGGAGGAAATCTCGGAAGTTTCCGATGATGACGGATTCTCCATTTTTGGTTTCAGAGCGATTTTCAATTTTGCTCAAATAGCTGAATCCGCAATTCGCCGGATAAAATTCGGTAAAGAGGATTTTTTCAATTTTGCTCTGACCCGACCCGACTCGACTCGACCCGTATTGGATCCGATTCGACCCGAGCATGTAATGCGCATTTTATATGCGAGAAAACGTGAAGACCAAAATATAGTAGATATTTTTTGGCCTGCGTTATTGGGTTAGGGTTAGAACATTAAAAAAAGAATT…
ChipFIE_16700	Chr5	5622080	5622700	1.10635e-32	AT5G17090	AT5G17090	AT5G17090:AT5G17090		ChipFIE_16700	Chr5:5622080-5622700	AATTGAAGGCAATCTTGTTAATTAGTGAGCAAGAAACTCCATTACCCTATTCTCCAAAGCCTGGATCCTCACTTCGCGGTATTCCATGTAAGCATTGTCGTTAGCGAAGCGGGCACGAAGCTCAGGATCGGATTCGTATTCGAGCCCATCAAAGCTGTCCACATCCCACTCCGGATCCGGTTTCGGTAAGTCTTCTATCACTTTGTAATCCCCATACGTCACGCTTCCATCACCTACTTCACTTTCGCTCTCGCCTTCGGTTTCAGTATCTCCGTCGTCTTCCTCGTCCACCCTATTCGGGGAAAACTTAAAGTTAAATTTTTCCTTATCGTACGCCAATAAATCCGTTTCTGAAGCTTGTTTTTCCGTCACATCGGAGCTACTATTGGTAGTCATCGT…
ChipFIE_16701	Chr5	5624310	5624910	5.90627e-65	AT5G17100	AT5G17100	AT5G17100:AT5G17100		ChipFIE_16701	Chr5:5624310-5624910	CTGATACGACAAAATTAATAAGTGAAGAGGTTAACTTAAACAGATATACCAACGGTTACAAGAAAAGAATAAACAGTTTTGATTATACCTTACTCTTGAAAGCCTCGAGCCTGTCATTGTAGTATTCGTCATAATGTTGCTGGTGACGTCCGTACATCTTACGAACCCTGGGATTGATTTTAAATTCGTGACCATCAAAGCTGTCGACGTCCCACTCTGGTTCAGTTTCCGCTAACACGTTATACCCAGCCCACTCGCTGTCGCTGCCGTCATCCATATCGCTGTCGCTGCTGCTATCCTCGTCGACTTTAGAGATAACCTCCTCCGTGACCGATGAACTCATCATGGAGCCACGGTCTGCCGTTAATTCAATGATCGGTGTGGGAGTCATCGCCGGGG…
ChipFIE_16702	Chr5	5626680	5627800	2.44123e-25	AT5G17110	AT5G17110	AT5G17110:AT5G17110		ChipFIE_16702	Chr5:5626680-5627800	CATAAAAGTGATGTACAACCTCCATGTAGCTGCTCCCCTTTCAGTAGCTCTCACAACATTTACCAATTCCAAAGTATTTCCCTGTGAAAAAAAATGTATAAAATTCCAAATAAACCAAAATACGAAATTTCTTCAAAAAAAATAAAAAGTAATTCTTTCGACTCACGAACCTTGGTCTCGTTGTGTTTCTTAACACACACATTAGCAAGCTCTGCCATGAAATCCCTAGTACTGTTGTAGCCATCCATTTTTTCGTCTAGATAAACATCATAGATTCCATTCAGATGATCAGAAAGAAAACCCTAAAACAAACAAAAGACATTTGTTTTCATATTTTTTACTGATTTAATAAAAAACCAACTTGGACAACAAAGGCAGGCATACACAAATCTATTGGTG…
ChipFIE_16744	Chr5	5859730	5860190	1.89763e-13	AT5G17750	AT5G17750	AT5G17750:AT5G17750		ChipFIE_16744	Chr5:5859730-5860190	TCTCTAGTCATCCTTAGCTTCGATGCATCGGGGCTTATCTTGCTTGAGAGATAAGCTTGAGCTGACAAAAAGAGCTCGTTTTTTCTTGGAAATCCCGTTCCTATCAGTCCCGTTGATCATGTCATTGATCACAAGCGTGAGAGTCGATGAACGAGAGCCGACGAAAGACTTGATGTAAGAGAAAACGAAGTTCTGTATCGGTCGTGGAATTATCGTGTGAATCATTGGTTTGATCATCATGATGTATCCCGCTAGTGACGCATAGGTAGAGAACATTGTTGCAGGAGAAGGGAGATCTTTAGAGAACACCATTGTTTTCGACTTTTAGGGTTTGGTTTCTCTTTTGGTAAATTGGGTTTATTATATAGAGATTTGTATTGGGAGATAATTCTCTCTCTT…
ChipFIE_16749	Chr5	5877870	5878340	1.34742e-14	AT5G17800	0	AT5G17800:AtMYB56		ChipFIE_16749	Chr5:5877870-5878340	TAACTAATTTTTATAATGTGAGGGACACTTCTTTGACTACAGGCAAGAGTTGTAGATTGAGATGGTTTAACCAACTAGACCCAAGGATTAACAAGAGAGCCTTCACGGAGGAAGAAGAGTTTAGGCTGTTAGCAGCTCATCGAGCCTATGGCAACAAGTGGGCTTTGATCTCTCGTCTCTTTCCAGGTCGTACCGATAACGCTGTCAAGAACCATTGGCACGTCATCATGGCTCGACGGACTAGAGAAAGCCAAAGACAACGTCAACAGCCTCCTCCGACGTTGTCAAGAGACGCTGAAATGACGGTTTCGTCCTCTTGCCGCTACAATCAAGGTAAGTTCATCAATGAAGAAGATGACGACGACGATGTGTCAGCTGTCTCTACTTGTACGACGGAGC…
ChipFIE_1675	Chr1	7939920	7940510	5.36987e-14	AT1G22490	AT1G22490	AT1G22490:AT1G22490;AT1G22490:AT1G22490		ChipFIE_1675	Chr1:7939920-7940510	TCTTTTGTGTTAATATATTATGGAGAAATGAGTACTACAGCCAAGCAAGTAATAAAACAAAGACACATATACCTAAGAATGACCCTGACCAAATGATATATAGCATATATAAACATTGAATTAGTAAGTTACTCTTTGAGCATACGACGACGGCATTAGAGAACGGAGCACAGCCAGATACTCGTTCATCTGTTTCCGGCGATTTCTCTCGACGGCGATGTGAGTCATTCTCTGGTTCTCGATCTCTTCCTTGTTCTTGCAGTTTCTCGTTCTCCTCCTCTTCCTCCGGTGCTGTGGAGGAGGATGACTCTCCACATCAATGGCGGTAAGACCAAGCTCTTCTCCCAACGAAGGGATCAACAAAGGATACTGATGATAGTCTCGCCATTGATGATCGTC…
ChipFIE_16751	Chr5	5888850	5889450	4.56644e-15	AT5G17820	0	AT5G17820:AT5G17820		ChipFIE_16751	Chr5:5888850-5889450	AATTAATTTTTGACTCTAGTGGTGGCGTATGATTGAACCATGACCGGTTTAAAATTACCTGGTAACCAAAGCGGGGTCCATGGACGGGTCCGGTCGTCCAGTTCCTTGGAAGCTAGTGATTCTGTCACTAAAGAGACCACAATTTCCTTGACCAACAGTGTGTGCACCCAAAAGAGCTACTGCATCGAACGTGTTCATCCCTTTGTTCGTGAATAAACTCACGGCTCCAGAGACGGAGATCGTTGGACCCGGTAAGGTTACATCAAGATTGTTTGAGACCCTACCGTCACGCCTTCCCGTGGGGATGCTGTAGCTTGGGCCTCCGGCTAAGGCCACCGAGTCACGTGTGGCCAATGTGACGATGTCAGCACATGAGACTGTGGAAGGGCATGCAGCTTC…
ChipFIE_16811	Chr5	6165210	6166120	2.23321e-48	AT5G18560	AT5G18560	AT5G18560:PUCHI		ChipFIE_16811	Chr5:6165210-6166120	CGAGTTGTTATTGGACTTATTATGTTCTTCGCTTGTTAAAGAGAAGAAGAAGTTGTTTTCTTCGTCTAGTGAAGAAGATAACGAGCCGTTAGAAGATGAGTTTTGAGGACTATTACCAAACGCTTGAATATCCACGCTTTGATGACGAACTGGCGTTTTGAAAGAAGCCGCGGGTAAGACAGTTTGGGGGAGAGTGTGTTTAGGTTGTTGTGGTTGATGATAGTTTTGATAATGAGGATGATGATCGATGACAAACTGTGGAGAAGAGTTTGGTAAGAAAGATTGGTTGTTATTGTAAGGAGAGACAATGAGAGAGTGGAGATTAGGGTTTGTGAGGATGGTGTGGACATCAGTTGGAGTGTAGACGAAGTTGGTTCGAGCTTGAGTACCTCTCATTGA…
ChipFIE_16839	Chr5	6311900	6313000	1.34627e-52	AT5G18930	0	AT5G18930:BUD2		ChipFIE_16839	Chr5:6311900-6313000	AGAAATAAAAGAAAGACAAAAAAAAAACAGACCAAACCATTTTTACCATCCCCCACTAAAATTCTACAACACTGAACCTCAAAAATGCTTAGGCGTGACATTGCCACAAGTGCAAAGTGGGGTGCATGATCATATGTTCCCACTTAATATCCTCCTTAAACCCAAGTCAACCAATCATTTCCCTCCACGTCATTACCTGTTTCTTTTTTCTCCTTTAAGCTAATTGAAACCTAATTAAAACATTTTCTCCTTTTTTACTCCTCCGGCGAAGCCTATTTCCGACGAGGCGTGAAGGACTGATAAACGACGGTTCCGGAGCCTGGAAACTCATCCATAAGACGGCTCCGACACTTAAGATCAAGCTTCTTAGCTAACACACGCTCCACGCGCTTAGTCACC…
ChipFIE_16855	Chr5	6408260	6409130	6.01451e-17	AT5G19100	0	AT5G19100:AT5G19100		ChipFIE_16855	Chr5:6408260-6409130	TTGCACTGAGCAAGAAGTGTTGTGAAGCAAAAGAGAAGAGGAGAAAGAAAATTTGGAAGCTTCAAGATCGAACTCCACCAAATTATCCTCCATCTGAAATCCTCCGATCACTATAGGGTACTTCGGCTTCACACCTCCGTCCACAAACCCTAAACAAACCACATTTTTATTCACCTTCACCAAGGAATTAGACCCGTAGATCCTCCACTTAGCCCCTCCGCTCAGCACCAGGTCGATCACGGGAACTCCACGTCCTCCATTGGAGTAGAAGCACGCACCGAAAGGCTTCACCGCGGGAGCTTTAGCTATCTTGATGTTTTCGGTGAAAGCTGTGAGCAGAGCCTTGTAAAGGGAAGTTTGGAATACGGTGTAAGGAGCCAAAGTGCTGATCTTTGTGGC…
ChipFIE_16856	Chr5	6412330	6413190	2.27407e-23	AT5G19110	AT5G19110	AT5G19110:AT5G19110		ChipFIE_16856	Chr5:6412330-6413190	TAAAAGACTGAGCAAGAGCATTGTAGATATCGGTTTGAAGTACGGTGTAGTGAACCACCGTACTGAGTTTGGCTCCGCCGGTTAGCAAATCAGGGTTCAACTTCAAAGCAGTTCCACCAACGTAGATAGATTTTACAGTGATTAGATAATCTCCTGAGTCAGTGCCTTTAATGGGAGTTAAAGTCCTTGGAATCGGATTATCGCTACTATTGAATGGTGGGATAAAGTAGTGAATGCCGGCGATATAGAAATGACCGGTACCGGAAGAAGGCAAGCAGAGAGAGAATTTAGGGATGACGTTAAACGCTGACGTCACTTGTTTCGTGAACGACGAAGATCCGGGAGAAAGAGCCAGAACTCCGTCGACTGGAGGAGGAAGGCCTTGGAGGGCTTTCTCAC…
ChipFIE_16903	Chr5	6661700	6662430	9.63629e-19	AT5G19700	AT5G19700	AT5G19700:AT5G19700		ChipFIE_16903	Chr5:6661700-6662430	CATGAAACCCCATCCGAGGTAAGAAACGAGGAAAAAGTTCATGGGTATGTGGAAGATGGTGCCAGCGAGTGTTGCGAGAGTTAAAGGGCTTGTGATACCTTGTGCTCGAAGGTATATACGAAGAGGGTGAAGAAAGGAATTGGTGAGCAGATCAGGAATAGAGCAGAGGATATATGTTTGGGCCAACGATGAGATACTTGGATCTTGATGAAGATAAATCATGATCTTCCCCAGGTTGAGCCATAGAGCGACGATTACTACCGAACTTGTGAGTAAGAAAAGTACGGTTCGTTGAAGCGTTAAAGAGAGGAGTTTTGGTCTGCCGGCTCCAAAGGCTTGCGAACAGAGTGGGTCCATGCCGAGTGCAAGACCTGCTAGAACGGAGTAGCCAGTGATGTT…
ChipFIE_16948	Chr5	6886800	6887550	1.65798e-15	AT5G20370	AT5G20370	AT5G20370:AT5G20370		ChipFIE_16948	Chr5:6886800-6887550	AGAAAATGTGATTTATAGTATCTACACAAATGACAAAAGTTCATCAATATACTGCGACAAGGAAAACCCTAAAAAAGTTCCTTCGTACGCAAGAAAACATAAAGAAAAAGGAAATTCGAAACCCTAGCTCGTTAATCTTGATCTTCATGGAAGCGGCTAAGTCGTGGCCGGAACTCAGGACGGCGATGGCTATGAAGAGACGACGGTTTAGCCAAATTCGCTGCTAAAGATCTCCTAAACCTCTCCGCCTCAACACTACCGATCTTCGCTAACGAATTCATCAACGCCAATTTCCTCAGATTCAATCCAACATTAACCCTAATCGTATTATCACCACGATTGTTACGCTTGACCGTCGAAGAAGCTAGGGTTTTGGATTTCTCATGTTCTAATCGGCGG…
ChipFIE_1699	Chr1	8139690	8140150	1.26472e-11	AT1G22990	0	AT1G22990:AT1G22990		ChipFIE_1699	Chr1:8139690-8140150	CCAAATCAGCCAAACATGGCCTTACTAATATATACACACCACTCGTTTTTTTTTTCTTAGGAGCAAAATCAGTGGAAGTGAACAGAAAGATGCACAAAGTAACGGTGAGTGGCTACGTTGATCCCAAGAAAGTGCTGAAGACAGTGCAGAGCACTGGGAAAAAGAAAGCTGAGCTGTGGCCGTATGTTCCATACACAATGGTGGCTTATCCATATGCCGCCGGAGCTTACGACAAGAGAGCCCCGCCGGGTTTTGTGAGGAAGTCGGAGCAGGCTCAGGCGCAGCCGGGAAGTACTGACGATAAGCTCATGTCCCTCTTTAGCGACGAGAACCCTAACGCCTGCACCGTTATGTGAATAAGTATAGATAGCATGAGCCGATGTTATAATTTGTAATGTA…
ChipFIE_17017	Chr5	7258620	7259460	3.37535e-71	AT5G21960	AT5G21960	AT5G21960:AT5G21960		ChipFIE_17017	Chr5:7258620-7259460	GTAAAAATCAGACGAGAGCTGATGTTGTTGTTGTTGTTGTGTCGGGAAGTACAAATTGGTTGAATCATCTGTGAAAAAACCGAACTCATGATCTGAGTTAGGAGGACCTACAAAATTCTCCTCCTCCCATATTAAAGGCCAATACGACGACGTGTCATTACTATTACCCTCGTTGTTATTATCTTCCCCAACTTGCCCTAACGTAGGCCCACCACTACCACTATTAATTTCCCCACGTGCCGAAATTATCACTTCTTCCTCGGTATTATGGTCGCCACGTGGCGGTGACGGATGATGTTGTTCCGGTGGTAGTAGCTCCTCCTCGCAGGCGAAACGGCTAGCTACGACCTGAATCTGCTGCGGCGTCAGAGAACGACCACCGGGAATCTCCGGAGGATT…
ChipFIE_17046	Chr5	7418370	7418870	1.06987e-14	AT5G22390	0	AT5G22390:AT5G22390		ChipFIE_17046	Chr5:7418370-7418870	AAAATTCACAAAATTATTCATCCTCGTCGACATGTTTATCTTTCTCATTCTCTTCCTCTTCGTCATGGTCGTCCTCAGGTTGAACCAACTTCAACCTGAGTCGACCATCTTCGCGGCTTGCACGAAGGAACTCTCTCCTTGGAATCCTAACTTCTTCCAACACAAGCCTCCCTTCTTTTCTATAAGTCTTGAAGCTCATCCTAGTCATCGCCGGAGGATACTCTTTCCGTTCCTTCCTTCGTGGTTCCCACTCCTCCTCATCGTTGCTTCCGTTATCTTTACCCTTCACTTCAATCTCATCATCATCACCGTCACCATCACCGTTGACTTTTTCATCTTCCAAGCCGTAATAACTCTCTGACCCTAGACCTTCCGTACACAGCTGAAGACTGCTGTTCT…
ChipFIE_17113	Chr5	7798180	7799170	1.31743e-30	AT5G23170	0	AT5G23170:AT5G23170		ChipFIE_17113	Chr5:7798180-7799170	ACCAACAACGGTTAAATATATCAATCGACCACGACTGAATTAGTAATGGATTAATGGTTACATTATCCGAAGGGATAACAAAATTAAATGCTACTTACTACAAACGATAAATATATCATTCTGTTTAGCGATTGTTCTTCTGCTTGGATTTAGATGGTTGTTTTCTTTTTGTAACCAACCCAACCTTTTAACCCGACCCGATTCGATATTTGACCCGCAATTCATAAACTCTCACCAAACGCGGCAAGTTTGACCCGGCCACGTCAGCGTTTCTCTCAACCGTTTTTTCCGCCGTTTCAGTTTAACAACCCGACGCAAAACGCTCATCCATAACGGCAAACTCTTCAACGGTTCCGCCAAACACGCCACTATCTCCGCCGTGATCTCCCCGAAACACGG…
ChipFIE_17120	Chr5	7819920	7820740	6.28458e-83	AT5G23220	AT5G23220	AT5G23220:NIC3		ChipFIE_17120	Chr5:7819920-7820740	AGAAGGGAATCACATGAAAGATATTAGACAAAATACTTAAGAAAAAAAGCTCAATATGGTAAGCATAGAGACTCCAACTTTGCTTCTCCAAATAACATGTAACGTCGGATAGCTTTTCCGCGACGGTTGTGCGTGTAATTATCATTTTTTAGTTACCGAGTAGACTTCGCCGGAGTTTATCGCAATCGACGAGATAAGCGAAGCCAAAAGCGAGATTCATTAGCGTAGCCTCGTGAAGCTCCTCATTAAACGTCGCAGTCGCGTCCGTCGAGAAAAAAACCCTAAAACCCTTAATAAACGCTTCACGCGCCGTTGTCTCACAGCACAAGTTCGTCATCACTCCGATCACGATCACCTCCTTTACTCCGATCTTTTCCAGGTTTTCCTGGAGGCGGGTTT…
ChipFIE_17122	Chr5	7825480	7826720	1.99415e-47	AT5G23230;AT5G23235	AT5G23230;AT5G23235	AT5G23230:NIC2;AT5G23235:AT5G23235		ChipFIE_17122	Chr5:7825480-7826720	TCACATTAGCGGTAGCTTGAACAAACAACAATTTATCCCTTCTCAAGTAGCATGTCATGTATCGTTCTTCCTACTTTTTATTGGAAAATAAATTTTGTATGAGACGTACGTTATGCAATATGCATGGACGTACTAGTGTCATGAATACTCGTAACCAGTCTAGACAGTAAAAAATGTAGGTGCAGTTATCAATTTTTTCTACGAAAATTTTACAACGGTATTATTGTTACTTACTTAATTACACTTAAAGCACCTCCATTAGTCATATTAATGGGTGTCTTTATTATTTTTATAATATAAATTAAAGATATTTGTGAAGAGAGAAAAGAATAGTGTCTCCAAAAATACACAAAGACATCTCTTAAAGACATTTTCTACCTACATGTCACCTTCTTATTG…
ChipFIE_17126	Chr5	7836270	7836830	1.11925e-30	AT5G23260	AT5G23260	AT5G23260:TT16;AT5G23260:TT16		ChipFIE_17126	Chr5:7836270-7836830	TCAAGAATCAACAACATCCTTGAAATGAATATTGTAATTAACTAATTCTAGGGTTTTCAGATTCTTGTTTTTTTTGGTTAGTTAATTAGGGTTTCTTTTAAGTTGATCTAGCTTTCATATACACTTGAATCAGGAGGAAGAGGGAGCCACTCATAAGAGGAAGAAGAGAGAGATGGGTAGAGGGAAGATAGAGATAAAGAAGATAGAGAATCAGACGGCGAGGCAAGTGACCTTCTCCAAGAGAAGAACTGGTCTTATAAAGAAGACTCGTGAGCTCTCTATTCTCTGTGACGCTCACATCGGTCTCATCGTCTTCTCAGCCACCGGAAAGCTTTCCGAGTTCTGCTCCGAACAGAACAGGTTAACTTCTTCTTCTTTCTTGAATTAGGGTTTCAGAGA…
ChipFIE_1716	Chr1	8228740	8229160	3.14678e-12	AT1G23200	0	AT1G23200:AT1G23200		ChipFIE_1716	Chr1:8228740-8229160	TTCCGGCAACGGTTTTATCGCACAAGGCATAACATTCGAGAACACGGCAGGACCGGAGAAACATCAGGCGGTGGCTCTCCGATCAAGTTCAGACTTCTCCGTCTTCTACGCCTGCTCTTTCAAAGGCTATCAAGACACTCTCTACCTTCATTCTAGTCGTCAGTTCTTGAGAAACTGCAATATTTACGGAACCGTCGATTTCATCTTCGGAGACGCAACCGCCATCCTCCAAAACTGTAACATCTACGCTCGTAAGCCGATGAGCGGCCAGAAAAACACGATCACCGCTCAATCACGCAAAGAACCCGACGAGACTACTGGCTTCGTCATCCAGAGCTCGACGGTGGCTACTGCGTCGGAAACTTATTTAGGACGGCCGTGGAGATCGCATTCGAGGAC…
ChipFIE_17162	Chr5	8082840	8083560	3.98188e-14	AT5G23950	AT5G23950	AT5G23950:AT5G23950;AT5G23950:AT5G23950		ChipFIE_17162	Chr5:8082840-8083560	ATCAAGAACGTGAACTGGCGCAACGGCCCAAACAAGCCATACGCCGTTGTATGGATCGATCCGAAGTTCAAATCCTCCACAAGAGTTGACGAAGACGGCAACACTTGTACAACGTGGAACGAGACATTTGTCATCGCTTTACCTCCGGCCAACGACGATGACGACAAGGTATACATCAACATCGTACACGCAGGCCGTGAAGAGAACACAAAGCCCCTCATCGGCTCCGCCCATCTCAGCCTCCGTGATGTCATTGATGACGTCGGCTTCGGCGTCCCCTTCATGAAAACCCTCAAGCTCAAACGCCCCTCTGGCCGACCTCAGGGCAAACTCGACGTCACTGTCACCGTTCGAGAGACTCCAGGATCAAATTACGCGCTTCCTTATGGCGATCCATAC…
ChipFIE_17176	Chr5	8161960	8162530	7.00384e-19	AT5G24130	AT5G24130	AT5G24130:AT5G24130		ChipFIE_17176	Chr5:8161960-8162530	GTCATGATCCATTAACATCTTAAACTTTTTTACTTTTTACTTTTGAGTCCTGTAAGATTGCCTACGATTGGCCCAACAAGAAGCCCAAATTCAAAATAGTATCTGGAGGATAAAACGACAACGTCTGGTACGAAAGTCAGCTATTTTCCACAATCTGCCACGTTCCACTTTCCTAATCGAAGAACGCCATGCACAAAGCCACGTAAAGCTCTCTCTTTCTCTCTGAGTCTCTCCCAGATCTCTCTCTCTCTCTCAGTCTCTCTCTAAACGCATAATCTTACAATAAAATGGTGAAACTCGCGACGGCGCGTGAGATTAGAACGTACGGCCCTCGGCTTGGGAGGAGCAGAGCCGAGTACATCAACGCAGGTCTATACTTGTTTGCAACCGTGGTGCTCA…
ChipFIE_17180	Chr5	8175120	8175520	7.06411e-25	AT5G24150	AT5G24150	AT5G24150:SQP1		ChipFIE_17180	Chr5:8175120-8175520	AAATATTATACAAAAACAACAAGAATCAATTTAATACTAAGACGCAAATCTGTGAAACTGTGACGCCACTTTACATACCTTAGCAAGAGCATATGCGAGAGCCGAGCCGCCTACTCCAGCCCCAACGATGATAACGTCAGTAGCACCGTCTTCTCGCTCTTCAACCACCGCATCCGCCAACTGCGTCGCCTTCTTCCCCCTGTTTGTGACGTAGAACACTGTCCAAGTCAGCATGAAGGCGAGTAGCGTCCATAGGCAAACGTTCGTAAAGGCCATATCCTTATCTATAAGCTAGTTCTTAATATGGTTTATGAGGGAATCGAAAGAGGAATAACAACATATATATAGTGCAAAGATATGTCAGTTTGGACGTGGTATCACCACATGCTAAATTATTAT…
ChipFIE_17187	Chr5	8226130	8226750	3.22642e-17	AT5G24220	0	AT5G24220:AT5G24220		ChipFIE_17187	Chr5:8226130-8226750	AAAGTTATCGATATATAATTGGTTTCTATTTCTTTAATAGGACCAATTCGTACCATCGAACGTCAGTAGCATCAAGTTTAGTAAATGGAGTGTACACAATGGAACGGGACAAGCAAGAGAAACGGGTAGGTTCTGAATCACGAGCCATGCCCTGGTGGGATTTTTTCAACTTCTCTTTAGTCGAAACCTTGATCGACGACTACGACAGCTCCATATACGGTGCTGTTTTCGAATACAAGCTCTCCAACCTTTGCCAAAATACCTCACATGCGAAAGCGCCTCCACGTTATGTGATTGCATTCCGCGGCACGATCCTAGAGTCAGATACTTGGATGACTGATGTGAAACATAATCTCAAATTTAGCTTCAACACCCTCCATGAAGGCGGTAGGTCTTTGC…
ChipFIE_17189	Chr5	8229470	8229890	3.8599e-39	AT5G24230	0	AT5G24230:AT5G24230		ChipFIE_17189	Chr5:8229470-8229890	AACAAACAAACAAAAAAAAAACTTAAAGTCAACTCTTTTCTTAAATACTAAAATTCAACTTGTGTCTTATGATAGGAATAATTCTTATCATAGAACCTCGGTGGCATCATGTTTGGTACAAGCAGTGTACACATTGGAACGAGACAGACAACAAAACAGGATTGGCCTAAAGTCACAAGCCAATCATTGGTGGGAGTTTTTCAACTTCACTTTAGCCGAAACCCTAATCGACGACTCAGACGGATCTATATACGGCGCCGTTTTCGAATACAAACATTTCTTCTCCTACAATTACCATCACACCCCTCATTCGAAACCACCTCCTCGTCACGTGATTGCTTTCCGTGGCACGATCTTGAAACCGCACTCTCGGTCACGTGACCTTAAGCTCGACCTACG…
ChipFIE_17235	Chr5	8541630	8542180	2.18342e-18	AT5G24860	AT5G24860	AT5G24860:FPF1		ChipFIE_17235	Chr5:8541630-8542180	CCAATGGTCCCAAAAAAAATCATTGCTGGTTATAATTGTAAACAAATTCTATTTGTCACGTCAAAAAGATATTTTTTTGTCTTGATGTGGTTAGACCCTCTTCTATATAATATCATCTCCACACACAACTCTCTTCTCAAAAAACACCAAATCATTCAAGAAACCAAAACTAAGGAGAGGAAGAAGAAGATCATGTCAGGCGTGTGGGTCTTCAAGAACGGAGTGATAAGACTTGTGGAGAACCCTAACCAGTCAGGATCCGACACACAGAACCGAAGGAAAGTGATGGTCTATTTACCGACAGGAGAAGTGGTCTCATCTTACTCGACGCTCGAGCAGATCCTCCAGAGTCTTGGATGGGAGAGATACTTTGGCGGCGGCGACACAGATCTCCTCCAA…
ChipFIE_17272	Chr5	8778430	8778930	1.78307e-16	AT5G25290	AT5G25290	AT5G25290:AT5G25290		ChipFIE_17272	Chr5:8778430-8778930	TTGAAAACCCTTCGTTTCTTGTTAAAGAAACTTGACCTAACCATTAACAAAAGATTCTCCTACTCTTTTCTCATTTAACCTAGATCTCCATTTCACAACAATTTCACAAACTTCCATTACCGAAACTCTTAAAAGTCTTTACTCAACAAGAAGTTAGACGCGATGGATACTTTGATTATAGTAGGAAGCATGGTGACTCTCTGGTCGGAGATTCCTATGGACATCTTGAGATCAGTGTTCGAACGTTTGAGTTTTGTCGATCTCCACCGCGCTAAGATCGTGTGTTCGCATTGGTATTCATGTTCGAAACAATCGTTTCTCCGAAAAACCAGATCTCCCTTGGTGATTCTGTTTTCAGATGATGGTGATTGTACTTTGTATAACCCTGAGGAAGCTAGG…
ChipFIE_17296	Chr5	8894750	8895530	1.57379e-18	AT5G25550	0	AT5G25550:AT5G25550		ChipFIE_17296	Chr5:8894750-8895530	TGTTCGATAAAGATCTTGACGCTTTATTCCTGAATAGTAACCGGTTTAGAAGTAAAATCCCGGTTAACATGGGAAATTCACCGGTATCGGTTCTAGTTCTAGCCTCAAACCGGTTTGAAGGATGTATACCGCCGAGTTTCGGTAAAATGGGTAAGACTCTAAACGAGATCATTCTTATGGATAACGGTTTACAATCTTGTATACCTAATGACATGGGATTACTTCAAAACGTTACGGTTTTGGACATTAGTTATAACTGGTTGGTCGGAGAGTTACCTAAGTCGATGGGTCAGATGGAGAATCTTGAGGTGTTGAACGTTGAACGTAACATGCTCTCCGGTTTAATACCGGATGAGCTATGTTCGCTTGAGAAGCTAAGAGATTTTAGATACGGGTCTA…
ChipFIE_17302	Chr5	8937520	8938230	8.70467e-28	AT5G25620	0	AT5G25620:YUC6		ChipFIE_17302	Chr5:8937520-8938230	AAAAAAGAAACTCACAGCGTCTCTGACAACGAGAGAAGGCTGAGCACCGAAGTTGCAGAGATCCAAACAAACCTCCATACCGGAGTTTCCACATCCGACGACAAGAACCCTTTTTCCGGCGAAATCTCCACCGGTTTTATAATGACACGTGTGCTTAACTACCCCGGCGGCTGCAAACTTATCCATCCCCTCAAACCTAGGTACCACCGGCTCCGCATTCTCCCCCGTCGCCGCCACTAACCACCGACAAACATACTCCGTCGTGCCTTCTTCTCCCACGCTAGTCACGCGCCACATCCCAAGGTTTTCATCAAACGCAGCCGACTCAACCGTTTGGTTAAACTCCGGCTTTATGTCAAACCTCCGAGCGTAGTCCTCAAGGTACTCGATGAACTGTTG…
ChipFIE_1733	Chr1	8302100	8302580	3.4199e-23	AT1G23380	AT1G23380	AT1G23380:KNAT6;AT1G23380:KNAT6		ChipFIE_1733	Chr1:8302100-8302580	CTTATCTTTATCTTTAAAAAGTAAAACCTAGATTTTATCTAAGTGATAAAAAAAGAAAGAGTTAACGATCACCTTTTGGCAATCGATGTAAGCTTGAAGTAAGCGAGGATACGAAGGATGACAAGCGATTTTAGCTTTGATGACAGTTAGAGAAACGTTATCATCATTTCTTCGGATCTCCGGAGCGATCGAAGCCGCCTCCGACGACAAAGCGGAGACGGCTACTGAGAGTAGCTCGTCGGATCCGAAAACATCAGAGACACGATTTTCACCGGCGGAGGAACATAGCAAAGCTTGGTAATCGGAAGGAAACATGAGACTCTCCGGTGACATCATCAGAACCGACTTATCTGAATAATCACCGGCCGAATGGAAATTGTACATTCCATCCATAAGTAT…
ChipFIE_17349	Chr5	9197620	9198630	2.45492e-14	AT5G26250	0	AT5G26250:STP8		ChipFIE_17349	Chr5:9197620-9198630	TTGGAATCCTAATTGCTAACATAGTCAACTACTTCACCTCCTCAATTCATCCTTACGGATGGAGAATTGCCCTCGGTGGCGCGGGAATTCCGGCTCTCATCCTCCTCTTTGGATCGCTTCTCATCTGCGAAACACCCACTAGTCTCATCGAACGGAACAAAACCAAGGAAGGAAAAGAAACACTCAAGAAGATCAGAGGCGTTGAAGATGTTGATGAGGAGTATGAATCAATAGTCCATGCTTGCGATATCGCAAGGCAGGTCAAGGACCCTTACACGAAACTGATGAAACCCGCGAGCAGGCCGCCTTTCGTGATTGGAATGTTGCTACAGTTTTTCCAACAGTTCACTGGAATCAACGCGATTATGTTCTACGCTCCGGTTTTGTTCCAGACTGTAG…
ChipFIE_17354	Chr5	9235310	9236200	3.10432e-11	AT5G26310	0	AT5G26310:UGT72E3		ChipFIE_17354	Chr5:9235310-9236200	TGGTTCGTCACTGTCTGGCCTACCCAAAAGCGGATGGAATCTTGGTGAATACATGGGAAGAGATGGAGCCCAAATCATTAAAGTCCCTTCAAGACCCGAAACTTTTGGGCCGGGTCGCTCGTGTACCGGTTTATCCGGTTGGTCCGTTATGCAGACCGATACAATCATCCACGACCGATCACCCGGTTTTTGATTGGTTAAACAAACAACCAAACGAGTCGGTTCTCTACATTTCCTTCGGGAGTGGTGGTTCTCTAACGGCTCAACAGTTAACCGAATTGGCGTGGGGGCTCGAGGAGAGCCAGCAACGGTTTATATGGGTGGTTCGACCGCCCGTTGACGGCTCGTCTTGCAGTGATTATTTCTCGGCTAAAGGCGGTGTAACCAAAGACAACACGC…
ChipFIE_17402	Chr5	9667350	9667730	2.04259e-16	AT5G27370	AT5G27370	AT5G27370:AT5G27370;AT5G27370:AT5G27370		ChipFIE_17402	Chr5:9667350-9667730	AACTTCGCCAACCTATTGCCGACCGGGACCGCCCTCATATTCGAAACCCTACTACCGTCTTTCTCCAATGGCGGCGAGTGCAACAACAAACCCGTCAATAAACTCCTCACCATTACTCTCATCTCCTTTTGCGCCGCGGCTTGCTTCTTCTCCTCCTTCACCGACTCATATGTAGGCCAAGATGGCCGCATTTACTACGGAATTGCCACCTCTAACGGTCTCCACATCCTCAACGACTATCCAGACGAAGGTTATGATCCAGAGTCCGGCTTAACGGCTGATAAGAGAGAGAGATATAAGCTCAGTTTTGTAGATTTCGTGCATGCTTTCGTGTCGGTTATCGTGTTCTTAGCGTTAGCCGTAGAGAGCTCGGATTTTCGG
ChipFIE_17493	Chr5	10454610	10455190	1.03137e-17	AT5G28490	AT5G28490	AT5G28490:LSH1;AT5G28490:LSH1		ChipFIE_17493	Chr5:10454610-10455190	AAGCTGTAGAGGCGGCTGCGTTTGCGGTTTCTGCCTGTTGACTCTCTTCCTCTTCTTCTCATAGCTAACACCTCGAGCTTTGGCTTGAAAGTCTCTGACTTCACGGAGGAATAACCTGACGGCGCGTGAGCCAAATGGGTTAGCTTCAGGTGGGCCACCGTTCTCCTCGTAGGCGGCGCGGAGGCGGCCGATAAGAGCGTCGAGTGAGCCCCAAGCTTGCCGGAGAGGACAAGGACAAGGAGCAGGAGGGTTAGGGAGGCCAAAGAAGGCACAGTTCTGGTGGTGAACTTTTGTTTTCCCGAACTGGTCAAGGTAGCGGAGGAACTCGAGCACGTGTGCGCCGCTACACGAGGGGAGAGAGAGCGGAGGACGGTGGTTCCGGAGGTATTGACAGAAAGT…
ChipFIE_1755	Chr1	8405650	8406350	1.46738e-12	AT1G23770	AT1G23770	AT1G23770:AT1G23770		ChipFIE_1755	Chr1:8405650-8406350	GGAGATTCCAAGCCAGCCTTATCACAAAGACCAATCAACAACGGTATAACAAGTTCATCTTTTACCATTCTCCACAACATGAACACTTCCCGGTAGTAGCTAGAAGAGCCCTGCTTCTCAAACTTCAAAGTATCCACAACCAAATCAATAACAGGCAAAAACCTACTCTTATCAAGAGAAGTCATGTGCACTCGCTTACAAGACCCACCTAGAGTTCCGTAAACTACAAGCCTAGGGCCTATGTTCTGAAACCTCACAGTAACTGACTCGACTGTATTAGTATCCTTACGTGTAATTAGCTCAGGCAGAGTATACCTTAGAGATACAGAAAGTAACTTCTTTGAAAAGCTAAACTTATCAGAGCCATGATCCAACAACACGAATCCAGATTCTAACATA…
ChipFIE_17575	Chr5	11615310	11615640	3.03716e-12	AT5G30500	AT5G30500	AT5G30500:AT5G30500		ChipFIE_17575	Chr5:11615310-11615640	TAAAACTTATCTAAAGAGACTAAGCTTCTTTTGAGATGGCACCAACGGAGATGAACATCGAAAGAAAGGTAGAGGCTGACGTGGCGGTGATTCCTAATGATGGAAAAAGGGCTTACGTCACTTTCCTAGCTGGTAACCAAGACTATTGGATGGGTGTGGTTGGTTTAGCCAAGGGACTTCGTAAGGTGAAAGCAGCTTATCCTCTTGTTGTGGCTATGCTCCCAGACGTACCGAAAGAACACCGTCAAATCTTGGTGGCTCAAGGATGTATCATCCGGGAGATTGAACCGGTTTATCCGCCGGAAAACCAAGCTGGTTATGCTATGGCTTA
ChipFIE_17711	Chr5	13363960	13364470	4.09998e-33	AT5G35110	AT5G35110	AT5G35110:AT5G35110		ChipFIE_17711	Chr5:13363960-13364470	ACACGGTCGAAGATAACGATGCAAGGGTAGAAATAGACGAAGACGACGAAAGTGACTGGAGGTTAGAGGAAGAAGAAGATGAGGCAAGATGCAGAGCCAAACTGTTTCCTTCACTCCAAGATCGTTGGATAGGGAACATAACGACCTCAGACCTTCCATGACGACAAGGAGTCGCTGAACCTCCACCGCGAGATCTCTCGTGAAGGGCACAACCGCAGTTCTTGTGGTATGGACGTCGTTGGATGGAAGAGTCACAGCTAGAGATGCAACCTTCAAAGATGTTGCGGAATATTCCGTCCATGGATCCGGCAGCCATCACGACAATCTTCTTGATCTTTCTCTTTTTTGTTACGAAGGAGATTTTTTTAAATTCCCCGACGTGAACGAAGAGTGAAACGC…
ChipFIE_1773	Chr1	8527870	8528580	1.71691e-15	AT1G24110	AT1G24110	AT1G24110:PER6;AT1G24110:PER6		ChipFIE_1773	Chr1:8527870-8528580	CGTATCTTCTCCATGTCTCCTTCAAGCCAATCTCTCGTCTGATTATTACACCAAAACATGTCCTGAATTCGAGGAAACACTCGTACAAATCGTCACCGATAAACAAATTGCAGCTCCAACAACAGCTGTCGGAACACTCCGTCTCTTTTTCCACGATTGCATGGTTGATGGCTGCGACGCCTCAATCCTCGTTGCTTCTACTCCACGTAAAACCTCCGAACGTGACGCCGATATCAACCGTTCTCTTCCTGGAGACGCATTCGACGTAATCACACGTATCAAAACCGCCGTCGAGCTAAAATGTCCAAACATTGTTTCTTGCTCCGATATCCTCGTTGGTGCAACACGTAGTTTAATCTCAATGGTCGGAGGTCCGAGAGTTAACGTTAAGTTCGGTCG…
ChipFIE_1775	Chr1	8536140	8537270	1.12681e-80	AT1G24140	AT1G24140	AT1G24140:AT1G24140;AT1G24140:AT1G24140		ChipFIE_1775	Chr1:8536140-8537270	ATACAAAAATAATCCAAATATAATCCAAAAATAATACTGAAGTAGATTAGTCAAAACCGATCTAGAACCGTCGCTTCTACCAGGAGCACCAGAATCGCCAGTGTCTCGTTGTTGAGTGGACGGTGGTGGAGATCTAGAACCATTGAAGTTAGGATTCGCACCGTACAAATATTGGACTCCTTCCACGTCATCGGTCGTTAAATCAACTTTACGCCTACCCGTCCTGATGGTTGGATACATGATCGAACCTTCTACCGAGGAATGGCCTAACCCTAGAAGATGTCCAATCTCGTGAACAGCCACCGATTCTAGATCAACAGCCTCAGACACGGAGATAAAACCGTCGCCTCCTTCGCCGGAGACGATCCAGTTCTCTTCTCCGTCTAGATGGAAGTGTCC…
ChipFIE_17760	Chr5	13936150	13937600	7.83411e-268	AT5G35770	0	AT5G35770:SAP		ChipFIE_17760	Chr5:13936150-13937600	ATCTCGTACAAAGTCAGAATTGAGAGAGCCCTAAACACAAGGAAAAAAACAAGAACAACAAGAAAAAGTCCACTTTGTTTGGTTTTAGACAAAAACAGTAACTTACTTTTTTGGTCAAACTCTGTAGAAAGAATCAATCTCCCTTGTAAATCTCACCCTCCTGTCACCATCTTCCCTCCGTCACTTTCCCAATTTAATTTATAATCAGAAACCCTACATATACACCTAGGTTTAGGGTTTCGCTTTTTCAGAGAAAAATAGTTTCTTTTTCTTCAAGTTAAAAAAAAAAAATTATTAATCTGGTACGCTACAGTGCACCGAAATCCCATAGATGTATAATACTCTGAGCCGTTGATGAAGCTGACGCAACCGCCACATGTCTATCATCGGCAACAATGG…
ChipFIE_17761	Chr5	13940510	13941010	4.4578e-20	AT5G35770	AT5G35770	AT5G35770:SAP		ChipFIE_17761	Chr5:13940510-13941010	CACGAGATAATTGATGTGTCTCGACCGTTACAAAACTAAAAGAAGGTATTCAAAGAACGTTAGAACTGACCCGAAAAACGTTGGCAAGAGCCGGAGCTGCGGCGAGGAGGCCGGCGGATGTGGAAGCGTTAACGGCAACTTGAACGGCGAGAGATTCAAGAAAAGGCTCCGGCCAAACATCGTTGGCTCCGCGGCGAGGGCGGGATGGAGATGGGGCCTCGAAAACGCCGCCGCTTCCACCGGCTCCGTTGTCGGAAGAAGAGGAGGAGGTAGACATGAGACGAGAGGGGTTATAAGAGGAACAGGGGAAGAAGAAGAAGCGGAGAGAGGAGAAAGAATGGTGGGGGAGAGAGGAAACAAAGGACAAAAAGTGTAGATAAAGACATACTTCTCCGAGGT…
ChipFIE_17815	Chr5	14643880	14644660	1.37514e-12	AT5G37060	0	AT5G37060:CHX24		ChipFIE_17815	Chr5:14643880-14644660	GGATGGTGCGGTGCTTGCTGCTTCGGTAAGGTCGAGTGGGATCGTAGAAAAAGTTGATGAGTGGGGTCGTTACAGCTGTGACCACAACCGTATGCAAAACCATGACAGTGTAACCGGGAAAGCCCACAATACGTTTATCGATCCAATGCAAGTATACCAACAAATCCATCTGACCTCTTAAGTTCATCATCAAACCAAGTGTAATACTTTCCCTAGCGGGGACTTTGAAGAATAGAGCAGCGAAAGCGGTAGAGAGAAACTTGGTGATGAAGCCGACGACGGTCATGTAGAAGAGAGGAGATAGCTGATTGCGCCATGTCTCATCTCTAAGGAAGTGGATATTGGTGCCTTGTCCCACTAGAGCATATGTGAAAGGCATCAAAAATTCATAGATGAAGG…
ChipFIE_17927	Chr5	15489630	15489980	6.22164e-11	AT5G38700	AT5G38700	AT5G38700:AT5G38700;AT5G38700:AT5G38700		ChipFIE_17927	Chr5:15489630-15489980	AAAAGAAACAAAAAAAAAACAAGAAGTGAAGTCAGATCTCGAAAAAGAGTTTACGAATCCATGGGGGAATCAAAGAAGAAAAGCAGATCAATGGCAACACAAAGAGCTTGGAGTCTTGTGAGAATGGCTCTTCTATGGGGAAGAAAAGGTGGAATCTTCAAGAGATGGCACATGTTTGAGCTCCGTAACTTGTTCTCCAAGCATCTCAAAGCCCTAAATCATCATAACAGCGTTGACAACAACCGTTATCTCACACGTTACGGCGAGAAACAGCTTTCTTTCGACGAGACGCCAATATTTAACGTTAAAATGCATCGCCCTACATCCATGAGGTTCCTCTTGCCTTGCATT
ChipFIE_17929	Chr5	15501350	15501910	7.61502e-28	AT5G38710	AT5G38710	AT5G38710:AT5G38710;AT5G38710:AT5G38710		ChipFIE_17929	Chr5:15501350-15501910	GTTTCCTCCGACCAAACCTCATCCACCGTTTCTCCACCGTGAGTCCCGTCGGTCCTCCGACCACCATCATCCCAGAAATCCTTTCCTTTGACCAACCAAAACCAGAAGTTGATCTAGATCTCTCCGACCAAGCTCGACTCTTTGCTTCTGTCCCAATCTCCACCCTCCTCCGCTCAACCGCAATTCTCCATGCCACGTCCATAGGCCCTATGGTCGATCTTGGCTCGTGGCTCATGAGTTCCAAGCTCATGGACACGACCGTTACACGCGATCTAGTACTCCGTATCGTGAAAGGAACGTTTTACGACCATTTCTGCGCCGGTGAAGACGCGGCTGCCGCAGCAAGGCGCGTGAGTAGCGTGTATGAGTCGACGGGACTTAAAGGTATGTTAGTGTACG…
ChipFIE_17956	Chr5	15611820	15612610	1.08889e-21	AT5G39000	AT5G39000	AT5G39000:AT5G39000		ChipFIE_17956	Chr5:15611820-15612610	GAAAAACACCTAATCTTTTCTTTTTCAACTTCAATACCAAATGATCCGTCACGCTTTGTTAATATTCTCTATTCTCGTTTCCACCCCCATAGTAGGAGAAGGAGCAACGTCGACGTATGAACCCACCGATGTCTTTCTCTTCAACTGCGGCGACACTTCAAACAACGTCGACGTTAGTGGCCGAAACTGGACGGCGGAAAATCAGAAAATTCTATCGTCAAATTTAGTCAACGCTTCGTTCACTGCACAAGCGTCATACCAAGAATCAGGAGTTTCTCAGATTCCGTACATGACAGCTCGAATATTCCGATCTGAGTTCACCTACAGTTTTCCAGTCACTCCCGGTTCAAATTTTCTCCGGTTATACTTTTACCCGACCCGATACGGTTCCCAATTCAA…
ChipFIE_17959	Chr5	15615870	15616510	1.24751e-18	AT5G39010	AT5G39010	AT5G39010:AT5G39010		ChipFIE_17959	Chr5:15615870-15616510	CTATATATATCTAAGACTTTCAAAACCCTAACACACCAAATCTTAAAGGAATCCCAATCTCATATTACTTTTTTCTCGATGATAAACTTGGAGAAAGAAGCCAAAGAGAAGCAGATCTTGATTCGTGACGGAAAAAGAAAAATCGTTCATCACGTAAATACAACGCTACTCGTGAAGATTTATGAAGCATCCGCAATCGATGACAGACATCTTTTTCTGAAACCTTACTATGGCCCACCTAACTACTATTTCATCAAGGCATGGTTAGACGACACCAAAGAATACGGAACATATGTGGTAAAAGACTCTTTTAAGGTTAATCAACCACCACTGAAGATTCCTTTAAATTTTCCTGCACAATATCTTTACGTAGAATTGCTTAAAGGAATGTCGTATAGA…
ChipFIE_17996	Chr5	15842220	15843150	1.0208e-41	AT5G39560	AT5G39560	AT5G39560:AT5G39560;AT5G39560:AT5G39560		ChipFIE_17996	Chr5:15842220-15843150	TCTCTATCACACACCAAACCTTTACTCTTCTTATACTTGATTTGCTTACAACTTTCCATGTATCATCTTTGGGCTCGTAAGTGTAGTCATTTATCTGTGCCGCTACGTAAAGCTTTCCTTCCAAAGCATTGGGGTTGACGTTAATTAATCTGACTGCAGTTTGACTATCACCAAGACGCGGAAAGTATCTGTTGGGCCACACAATGTAGCGGCGTAACTCAAGGCCAGCCCTAAAACTAGGCAAGGCTCTCCAAGTCTGAGTCTTGATGTCGAACACCTCAAACCAATCGTCAGACTCGTCCATCTCGCGACCTCCCAAGACGTATATTCTCTGGTCGATGAGAACCGCGACTGGATCCGATCGAGCTACCGTCATGTTAGGACCGTCACGCCACGTGT…
ChipFIE_17999	Chr5	15848650	15849370	2.03223e-20	AT5G39580;AT5G39581	AT5G39580;AT5G39581	AT5G39580:AT5G39580;AT5G39581:AT5G39581		ChipFIE_17999	Chr5:15848650-15849370	ATCACGAGCCGCTAAGGCCAAGATATCAGCACAAGAGACAACACCAGGACATGCTGCCTCGAGCTGCCTCTTGGCATCGTCAATGACCTCAAAACCATGGAGGTTAACGTTTGCGCCAGCGGTTCTTTCAGAGTTAGGTCCCGATAAAAGCACCGAACCATCACAACCTTGGACAAAGCAATCATGGTTGTGCATTCTCAGTAACCCGGGTGCAACCTTTGGATCTGAACCAAAGTGAGATGCCACAGTGGTCCGAACAATTGTCTCGGCATTAGGGCACGTAGTCGAGTAGAACCCGATCCTCGTACCTTGGCCATAAACGGCGATGAGACAACTAAGGAAGACTATGACCAAAGCAAATGATCGGACCAAGCCCATTTTTTCTTTTTGTTGGTTTGT…
ChipFIE_18042	Chr5	16152080	16152880	1.39402e-22	AT5G40380	AT5G40380	AT5G40380:AT5G40380		ChipFIE_18042	Chr5:16152080-16152880	ATCCACAAGATAAGTAAAAACAGAAAAAAAAACTTTAAAAAATGCGTTGCCTCACAAAAACAAGATCGTTTCATTATGTCATCATTTTTTATTCCTTCTTCTTTTTACCGTTCTTGTCGTCCTCCTCCGACGATCAAAGAACCACCGTCTCCGGTCTTTTCTGTGGCGGACGTAGCAAATCCTCCGCAGATCCAAACTACATCCCAACTTTCGTCGAAGATATGCATTCACTATCTCTAAAACTAACTACACGCCGTTTCGCAACTGAATCATTAAACTCCACTACATCTATCTACGCTCTGATCCAATGCCACGACGATCTCTCACCGTCCGATTGTCAGCTCTGTTACGCGATTGCACGCACCCGCATCCCTCGTTGTCTCCCTTCTTCCTCCGCAA…
ChipFIE_18068	Chr5	16330030	16331380	1.06637e-152	AT5G40790	AT5G40790	AT5G40790:AT5G40790		ChipFIE_18068	Chr5:16330030-16331380	ATATGTATATATGTTGCTTTCAAAATGTAACGTCGCTTACCATCGTCAATATTATTCCAATTTCTTTTTGTCTTTCCGGTTTCAATCACATGCCAAGCCTTAGAGCTGATTCAACATCCAATCTCCAAGCAAACCCACCTGATCTTATCCTCCATACATCACACGGCACCGTCATCTTCCTCCACGTGGACGGCTCGTACCTAACCCTAACCCTGCACGTCACCGCACCGTATAACTCCACCATGCATGCTATCTCCTCCATAAGGTCCATGGCCACCACCAGCCACACCCTGATAACATCCACGTCGGGAGCTCCCATCATCCTCCGGTAGGCCCGGTTTACCCAACAGACCCGGTTTGACCCATCCGACACTAACCATGGACACGTGTCAACCTCTA…
ChipFIE_18069	Chr5	16334670	16335900	1.71482e-230	AT5G40800	AT5G40800	AT5G40800:AT5G40800		ChipFIE_18069	Chr5:16334670-16335900	CACATATATTAGCATTAAATACGTTTCTCTTTTATATTACTTATTAACTTCCCAATATGCAAAGTGAGAAAAAGTAATTAAAGTGTGAGATTATACACCTTAACCACATGTTGATCTTAATTAATCTTACCCTCTATACCTCAAAGCCAAAGAGTTAAAGCTGCAGTAGTATCCAACCTCCATGCAAATCCACCAAACTCCATCTTCCACACATCACACGGCAACGTTTTAGTGTACTTCGTTTCTCGCCACGTGTATTCCATTCTCACCTTACACGTAAAAGTTCGGTAGTCACAAAACGTCGCCGTTTGGTCAACCACCAACCACACTATCACCTCTCTTCCGAATCCGCCGTCTCCGGTTACTATCCTCCGGTAAGCCTCGTTAACCATCACCACA…
ChipFIE_1809	Chr1	8714410	8715420	7.18062e-29	AT1G24590	AT1G24590	AT1G24590:DRNL		ChipFIE_1809	Chr1:8714410-8715420	ATACTGATAAAACATTCCACCATTTCCGTTCTGCTGCATCTTAGCTGAATCAAACCCATTCTCATGATCAGCCCAACCTAACTCTCCATGATATTTAACCTGACCGAATCCGTTTCCTTCGACATGGAAGTCAGCTAAACGAACATCTGTCTGAAAACCGCTCTCTGGCATCGTCGGGAAAACACCAACCGACTGTTGGTTGCTCTTTGGAGGTATAGAAGCATGTTGAGAGATAGGTTTTGGTAAGAAGCCTTGAACAATTTCTTGAAGAAGACCAGAACTAGCTGGTTCTGGTTCAAAGATATTTGATATCAGGCTCTCGTTCTCAATGGTACTTGACCTCTTAGCTTTAGGCGAGAGATCTTCACAGACATCGTTGACGTTAGTGAAGGACTCGTG…
ChipFIE_1824	Chr1	8849410	8850340	5.83198e-36	AT1G25250	AT1G25250	AT1G25250:AtIDD16		ChipFIE_1824	Chr1:8849410-8850340	TTGTACACTTCCTCCAATACCACCATCGTTAAACAAAAAAAAAAAAAAAAGAAAGATCATCCAATGATACATTACGAACAAAACAACAACCTTCAGAACCTTCCATCTTCATCTTCCAACGATCTTCTTCTTGGCATCAATGGAGCTGACGCAACCCATAAGAGAAAACGGAGACCCGCAGGGACACCAGGTTCTTAATATTTCCTCTTTTACGTTTTGAATTTTTCTTATTGTCTACTAGGTTTTCTATAATCTTTTTGGATTAGTTTTCTATTAAGTTCCAAAAAGTGTTGTTGATATTACTCTGTCAAGATTTCTTTTTCATTTCTAATGTTGGGTTGCCAATAATTTAGCACAAGATTTTTTATTTTTGAGATTGTTTTTTACCATATAATTTAG…
ChipFIE_18249	Chr5	17393590	17394510	2.33842e-24	AT5G43340	0	AT5G43340:PHT6		ChipFIE_18249	Chr5:17393590-17394510	AAAAAAATCTAAACAACAATCTTCTCCTTGATTTTCTCCGGCTCAGTTTCGCCGGAAAGCTCCTCAAGTGATTTCCCATTAGTCTCCGGAATTGTAAACGTGAGAAGCAAGCCAAGCAAATTGATTCCTGCCATGATGTATAACGTGTTACTCATACCCAAAGCTTTAACCAAAGCCGAAAACCCGAAAGAACCGACCATCGCACCGGCTTTACCAGACGCCGCCGATATACCGTGACAAGTCGACCTTATCCTCGCCGGGAAAATCTCAGCCGGGACAATGAAAGTAGTTGCGTTAGGTCCAAAATTGGAGAAGAAAAATGTGAAAGAGTAAAGAACGACGAAACCAATCCGGTTAGCCGGTAAGGTCCAATGATGGTACGGTATGGCTAAACTGAGC…
ChipFIE_1825	Chr1	8850780	8851630	3.29892e-17	AT1G25250	0	AT1G25250:AtIDD16		ChipFIE_1825	Chr1:8850780-8851630	TTGCTTTTTCATTTGATTACGTACGTACACCATCAAACACTATTGTGTTTTGTTTTCAATTCTTTTGGTTATCCACTACTAGCTCATTCTTAATTCTTCTCTTGTTCTTTTTTCAGGGTTGAGAGTTTCATAGAGCATCAAGATACTTGCACCATCCGGCAACCTCAACCCACCAACCACCGTCATCTACAGCAGCACACGATGGGCCTTGACGCTCCATCAAGAACCACTTCGACAGCAAGCTTCGGCCCTTTATTGCATGGACTTCCTTTGTTAAGACCTCCACGACCGTCCAATCAACATTCACCAGCTTTTGCTTACCCTTTCAATGCTTCATCAGCTCCTTTCGAAAGCCTCGAACTTCAACTATCCATAGGAATGGCAAGAACATCAGCACAA…
ChipFIE_18318	Chr5	17756330	17756690	6.3608e-17	AT5G44120	0	AT5G44120:CRA1		ChipFIE_18318	Chr5:17756330-17756690	AGGAGTTGCATTTTACAGGTAAACCTCAACAAAACTAGTCACATTTTCGTACATTATTATTATTACTACGTACTGTTTAACTTCCTTTTACAGTACTCGAGGTTCATTGTTAAGCTGCAGTTTTAAGCTCTTAAGCTGCAGCCACCCTTGGCCTTCCGTAGCTAGCTGGGCCACTGCTGTGAGTCAAAGTGGTCTCGAGCGTGTTGAACTTGACCCTCCTTGCTTCTTCGGGTGAGATTTGGAACCCATTGGTTATGACTTCAAGTGGTAAACCTCTCAAGACTGAGGTTCGTCCCGCCAGAGTGTTGATTTGCGCGTTAGCGTTTGTTTTGAACTCAACCCACTGGAATCGGTTGCTTGT
ChipFIE_18319	Chr5	17757140	17757400	7.98629e-12	AT5G44120	0	AT5G44120:CRA1		ChipFIE_18319	Chr5:17757140-17757400	TCTAAGCCATTACCGTGTCGTCCATGTCGTCCTTCTTCTTCTTCCTCCTCCTGAGGTCTCTGGCCCCTCAAAGGCGGCCTAATGACACCGAACGGTCCTTGGACTCGGACAATGTTTCCACGGTTGTCATCTTGGTTCTGAAGTTGCTGTGCTGTCTGAAGATCGATCTTCAAAGCTTGAGCAATAACCTCGGGTCCAAATCCATTGAAAATGTTCTTCTGTGGCTGTTGCTCTCGTCCTTGTAGCCATACTTGACCTTGT
ChipFIE_18320	Chr5	17761240	17761880	9.45403e-22	AT5G44130	AT5G44130	AT5G44130:FLA13;AT5G44130:FLA13		ChipFIE_18320	Chr5:17761240-17761880	CGGCAATCCTCGAAAAAGGCGGACAATTTGTTACTCTTATCCGTCTTTTAAACACAACTCAAATAGGAAACCAGATAAACATCCAAATCAACAGTTCATCAGAAGGCATGACCGTGTTAGCACCAACAGACAACGCTTTCCAAAACCTTAAACCCGGAACCCTAAACAAACTAAGCCCGGACGACCAAGTCAAACTCATTCTTTACCATGTCAGTCCCAAATTCTACACATTGGAAGATCTTCTCTCTGTAAGTAACCCGGTCAGAACTCAGGCTTCAGGTCGAGACGTTGGTGGGGTTTACGGACTTAACTTCACCGGTCAAGGGAATCAAGTCAATGTATCTACTGGTGTCGTTGAGACACGTCTCAGTACTTCATTGAGACAAGAACGTCCTCTTG…
ChipFIE_18350	Chr5	17861930	17862290	7.53894e-12	AT5G44345	AT5G44345	AT5G44345:AT5G44345		ChipFIE_18350	Chr5:17861930-17862290	AAACTTTTAGTGTATCCACTATGGAAATTCACTGCAAAAAAACGTCTTTGAGAATCATCTAACCGTTACCTTACGCGACACGCGACCAAAGAGCTTAGAGAATAAAAAAGAAAACTCATTACATATTCCAATTGATCTCATTATCGAGATATTCTCGAAGTTGCCATTTAAGTCTATAGCTACATGTCGATGTGTATCGAAGCATTGGGCATCCATACTTCGTCCTCCAGATTTGGCTCGCCCGCAGCTATTGTTTGCCTACGTAAAAGACAAGAAGTTGCTCTTTTTCTCGTCACCTCAACCTCAGAATCCGAATGAGAAGTTGCCTCCTCTTGTCGCCAGTTATCATATGAGTTTTCGT
ChipFIE_1838	Chr1	8914220	8915240	6.92274e-24	AT1G25410	AT1G25410	AT1G25410:ATIPT6		ChipFIE_1838	Chr1:8914220-8915240	TCTCGACACTTTCATCCACAATGTGTTTTTCCCAAATCTCTCTCCCATTCTTTCCTTCTCCCTTTGCCGTACTTTGATTCAGCTCAGCCATAATTGCCGCCGTAGCGTCAAGCCTCTTAATCTCCCAACCACCTCTTATCAGCTTCATGATCTTCTCTTTCTGCTTCTTCACCAACCGACATGTCCTCTCTTTCATCCCCTTCACTGTCTCCTCGTACGCCGCCTTTCTCGCTAAGTCCCAAATTCCCTTGTCCATCTCCTTAGGGTATACTCTAAAGTATCGGTCGAACTCCTCTACTCCTATCGTCTTCCGAACCCCTAGTCGTCGACCCGAATCTACAACAGGGTCGTACAATTCGGCAAGCTGCTCGACCAATCCCGACTCGATCATTTGGTCGA…
ChipFIE_1843	Chr1	8939580	8940240	2.98857e-11	AT1G25450	AT1G25450	AT1G25450:KCS5;AT1G25450:KCS5		ChipFIE_1843	Chr1:8939580-8940240	GTAACAAATCACGTGCTACATCAACTGAGATAAGACTAGCGCTGCATCCCATCCCGGAAAGGTTATAGCTTTTGATGTTACTCCTAAGCTTGTACTTGTTGATAATCATAGCGGAGAGAGACGGCGTTGGTGAGAACAGAGAGCAATTAACAATGAGGATGTCGATGTCTTTAGGTTTAAGACCTGTATTCTTGAAGAGATCTTCCATGGCGGTGAAGATAACCATTTGGGCCTCGTTTCTTGCGGATTCCATGGTTGGAGTTGGAGGGATGTAATGAATAGCTGGAGGGAGACAAGTCTCTTCTCCTAGACCTGATCGCTCGAGGATTCTCATTTGGAATTCGACACTCTTGGGATTGTCTTTGAGGATGAGACGAGAGTGTTCCATGAACGAAGAGA…
ChipFIE_18450	Chr5	18506900	18508220	7.56219e-39	AT5G45640	0	AT5G45640:AT5G45640		ChipFIE_18450	Chr5:18506900-18508220	TATCTCCAACATCAAGAAAACCAGTAAATCACAATGATTAAGAAATAAGCTGAGTCGGTAAAGCCACAAAACGCAAACAGAGCGGCGCGTCAGGAGGAAACGCATTTACGCGTTTTCATTCTCAACGTCACGCGTGTACGCGGTTACACGCTTAAATCCAAATTCTATCCACTCATATCCGCACACGTGTCATATTACAAGCTTAGGGCTCTTTCGTGCCACGGTTTTGGTTTTGTCCAACACAACACAACACAAGACTCGAGAGAGTCCCTTTCTTGTGCGTTAACGTGGCGTCGTTAACGGCATATTCTTTTATCTCATGAAACAGACAAATTACGAGGCAAATTTGGGAAGTAGTAACACGTCATGTTGAAGATTGAAGAAGTTTCTTCGAATGTT…
ChipFIE_18462	Chr5	18590220	18590700	4.36736e-14	AT5G45830	0	AT5G45830:DOG1		ChipFIE_18462	Chr5:18590220-18590700	TTTCCTTCCTCTCCTCCGGCATTACCTTCGGTGTCAACCATACAGTCACGACGGCGACGATCTCTCATAGTTCCCCACTCATGCATCGAAAGATGAAGCTTTTTCCCAGCGAGCAAGAAATCCGCTCCTTGTACCGGAGATAGAATCCCGAGGATCTTCGCTAAAGTATCAACCCTTAGATTATCGGCCTCGACCAATAAACGAGCCATAGCTTCTTCTTGCTTGTCGAGAGCTTGATCCACCACTACGTTAGGCTCTCCGACATTCTCCATCTCGTAAGCCACAGTGGCGATGGGAATATCCGCTGCGTCTTCTTGTAGGCTTGAGACTTTCTTGGTCATCTTCTCTTCTTCGTCTATAATTTTTACATGCAACACATTGATTTTAGCTAGCTGCTCC…
ChipFIE_18463	Chr5	18590950	18591390	5.93777e-13	AT5G45830	AT5G45830	AT5G45830:DOG1;AT5G45830:DOG1		ChipFIE_18463	Chr5:18590950-18591390	AATTTAGTCTATTTTTTTATTCCTCAAAACCGAAATAACCGAAAACGTCCAAACCCTTACCTGAAGATTCGTAGCCGTCGATGTTGCGGAGAAACTGAGTCACACGGATCTCAGTTTGTGACCCACACAAAGCATAAACGAGCCTAAAGAAAGAAGATGGTCGACAACCACCCATCCAAATTAGAGCGTTCTCTAAAGGACTGTTCCACGTGGGTGCATAATAGTTCGAGCTACATCGGTGAGCAAGATCAGCTCTTTTTGCGGCGTAATTTTTGAAATCACCGATGATTTTTCCCGTTAACTTACGAAGCTTGTTATCATTATCTTCATCACCGTGAGATCGTCGTTGAGCTAAGAGTTGTTTGAGCTCAGGGATGCGTTGAGATTGCAAACTCATCC…
ChipFIE_18477	Chr5	18651130	18652280	8.069e-17	AT5G45990	AT5G45990	AT5G45990:AT5G45990		ChipFIE_18477	Chr5:18651130-18652280	GCTCCTGGTTTTGGGCCAATATTGAGATATCCTGAGCCTAACTTATTTAGGCCCATTAAGAACCCATTCTATTTTGTGCGTGTATGTTACGCTGTGTTCTCTCGTTCAATCATTTTCTTCTCTCATTTCCAAAATCTAGAAACCCTAGAGCAAAAAGTGATCTCATGGCCTCCGGCGACCGTAAATTTGGTTATATGACCGGGAAAGATGCTGAAGTAAAGCTTCCACGGACGACGCGGGTCAAGAACAAGACCCCGGCACCTGTGCAAATCACTGCAGAGCAAATTCTAAGAGAAGCTCGAGAGAGGCAAGAAGCTGAGATCCGTCCACCTAAGCAGAAAATCACTGATTCTACTGAGCTTTCCGATTACAGACTCCGACGTCGGAAAGAGTTTGAGG…
ChipFIE_18540	Chr5	18932250	18932890	2.44665e-16	AT5G46660	AT5G46660	AT5G46660:AT5G46660;AT5G46660:AT5G46660		ChipFIE_18540	Chr5:18932250-18932890	CAAACAAAAAACCTTACCTCTTCTAGTGGAGCACTAGCCATAAATTCTGGTAGCGACAACCTCCCTCTTCAACCTCTTTTTTTCTGCCCTGCTTCCCGTATCAATTTTCAGAACCTCAACCTTACGGAGGAGGATAAGGAGAAGTTTCGGCCATTTAATTCTTCTCCTCATTTCCCAAACACAAGAAGCGGTGATCAGCAAGGCGGATCTTTGCTTGATTGCGACCAACATGGTATATGTAAGCTCCCTGTAGTCCCTCTCTTTTGGTGCAACAATAAAAGTCCTAGTTCTGACGAATTCATGTGCGGTGCATGCGAAAAAATAGTGCTCAGCACAAACTATTTTGCATGTCTCCAGTGTCAAAAAAATTTCCATAAAGAATGCGTCCAGTCTCCACTT…
ChipFIE_18563	Chr5	19034420	19035860	2.95748e-61	AT5G46880	0	AT5G46880:HB-7		ChipFIE_18563	Chr5:19034420-19035860	TCTTATTAAAACCCTAAACTCTTTAAATCTCTGTTTCTCTTTGCAGTAATTTCATCTGCAGAAGCAAGGAGGAACATAATGAGGTTATCACAGAGACTTGTGAAAACATTCTGTGTGAATATAAGCACTGCATATGGACAGTCTTGGACCGCTTTGTCTGAGACAACTAAGGACACCGTGAGGATCACGACAAGGAAAATGTGTGAACCTGGTCAGCCAACAGGAGTTGTTCTTTGTGCTGTCTCAACCACTTGGCTTCCATTTTCTCACCATCAAGTCTTTGATCTTATCCGTGATCAACATCACCAATCTCTGGTAAACAAAAACTAGAGTCTTCTCTCTGTTCTTGATGCCAAAACCCTAAGATTTTTCGATTTTTTCCCTGCAGCTAGAGGTTTT…
ChipFIE_18612	Chr5	19299820	19300700	2.60614e-11	AT5G47600	AT5G47600	AT5G47600:AT5G47600		ChipFIE_18612	Chr5:19299820-19300700	CAAGATCGTTCTTAACTAAACCACAAAATGATAAACATAAAGCAGTAGCTGCATCAAAGTTCATAGATAGATAGAGACGCTAGACACAAGTACCATTACGAGACACAAACCAAGGTGTTGTTAAATCAGTAATGGAGGATCCTCTCCTTGACATTAATGGAAGCGTTTTTGCCTGGGATCTTAGGGACGGTGATCCAGAGCACTCCGTTGATAAGCTTCACTTTAGTTTTCTTGACGTCGTAAGCCTCAGGGTTGAAAATCATGGAGCCTCCGTATTTGCGTCCGGCGTTTTCGTACTCAGGCATTGCTGGTTCGTCGGCGAAGAAGTGGACGTTGTTGGCGTCGACCCAGTAGGTGAGATCTGACTCGGGACAACCAGGCATGTCGACTCTCGTCACG…
ChipFIE_18666	Chr5	19628050	19629070	3.52017e-20	AT5G48430	AT5G48430	AT5G48430:AT5G48430;AT5G48430:AT5G48430		ChipFIE_18666	Chr5:19628050-19629070	CAAAAGCCAAGCAAGCCACGTCATCGCTGACCTTCTTCATCGCGTTTGCGGGAGACAATTTCCAAATCACACCATTAGCTAGCTCTAGATCGATCCTAGGCACTTGGAAATTTGTCGTCGTCGAAAGACAAAACTCAAAGGGTGTCGTGCTACTGACACGTGGAATACCCGATGTGGCTTGTGAGAATGCTTCGATAAAGACTCTGTATATGTCGCTTCGTAACATAGTGAAAGGGAATATGGTGCTTAGAGTAACGCCTCCATCACCGTTGCGGTCAAAAGCAAAAGCGTTTGGGGCAAACAAGATCCTATTCCCGTTAACGGAAATACCCTTGAGTCCCAAGAAATAGTTGTTGAGTTTTCTAGGGTTTGTAATCAATCGAGTGTAAGAGAGCATAG…
ChipFIE_18694	Chr5	19860660	19861150	1.57517e-14	AT5G48980	AT5G48980	AT5G48980:AT5G48980		ChipFIE_18694	Chr5:19860660-19861150	AATTTTTATATTTATCTCTAAATATTGGTCCAACAAGGCCCAATTTTTGATTGAATTTGTCTCAATGGCGGATTCCCAAAGGTTGTCCACCGCTTCCGGCGTCAAGGACGGCCAACCACCATGGAAGAAGAAGAAGCTGTCGAACGATACGACTTCGAATCCGTCACTTCCATATGATGTAATACTGATCATCTTAGCCCGCGTCTCGAGATCGTATTACACAAATCTCTCCTTAGTCTCCAAAAGCTTCCGATCAATCCTTACTTCACCGGAGCTTTACAAAACCCGAACCCTCTTAGGCAAAACCGAGAATTTTCTCTATGTTTGCTTACGCTTCCCTGATGAAGCTAATCCTCGCTGGTTCACTCTCTACAGGAAACCTAATCAAACCCTAACCGA…
ChipFIE_18703	Chr5	19916200	19917980	1.36717e-42	AT5G49138;AT5G49130	AT5G49138	AT5G49138:AT5G49138;AT5G49130:AT5G49130		ChipFIE_18703	Chr5:19916200-19917980	GAGCTCGCAGGAGGAGCCTTAGCCATCGGTTTCACCAACATCACCGGTTACTCCGTCCTCTCTGGTTTAGCCACCGGTATGGAACCATTATGTGGTCAAGCCATCGGTTCTAAAAACCCTTCACTCGCTTCCTTAACCCTCAAGCGAACCATCTTCCTCCTTCTCTTAGCTTCTCTTCCCATATCACTCCTTTGGCTAAACCTCGCGCCTCTAATGCTGATGCTCCGCCAACAACATGATATCACTCGTGTCGCATCTCTCTATTGTTCCTTCTCTTTGCCTGATCTTCTCGCTAATAGTTTCCTTCATCCTTTACGTATTTACTTACGTTGTAAAGGCACCACTTGGCCTTTGATGTGGTGCACGTTAGTCTCCGTCCTTCTTCATCTTCCCATTACT…
ChipFIE_18746	Chr5	20075390	20076020	4.50856e-16	AT5G49490	AT5G49490	AT5G49490:AGL83;AT5G49490:AGL83		ChipFIE_18746	Chr5:20075390-20076020	TTCTCCACGCAAAAACAAAAACCGTCGCTGTGGTGAAATAGATAAAATCAGAATGGTGAAAAAAGGAGGTACGAAGAGGAAGATTGCGATTGAGACGATACAGAAGAGCGATTACCTTAGGGTTACTTGCACCAAACGTCGTGAAGGTCTCTTTAGCAAAGCTTCTCAGCTTTGTCTTCTCTCCGATGCACAGATCGCTATCTTAGCGACTCCTCCTACTTCTGAATCCAACATCTCCTTCTACTCTTTCGGTCACTCCTCCGTTGATGCCGTTGTCTCTTCTTTCCTCTCCGGGCAACGTTGTGTTCCTCTTCAGGAGGATACCAAAGAGATGAGAGAGGACGTTGCTATTTGCTTGTCTCGTACAAATCTAGGGTTAGGGTTTTGGTGGAACAACGA…
ChipFIE_18751	Chr5	20090910	20091500	2.75108e-26	AT5G49520	AT5G49520	AT5G49520:WRKY48;AT5G49520:WRKY48		ChipFIE_18751	Chr5:20090910-20091500	GGATCATCATCATCAACAACAACAACAACAACAAAAGGAGATCAAGAACACAGAGACAAAGATCGAGCAAGAACAAGAACAAGAACAAAAACAAGAAATCTCTCAAGCATCATCATCATCAAACATGGCGAATCTAGTTACGTCATCAGATCATCATCCGTTGGAGCTAGCTGGAAATCTCTCAAGCATCTTCGATACTTCATCTTTACCTTTTCCTTATTCTTATTTCGAAGATCACTCTTCTAATAATCCTAATTCTTTCCTAGACTTGCTCCGACAAGATCATCAGTTTGCTTCTTCCTCTAATTCCTCTTCTTTTTCATTCGATGCCTTTCCTCTCCCCAATAACAACAACAACACCTCTTTTTTTACGGATTTGCCCTTACCTCAAGCTGAGTC…
ChipFIE_18752	Chr5	20091980	20092770	6.8587e-13	AT5G49520	0	AT5G49520:WRKY48		ChipFIE_18752	Chr5:20091980-20092770	TTAGGTGTGTGTAGAGTAGCCCTAGATTCAGTGTTCTCTATATATGCAGAGTCTAATATGCATATAACATGACCCTATTCAATCATATATATGTACACTATATGTTAATATAGACGACTGTATATACCTAATACGCGTTTTTGTAGGGTCAAAAAAACGTTTGAATTTTTGTTTTCGAGAATATCTTTTCTTTGGTTCCATTCCATGAGGTTTCTATGTTTTGTGTTATTCTTCCCTTGATTTATGTTGCTTGTGTCGGAAGATTTCTGTTTCATCTTGTTCCAAACTTCATCTCAGATCTCGAGATCTTCTGTATCTCTGTATATCTTCCATGTTTCAAACTAAAATAGATTAGAAATTTGTTGAAAATGTATTAGTACTTAATTTATTTATTTTTCC…
ChipFIE_18799	Chr5	20467030	20467490	9.62305e-14	AT5G50300	0	AT5G50300:AT5G50300		ChipFIE_18799	Chr5:20467030-20467490	ACTCCGGTCGTACCAAGAAGGTCAACGTAGAAGAGTGTAGCGAACGCGACCCAAACCTCGCTCTTTCTAAACTCCGTGAAGCTTATGGCTCCTAAAGTTGACTGGATCTTGTGAAAGTCAACGATTTTTGTGAAGTAGTTGTAGTTTGAGTCTCCAAGAGGAGTGTGTGGAAAGATTGTGACTTGAGTGCCTCTAATCCAAGAAATAGCCGTGACGAACACGATTCCGTAAATCATACTACCTTTGACGTTCTTCATTAGACCGAAACTCGTTATAAGAAACCCGACAACGGCTAACCAAAACGTAGGACTCTTCATTTTACCTCCTAAGCAAGCTCCAGTGACAGGATCCGTCTCTGCGCAGGCGGTTAATGTCACTAGAGTTGACTTATCCGGTCCC…
ChipFIE_18806	Chr5	20505660	20506610	1.85016e-53	AT5G50360;AT5G50361	AT5G50360;AT5G50361	AT5G50360:AT5G50360;AT5G50361:AT5G50361		ChipFIE_18806	Chr5:20505660-20506610	CCAACTCTCTGTAAGAACCGTTCGTCCAAATGACTCTCCCTAAACCGTCCGATATAAAACCAGGACACGTGTCTCTCTCAAGATTCATCTTCCTCTCCTCGTCCGTACACCCTAACTCATACTCTCCCTCCATCAATCTCTCCGTTACACACTCCACCGTCAACAACGACGACACAACCGTTTCCGTCATTAACTCTGTCTGATAACGTCTGTTATAACTAGCTCCGTCATTAAAACTCAGCCACAACGCCGCCGCACCTAACTCCGGCGCCGCCTTAGCCTTCAACGGCGAGTCTTTCTTCTCAGGAGTCTCTGGAAGAAGAGGCAACGTCACGATCTCTCTACCACCACCAGATCCGTTCTTCGTCTCATCGTTTCTCTGTCGTTTGCTGTTACCGT…
ChipFIE_18814	Chr5	20554940	20555860	3.53007e-58	AT5G50470	AT5G50470	AT5G50470:NF-YC7		ChipFIE_18814	Chr5:20554940-20555860	TGTTATGTTTAGTCTTCTATGTGATATTTCACATGGAAGACTACACATAACACCAACAACAACAGAACACATGACATTAACGAAAGCAAAACATAATAACAACAACAACAACAAACATGACTCGATAGAGATACAAATTCTCACAAAAGCATTACAACCCTAAAACCCAATCAACACTTTTCAATTACCGCCGCTGCTTCCTCCAATTTCCCCAGCTGCCTCCTCTCCGTCACCAGGCACCGCCGGCCACTCCTGCATCTGTGGCGGTGACGCGTACACACCATTACAATCAAACACCGGATATCCTATCACCGTTCCCGGAGGAAGTACTTCACCGTCCGGATGTAGCACGGGATCATCGGTAACGACGGAAGGGTCTCTTGGGACAACGTCGCCAAG…
ChipFIE_18815	Chr5	20557710	20558600	5.41863e-44	AT5G50480	AT5G50480	AT5G50480:NF-YC6		ChipFIE_18815	Chr5:20557710-20558600	AAGCGCTTACAAGTCTACTAAAAAAAACAATTTGCCTTCCACACATTGTTTACATGAAAGCAAATCCGACGAATTGAAGAACCCTAATAAACACCACCAAATTTCAAATTTCCCACATAGGCGGTTACAAACCCTAAATCTACACTTCAATTTCCGCCGCCGTTTCCTCCATTATCCTCAGCATCATCCTCCCCGTCACCAGCCGCTGCTGGCCACGCCTGCGATGGCGCGTACATTCCACTACCAACCATAGGAGTTCCCATCACCACTCCCGGTGGATAATAATATTGCGGTACTCCTCCACCGTCAGGATGTGGCATAGCCACAAAGCCAGGATCAGCGGTGGCGATAGACTCGTCCTTAGGGACAACATCAAGAAGGAAATCGTAGGTGAAAGAG…
ChipFIE_1884	Chr1	9162100	9162980	2.21028e-22	AT1G26510	AT1G26510	AT1G26510:AT1G26510		ChipFIE_1884	Chr1:9162100-9162980	CTTCAGGTAAACTAATAAAAACATTCAAATTGTCATCCCTCAAATCATATCTCATTAAGCTCAGTTGTGACATACCTTGCCCCGTTTTAGCAATGTAATAGACAACACCATCTATGCACACACCGTTAGTCCAAGGACGGTGATCAGGAATGGTAGTGCGATCTAACATTTTCCATGGCTTTTTTACTCCCAATGTGAACACTTGATGTTGAGAAGATGGGTCTTCTTGATGGCCATAAAGTCTTTCCGTCATGCACAACACTTTGTATTGATCACTAGCTGGATCATACCCGAAAAAACTTTTTACGAGCCTTCTCTTTGTTCTGACACTTGGTAAAGTTATGAATCTACCAGTGCTAGGGTTGGTTACGATTTGCTCTCGACCATATCCAACGCTTA…
ChipFIE_18856	Chr5	20853030	20853510	4.8618e-18	AT5G51310	0	AT5G51310:AT5G51310		ChipFIE_18856	Chr5:20853030-20853510	CGTCAAAGCACCAAAAAAAAGCAAGTGAGAATCTATTACCAACGAAACCACGTCGTTTCAAGATAACTCTGTGTTGAGACGATCTCAGCCGTCCATTGGTCCATGCATGCAATAGATCTCCGACGTTGACAACGAGTGCTTCATCTTTAGGGTTGATATCCATCAGACCAATCCCATCTCTGGTTCTGACTTGAAGACCTCCGATGTCATCTTGGTCAACGATCGTGATGCAACTCATGTCAGTGTGCATTCCTAGCCCTTCGATCAAATCTTGCTCATCACCGTTGTGATGATCATCTTCTTGGTCTGAAGGGATTGTGTAGTTGTTGATCCTGAAGTAGCCATGACAGTTTCCAAACTCAGATTCGTAATACTTGTGATGAAGATCGTCTCCGAAGC…
ChipFIE_18897	Chr5	21039660	21040720	4.27039e-34	AT5G51790	AT5G51790	AT5G51790:AT5G51790		ChipFIE_18897	Chr5:21039660-21040720	GTAAGGGCAGTCTCTCCTATAAACCTAACTAGTTCATTGGAAAAAACAAGAGAGAAAAAAAAACGATTACTGCTGAGATCTACCATTTCTAAACCTCAACCCATGAATCCTTCTAACAATCCTAAAAAGACAAGGCACCAGAGTCATATGCCTCAAGAAAGAGATGAAACGAAGAAGGAGAAGAAGCTTCTCCACCGCAACATCGAACGACAAAGAAGACAAGAAATGGCGATCCTTTTCGCCTCTCTTCGTAGTCAGCTACCTCTAAAATACATCAAGGTACATATATTTTACTCCAATAGTCTCATTGAAGTCCCAATCTTCCTATCAAGTTCATTGATGGGAGATTTTTGTTCTCTAGGGTTTTAGTTTTCTCAGGCTCTTTCTTCGCAGGGAAAG…
ChipFIE_18901	Chr5	21048300	21049180	8.28647e-19	AT5G51800	AT5G51800	AT5G51800:AT5G51800;AT5G51800:AT5G51800		ChipFIE_18901	Chr5:21048300-21049180	TTTAAGTGCTTCTTGAAATGGGTGAGACAACAAAAGGAGATGCTACAAAACCACCACCGAATCAAATCTCCTCACCTAAAGATTCTTCACTCGATCACCAAGCACCAAACCCATCACTCCTCCATCATCACCATCATCACCACCAATCTTTCCTCCCTACTCCGATCTTCATACCCACCGTATCTTCTCCCGGAGCTCCGGTCATCCCCAAAAGACCACGTTTCAGCACTTCCAGTGGTCTCTCTCCTCCTCAATGGAAAGCCTTGCCGTCTCCTTCCACCGTCCCAACGGCTTCCACAATCTCTTCATCACCGACACCTTCCACCGCCGTGGTAACAGCTTCTTCCACCGAAACCGCCGGATCTTCACCACCGGGTCAAGAAGCGACCAACAGTGAAA…
ChipFIE_18927	Chr5	21195120	21195530	1.85294e-14	AT5G52160	AT5G52160	AT5G52160:AT5G52160;AT5G52160:AT5G52160		ChipFIE_18927	Chr5:21195120-21195530	AAGATAAAAGAAAGAAGAAGATGGCAGCTTCGTCCAAGTACTCTTCCATGTCATTCATGAAGGTGGCAATGATGGTGGCGCTGGTCTTGGTGGTGGCAGCCACTGTGGTGGATGGACAAAGCTGCAATGCGCAGCTGAGTACACTGAACGTGTGTGGTGAGTTTGTGGTTCCCGGAGCTGACAGGACCAACCCAAGTGCCGAATGTTGCAATGCTCTTGAGGCAGTGCCAAACGAATGCCTTTGCAACACGTTTCGCATTGCCTCTAGGCTTCCCTCTCGCTGCAACATTCCTACACTTTCATGCAGTTGATATGGATCCTCATATTAATTCTAGACGCTATATCTTTGTAAGAACATACAATATAACGTTTCAAATACATCCATATATAGTTTCATAT…
ChipFIE_18950	Chr5	21301550	21302620	7.8674e-36	AT5G52500	AT5G52500	AT5G52500:AT5G52500;AT5G52500:AT5G52500		ChipFIE_18950	Chr5:21301550-21302620	AATGTAAAGATCCACAACAAGAGGAATGGGTTTGTTCTTAGTCCTATTCCCCGACCACAACAACAACGACTCTTCTTCTTATTATTCTCCGGCAAAAACTACCTTCCGCTCCAAATTATCCTCTCGTCTTCTCCTCTCCAAGGCTGAATCCACAATCTCAAGCTGCATCATCCTCCTCTTCCTCACTCTCTTCCTCTTCACTCTCTCTACATTCGAAGAACCTTCCTCTCGTTTTCCCGCCATTTCTTCTCCTCACTGGCGATTTCTCCTCAACCGCAACATCATCTCTCGTCGTTTCGCTCTACAAGGAATGGGTACTCTGTTTCTAAGAGGAACCAAGAGCATGCACGATTTAATCATTGCTCATATCGCTTCCGTTACAACGGAGAACGATCTCCG…
ChipFIE_18957	Chr5	21348910	21350470	5.18815e-20	AT5G52620;AT5G52630	AT5G52620;AT5G52630	AT5G52620:AT5G52620;AT5G52630:MEF1		ChipFIE_18957	Chr5:21348910-21350470	ATAATTTACCCTTGTAATTAATCAGTTTAGCAAGCGCAGGACAAAAGGTTACGTCAACATCCGCATTAAGAAACTTAAGTGTTTCATACCTTACATTAAAGGAAGCTATCTTCACACCACTGAACTGGAATTTGTTGCTAGCCATGTAATACAACACCCCATTGATGCATATCCCTTCACTTTCAGGATAATGGTCTACGAGACATCGGATACTCCTCCATGCTACTTTTCCAGTTCCTAATGTCAGAATATTTTCTGGATCAAAATGTGAACTGCTTGGTGTGATTACCTTGTATTTTTTGCCAATCGGATCATACCCTAATAAGCTGCTCAAATTGTTCATACTACTCCTTTGAGTTAATCTTGCGTATTGTCCCGTGCTAGGGTTACATATCACCG…
ChipFIE_1903	Chr1	9271810	9272480	2.15912e-11	AT1G26780	0	AT1G26780:MYB117		ChipFIE_1903	Chr1:9271810-9272480	TGCGAGGCTTTTCCCTGGTAGAACTGATAATTCAGTGAAGAACCATTGGCATGTTGTCATGGCTCGTAAGTATAGAGAACACTCTTCTGCTTACCGTAGGAGAAAGCTTATGAGTAATAATCCACTTAAACCTCACCTCACCAATAATCATCATCCTAACCCTAACCCTAATTACCACTCTTTTATCTCCACTAATCATTACTTCGCTCAGCCTTTCCCCGAGTTTAATTTGACTCATCACCTGGTTAATAATGCCCCTATCACGAGTGACCATAACCAGCTTGTGTTGCCTTTCCATTGCTTTCAAGGTAGCCTATAGCTCTTCCTCCTCTTTCAATAGTTTTTTCAATTGTCTTTTGCATATTTTGAACTCTTTTTTGGTTTTTGTTATATCTACAA…
ChipFIE_19045	Chr5	21856920	21857780	6.04956e-18	AT5G53830	AT5G53830	AT5G53830:AT5G53830		ChipFIE_19045	Chr5:21856920-21857780	GTCGTCGCACGACAAAACTAAACAACATTACACATTATTCACATCAGCAACTTCCACTCTTCTTCTTCTCTTCAATCATTCTCTCTCTCTCTTTCCCTCTTATACACATCAACACAACACGAAGACATCTCTCATTAATGGAAGTTTCAACATCATCCATGTCTTCAAAACCAGAACAAATGCAAAACCCACCTCCTATGATCTCATCTCCTAGGTTTCAGCCTCAGATAATATCTCCTCATCATCATGACCAGCATCAACATCTCTCAAATCCTTATCCAACAACATTTGTTCAAGCAGACACTTCTACTTTCAAACAAGTCGTTCAGATGCTTACCGGCTCATCCACCGATACCACCACCGGAAAACACCACGAAGCTCCTTCTCCGGTGAACAACA…
ChipFIE_19054	Chr5	21899620	21899990	6.09524e-18	0	0	0		ChipFIE_19054	Chr5:21899620-21899990	TTACCCTGAAACTTTAAATACATGAATTATCGAATGATATATCGTCCAAGACCAAGTTCCGATCCCGTACGACGCGTGGATTGCTATTTCCATGCACCAAGCCTACTCTCTCCACTCATTAGTACGTATAACCACATTGCATGCATGCTCGTATCACGTGCCGTTACCTCGCCGGCCATGTCCATCAACGGTTATGAATCTGCCATTTGGCACAACCTGGAGGGTTCAATACTGTTGGGACCACGACCATCATCATCGTCGGAGTTTGATGATGTTTTTTAATATTTTTTCACTCTCAGGTTTTGTCATTTGCTGCGAAACATGCATATTGCCATGTACTTGTATTTGAATACTTAGGGTTCTTGTAATAA
ChipFIE_19055	Chr5	21901820	21902650	2.42078e-85	AT5G53950	0	AT5G53950:CUC2		ChipFIE_19055	Chr5:21901820-21902650	AAACTTAAAACTAGAGAATTAAGCGGAACATCAAGCTAAGTGCAATATTAAGCTCCTCGGTACACACATTTCATAATACCATAATCATCCTAGAAATACATAAATAAAACCCTAACGGGAACAATTATAAGTCACCTCTTTTGTGATCAGTAGTTCCAAATACAGTCAAGTCCAGCATGAAGCACACCGACCTTTGACTCATTCTCTTCGGCAGTCGCCGGTAGCCAGTAATTCATCCCGGAGACGCCTCCGCCGCCTTGGAAAGAAGGCAGATTAACGGCGGAGGTCATAGTCGATGCAGAAGACGATCCAAAGTAAGGAAATTGATTGAAGTTTTCTTGGAACGATCTGAAGTTAGATTGAGTCGAGACGTTTCTAGAAACGAAACGAGGAAAAGGG…
ChipFIE_19056	Chr5	21903440	21903860	3.58816e-23	AT5G53950	AT5G53950	AT5G53950:CUC2		ChipFIE_19056	Chr5:21903440-21903860	TGCTCTGTTAGTTCTCAGTCCCGTCGGATACTTCCGGTCACGGAGGCTAAAGAAGTACCATTCTTTCTCTCCCATCTTAGCTCTCCCTAAGTAACATTGAGAGTAAAGATTTCAGAAACCTTAATTACAAAAGAACTACAAGTAAGTTAGTTTTGTATTTTCTTACCGGGAAGTTGCCAAGGCTCACACTTGTTGAGATCAACTTCTGCGATGGCACGGCTTGAGAAGCAACCGTCGAGGACTTTGCGGAGAAGGTAATGAGTGATGAGCTCTTCGTCCGTGGGATGAAACCTGAAACCCGGTGGAAGATATTGGCTGTCTCCGCCATGGTCGTAGTGGTAATACGGAATGTCCATTAAGAAGAAAGATCTAAAGCTTTTGTTTGAGAGAGAAAAAACC…
ChipFIE_19057	Chr5	21907540	21908290	1.2276e-12	AT5G53960	AT5G53960	AT5G53960:AT5G53960		ChipFIE_19057	Chr5:21907540-21908290	CCCATTATAGTTTTTCTTCTAAGATAAAAATAAGGGGCCGAAAAAGAAACCAACAAATTTATCTTATATACTAAAAAGCCCAAACAAAATGTAGAATTAAGCATCCCACAAACCCTAATTTTCCCTCTTATTCTCCCTGCTCTTCCTTGCGTGAGATCTACACTTTCTCAGACTCGATCCCTACCATGGCTGCCTCTACATCGCAACTGGAAGATACTACCCGTGAGATTATAGAAGGTACTTCCATACTCAACATCGACGATACTTCCATACTCAACATCGACGATGTGATGACATCGCAACTGGAAGATACGATCGAGAAGTTAAAGAAAGGTACGCGAATATTTGTTTATTCTGTTATTCCTAGTTTCTAAAAATATTAAAACTCTGATTCTGTTC…
ChipFIE_19075	Chr5	22029340	22029900	4.72946e-20	AT5G54250	AT5G54250	AT5G54250:ATCNGC4;AT5G54250:ATCNGC4		ChipFIE_19075	Chr5:22029340-22029900	GAATATTAAAATATTGGTTAATTACTAACCTGAGGTAATGGTAATATGACGAAGAGATCGAAGAAGAACCCATTCTTCTTAACGTAAGGTGGAGCAACCCTCGTAGAGCCACGTGTCCCTCCTCCTTTGTTGGTATCGCCGTCGCTATCTCCGCCGGGATAAGGCCACCGGCGAGCAATCTTGAACTGAATCCAAATGTTCCAAAGGTGCAAAAGATCGGTCATGGAGCGTAAGGCAGTGACGGTAAGAGCAAGCCAACCGTCGACGAGGAGACACATACACGTGTCGCTCACTGATAGGGTATAGAGAAAAAGTGGGTCTACGAATAGACCCGTTGCGCATACAAGGAGAAAGACTTTGTTCCATTCTCGAACCCATTTGGATCTCGGGTCAAGTATT…
ChipFIE_19115	Chr5	22224860	22225560	2.49151e-17	AT5G54700	AT5G54700	AT5G54700:AT5G54700		ChipFIE_19115	Chr5:22224860-22225560	GATCGATACAAACACAAAATGGAAAATGAATGAGATCGAGGAAAAACTCACGGAAGTAGAGCCTAAAGAGGCGGCAGTGTGAAGTACTGTGTTTCCATATTTATCCGGCTTGTAGAGAAGTTTTTCTAGGTGGACTTTCTGTGCCATGAACTTGAATGCTTTGAGATTTTTGTGTCTCACAGCTAGATGGAAGACTGTTTCGTTATGTGGTTGTGTGAGTATATCGAAAGATGAAGGAGTCTTGTGGCTAAAGACCTTGAGGATTTTGATCGAGTTACTGACTGCCGCACAGTGCAAAGGCGTCAAGCCATCATTGTTCACCAGTTCTGCAAGTTTGAGGTCATTTTCTACTTCTGAGATATCATCTAATGGCGTTGACTTCTCTCCAAACTCTAACAT…
ChipFIE_19153	Chr5	22409370	22410390	3.99319e-27	AT5G55250	0	AT5G55250:IAMT1		ChipFIE_19153	Chr5:22409370-22410390	AGAGTAGACCGGCACCACCCTGGTCGGTGGGATCCACAGAGGTACGACCAAGACAGACCAGGAACATGGCCCCACCTCTCTTAACCTCCGCCGCTCTTGCCCTCAAAAACTCCGCTAAGTCGGCCTGAAACTGCCGTTTGTATGCCGTTGTTGTCTTCTCTCCGGCACCGTGTATGAAAACTCTCCCTCTATTGTACGCCGCCGATCTCCTATCCGTCACACTTTCCGGCACCTACCACATTTTCCACTTCTTAATATATATATTATCACGTGTTTTTGGTTTTTTGATATTTTGGTTAATACTAGTTTGAAAAAAAAAATTACAAGTTCTTTATTTTGGTTTAAAAATGAAATTTAAAAAATTTAAAGCTTAAAAAAAAATTACGAGTTCACAAAGTA…
ChipFIE_19180	Chr5	22564950	22565220	1.12863e-14	AT5G55750	0	AT5G55750:AT5G55750		ChipFIE_19180	Chr5:22564950-22565220	CCTCCTCCTTGGCCGCCACCGCCTTGTCCCCCTCCGCCAATAGTACCGTAAGGATAAGGAGGAGTATAAAAATAAGGATACGGAGGAGAATACATCGTCGAAGGTGGTGGACCTGGTGGTTGGTTGCAACAGCCTGTCGTCGGAACAGGAGGGCAGCGAGAACGTGGCGGTGAAGACTGTGAAGGCGGTGGGGGTGGTGAATACTGTGGAGACGGTGGAGGAGGGTTACCATATGGAGAGTAGCCTGTAGAGGACGGTGGTTGAGGCGGTT
ChipFIE_19185	Chr5	22626200	22626620	3.41792e-24	0	0	0		ChipFIE_19185	Chr5:22626200-22626620	GAAACTTTGGATAGCAATTTTAAACAAAAAAACACACTAGTTAAAACAAAAAAAAAAACAGAAGCATCTCAACAATAAGGCAAAAGTAACGAGCTCAAGCTAACGGGTGAAAGTGTCAACTCTGAACAGATTGGGATCTAGGGATTCTCAACACTCCTCTGAAACCCTAACAAAGAAATAACCGCCAAATCAATCGTAGGTTTTGCTCTTACCCTCATCCACTTGTCTCGGGGTCGTACCTTTAGAGAAACGCATGACAAATCTGTTGTCGCGTCTTCCACACGCGTGGACTCCAGACGCGCACGCCTAAGAGGTTTGGTCCTTGTCAGTCTCCACGCACCACGTAACCGTCGAACTTCAAGCAAAATCCTAATTCACGCGAGCGGGAAACTGTTAGGG…
ChipFIE_1921	Chr1	9388960	9389650	4.46245e-13	AT1G27040	0	AT1G27040:AT1G27040		ChipFIE_1921	Chr1:9388960-9389650	TTGGCAATTCGACAGCTCATAACATACATTATTAAGCGAATGCCACAATTTAAGCAAAGCAGATAAAACAGCGACCCTAGACATTCACAACTACGAATACGACGGGCCCCACTTGGAGATAATAATGCGGGGCCCAATAAATCAAACTCTTCTTACATCGCAAAGCGGTGCACGCTCCTTGGTCAGTTAGATTTTGCAACATAGGTGGTGAGAAACGATTTTCTAAAGTCAACTGATTTGGGTATCGATATAATTAATACATACATTTATGTGTGTATGTTGTAAATGATCATTAAGTATGAAACTATGAATGATGAAACTATGATTAGGGTTTATAATATATAGTATGAATGGGTTAAAGCTTGTGGTTGACTAATTTTAATATCATAAAATGAAGAT…
ChipFIE_19212	Chr5	22762200	22764460	1.36831e-23	AT5G56240	AT5G56240	AT5G56240:AT5G56240;AT5G56240:AT5G56240		ChipFIE_19212	Chr5:22762200-22764460	TCCGCAATTTCTGTCCCTTAGCATCAATATAAACCGGACCAACACCAACAGGCGAGACTTTCCGCTTCTTAGACACTTCAGACTTATCAGCAACAACTCTATTTGAATAACTCAAAATCGACACCCACTTTGTTCCATTTCTTCTATCAAGATCTTCTAACGTGCCTTGTTTCGCAGAAGCGTAGATATCAACCATTGTTTTAACTTTCACCCGTGGTGGCTTACTTCTAGGCTTGTTTGGCTTACTAAAAACAACCGGTGGTAGTAGTGCTGAGTCAACAGACAGACACTGATCGATGTGAGCATTCAAAGTTGTGTTAGAAGCTGAAGAGAAGGTTTTGCAAATAGGACATGTTTTTGAAGCCATTATTGACTCAGAAGTCGTCACAAGGCCAGCAC…
ChipFIE_19266	Chr5	23024820	23025670	2.48793e-19	AT5G56920	AT5G56920	AT5G56920:AT5G56920		ChipFIE_19266	Chr5:23024820-23025670	TTGAGAAACTTTGTGGGTTTCTCATGGATGGAATAGATGGAAATGCCCTTAGCTGCAGCATGCATTGAGAATACGTAGATACTTTCTCTCGAATCTTCTTCTTCAGAAAGAAAAAAAGAGAAAAGAAAACACGACAATTGTCTTCTCTTCTCGAAGGTGCGTTAGGGTTCCGATCTAATCATGGCGGACTCTCTTTTGATGGAGGTTAACTATCGCCGGCCTGAAAAGATTCCGAAGTTGGACGAAGATTGTGAAGGATCGGAATCTTCGTCGAAACAGCGCGTGGTCAAGTGGGGAACAGCGGAAGATGATGAATACTTGCGACAGTATTTGTTGTTTCACTATCAATTCCAGAAAACTCAGGTAAGAAAAAACCCCTAGATTTCTCTGTAGTTAGGG…
ChipFIE_19285	Chr5	23145070	23146940	1.10784e-55	AT5G57130	AT5G57130	AT5G57130:AT5G57130;AT5G57130:AT5G57130		ChipFIE_19285	Chr5:23145070-23146940	CTCTCAAGACTCTTCTTTTCTTCAGTCTTCAAACATAAGAAAGGAAGTTCCTTTTGTTTCTTCTGTTTTAGTTCTCTTGTGGGTTTATCTATTTGGGGTGGTGGTTAAAGGAGGGAGCTTTGGGATTAGAAGTTTTTCAGTGAAATCAGAAAGCTTTCGAGAGAGGTTTTTTTCAATTTCAAAACGTGGGGGTGGGGGGTTAGGGTTAGGGTTTACAAGTTATGCGAACAGGTGGTTATACGATTCAACAGACACTCACTACAGAGGCTGCTTCTGTTTTGAAGCACTCTCTCACTTTAGCTAGGAGAAGAGGCCATGCTCAGGTTTCTTAACAAAACCTTCAACATTTTGTTAAAGTTTTGATCTTTTTGATCTTTCGATGTTTTATTAATGGAAAAG…
ChipFIE_19308	Chr5	23255410	23255910	4.41968e-12	AT5G57390	0	AT5G57390:AIL5		ChipFIE_19308	Chr5:23255410-23255910	ATAATTTGGTTATACGCACCTTGTGACTCCTCTATAAATCGAGGTACGTTGTCCAAAACTCTCTACGTTCTTCTTCGGAGTAGGCGAAGCCTCTGAGACAGCTAGAGGATTCGGTTGTTGTTTATGTACGCTAGAGACCTCCGACGAGTGTCCACCGGAGTAGTTTCCTAGGAAGCTAGCGGCTATTGACTTGAGCTCAGAGTCGTAGATCTCGGCGGCGGACGGAGGATGAAGCGGTGGCTGTAGGTCGGAAGAGAAGACAACGCCGCCAAGAGATTGCACTTGTTGCATTGGTCTTGTTGTCGTCGTTGAGGCTCCTCCGCCGAGGAAGTTCTCAAGTTTAGGACCGCCGGGGTATACGGAAAGAACCGCCGTGGCATCGCTGGGTGAAACTCCCGG…
ChipFIE_19334	Chr5	23337770	23338670	2.65725e-22	AT5G57625	AT5G57625	AT5G57625:AT5G57625		ChipFIE_19334	Chr5:23337770-23338670	TATCCTAAAGGTCCAAATTCATTAATTAATTCATGAATTCATCACTTATAAATAATCACTCACCAAAGTCATTTCCCTTCACCACCCACAAAGCCATGGCGACCACTTCATCGACAAAACAAGTCATTGTCTTCACAATTTCCCTTCTCTTGGTTGCTTTCCAAGCAGTCCATGCAGACTATTACCGTCAGAGGCCACCGGTTACCCCTACCCCTTACGTTCCTAAGCCACGGTACCCACTTCCGAGCCCGAGCCCCAAGCCTGTTTATCGACCACCTACTACCCCTAGTCTACCCGCTGGCTCAATCGCTAGACTATTCCTTGATCCACATAACGCTCTTCGGTCCGGACTAGGTATTTATTTGTTAGAAATATAAATATTTAGTGTATTGTATAATG…
ChipFIE_19344	Chr5	23405490	23405910	3.25815e-11	AT5G57780	0	AT5G57780:AT5G57780		ChipFIE_19344	Chr5:23405490-23405910	GTGATGCATGTACATTTATTTGTTCCTACGATCGTTGGTTAAGTTTCGGGTGAATAAATCGACGGCTGCGACGGTTCGCATGACGTCCACTTGTGCTCGGAGATAGACAATGTAGTCAAGTGTCTCTCTTATCAAATAATCTTTGTCGTCTATCAACTCACCTCCCGGTACAAGACTCTTAAGCAAGTCCGTACGTTTTCTCACCCAGGTTTTCGCCGTGAAATTGCCATTTCGTCTAAGAATGTTACAACGGTTCTTCATCCGATTTCGAGCTTTTTTTAGTATTCGACGTGCCATGGGTTTGTTTGCTGTCTTATTTCCGCTCCTAGAAATAAGAGCGCGGCTCCATACGGTAGAGCCATTTCGAGCAGCTGCCATGGCTAAGTCCGATGATAGTCT…
ChipFIE_19391	Chr5	23605370	23605770	2.01265e-16	AT5G58400	0	AT5G58400:AT5G58400		ChipFIE_19391	Chr5:23605370-23605770	CGACAGCTGCGACGGATCTGTCCATTGGACCCGGTGAGTGGGCTGATGTCGCCCATTTTTATCATCGCCGCTACAAAATCTCTGTAGAATGCTTGGACACTCCGGCTGTAGGATACGACGATCGAGTCGGTGGAACCTCCGTTGAACAAGACCTGATCTGATGTGAGAAGTCCCCTGTGGTTGACAAGCTGCATGAAGTAGCTGCCGTCGAACTTTTCAGGTGTGCGGAGATCGAGAATGGCGGCGTTGTTATCGCCGGAGCCAGTTGCCGCAGGGCAGCTCCTCCGTCTGGATAAGGCAAATGAAAGGTCGATGTTTGTTGAGTTATATATCCGGCTCCTGAAGGTGACGCACCTGGCTTGCCCAATGGTGTGAGCCCCGGAGAGCGCCACCATGTCG…
ChipFIE_19425	Chr5	23764650	23765190	7.4329e-12	AT5G58850	0	AT5G58850:MYB119		ChipFIE_19425	Chr5:23764650-23765190	CTTGTGGAATCACACATGAGAATCGGGAACAAATGGGCAGAGATCGCTAAACTCATACCAGGACGGACTGAGAATTCTATCAAGAACCATTGGAATGCGACCAAGAGACGTCAAAATTCAAAACGCAAACACAAACGCGAATCAAACGCTGATAACAATGATAGAGATGCCTCTCCATCAGCTAAAAGACCATGCATTCTCCAAGACTACATCAAAAGTATCGAGAGAAATAACATTAACAAGGACAATGACGAGAAGAAGAATGAGAACACCATCAGTGTTATTTCTACACCTAATCTTGATCAGATCTATTCTGATGGTGATTCCGCGTCGTCCATCCTTGGCGGTCCATATGACGAAGAGCTAGATTACTTTCAAAATATCTTTGCAAACCATCCG…
ChipFIE_19426	Chr5	23765960	23766390	9.81017e-17	AT5G58860	0	AT5G58860:CYP86A1		ChipFIE_19426	Chr5:23765960-23766390	AAATGACAAACATATTTACGATAATACCCTTAATGTGAATCATGCAAGCACCTCACCACGAGGTTGCAAATAAACACGTAAACCGTTCTTCATGAAAAGCGTCAGCGACATCTTTTGCTCAACGCGGTGACCGGGAACCGGAAAAACCCGGTAACGGAGGAGAACGGCTGAAGCCACCGACTTCATCTGATTATAAGCCAAGTCCTTTCCCAAGCAAGTCCTTGGTCCGGCGTTGAACGCTACGAACTTGTAACCATCTTTGGGAGTCTCAAACCGTTCACCGTCGGCTGTCAGCCACCGTTCCGGACGGAACTCGAGACAATCTTCGCCCCAAATTGTTTTCATACGTCCGATCGAGTAAATCGAGTAGGTCACCGTCGAGCCTCTTGGCACGAAAGT…
ChipFIE_19427	Chr5	23767530	23768120	6.43284e-19	AT5G58860	AT5G58860	AT5G58860:CYP86A1		ChipFIE_19427	Chr5:23767530-23768120	CCCGTTAACCCACCGAGCCATGGCTTGTCTAAGAGTTCTAGTTGTGAACTCAAGCGCTGCAGTCTTACGTTGCATGAGCCACGTGTCACCGTCGCTGTTGAAGATTCCTTGTCCTAACAGGTCGTGGAAAGCAGCGCGCCACATCGGACCTTTCGGATAGTTGTCGAACCGTGTCTTAAGGATATGCTCGACGTTTTTTGGGTGACACGTCACAGTGTAAAACCCTTGCGCCTTGGCTACGAAAGGTATCACCATGGTGCATGTTTGATACGTACCACCAGTTGCTCGGAGATTATCAGCGATCCAATCGTGAATTCGGCTCCGGTTAGCGATTAGATACGGTAAGCTTCCTACGAACGGTAAGACTTTGGGACCGGTTAGTCTTCGGGACAGGAAGTA…
ChipFIE_19436	Chr5	23790010	23790800	4.27662e-31	AT5G58910	0	AT5G58910:LAC16		ChipFIE_19436	Chr5:23790010-23790800	TTAAACCCGTGAAGATGAAACGGATGGTTATCGGACAAGATCATTGCTGTATTCTGCAGAACAATTTGCACCGTCGCGTTGTATGGAAGCCTGTAAAGCTTTGTCCCTTTCATCGTCGCAGCATTAACGCCGAGCTTTACTGGTGCGGTATAGTCATACGGATTGGAAGGTTTCGCCGGGAAGTCGTCGGTAAATACGCCGGAAATGTTAAAGAAATGAGCCTGGAGTAAAGCGGTTTTAGGCATGGTAAACGTTACGTTGTTTATTCCGGCCACTAAGCGAACACCGTTGTTGCAACTCTGGCAAGGGTTTGCACCAAGACCTACCGTGAAGAACAAGGAATGTTCCACGGTTGTTGGAACCCTAGCTGGATACTCGAGGGAGTTTAAGCTCCTGAGT…
ChipFIE_19446	Chr5	23836730	23837240	6.25423e-12	AT5G59040	AT5G59040	AT5G59040:COPT3;AT5G59040:COPT3		ChipFIE_19446	Chr5:23836730-23837240	GGCATGAGTGGATCTTCTCCGGCGGCTCCGGCTCCTTCACCATCATCGTTCTTCCAACATCGCCACCGTCACGGTGGTATGATGCATATGACTTTCTTTTGGGGAAAAACCACGGAGGTTCTATTCGACGGATGGCCAGGGACCAGTCTGAAAATGTATTGGGTCTGTCTCGCCGTCATTTTTGTTATTTCCGCTTTCTCCGAGTGTCTATCGCGGTGCGGTTTCATGAAATCCGGTCCGGCTAGCTTGGGAGGCGGGCTATTACAGACTGCGGTTTACACCGTGAGGGCTGCTTTGTCTTATTTGGTCATGCTGGCTGTGATGTCGTTCAATGGAGGAGTCTTCGTGGCTGCGATGGCTGGTTTTGGATTAGGGTTTATGATTTTTGGAAGTAGGGCT…
ChipFIE_19476	Chr5	23991410	23992760	1.2146e-52	AT5G59520	AT5G59520	AT5G59520:ZIP2;AT5G59520:ZIP2		ChipFIE_19476	Chr5:23991410-23992760	AAACTAATTATTGAAACTAAGTATATATCACCAAAAATCAATCCCAAATCATTACAACAGAGAGCAAAGCAACACCGAGGAAGACGGCAATAAACTTGTAGATTGGCTTGTCGAAGTAACATTCCTCACGAGGCTTATACCCTTTTGAGATGAGATGGTTAACCGCAACGTACACAAAAACTCCACACGCAAGGCCCATAGAGATCGCGTAGGTCCAGTCACCACCAGCTCCTTGGCTAGTGGCATTGATTCCTATGCCAATCCCGACACCTATGGGACTCGATATCCCAAAGGCGAAGGAGTAGACGACAGTGAGGAAGAATGGACGTTTAGGGATTAGCTTGAGAAGAGCTATTCCCATTGCTACGGCCGCAAAGACCTTGTGCAACGATATTGTCC…
ChipFIE_19508	Chr5	24159340	24159770	2.28109e-14	AT5G60000	AT5G60000	AT5G60000:AT5G60000;AT5G60000:AT5G60000		ChipFIE_19508	Chr5:24159340-24159770	AATGATCGGAAAAACCTTGTCCCAGATTCTCTTATTGTTGTTCCAACGATAAAATCCATCGTCTTTGACAACGACGAAACATGAGTTTTTAGACTCCGTAGCATCTTTGTCCGAATTGTACAAAACGTACGGTGTCTCGTGCATCCCGAAATGTGCTTCTCTGTAAAACGTTCCTATGCAAGTTCTTGGCTGCCACGGTCTAGATCCTTGCGCCTTCTCATCAACAGCATTGTCGCCGGTAGTGGTTGGGATCTCTATCAGCAACTTCTGACCTAAAGGTACGAGTTTGGAGAGCCAAGGGGTTCGGTGGCACGTGACGAAGACAGGAACATCACCACGTCTCTTCAGCTCGTTGGACACGAGAAGAGTGGCGGCACGTGTGGTTGCGAACGTAGAAAA…
ChipFIE_19509	Chr5	24161970	24162330	4.39259e-23	AT5G60010	0	AT5G60010:AT5G60010		ChipFIE_19509	Chr5:24161970-24162330	ACGCTGCGTTTGCGCCGCTAAAGGCGCTGCTGAAACGCTGAAACTCAACATGGCTCTGATTTTGGTCCCAGTCTGTAGAAAAACCCTAACGATACTTAGGTCAACGTTCTTGAACCGTGTGGTCCCATTCGACGACAACATAAACTTCCACAAGGTGATTGCATATATGATCGCGTTCCAGGCTTTGCTCCACACGGCACTTCACATCTTCTGTAACTACCCTAGGTTAAGCTCGTGCTCTTACGACGTGTTCTTGACGTACGCGGGTGCTGCCTTGGGAAATACGCAACCGAGTTACCTAGGTTTAATGTTGACGTCAGTGTCGATCACGGGTGTTTTAATGATTTTCTTCATGGGATTC
ChipFIE_1952	Chr1	9609420	9609950	2.06013e-21	AT1G27620	0	AT1G27620:AT1G27620		ChipFIE_1952	Chr1:9609420-9609950	ACTTACGTATAAAGTATCAGCAAGTTTGATTATTAACGCTTGAAAGCTAGTCGAATGTAATAATAAATCGACATTTTGATATCTTACGAATATTAATGCCTCAGGTGACGTATCTCCGTTGTGGGGGTATGATCCTCTGCACCGCGATCAATCATTGCCTCTGCGACGGCATTGGCACATCGCAGTTCCTACATGCATGGGCCCATGCGACCACTAGCCAAGCTCATCTTCCGACCCGACCATTCCACTCCCGTCACGTATTAGATCCGCGAAACCCTCCACGTGTCACACACTCACATCCCGGTTTCACCCGAACCACCACCGTAGACAAAAGCTCCACCTTCGACATTTCCAAGTATTTACAGTCCCAACCATTGGCTCCTGCCACCTTAACCTTCA…
ChipFIE_19526	Chr5	24241330	24241990	5.86986e-16	AT5G60200	0	AT5G60200:AT5G60200		ChipFIE_19526	Chr5:24241330-24241990	GGAGCTAGCTCTCAGGTGTCCACGTTGCGACTCAACAAACACAAAGTTTTGTTACTACAACAACTACAGTCTCACTCAGCCTCGCTACTTCTGCAAATCATGCCGGAGATATTGGACTAAAGGTGGAACTCTAAGGAACATCCCCGTGGGTGGAGGCTGCCGGAAAAACAAACGATCCACATCTTCGGCTGCAAGAAGCCTCAGAACCACTCCAGAACCGGCGTCCCACGACGGGAAAGTCTTCTCGGCGGCAGGTTTTAATGGGTATAGTAACAATGAACATATTGATCTGAGCTTAGCCTTTGCCTTGCTGAACAAACAACATCCGGGGAGTTCTTCACAGCTAGGGTTTCATTCAGAACTCGGTAGCTCTCATCAGTCTGACATGGAAGGTATGTT…
ChipFIE_19528	Chr5	24252160	24252940	1.59895e-14	AT5G60250	AT5G60250	AT5G60250:AT5G60250;AT5G60250:AT5G60250		ChipFIE_19528	Chr5:24252160-24252940	CGTCTGTCGTCACCATTCATCAACAGAGCATAACAGTTGCTGATTTAAGCTCTGCGGAGAGCAAGTATGGATTTCGATTCCGAGTATGCTTTTCGGTTACAGATGGAGGAGGCACTCGCGGCTTCTCTATCTTCTCAATCTCGCACTCCGCAACGACCACCGTCACCTCCGATTGTGGCTACGTGTGGTGTCCTTATCGTTGAAAACAATCCAAACGATTCGAAGACGGCGAAAACAAGTAGCGGTTACGGTTTCGATTTTAAGAGAGCCGTCGGCGGTGGAAACTCTAAAGCAAAAGGCAAAACCCACGAGTCTGTCACTGGTGTACGTACAGATGAACGAAACCCTAACATTGGGCTCGGTAACTCCCGGAGTACGTCTACCGGACATGGCAATACG…
ChipFIE_19577	Chr5	24505430	24506540	2.45541e-23	AT5G60910	AT5G60910	AT5G60910:AGL8		ChipFIE_19577	Chr5:24505430-24506540	TTATCTACATACATATCTTCGTACGTGTCTGAGTGCACGTGCTTCCATACATCAAAAGGGGCAATCAAATCGTGAGTGTGTGTACTAAGTTTCATAATTTTATGCTATTTTCAATTGGGTAAAGGAAAGGAAATTTAGAAATAAACATAAACAGCTTTTTCATGCGTCCGTACGTAAAATCCCAAAAAAAAACCCTAATTTCTCGAGCCAGTTCTTAGGGAACAAACAAATCTAGAGAAGATATGAAAGACCAAGATACGAGATTTGGATTTATTTCCAAGGCTGACGACGATCGAGATCGAGAAGTACGAATAAAAAACAAAATCTGGTTAAAGATCAAGAAAACAGATAGATATGATCGATGTGATATATAATATAAAACATTAAAAAAACATTTAC…
ChipFIE_1958	Chr1	9627570	9628280	4.12149e-16	AT1G27670	0	AT1G27670:AT1G27670		ChipFIE_1958	Chr1:9627570-9628280	GTACACAAAAGTTTTCATTTATAGTTTCGTAGGAATATGCTAAGACTCACGTAGATATGACTGTCACTAATCATCCCAAGAAATATATACATCCAAATTGAACGTTAAATTAAAGGCGAACAAAAGTGTTCCTCGTTATAATAAGTCACGGCTTAACCCATTCCTTCGACAACATCTTTTTTTTTCCGGCTATAAACGTCTCCACCGTTGACCTAAACTCATCACTGCTCAGATCATCCATATCGCACAACCGTCTCATACTCCGGCGTAAATCTCCCCGCACGTCAATCCTCTCCGATTTCGACCTTCTGTAAACCTGATGATCAGTAGCAGTACTCTCAGTAGTAGCTGGAGGCAGAAAAGTCATTTCTTGCTTCCTCCTTATAGCATGAGCTGTCT…
ChipFIE_19582	Chr5	24535650	24536620	4.37446e-37	AT5G60970	0	AT5G60970:TCP5		ChipFIE_19582	Chr5:24535650-24536620	AACTCGTATTACCCGGCATCATGTGTTGCTGCGATGCGGTATTTGAATTCGAGCTAAAGAGCTGAAGATGACCGGCTCCATCGACGACATGATGATGATGAGAAGCTCCAAGAAACGAAGGGTATGTCGGGAATAGAGAGCTCATTGCCGGAGGAGTAGGACCGAAAAAAAGCTGAGATCCATCTCCGGCAGACGAGGAAGGAGGATGCAAATTGAGATTATTGTTATTATTAGCAGCAACATTAGATATTGCGACAGTAACGTTATTACCAGATTGGTCTAACGATTGTTGAAGATGTCCAAGGTTGTAATAAGCTGAAGTGTTGTTGTACGGATTGGTCAGAGGAAATTGTTGTTGATGATTGGTGTTAAACCCTTGATGATCTTGATTACTATTCT…
ChipFIE_19593	Chr5	24585020	24585970	2.63854e-25	AT5G61120	AT5G61120	AT5G61120:AT5G61120		ChipFIE_19593	Chr5:24585020-24585970	AATGCAGCCATATCTCATGTCATCTTAAATCAAATCCGACTTCAAAAATAAGAGAGGAAAGGTCAGAACAAAAAATCAATCCTCAGGGAAATCAAAAAGAAAAATAGTTGAACAAGACAGTGATGCGAACATGATTGCAACTCAAATCAAAGAAAATTCCATGATCGACTTGATCAAGCCAGAACTTAAGTCAAAAAGAACATCTTTCAACACTAATCTCCCATTTACACTTCATTAAAGACATTAGCAACCTCCAATAATAAAAACAATCGAAAACAAGTAATCACCGAAGCTGCGAAAGCCAAGGATTCTCATTGAAATTGCAAGTTAATAAAAAGTTCCGAAAATGGAAACCCTAAATTAAAAACCCTACACAGCTCCAAAACCCCATTTTGAGTA…
ChipFIE_19597	Chr5	24609190	24610100	3.5245e-17	AT5G61160	0	AT5G61160:AACT1		ChipFIE_19597	Chr5:24609190-24610100	CTGACTCGGGGGCTGTTGTATCTCTGCAAGTCACTTTGTTCCCGAAACAAGGCTTCTGCATTGGAACCACAGCCCACCATGTCGTCTTGGACGGCAAAACGGCTGAAAAATTTAACAAAGCATGGGCTCACACTTGTAAACATGGCACCATACCGAAAATTCTACCAACGGTTTTAGATCGTTCTGTCGTCAATGTTCCAGCCGGACTTGAACAAAAGATGCTCGAACTTCTGCCGTATCTTACGGAGGACGACAAAGAGAACGGAAGAACCCTAAAGCTACCTCCAGTCAAAGAGATTAACGCTAAAGACAACGTCCTCCGAATCACCATCGAGATAAGTCCTGAAAACATTGAGAAACTCAAGGAGAGAGCCAAGAAAGAGTCAACACGCGCTGAGC…
ChipFIE_19643	Chr5	24844300	24844810	1.62759e-23	AT5G61850	AT5G61850	AT5G61850:LFY;AT5G61850:LFY		ChipFIE_19643	Chr5:24844300-24844810	TCCTGAAGGTTTCACGAGTGGCTTATTCCGGTGGAACCCAACGAGAGCATTGGTTCAAGCACCACCTCCGGTTCCACCTCCGCTGCAGCAACAGCCGGTGACACCGCAGACGGCTGCTTTTGGGATGCGACTTGGTGGTTTAGAGGGACTATTCGGTCCGTACGGTATACGTTTCTACACGGCGGCGAAGATAGCGGAGTTAGGTTTTACGGCGAGCACGCTTGTGGGTATGAAGGACGAGGAGCTTGAAGAGATGATGAATAGTCTCTCTCATATCTTTCGTTGGGAGCTTCTTGTTGGTGAACGGTACGGTATCAAAGCTGCCGTTAGAGCTGAACGGAGACGATTGCAAGAAGAGGAGGAAGAGGAATCTTCTAGACGCCGTCATTTGCTACTCTC…
ChipFIE_19681	Chr5	25017180	25018100	6.11591e-48	AT5G62280	AT5G62280	AT5G62280:AT5G62280;AT5G62280:AT5G62280		ChipFIE_19681	Chr5:25017180-25018100	GCTGAGAATGCTACTAAAGCCTATCTTAGTACATTGAAAACGGTAAGAGTTTATTCTTATAACCAAAACATTTACCCGTGATATTGTTTCAAATTACGATAAAAGATTAGTTAATGTCACATTTTGACATATTTCTCTATATGCATTTTCAGGATCAAAGGACAAAAGAACCAAACGTCGCCGAATTCATATCAGCCCTAGCCGCCGGAAATAGCGCTAGAAAGATAGCCGTGGCTTGCGCCGGAGCAGCAAACGCCGACATACTCGTTGCACTAATCGCAGCGGCTAACCAAACGCGTGGTCAAGTTGTATGCGTTTTACGTGGTATCGAAGAACTAATCATATCCCAAAAAATGTTGGAACCATCAGAGATTCATCAGATACAATTCGTAGTCGGAG…
ChipFIE_19686	Chr5	25033560	25034230	1.2857e-43	AT5G62340	AT5G62340	AT5G62340:AT5G62340;AT5G62340:AT5G62340		ChipFIE_19686	Chr5:25033560-25034230	CCTATTCACACCTTAATTCTCTCAACCTCAAGAAAAACAGCAATGGCAAAACAATACCAAGCTCTCTTTCTACTCTTCTCCGTCTTCTACCTCTTCTCGTCGGTGCTCACGACCGCCACAGTCAACCCGGCCGGAACTACCACAAAAGCACTAAACTTTATTCAATCCTCATGCAAATCCACAACATACCAATCCCTGTGCGTTGAAACTCTCTCGGTTTACGCCAATACGATCAAAACAAGCCCTCGACACCTCTTGGATGCAGCTATCACCGTGAGTCTGAACCAAGCGCTGTCCACGAAGCTCTTCATCTCACACCTGAGGAAGAGCCAGTTCCAAATCCTTCAGGACTGCGCACCATCGACCGATACGTTCAGTACAGATTGCGAGTGTTCTGTC…
ChipFIE_19735	Chr5	25308730	25309090	1.0594e-18	AT5G63090	0	AT5G63090:LOB		ChipFIE_19735	Chr5:25308730-25309090	TTACCTCCTTGCTGATCATGACCATTGTTCCAAGGAAGAAAAGTCCCATACGACCCTCCGGTGCCACGTGGCATCTGATTCATCACCGGACTTGCCCCCGAAAGCCTATAAACCGGGTTCAAGGGAGGCAGTTGCTGCGACGGAAGCGGCTGAGGCTGAAAAACCAAGTCCACGACGTTGCCAGGTGCTCCGGCGGCTGATGTGGACAAACCATAATGTGCCAAGTCAGCATTAGCTGCGTCGAGCTCCTTCTGAAGCCTATGGACTTGTCTCTGGAGATAAGAGATGGCTCCGACGCAGCCATAGACGGGGTCACGGACACGTGCCTCGGCCTCATAGGCTAAGGAGTTGACTGCGTCTT
ChipFIE_19745	Chr5	25341910	25342850	3.90436e-41	AT5G63180	0	AT5G63180:AT5G63180		ChipFIE_19745	Chr5:25341910-25342850	AAATATAGGTATACTAAATAAAAAATTCTGTTTTGATAAAATACCTTGGCATTCTTTGGACGAGGCCTTCTCCAAAATGGTTAAAAGCGATAGTGACTTGCATGTTCTTGTCTTGTTCGTACGTATCACTGTGTCCCAATAACATAACCTTATTATGATGCGTCAAATAATTGTTCGAGATCGTTATAGCCGTTGATCCACGAATTGCATCAATTAACCCGTCGTTGCAATTCGATAGCGAGCAATGATCAACCCACACGTGGCTTCCACCGAATATTGACACACCGTCACCGTCGGATACCGTTCTATATCCGTAATGCTCTGGTGAGTCACGTACGTAAGTATTCCCACCTTGCTTGCAGTCATGTATGTGTAAACCATGGATGATGATGTTGGTTA…
ChipFIE_19755	Chr5	25380220	25381320	8.19413e-57	AT5G63350	AT5G63350	AT5G63350:AT5G63350		ChipFIE_19755	Chr5:25380220-25381320	AGACACAAAGCTGCCTTAACGTCAAGCCTCCACGCAAAACCACCGCCGTCCATTCTCCACACGTCACAAGGCACCGTGACGGATCCTCTTTCTCGATCTTGACACGTGTACTGTAATCTCACTCTGCATGTGAAAGCTGGGTACGTTAGCATCGGCCTCTCCTTCATCACTAACCGTACGTTCACGTGAAAATTATCGTAACTAATATCCTCCGGTACACCTTCCTCCATCGGAATATTAATATCTTCTCTAGCCATCTTCTTATACGCCTCATTGGTCCACGTGACTCTCCCTACACCGTCCGATATAAAACCAGGACACGTGTCTTCCACTAGATTCATCTTCCTCTCCTGATTTGTCTCCCCTAATCCATAACCGTCGATCCAAGCGTCAGTCACA…
ChipFIE_19762	Chr5	25409300	25410560	1.33554e-28	AT5G63450	AT5G63450	AT5G63450:CYP94B1;AT5G63450:CYP94B1		ChipFIE_19762	Chr5:25409300-25410560	CACACCTTCTCCATCCTTCCCATACCGTAAGGGAAATAAGTGACTTTGTCTCCCTTTTTGAGAGGTGTTCCATCTGGCAAAATGTCGTCGTTTGCTGCATGCTTTGAGTCCCAAGCCACTGGTGGGTAAAGCCTCATTGCTTCACACAGACAAGCTTTTGTGTAACTCATCTCTCTCAAATCCTCAAACCCTAACCCTAAAGACCCTTTGTTTCTCAATTCGTCGAGTATCTTCGTCTCCACGTCATCATTTTGACTCAACAACCAAAACAGCCACGTCATCGCTGCCGACGTTGTATCCCTTCCCGCCATAATAAAGCTGATTACACTATCCCTCACGGCTTCTTCCCCGTGGCCAGCGGCGAGAAACCTCGACAGCAGGTCCTGCTTGTCCGACACG…
ChipFIE_19816	Chr5	25659470	25659890	2.67501e-14	AT5G64120	0	AT5G64120:PER71		ChipFIE_19816	Chr5:25659470-25659890	TTTATTGTTCAGATTAAAACCACACTCGAAACAAGTACTTTGCGTCATGAAAGTTTATCACGACAGATTCTAATCGGTTAATTAATTAACCGCAGAGCAAACCCTACGGATTTCCCCATTAGCTCCGGTAACCACACCGATATTACTCATTCTGACCATTGACCTCGCAAACTCAACGTTGAAGGTGCTTCTAGGAGCCATCAATTGTTGCACTATGGGTCTAGTGGCTGGATCGGTCCAAAGGACTTGATCGGATTGGAGAACTCCACGCCCACGGCTTAGGTTGTTGTAGTAAGAAGTGTCCCAAGTGCTTCCGCTTCCGGTGTCGAGATCCACGCGCACTGAACCGTCGCCGTTTTGGGGACATTGTGTTTGAAGCTGCGCCAAAAATGTTGGGTC…
ChipFIE_19817	Chr5	25660410	25661180	9.84648e-79	AT5G64120	AT5G64120	AT5G64120:PER71		ChipFIE_19817	Chr5:25660410-25661180	CCTTGAGTCTGCATGCACAATAACCCATGCATGTATAACGTTATATACATGTAAACTTATAAAAGTAATGATAATGCATTAATTACGTATAACGTTTATGAAATAATTAAGGCTTACGAGAATGACTGTGTCACGAGCGGCTAATGCTAAAATATCAGCACAAGAGACAACTCCAGGACACGCGGCTTCGAGCTGCGTTTTGGCGTTGTCTATGACTTCAAATCCTTGGAGATTGAGGTTCGGACCGGCGGTTCTCTCGGTGTTAGCTCCGGATATAAGGATCGAACCGTCACAACCTTGGACAAAACAGTCGTGGAAATGCATTCTCAGTATTCCGGGTGCGATTCTGGGGTCAGAACTGAAACCAGCATTCACGGCGTTTCGGACAATAGTCTCAGC…
ChipFIE_19863	Chr5	25902550	25903080	1.60458e-15	AT5G64790	AT5G64790	AT5G64790:AT5G64790		ChipFIE_19863	Chr5:25902550-25903080	ACCTAAAAACATTCCTATTACAACGACCACCCAAGACACGAAAAAGAATTTTACCGACTGGAAGAAGAAAAAACATCAACCAGACAAAAGAAAAGAAAACAAAAACACATCTTCGAGATCAAACAAACCCTAATTATCATCCATCGTCGCCTTCTCAATATATATGGCCGGAAGAGCAGCGATGCTCGTTAACGTCGGGACGGTTATAATGACCGTTTTGACCCTGGCTAGTTTGGTCGGAGGCTTCGGTGTGAATTGGGGCAATATCGCATCACATCCGTTGAATCCCAACATTGTTGTTCAGATGCTTAAGGACAATAAGATCAATAAAGTGAAGCTTTTTGACGCTGATTCATGGACGATGAATGCTTTGGCTGGTACGGGCATGGAGGTTATGGT…
ChipFIE_19891	Chr5	26041190	26041860	5.2028e-31	AT5G65170	AT5G65170	AT5G65170:AT5G65170;AT5G65170:AT5G65170		ChipFIE_19891	Chr5:26041190-26041860	TCTACCTCTTCCTCTCTGTGTCTCTGCCATGGAATCCGGCAATAGTAGTAGCATGCAATCCTCAAGCGGCGGTGGTGGTGGAGGAGATCAAGAAGAGTACGACTCACGCGCCGATCAATCAATTTCTGCTTTATTTAACCACAACAACAACAACAACAACCCAACCACCGTCTCCCCCAACATCGCTGTTCCAACACAGCTTGACGCTCTCATAGCTAACTACTTCAACACTTCTTGGTCAGCGGATAATCCTCTATGGTCTACAACGGCTACGCAGCCCACCGATGGCTCTAGACCAGTACCACCGCCGATTTCGTCAGAACAAGTCTTCTTCACAAACCCACTTCAACAAAATCTGAGAACAGTTCCTAACACAAACACAACTAGTCCCATTTGTTC…
ChipFIE_19907	Chr5	26113710	26114590	4.36006e-34	AT5G65340	AT5G65340	AT5G65340:AT5G65340		ChipFIE_19907	Chr5:26113710-26114590	AGATACTTAGTTCTTGACCGATAATCCCACGTGGGTCAACGAGATGGAAAGATTCCGAATCAAACGAACCAAAAACTCGTTTGAAACTCGCTCTTAAGTACATCATATGATCACTTTTCTCTCGGTTTATCTCTTCTCCGTTAACAACTCCGGCTCCTTCAGCCACCGGAGTAAGCACCTTCAACGCAGCTAGCTCAGACTTCGAAGGCTCTCGTTTGATGGCGAATCCAACTTTCCGACCGTTGCAATACATGTTCCATAAAGGTGTTGTAAGAAGTGAAGAGGAAGAATCTTCATGTGAATCATATCCGTCGTTATTGTTTGATTCGAGAGCGATCCTGAGCACGCCTCCTTGCATTTCGCGGGCTAATACCTCGGTAGGGACAGTGAGCTCTAAGA…
ChipFIE_19934	Chr5	26212100	26213120	6.93354e-41	AT5G65590	AT5G65590	AT5G65590:AT5G65590;AT5G65590:AT5G65590		ChipFIE_19934	Chr5:26212100-26213120	TAATGATTAAGATCAGTCCAAGCTTGAATTCCATTGTTCCATTCACTTCCTCCTCCTCCTGTATTAGCATTATTACTAATCACTCCTTCATTATCACTGTTATTACCAAAATACCACTCTGTCTGATTATCTCCTTTCTTCGTCGGCGACGACGGCGATGATGAGTTTACGATCTCAAGATTCCGATAAAGAATAGGTTGTGGCCTCTCGACGACAACAGTTTCTTCCTTAGAATTACCAAAAAGCATCGCCATCCTCTGTTGCTGAAGCCTCCAGTGTAAATCTTGGTTTAAACAACTCAAAGTCTCTATAGAAGAAGCTAAGTTTCCGTCGCTTGCTCCGGCGGTTGTGAACCCCGTCGGTGAATGGTTGTTGTTGAAATCTCCAAAACCCATTAGG…
ChipFIE_19957	Chr5	26331090	26331800	7.43937e-12	AT5G65800	0	AT5G65800:ACS5		ChipFIE_19957	Chr5:26331090-26331800	ATAATTTCATCGTTCATCAGGTACACGATCGGTCCATGAAACCCGGAAAACCCAGTTAGAGACTGTCTTCTTCCTCAAACTCTTGAGCCTTTCATGGCTGCTTCTTGATATCATTCGTCCACAGTCTGTGGATTCTACGAAAGTTTTGAGCCTCTTCAAGGCCAAATCGAGTGTGTCCTCGCTCATATTAGCGAAACAAACCCTAAACCAACCCGGTTCGGTGCAGTGACATGAAGAACCGGGTGATATGTTTAGTTTCACGTTGTAAACAATCTTTTTCCAGAGGTCAAGCTCTGCTTCAAATGTGTTTGTGTCCAAAAGGTGTCTCATGTCGACCCAACAGAACAAACCCGCGTTGCTTCTCAGGCAAGTAATCCCTGCAGACTCAAGACCAGACAC…
ChipFIE_19993	Chr5	26479930	26480890	1.54886e-20	AT5G66300	0	AT5G66300:NAC105		ChipFIE_19993	Chr5:26479930-26480890	GAATTATTACGACCATATATGTAAATCCAAAATGCGACGACGTTTCTAGTGCATGCATGCATAGGAAAGCCTTTTTTAGTCTTCTCCACTCATCAAAAATTGAGACGCCACGAACTTATCTAGATATCTCCAGTCAGTGATCCTCTTCTCGGAGCTCATGTCATCTTTCCGGCTACTGTTCTCAGAAAAAGTAGTACTATGGGGAGTTATTTCCGACGGAAGAGAGGGGCTCTCGAGCTGAGGAAGCTGGGAGAATTGATCATCATCGATGCATTGAAGGTACATAGATCCGAAATCTCCATCCTGGACGTGACTGGCCTCGGAGAGTAGTTCTTGCTTGAACGGTGTGGCGGTAAAATCAGGATTATGTCTGGCTCGCTTGTCGAGAGGTTCCAAGAG…
ChipFIE_19999	Chr5	26504650	26505020	2.01941e-13	AT5G66350	0	AT5G66350:SHI		ChipFIE_19999	Chr5:26504650-26505020	CCCTAATTCTACCGTAAGAATCTAAAAAAAAGTTATGATTTGTTGTACTCTCTCTGTGTGGAATTCAAGATCTTGAGTTGGAGAAGAAGTGCGTACCAGTCATGAAAGTGTTAATGGGAGTAGGATAATTAAGTGAGGCAGGATCGATATAATGATCTGAAGTGGAGCCAACGACTCCATTGTTGCAGCTCACGTTTGGGCTTGATGATGAGGCCGATGGGCCTGCGGTTATGAGATTCAACGGCTGAGATCCACCGCCCGAGGAGCTTCTCTCGGCCGGGCCTTGATCGTAGAGAACACCTTTGAAGACGTGACCGCCTATACTCACAGCTGTTTTATATGCATACTCTTCTTCTTCATCATCTACGGAA
ChipFIE_20000	Chr5	26505560	26506470	6.81495e-101	AT5G66350	AT5G66350	AT5G66350:SHI;AT5G66350:SHI		ChipFIE_20000	Chr5:26505560-26506470	GAAGTCGATCTCGCCGGGATACGCTCTCTCTGTCGTTTAGGGACGCTCCCTCCCAGTTGCTGCGGTTGCTGACCGGTAGAAAGCTGCTGCTGGCGTTCTCGGCGTTTAGCGGCAGGAACCCACGTGCTCTTCACGTGAGTGGGACAGTCAAGGCCACGGCTCTTGCAGCAAGTCCTACATCTCATGTGAGAGCAGTCTTTCTTAGATTGATTCCCACAATCCTGGCAGCTTGGTCCGCCGCTACCGCTACCGCTTCTCATCATCATCAACGCACCGCCGGAAGTTTCAATTAAGCTCCGGTTGCTCGGTCCAACACCTAAACCCGCAGCGGAAGTGTAAAGATCCAGCCTTTGTTGCTGTTGCTGCTGCTGCTGGAAAATGATTTCTTGATTGTTTGGG…
ChipFIE_20003	Chr5	26518480	26519360	7.04465e-18	AT5G66400	AT5G66400	AT5G66400:RAB18		ChipFIE_20003	Chr5:26518480-26519360	TATTTAATATGTATACACGATTGTTCGAAGCTTAACGGCCACCACCGGGAAGCTTTTCCTTGATCTTGTCCATCATCCCCTTCTTCTCGTGGTGCTCACCACCGTAGCCACCAGCATCATATCCGGATCCCATGCCGCCCATCGCTTGAGCTTGACCAGACTGATCATGATGACCTGGCAACTTCTCCTTGATCTTTTGTGTTATTCCCTTCTTCCTCCTCCCTCCTTGTCCATCATCCTCCTGTTATACATATAACATTCGAATTACGCTTCACATACTAAACTAAAACATCATAAATCTTCTTTATACACTTGATACGTACCGAGCTAGAGCTGGATCCAGATCCGGAGCGGTGAAGCATTCCTCCCAAGCCACCACCACTTTCCTTGTGGAGTTGC…
ChipFIE_20029	Chr5	26634440	26634840	6.97141e-19	AT5G66700	AT5G66700	AT5G66700:HB53;AT5G66700:HB53		ChipFIE_20029	Chr5:26634440-26634840	TGCTAGGCTCTCAAGTGTACCCCTACACGACCCAACCCCAAAATTCACACTGCATCATCGTTAACCAGATCGATGGAGGCGAAGAATCAAAACCGGTGAAGCGGAGGAGGAAGAGGAGGAGTAAAGGTTCATCAGCCACCAACGAAGAAGACGTGGCGGAGATCGGAGGGATGTTGAGGAAGAGGAAGTTGACCGATGAACAAGTGAACATGCTCGAATATAGCTTCGGGAACGAGCATAAGCTGGAGTCAGGGAGGAAGGAGAAGATCGCCGGAGAGTTAGGTCTTGACCCGAGACAGGTGGCTGTTTGGTTCCAGAACCGCCGTGCACGTTGGAAGAACAAGAAACTAGAGGAAGAGTACGCCAAACTCAAAAACCACCACGACAACGTCGTACTCG…
ChipFIE_2003	Chr1	9899310	9900150	1.99707e-36	AT1G28300	AT1G28300	AT1G28300:LEC2		ChipFIE_2003	Chr1:9899310-9900150	CATATTCAAAAATTGGGACGAATAAAAACCAAACCTTGTTATCAAATGTGGACTGTTGGTAGCTATCTTTCTTGTCGGAGATCTGCACGTTATTTTTCAAGTTAAGCATCATCAGCTGTCTCTTTGAATCAACCAACTCACTTGGACTAGAATTAGGGCTAGAGTTGTTTCTTGATCTCATCATGGCGTTTTTCCTGTTGATCCTTGCCATCTTCGTCATACGCGGATCAAGAAAACCACCTCTCTCTTGCCACAAACAAGGATTACCAACCAGAGAACCGAATTCACTTCCGGTTTGCGTAACCGGGATCTGAGGATAACACTCCGATAAGTAAACCGGCTGAGGATTCATCACCGCCGCCATCTGCTCCACCGGGTATGAAAACGGAGGCAAGAAGT…
ChipFIE_20041	Chr5	26706990	26707730	6.84086e-21	AT5G66870	0	AT5G66870:ASL1		ChipFIE_20041	Chr5:26706990-26707730	TTCATGTCTCTACCACCTCAACCGCAACGACCGTCTTCTTCTTCAGCGTCTGTGTTGACTCAGCATCATCATAACTTGTTGCCGATGATGGCTATTCCAACAGGACAACTGTACCATCAACAACAACAACAGATCTTTGAGGCTCAGCAGTTAGCAGCGGTTGCGAGAGAGCAACAGAATGAGATGTTTAGAGCTTATGGAGGAGGAGGAGGAAGTAGTAGTCCACACCATCAAAACCAAGCTCAAGCTGAGATTTTGAGGTTTAATAATGGTTTTGACTCTGTACCGGCCGGTTCAGTTACGGTTACTGGGTTTAATCAGTTAAGTTCTGGTGGTACAGCGGTAACCGGAATGTCTCTTGGAGGTAACTTTGTTGATAGTCCTTCGACGAATAATAAT…
ChipFIE_20083	Chr5	26898000	26898740	6.74853e-52	AT5G67411	0	AT5G67411:AT5G67411		ChipFIE_20083	Chr5:26898000-26898740	AAGCTTCTGCATTGAGGGAGTCAACGTTTAGTCAACTTGGCACGTGCAAAATTATATACAGCTGGAGAGTTTAGCTAACGGACCAATCATGTTACTTGATTTGCTAAATAAAAAGAGTTTGCAAGTCAGCACAATTCAGACACAACGGGTCGGGGTCGGGTTAACTAAGACATGATAAGCACAGCAACCCCATTAATTTAGTTTGGTGGTGCCCAAGCCGAAGCAAACATAACGCTATGTCCCTTCCACGTCAGCACAAAACGTTCCACGTCATTATCGTCGTCAACATCTTTCTTCATTCCCCAACCGGTGGCGTGTTCCTCCAGCATTGTTTTAACCTCTGTCATCGCCGTCTCACCGAACCCAACTCCGGTAAACTTAGCTTCCCTCATCCGCTCA…
ChipFIE_2013	Chr1	9951390	9952550	5.27714e-65	AT1G28360	AT1G28360	AT1G28360:ERF12		ChipFIE_2013	Chr1:9951390-9952550	TTGTAAATGGTAGATAAGAAAACAGTATTAGCACTCAAAGGAATGATTAGCATTGTTTTCTTTCATGTCCTAGAATAAGTCCACTCACCACTAGAAGTATTCACTTTATGAGAAATCCTATTGTATTTTTTCAAATACATCAACTTATTAAAACAACATTATTTTGGTGTAGAACACCCACGTGTAACAATCTCTCAGCATACCACCGTCACATCACCCAACAGCAAAAGATCGAACGGTGCTTGATTCTTGCAAACCCCAGAGAAAACCTCGATCCTAGAAATCAAACACTATTCAGTTTTGTTTTTACTATTAACTTGCCATATATATTACGTATAGGCAACAAATAAAGATAGATAATCGTCAAAAGAAGCCGAGGATTACGGGTGTTCTCAAGCG…
ChipFIE_2027	Chr1	10018260	10019150	2.91981e-18	AT1G28500	AT1G28500	AT1G28500:AT1G28500		ChipFIE_2027	Chr1:10018260-10019150	TGTGGCAACAAACCCGGCTACTGCTCAAAAGACCACCCTTAATAGTTCATAATTGAAGGCAAATGCTTCAACTGATCGATCATCAACGAATCCAAAGGACTCACTCACTATAAGCATGATCTCCGGAAGAATCATTGCCGGATATAATTAGTTGAATAACTGATTTATTGTTGAATCTTTCTGATACTATCGTTAAACTCTTATGACAACGCTTTTTTTTTTTTTTTGTGTGCAAAATGACAACGCTTTAGATTGTAAAATGAATAATGAGTCATTGTATCATTAATAAGAAGAGATTTGGGCTGATAAGGCCCAACGTAAGCCCATAAAAGAATCCGTCGGCTGGGATATAAGGGCTGGATCGATTTCAATCGATTTCAAAAAAGAAAAAAACGCACA…
ChipFIE_2068	Chr1	10236720	10237580	9.86549e-26	AT1G29280	0	AT1G29280:WRKY65		ChipFIE_2068	Chr1:10236720-10237580	AAGGTAGGTAGATATATGTGATTCGAATTATATAACAATTTCAAGAAAAATTCTCATTTGACTAAAGTATATTCATATATTGATGTACTTGTTACTTTACAGCAGGAGATCCGTAGAGAAGAGAGTAGTGAACGTACCGATGAAAGAAATGGAAGGATCTCGGCACAAAGGGGACACAACTCCGCCCTCAGATTCATGGGCTTGGCGTAAGTACGGCCAAAAGCCCATTAAGGGATCTCCATACCCTAGAGGTTATTACCGTTGTAGTAGCACAAAAGGTTGTCCGGCGAGGAAGCAAGTCGAGAGAAGCAGAGATGATCCAACGATGATTCTCATCACTTACACTTCTGAGCATAACCATCCTTGGCCTCTCACTTCTTCCACAAGAAACGGGCCTAA…
ChipFIE_2118	Chr1	10571350	10573070	7.36085e-55	AT1G30100	AT1G30100	AT1G30100:NCED5;AT1G30100:NCED5		ChipFIE_2118	Chr1:10571350-10573070	TCTCGAGCTTCTTTTCTTAAGTCATTTGCTCTCATGGCTTGTTCTTACATATTAACACCAAACCCAACCAAACTCAATCTCTCCTTTGCACCCTCCGATCTCGACGCTCCTTCGCCGTCATCCTCCGTTAGTTTCACCAACACTAAACCAAGACGCCGTAAACTCTCTGCAAACTCCGTCTCCGACACACCAAATCTACTGAATTTCCCAAACTACCCTTCTCCAAACCCCATAATTCCCGAAAAAGACACTTCCCGTTGGAACCCTCTCCAACGCGCCGCCTCCGCCGCACTCGACTTCGCCGAAACCGCATTGTTAAGACGCGAACGTTCTAAACCTCTCCCTAAAACAGTTGATCCTCGCCATCAGATCTCCGGTAACTACGCTCCGGTACCGGAG…
ChipFIE_2142	Chr1	10692980	10693450	4.33501e-21	0	0	0		ChipFIE_2142	Chr1:10692980-10693450	AGATTTTCGACGTCAAAATAGTTATGTAGATACTATTATATGCGTAAGAAGAAGAAGAATAGGACAGTGTATGGTTGTCCCTAGAAAGAAAGGAAGTGAGCGGTGTACGATGATGGTTATGAAAACAAGGAATGAATCGTAGCCGTTGGATCAAAATTACGAGTGGGCACTCACATGAGTTGGAGATGGGACGTGACATAATACTAAAAACGAGAGAGTAGGGCTTCTTCCATTGGTCTCTTTCACAGTACTTACGGTGTTCCATCGCTACACGCAATTACCCTTCCCTCCCCCACACTGAATCCACACGTGTGGATCCTTGTGTGTACTACACACATTTATACGAAAAATATCCATATTTATTGTTCGTCGACTGTTATGAGTGTTATGTTAATGGTA…
ChipFIE_2144	Chr1	10711130	10711440	7.90939e-12	AT1G30350	0	AT1G30350:AT1G30350		ChipFIE_2144	Chr1:10711130-10711440	CATGTGTAGATTGAAAAACGCGTATTCCATCACCATCCATTCCATTGGGATCTGCTTTACAATCATGGATACTTATCCCATGTATAATGACATGCTTCACTTGTCTGATCCTTAAGCATGGTCCGTTGGCAATTTCAACCTTTGCCCCTCTTCCGTCGATTGTCTTGTAGCTGTTAATCATGAGCTGGCTTTTCAACACTATCACCATGTCACGTGCAAATGTGATCCACAGCGGTTTAGGTTGGCTCACCGCATATCTTAAGGTTCCGGGGCTAGGGCGTGTAGGGTTGTCTGATGGGTTTGTAACCACG
ChipFIE_2176	Chr1	10868470	10869280	1.81561e-12	AT1G30650	AT1G30650	AT1G30650:WRKY14;AT1G30650:WRKY14		ChipFIE_2176	Chr1:10868470-10869280	TATATAGAAAGATAGTCTCATCTAATTCTCTCTCTCCCTCGGATTCGTTAGATGTGATCATTTTTTCTTGATTTTTGATCAGATTCTTGCGTATAGCTGTATATATACACCAAGATACACTCATCATCGTCATATATAGATTATGTGCAGCGTCTCTGAGCTTCTTGACATGGAAAACTTCCAAGGAGACTTAACCGACGTCGTACGAGGAATCGGAGGCCACGTGTTATCACCGGAGACTCCTCCCTCGAACATCTGGCCTCTTCCTCTGTCACATCCAACACCATCACCGTCAGATCTTAACATAAACCCCTTCGGAGATCCCTTTGTGAGCATGGACGATCCACTCCTCCAAGAACTAAACTCCATCACAAACTCCGGCTATTTCTCCACCGTAGG…
ChipFIE_2182	Chr1	10892720	10893240	9.63414e-19	AT1G30700	AT1G30700	AT1G30700:AT1G30700;AT1G30700:AT1G30700		ChipFIE_2182	Chr1:10892720-10893240	CCTCAAACTCCGACCCCAAACATCCCATCTCCCCCGCTATCTTCTTCTCCGGAAATGGCTCCTACTCCTCCGTATTACAAGCCAACATCCGTAACCTCCGCTTCAACACCACCTCAACTCCGAAACCCTTCCTCATAATCGCCGCAACACATGAATCCCATGTGCAAGCCGCGATTACTTGCGGGAAACGCCACAACCTTCAGATGAAAATCAGAAGTGGAGGCCACGACTACGATGGCTTGTCATACGTTACATACTCTGGCAAACCGTTCTTCGTCCTCGACATGTTTAACCTCCGTTCGGTGGATGTCGACGTGGCAAGTAAGACCGCGTGGGTCCAAACCGGTGCCATACTCGGAGAAGTTTATTACTATATATGGGAGAAGAGCAAAACCCTAG…
ChipFIE_2184	Chr1	10895250	10895740	9.04743e-16	AT1G30710	AT1G30710	AT1G30710:AT1G30710		ChipFIE_2184	Chr1:10895250-10895740	TTAACCAATTACTCAACAAAAGAGAAGAAAATGACATCTCTAACAACTCAAACCCTAATCATCACCATTTTTCTTCTTACAATCCCAACATCCTTCGCATCACCACCATCACTCGAAGACGTTTTCGCACAATGCGTCACCGATTTTAAACCTTCAAATCCAAAATCCCCAATCCAAAACTACATATACACTCAACGAAGCCCTAATTTCCTCACAATCCTTAACAACTACGTCCGTAACCTTCGTTACTTCAACAACATGACACGTAAACCCGTAGCGATTGTAGCTGCCGCGGATGTCACTCACATCCAGGCTACAATCACTTGTGCCAAGAAACTCGGCCTCCAGCTCCGGATCCGCAGTGGAGGACATGACTACGACGGTATGTCGTATTTATCA…
ChipFIE_219	Chr1	923360	924150	4.76486e-141	AT1G03710	AT1G03710	AT1G03710:AT1G03710		ChipFIE_219	Chr1:923360-924150	TTTTCTATTGATTTGGTGGGCCAACCAAATCTTTTTACTAAGGGTTAGCCAATCATTCATTCCACCACGAAACTTTTCTTCTTCTCAAACTAGTTTTTCAGAATTTCTAGGGTTTTTGAAATTGGGGAAAAAATGGATCCCAAATCCAGTGATGTCGATACGGTTGAGCCCGAGGTGATGGACGCAGATCTCTCTTTGAAACGCAAGGCCGAAACGATTGAGCCGGCGGATTCCGATGAAGGATGCGAGGAAGAGGAGAGAAACAGTGAAAGCGATGACCAGGTTTGGGGTTTCGATAGTTTCGAAGGCTCAGACTACGAGTCGCCTGATGAGCCTCCTGAGGATGATGAGGAATTGGAGTTTCGTCGATACACGCGCTATTACCACGAGAGCAAGGTT…
ChipFIE_2198	Chr1	10974540	10975580	5.96082e-53	AT1G30840	AT1G30840	AT1G30840:ATPUP4;AT1G30840:ATPUP4		ChipFIE_2198	Chr1:10974540-10975580	AATAAACAAAAGATTATAAATCAAAACATAAAGAGACAAAAATGAGTGATGGTCGAGTTAACGCAGATCCTCAACAAGAAGAGAACATGGTTAAACCACCGGTTAAGAGATCTCTCACTCTCCTCATCGTGACTTACTTTTTTCTCTTCTTCGGCTCTATCGCTTCGAGCCTTCTCGCGAAGTACTATTTCGTCTACGGTGGCTCGAGCCGGTGGGTCTCCACGTGGGTTCAATCTGCTGGCTTCCCTCTCCTCCTCATCCTAATCTACTTCCCTCACTACGTTCTCAAAACCACCACTCGCCGTCCTTTCACGCGCTTCACGCTCCGCCATCTCATCTTCTCCGTGTTGATCGGGCTTGTTCTCGGTTTCAACAACTTCCTCTTCTCATGGGGAACCT…
ChipFIE_2258	Chr1	11339050	11339590	1.1926e-14	AT1G31670	0	AT1G31670:AT1G31670		ChipFIE_2258	Chr1:11339050-11339590	AGGCATTCGTCATCGCTCGAGATCACGGAAAGACCCGAGAGATCGTCGTGGACTTTGCCTCTCAAGCCATTGTTTCGGAAAAGATTCACGTAGGAAATGGTTACCCTATGCTTACAATTGACGAGCAACAAGCAACCAGCGAGCTTGTTCTCAAGTTCAAGCCGTTCCGTGACTCAATCAGGAGACGTGGCTTGAACGTGTCCGAGGTTGTTGTCACGACCTCAACGATGGGATGGTTTGGTGAGGCGAAGCCGGAGAGGCTTATAAAAAAGAGACCGTTTTATCTGAATGGGTCGGTGAACACTTACCTTAGACCTATAGAAGGAATGACGATAATCGTTAACCTTGACCAGATGAAAGTAACGAAGTTTAGAGATAGGTTTACGAGTCCTTTGCCTA…
ChipFIE_2290	Chr1	11527770	11528350	1.31065e-39	AT1G32049	AT1G32049;AT1G32050	AT1G32049:AT1G32049;AT1G32049:AT1G32049;AT1G32050:AT1G32050		ChipFIE_2290	Chr1:11527770-11528350	AACTCCGGCGATGAAAACACTGATCATTCCTCCGCAGTACACAAGCTTATCGCTGTTATCAACGGCGGAGCCATCGGTTTGCTGCAGATCACAGAGAATTCCTCAGCTTCAACCAATACTGCAGATCGTCAAGCCACTATCCTCTCTTTCTGTGTCTTTATTCTGATCTACGTCGTCCTCCGAGTCACTGAAGTAAAGCTCAATAGAAACCAAGCTCCGATCCATCACTTCGTTGGACACATCAGCCATCTTTTTGGGGCTCTTGCAGCTCTCATGCTCATCTCCATTGTTTCTCCCATCTTCACTCTCATCGTTGCCCCTCTATGGCTTGTTTGGTTCTTTGCTGTTATGTATGTCTTTTTAGTAGAGGTCATTTGCATGGTGGAGATTAAGCGTCCA…
ChipFIE_2304	Chr1	11629500	11630780	8.83855e-54	AT1G32240	AT1G32240	AT1G32240:KAN2		ChipFIE_2304	Chr1:11629500-11630780	TTAGATCTTTGACATCCATGAGCTCAAGAACTGATTTAGGTGTTGCTCCTAATTAGCAAGTGAATAAAACAAAAACATGTTTAGTTAAAAAGGGTAATTAAGAAATGGAAAAAAGAGATAAGCTTTAAGGTTAAAGGGACATACTTTCATGGCCACCGAGTAATTCAACGGCGTGAACGAACCGGGCATGAAGAGTGGTGGTCCATCGCATCCTAGGAGCTCTCATGCTTCGTTTAGCTGGGAATCTTGGCATGAATCTGGCTCTGTTTAGAGTCTGGTGATGATGATTGTGGTAATTAGGGTTACTAACGCTACTAGTATTAAAGCTATTGTTGTTTCCGGTTAGAGCCGGCGAGGAAGTGGAGGAAGAGGGTATTAGAGACGACGGGTCGAAAGGGA…
ChipFIE_233	Chr1	956850	959100	2.52445e-108	AT1G03800;AT1G03810	AT1G03800;AT1G03810	AT1G03800:ERF10;AT1G03810:AT1G03810		ChipFIE_233	Chr1:956850-959100	CTGGGGTATTAAATACAATCATTGTCACAGATGTTTTTCTTTCTCTCATTTGATATTTACCTTTGCTCTTATAAGTTATAACTAATTCAAGGAGCTAGTGTATATCACCGTAAAAGAGAGCGCGTGAGTAAAAAAGGTAAGTAGTGAGATAAGTTGTATTCCACGTGTCACTGTGGACGGCGAAAAACACACGTGCGACCCACCTGACACCAATACTTCTTTATCCCCCACGTCAACACGAAATCCATTGGCTAGGTTATGATACGATAATAGTTCAATTACCTTTTTTTAATACATAAAAAAATGTTTGTTTTGTCCTCCAAAAGCACGAATCAACCAATAGAAGTACAGACAATCAGAAGAGCGACAAGATAACAAACTTATTCAAGGACAACAACA…
ChipFIE_237	Chr1	967540	968500	2.61852e-117	AT1G03840	0	AT1G03840:MGP		ChipFIE_237	Chr1:967540-968500	GCTTTGATAATTAAGTTCACTCATAAATAAGGTAGAAAAATCCATTAAAGAGTGTTTCAAATCCATCCATTGATAGAGGAAGAATGGCATATTGTTTGTACACCAACCCCAAGAAAATCCCGAGTTTGCCCTCCTCCTCCCGCATTCCCAATATCAACTCTTCTACGCTTCCAAGGGTAATTCTGTAATTCACCCATCCCCGAAACGACCGTAACGCCGTTTCTAGGGTTCCCGATCTCGTGAAGACCGTTATTATTATTACTCATTAACTCGACACTGTTCGATCCAAACGAAGCAAAGAACCTGTCGCTGCCACCATCTTCTACAATCTGATTACTCTTCGATGCAAAACTCTGAAGATACGCTGATTGGTCGGTAGTAATCGTCGTCGTTGGTGAC…
ChipFIE_2405	Chr1	12237810	12238520	8.65303e-36	AT1G33760	AT1G33760	AT1G33760:AT1G33760		ChipFIE_2405	Chr1:12237810-12238520	TCTCTATATATACAATTTCACTTAACCACTGACTCTATAACTCAAAACTTCTAAACTAATTCGCACAGTTCTATATACACTCACAAACACACACACACACAATATAGTGCTACTAAAATAACCTTGTATTAATTATGGAAAACACTTACGTTGGCCAACGAGATTACCGCTTCAACGTTAACCAGTTGTCCTACAGAGGCATTCGTCGGAGGAAATGGGGCAAATGGGTATCGGAGATCCGAGAACCCGGTAAGAAAACAAGGATTTGGCTTGGAAGCTACGAGACGGCCGAGATGGCTGCAGCGGCCTACGATGCTGCGGCTCTTCACCTCCGAGGACGTGGGACCAATCTCAACTTTCCGGAACTCGTCGACAGTTTTCCTCGGCCGGAAAGCTCTA…
ChipFIE_244	Chr1	987500	988120	1.40864e-21	AT1G03880	0	AT1G03880:CRU2		ChipFIE_244	Chr1:987500-988120	TTAAAAAATATATCTTGCACGCAGAACGCTATGGTGCTACCGCAATGGAACGTAAACGCAAACGCGGCACTCTACGTGACAAACGGAAAGGCTCATATACAAATGGTGAACGACAACGGAGAAAGAGTGTTCGACCAAGAGATCTCCAGCGGACAGTTACTAGTCGTGCCACAAGGCTTTTCGGTCATGAAACATGCCATAGGCGAACAGTTCGAGTGGATCGAATTCAAGACAAACGAAAACGCACAGGTCAACACACTCGCGGGCCGTACCTCAGTCATGAGAGGTTTGCCGCTTGAGGTTATAACCAATGGGTACCAGATCTCTCCCGAAGAAGCTAAACGAGTAAAGTTTAGCACGATTGAGACCACACTGACCCATAGCAGTCCAATGAGCTAC…
ChipFIE_2466	Chr1	12658030	12658330	2.43002e-15	AT1G34575	0	AT1G34575:AT1G34575		ChipFIE_2466	Chr1:12658030-12658330	TAGCGGCTCCACCGCCTCGTAAGGCCCAGAAAAGATCTTCTCCCATGGAACTCCGGTCCAAGACTCTTGCGTTAGCATCAACAATCTTAGCGTCTATAATGTTATCAATCGATAAACCGTATTTCCTCATCATGTTTCCGTAACCTCCACCGCTAAAATGCCCACCAGCACCGAGACCGGGACAGATTCCAGCGGGGAAACCACGGAGGTTGTTGCTTTTATTGGCAACGTTGTAGTAGATCTCTCCTAGGGTTGCACCGGATTGTACCCACGCGGTATCTAGTTTTGGATCGATCTCAAT
ChipFIE_2468	Chr1	12661900	12662200	1.72891e-15	AT1G34580	0	AT1G34580:STP5		ChipFIE_2468	Chr1:12661900-12662200	CTACGTGGCGTCGAAAACATAGCTGACGTGGAAACCGAGCTAGCAGAGTTGGTTAGGTCAAGCCAGCTAGCCATTGAGGCTAGAGCCGAACTGTTTATGAAGACGATATTGCAGAGACGGTATAGGCCTCATCTTGTGGTTGCTGTGGTGATACCATGTTTTCAACAGTTAACTGGAATAACGGTGAACGCGTTCTATGCGCCGGTTCTGTTTCGATCGGTTGGGTTTGGTTCTGGTCCGGCTCTTATTGCGACGTTCATACTCGGGTTTGTTAATCTTGGTTCGCTTCTTCTCTCAACAA
ChipFIE_2471	Chr1	12712020	12713160	1.89203e-28	0	AT1G34690	AT1G34690:AT1G34690		ChipFIE_2471	Chr1:12712020-12713160	TAAAGATGGGTACTAAAGGTAGTGTTACCTTGGGATCATAGAAGGTAGAAGCCGGCATGTCGCGATTAGTATATTTCGTCCGATAGTAATGGTCCCATCCCACATGAGAAGAGACTAGAGCAGTTGAATTGCTATCCTTCGTATTAAAGAGTTCTTCGGACCAAAGCCGAGATGAGCTTGCAAATAGGATTCGAGACAATTGAACACAATATGTAACTAGAATTAACAATTCAAGGCTAGATTGATGTCCCAAGTCAAGCAGCACAATGAATCGAGAAATCCAGTCAAATAATTGAGTACATTTAGAGAAAAATTCAGACCTTTGCGAAGCTGGAGAGATTGATCGACCACAAGCGTAAGAGAGAGCTTTCTCTGGATAAACAGCAGGGCCTAAGTTTT…
ChipFIE_2479	Chr1	12851970	12853040	6.10186e-115	AT1G35140	AT1G35140	AT1G35140:PHI-1		ChipFIE_2479	Chr1:12851970-12853040	ATATATAACACAACACAACACAAACTCATACAGGCATCACTACTACCTCAAAGTCCTTTCGTACTTATCAAAGCTTTATTAGTCTCTTTGTTTTCTTGCTTCTACATTACAGAAATTAAATGGCTTCTTTTGTGATGGGATACTTCTTATTGTTCGCTGTTGCTTTCATGTGTTTGGATGCGAGAACGGACAAAACGCAAGATTATACGTCGTTTCAGTACCATAAAGGAGCTCTCCTCACCGGAGACGTTTCCATCAACCTAATCTGGTACGGTAAGTTTAAACCGTCGCAGCGTGCAATCGTAACCGATTTCGTTGCTTCCCTCTCGTCTTCCCGGAGATCGACCATGGCTCAAAATCCCTCAGTCGCCACGTGGTGGAAGACGGTGGAGAAGTATT…
ChipFIE_2529	Chr1	13281100	13282040	8.79871e-18	0	0	0		ChipFIE_2529	Chr1:13281100-13282040	GCTAGACAGGTGGGTTTATGAGTAGCTTTGACTAACTTAGCAACATAATGTTTTGGCTTTTCTTTTTCTTCACAAAGCTAGTTTTATTATTATCACAAACCATGATCAGATACATAAGTCCGAGTGAATTACGGGACGACAAAGCCGGCAAGATATAATCTTCCGGAACACAAGCTGGCGAGGAATGAAACCCCCAAACACTAAGCCCCTACATGGGGAAACGACGGAAAAAGAGAAAATAAAACATGAGTGATGATTTTACACATAAACATAGTTCTCTCTTTAACCAAATAAACCAAGATCGTAAAATTAACAGGCGTCAGAGATTTCGTCGAAGATTGAGAAACCCACTTTAAGAAAATTTGATCCTCTTGCCTCACTTGGTAATTAAAAGTCTTC…
ChipFIE_2536	Chr1	13321210	13322490	1.75153e-97	AT1G35830	AT1G35830	AT1G35830:AT1G35830		ChipFIE_2536	Chr1:13321210-13322490	ATATTTAATTATTGGAATCTGTAGGGCAAATCCAGGGATCAACTGTTGTTGTTGTAGTAGTAGTAGTACCTGAAGAGCCTTTGATCGGAGCTGAAGAAGAAGAGGAAATGTTATTATGAATCTCCGGTGGCTTTTCTGTCCGGCGATCAAACTCCGAGAACTGCCTCATCATTAGCTGGTGGTTGTCATCATCAGCCGTAGGATGGTGATTTTGTTGTAATGCTCCAAGATTCATCGAGTCAAGGTCGTGAAGAGAGGAGAGTGTTGGTTGATGATGATGTTGATGAGATAAAAGAGACTGGAACGTAGAAACTTGGTGAGTTTGAGGGAGAGGTAGATCAGGAAACGTCATGGAAGTAGTTGTGTGGTGATGAAGGTTGAGTAAAGAAGATGTTGAAG…
ChipFIE_2538	Chr1	13364470	13365050	4.57938e-12	AT1G35910	AT1G35910	AT1G35910:AT1G35910;AT1G35910:AT1G35910		ChipFIE_2538	Chr1:13364470-13365050	CTCTCATCTGAGAATCAAAAGTTGTCAGAAAACCAAAAAAAAACTAAAACAAGGGAATGAAGAAGTAAGAAGGGAAGCAAACCTCTTCAGACATGTAAGCTCGATCAGGGTTTTCAACAATGGGGGATAATGTACCGTCATAGTCGAGAAACATCACGATTTGTTTCCCTTTTGAAGCTTCAGCTATCTCTTCAAACATGGTTAAAGCTGACGGGTGTTGAGCCATCCAAGAAGAGTATTCATCCTCCTCATCGGACTCCGGGAGGGGAGATATGTTCCCCGGTCGGGTACGGGTTGGGGAAGAAGCCCTCATGGCTTCGATCCAAGTGTGGATACGGGTTTGACTCGGGTCGGCCTCTAGCTTCTGCACGAGTTTCTTCCGGGGAATGCTGATGTATC…
ChipFIE_2692	Chr1	16184130	16184590	1.23279e-13	AT1G43040	AT1G43040	AT1G43040:AT1G43040		ChipFIE_2692	Chr1:16184130-16184590	CAGCTTCTCAATAAACATCACAAGCTTCACAACTCCAAAAACCTAATTATTCAAACTTAAAACAAAGAAGATGAAATGCATGGTGAAGAAGCTACTATGTTGTGGAGCCAAGAGCTTCTCCCAAAGAGCTAGATTACCGGACGAAGGACGAGTCCGAGTTTATGTCGGAAACGATAGAGATACACAATGCAAGTTAGAGATGGATGCTGATTTCTTGACACATCCTTTGTTCGAGGATCTCCTCCGGTTATCCGAAGAAGAGTTTGGTCACTCATACGACGGTGCTTTAAGGATCGCCTGCGAGATACAAGTTTTTCTAAACTTGATCCATTACCTTAAGTCCACGAGTCATGCTCCTCATTATTATATTGATGCATCTCATTATCTTTATTGATAATA…
ChipFIE_2749	Chr1	16811100	16812880	8.29512e-16	0	0	0		ChipFIE_2749	Chr1:16811100-16812880	CAAGATCGTTCTCATTAAGTTTTTGTCACCTAAAACCAACATCTCAAACCCATCCTCTTTTTTTGACAAAAGAAGCCAAGCCCATTAGGCCCATTAGAACCCAAAAAGAGCAACGTACAAAACATCAAGAGTTTGTTGTGTCTTGTGTTCGCGTAACGCGTATCCTCTTCAACGAGCCGCTTAAGCAAAAAACAGAAAAGAAAAATAAGAGATCTAATGAAAGTAAGTCCAAGAAGTTGTTGTTGTCATGTTGTGATCGCTGTAGTAAGTCATCATCATAAGCTACGTGAGAGAGAAGAGAAAAGAGAGAAGATCGTGATGGGTCCAAAATAAGAAGCAACCAGACCCGAGCCGTGAAAGCAAAGGAGGAAGGGGGAGAAGCAGATCGACGTCAATGGA…
ChipFIE_2752	Chr1	16837790	16838230	1.68508e-18	AT1G44350	AT1G44350	AT1G44350:ILL6;AT1G44350:ILL6		ChipFIE_2752	Chr1:16837790-16838230	CGATCCAAGCCCGAATACCCGTTTTCGCTAACGGATATCTATACATGATACCCATACGGTCCAGCTCCGACCTAATAAGCCTACTAGTCTCATACTCCTCAAACGCTAGCTCCGGGTTCTCATGGATCGTCCTCCTAACGCGTTTAAGCCACGCAACGTTATCCGGCTGATAAGTCAGCCTAAGAATCTCATCAGAACATGCTTTGGTCCAAACCCGACACTCATCTGACCCGACATGAGCCGGTAGACCCAAGGATTGGTTCTTGATCGGTGTCGGCCGTAGTAACATCCCAAAAGGGTTGTTGTTGGGATATTTCACTTCAAAGAAAGGTAAGTTGGTGGCTATGGTAAGAGAGACAAAGATTATGGTTAGAGAGACAGAGAGAAGATTAAGTTTCC…
ChipFIE_2780	Chr1	17050550	17052060	3.14781e-45	AT1G45100	AT1G45100	AT1G45100:AT1G45100		ChipFIE_2780	Chr1:17050550-17052060	AAAAAGAGTATTTAAACTTTAACTTTGAACAAACCCTAGCTCCCCGGAAAATAAGCCGTCGCCGTTTTCATCTTCTTCTCCATGGAGAGTTCTAGCAAGGAATCGGCCGCCAAAGTTGTTCGATTGGGTAAGCGAAAGCCGGAAGCTGATTTGGAGACCAAACCTTTTCTCAGGAAACATAAGGAAACGTCTGAGGAGAAGGAGACAACGGAAGGATTTGCTTGTAGTCTTGAGCAACAAGATAATCTAATCTCAGCGAAGGCTGTTTCCGTAACGCTCTTTGTATCCGAGCTCTCTAGGCAAACAAAAATTTCAGATATCATCGATTTCTTCAGTGATGTTGGAGAAGTTGTTAATGTTCGAATTTGCTTAAGCCACACGGGAAGCTGTTGCGTTCTG…
ChipFIE_28	Chr1	104550	104940	4.64612e-17	AT1G01250	0	AT1G01250:AT1G01250		ChipFIE_28	Chr1:104550-104940	TAGATGCGTACAAACCTGATAACTAACTTGAGAAACAGGTATCTAATTATTAATCGCGTAAAACAATAAACTAGAAACAAATAAATGAAAATATACATGCATATGCATTAAATTAAGTGAGCCAACACAATAACGATACAACGTACACGTATAACGAATACGACACAATCGACAGCAACACTCACAGACACGCCATGAACTGATACTGATACAAGTCTCCGTCGACAAGCCACGTGGCATCATCTCCGGCAACAAAAGGCTCCGGCGACCACCCACCTCCACTCATCATAAGCTCAGGCAGCTCAATGCCTTCCCAGAAATCATCTCCGTCGTCTATTCCTGCCACGTCATCATCTCCCATTTTGATGATCTTCACGGCGTTGGCTGCTTT
ChipFIE_2841	Chr1	17504710	17505640	6.43417e-38	AT1G47610	AT1G47610	AT1G47610:AT1G47610		ChipFIE_2841	Chr1:17504710-17505640	ACTTTCATTGCTTAACTACCTTCTTATAATGCAAACTACCCTCAAACTCATTCCTCCATCTTCGGAGTGTTTAACTTTCTGAACCTCTTAAGAAACTCTAACAAGACTCTAAATTTTACGACCAAAATGCCTCGATCCGACCTAACCCGCGGATACTCTGATGGAGACAGCCTGGTCGGAGAAATTGTCCGAGAGGAAGGTCACATTTACTCGTTAGCGGCAACAAATGATCTTTTGTACACGGGATCGGACAATAATTACATTAGGGTTTGGAAAAACTTAAACGAGTTTAGTGGGTTTAAATCGAACAGCGGATTGGTTAAAGCGATAGTGATAAGTCGGGAGGCTAAGGTATTTACGGGTCATCAAGACGGTAAGATCCGGGTTTGGAAAACCTCG…
ChipFIE_2852	Chr1	17627120	17628420	4.75735e-23	AT1G47860	0	AT1G47860:AT1G47860		ChipFIE_2852	Chr1:17627120-17628420	TTCGGTATGAGCGCTAGGATTGTTGCATTGAGCCCTTTAGGAAGGAAACCTTTGATGAAAAAAGATTTGATTGCAGCGATGAAGTCTTGACCAGTGATTGACCAAGTCGCTTTAAAGAACTCACTTGTGTAACCGTCAGGACCCGGAAACTTGTTACTTGGCATCGCAAACAACACTTTTTGATTTTCTTCGGATGTTACCTCTCTAGTCAACATATCCTGATCTGTTGCAGAGCATCTAAAGGACATCAAGTTTTGCAACTCTTCAACTGTCATTCCCTGAAAATCAAGGTTGCCAGCAAGATCATACACATTTCCCTTCTTTATGCAACTTAATTTGCTCTTTCTATGGCAAATTTAGAGCCATCCTAGTGGATCATATGTGTTTAATCAATCGAAA…
ChipFIE_2877	Chr1	17780670	17781520	4.69168e-11	AT1G48130	AT1G48130	AT1G48130:ATPER1;AT1G48130:ATPER1		ChipFIE_2877	Chr1:17780670-17781520	AAGTTCAAACTTCATGACTACTTCGCCAATTCTTGGACCGTCCTCTTCTCTCATCCCGGTATATATGTTAATATATAGATCTTGAGTTCTTGACTTCTGTTGCAATTCCTTTTTTGTTTTCTTGATTTTTGTTGACGGTCACACAGGGGATTTCACACCCGTGTGCACCACGGAGCTTGGTGCGATGGCCAAATACGCTCATGAGTTCGATAAGAGAGGCGTGAAGCTCCTTGGTCTGTCTTGTGACGATGTACAGTCACACAAAGACTGGATCAAAGATATTGAAGCCTTTAATGTATAATTTAAATCTCATGCATGCATATACCAGACTAGCTAGAGATCATATTTTGGTTTTGATTAATTTGTTACATATGTATGATATAGCACGGAAGCAAGGTG…
ChipFIE_2932	Chr1	18121570	18121970	1.81226e-13	AT1G48990	AT1G48990	AT1G48990:AT1G48990;AT1G48990:AT1G48990		ChipFIE_2932	Chr1:18121570-18121970	CATCTCTTCTCCGTCAGCTACTACAATCGCAGTCTCCTAATCACTCCGGTCAACTCTTCGGCTTCCTCGCATTCTTCATCTCCGGTGGAATACTCCTTTTACTCACCGGAATCACTGTCACCGCTTTCGTCCTTGGATTCATTGCTTTTCTCCCACTCATCATTATCTCAAGCCCTATTTGGATCCCTTTGTTCCTTATCGTAACCGGATTCTTGTCCCTCGCTGGACTCATCTTGGCTACAGGGGCTGTTGTGTCGTGGTTGTATCGATATTTTAAAGGCATGCATCCATTAAGGTCGGATCAGGTTGATTATGCTCGGAGTCGAATTCATGACACGGCGGCTCATGTCAAAGATTATGCTGGTGGGTACTTCCATGGTACGCTGAAAGATGCAGCAC…
ChipFIE_2949	Chr1	18249920	18251090	2.09666e-47	AT1G49330	AT1G49330	AT1G49330:AT1G49330		ChipFIE_2949	Chr1:18249920-18251090	CTAAATGTTAAGAGTGTACGATCCATCACAGTGACCACCACGCATAAAAGAAAAACACTAACCTCCATCTTTTTCCTTACTTTGTCTTATTCCTTTCCGTCGTTTCATTTCCCCCAAAAAGCCATGACGAATCAGTCTCATGATGATGACGATGACGATGAGCAGCTTCCTCGTTCGCTATTCAGACTCGTTTCGCTTCCCCAAAAAACCATGACGAATCAGACTCATGATGATGACGATGACGATGAGCAGCTTCCTCTTTCGCTAACCTTGGGCTCAACATCGTATTCCTCTCAGATCCGTCCTGTGAAGTCACCGGTTCCTATAGCTCCACCACCGGAATTCCCTGGACCTGTGACAACGTGGCCAACACCTGCTGATTTTCTGGCGACGCGGTCT…
ChipFIE_2954	Chr1	18305830	18307270	3.3352e-36	AT1G49450	0	AT1G49450:AT1G49450		ChipFIE_2954	Chr1:18305830-18307270	CAGCGATTCTCAGCGGCCAAGCAACGCTTCAAGTGCTAGTAGCGATTCGTCATCACCAATCTACCCATTATCTCCATGGAACCAAACTTACTACCCAAGCAACGACAACACGACGTCGTTTTCATCTGTTACTCAATCACCATGGAACCAAACTTACTCTCCGTACCACAAATCTCCATGGATTTACCAAACCAGGAACAGTGATTTCGAGGATGATCCTGATAACGGTTTGATCGGTACGGTCGTGAGACAAGAAGGACACGTGTACTCTCTCGCTGCTTCAGGTGATCTTCTTTTCACCGGTTCTGATTCCAAGAACATTCGGGTTTGGAAAGATCTTAAAGATTTCTCCGGGTTTAAATCCACAAGCGGTTTTGTTAAAGCCATTGTAGTAACCAG…
ChipFIE_2955	Chr1	18310620	18311280	9.55115e-11	AT1G49470	AT1G49470	AT1G49470:AT1G49470;AT1G49470:AT1G49470		ChipFIE_2955	Chr1:18310620-18311280	TTCAACACCATAAGATCTTACTGTCTTAAAGGCCCTGAAGCTTTCTCTGCAAAATTCTGGTTCCCTTTCCCTAAACTCAAACATCTTGAGCTTATCTTGATTCTCTTCTTCTCCTTCCTCTCCATCACTCTCCTCACCCTAGATTTCCCTAATTTCAACTTCTCCTCTCTCAAACCAGACAACCTAGAACATGCTTCCATGTTCCTCCACCTCATTATCTTTGCGTGTTTCGCTCTCTTCTGCGAGCTAACCCTTTGCTCAGATCTCTTCTCCGGTCTAATCGGAGTTCTTTCTGCCTCTGTCTTCGCTCAAGAACTCTTCCTTCTTCATTTTCATTCCACTGATCATTCAGGTCTTGAAGGTCACTACCATTTCCTTCTCCAACTCATTGCTTTCGTC…
ChipFIE_303	Chr1	1207240	1207860	2.01895e-27	AT1G04445	AT1G04445	AT1G04445:AT1G04445		ChipFIE_303	Chr1:1207240-1207860	AAAATTTGTATATAAATAGTTGTATAGATGTGTCTTAGGTTCTCCATCTCTCTCAAATATCTCTCTTGCATCGTCAATACTATAAAACACAAAATCTAATGATCATGCCATTTTCAGAACCCCAAGAATGTGCGGTTTGTAAGAGAGTCTTCTTATCATCACACCAGCTGATCTCACACTACAACGCCGCTCACTCCAATCGCCAGTATTCCACCTTCTCTTCCTCCCCCGCCGCCGCCGCCGCTGCTGCACCCACCACCTTCCGCCACTACACTAACGTAAACGGCCGGAACCCTAATCCTGATTTTCAGGCGAGGAATCAGTTTGACGTGAATTATTACCGTAGAGGTTACTTAGATGATCAAGGGAGGTTCCATAAAGGATCTCCTCATGCGCCGG…
ChipFIE_3188	Chr1	19697260	19697790	3.83314e-32	AT1G52890	0	AT1G52890:ANAC019		ChipFIE_3188	Chr1:19697260-19697790	CGACTTATTTTTATTGCGTCAGCATTTCATCATCACATAAACCCAAACCCACCAACTTGCCCCGAATACCCAAACGAGTCAACACCATAACCCTTTTGAGCTAACTCGCCCGAGTTATTAAACCCGTGACTGCTCTCGACTTCCTCCTCCGTCTTCAGGTAGCCACAGTTGTACTCGAGATTAGGAACAACATGACTCATTCCGAGTTCCGGTACCGAGTTATTATGCTCAACATTACCGGCAAAACTAGCCCAATCGAAGTTAGAAGTATCCGCAAGACCGTGGAACCCGGTTTTCTGTTCGGTTAAGTCCGGTCTGAGCGACGAGATGCGGTTTGGGTTAGAAAACTGGAAATTTCTGTTGTCGATCTCTTGATGAAACGAATCAAGAACGTCTTCA…
ChipFIE_3218	Chr1	19899600	19901000	7.18838e-28	AT1G53340	AT1G53340	AT1G53340:AT1G53340		ChipFIE_3218	Chr1:19899600-19901000	TTCACGCTGACAAGCATCACAACGAAAACGTCCTTTGTTGTCATGATATTCATTAGTGACAACCTTTAGTGTGAGTGGATAAGGATTCAACGCATGATATTTCTTGCAAGGTGCATTTGCACATGCTTCGTGGAGGATGAAGTCACACTCATCCACACCTGAATAATAGCCACCCTCGTAGATCGGAAGGGTGCACGCTTGACAAAGCTTGTTTTCATCGTAAGCTTTACTGGTATCGAGTTTCAGATGATGACCATGAGAAAAATGGAGTATTATTCCATCAGATATTGTTATAAATGGCTCAACAATTATCTCAAGTTCTTCAGGTACTCCCTCGAGTTCTATCCCATCCCATATGTCTCTCCGCAACGCGCATCTTGAATGAACAAAATAGTCATC…
ChipFIE_3251	Chr1	20049010	20049780	4.24757e-16	AT1G53700	0	AT1G53700:WAG1		ChipFIE_3251	Chr1:20049010-20049780	TTTCACACGTGGAAACAGAAGCTGAGATCCTCTCCTTGCTAGACCACCCGTTCTTACCTACACTCTACGCACGTATCGATGCTTCTCACTATACTTGCCTCCTCATTGATTATTGCCCTAACGGTGATTTACATTCCTTGCTCCGTAAACAACCTAATAACCGGTTACCGATTTCCCCGGTTAGATTCTTCGCCGCCGAAGTACTCGTCGCCTTGGAGTATCTCCACGCCCTTGGAATCGTTTATCGAGATCTCAAACCGGAGAATATCTTGATTCGTGAAGATGGACATATCATGCTCTCAGATTTCGATCTCTGTTTCAAAGCCGATGTAGTTCCAACTTTCCGATCTCGACGATTCCGGAGAACTTCGTCTTCTCCGAGGAAGACTCGTCGTGGTG…
ChipFIE_3257	Chr1	20098510	20099190	2.01105e-39	AT1G53830	AT1G53830	AT1G53830:ATPME2		ChipFIE_3257	Chr1:20098510-20099190	CCCTATTCCACCATCTTCTATTCCCTCACAAACAACAACATTGTTAAGAATAATGGCACCAATCAAAGAATTCATATCCAAATTCTCAGATTTCAAAAACAACAAGAAACTCATTCTCTCCTCCGCCGCAATAGCCTTGCTATTATTGGCCTCCATAGTCGGAATCGCCGCCACAACAACAAACCAAAACAAAAACCAAAAAATCACAACTCTATCTTCGACATCACACGCCATTCTAAAATCTGTTTGCAGCTCAACACTATACCCGGAGCTCTGTTTTTCCGCCGTGGCAGCCACCGGAGGAAAAGAGCTGACGTCACAGAAAGAAGTCATCGAAGCGTCACTTAACCTAACTACCAAAGCCGTGAAACACAACTACTTCGCTGTCAAGAAGCTGAT…
ChipFIE_3262	Chr1	20154480	20155140	3.14391e-12	AT1G54000	0	AT1G54000:AT1G54000		ChipFIE_3262	Chr1:20154480-20155140	GGTTATAAATTAACTCATGACCATTGTAGAAAACCTGATTGACCCTAAAGATTGAGTTTTAAAAAGACTCAGTAATACTCGTAACCGCGGCTAGTGGACGAGCTAGAGTCGCTGGCGTGGACAGTAGCTGGCGTTGGAGGCACCCAAAATTCACGCATGGGTTCATCGACTGGGTAAACAGTAAGCTCACGGACGTTCATCGGTTGGACAACATTTGTATCGGCTCCAAAAAGAAGATGGGCAAACATTTCTTGCGCCTTCTCGGAGTTGTGACGTCCGTCGAAGAATAGGAAAGACCGTTGGTACTCACATAGCTTCGAATGCACGTTAGGTAAACCGCAACCATAAGCATCGTGAGATCCAACTCCGCAGCACGATGCGTTCGTGACGAAAAACCCT…
ChipFIE_3365	Chr1	20693130	20694080	2.62997e-16	AT1G55420	AT1G55420	AT1G55420:EDA11		ChipFIE_3365	Chr1:20693130-20694080	AAACCAGATCTTCGGTGTCGTTTAGAGACAAGCCACAAGCATCACATGGCAAAGGGAGTCGTATAGGGAAGAGGGTTAGGGTGTGCTCATGACTTTTCAAGTGTGAGATAATGGGAGGTGGTTGTCTCATCGAGCAATCCAAGTTAAGATTGAACTTGCAGATAGAACAATGATAATATGTCATTTGTAAAGGAACCCCACAACATTTGCATTTTAGGTGATTTCCATCGGATAAAGAGGCCTCACCATCAGCATGAACATCGCCAGCGCCATTGCCATTCCCATCATCGTCTCTAGCACCAAGATCGTGATCAGAATGGCTGTCCTCGCCGTCATCGTCACTAGCACCAAGATCGTGATCAGAATGGCTGTCCTCGCCGTCATCTTCACTAGCACCAA…
ChipFIE_3367	Chr1	20702170	20702920	1.42193e-14	AT1G55440	0	AT1G55440:AT1G55440		ChipFIE_3367	Chr1:20702170-20702920	ATCGGTAGCAAGCTTTACATTTGAATATGTCTTTGGCAGCAACTGTATTAAAATCGAACCTGGAGATCCCACCAATCGGGAAGGGGTGGAGGGTAAGTGGGTGTTTATGTATTGGGAGGTATTTTTTGCGAGGAAGAGAAGCACATGCTTCGTCGAGTACAAAATCACACTCCATACAACCATAAAATCTCCGAGAGATTATAATTGGAATCGTGCATGCAACACAATACTTGTCTTTCTCGCAAATGGTTTTCTTTTCTTGGAGCTTCAGATAATGTTCATGACTGAAATGATGAATTGTCTCCACATCAATCCTCACAAATGGCTCGATATCTTCATCAGGTTCTTCAGGCACTCCTTCAAGATCTTCTCCATCCCACACGTCATTCCTCGTTGCAC…
ChipFIE_3379	Chr1	20764010	20765360	2.55347e-212	AT1G55580	0	AT1G55580:LAS		ChipFIE_3379	Chr1:20764010-20765360	GAAAATAATATTTATTATTGCCATTGAAAAAGACTCATTTGATCGAGAGAGAAAAAGAATCATTTGAACCAAAAGCATCTTTTTCTATCTTTTCAAATGCTTACTTCCTTCAAATCCTCTAGCTCCTCCTCCGAAGATGCCACCGCTACCACCACCGAGAATCCTCCTCCTTTGTGCATCGCCTCCTCCTCGGCCGCAACCTCCGCCTCACATCACCTCCGTCGTCTTCTTTTCACCGCTGCGAATTTCGTCTCCCAGTCAAACTTCACCGCCGCTCAAAACTTACTCTCAATCCTCTCCCTTAACTCTTCTCCTCACGGCGACTCCACCGAGCGACTTGTACACCTCTTCACTAAAGCCTTGTCCGTACGAATCAACCGTCAGCAACAAGATCAGACG…
ChipFIE_3443	Chr1	21136950	21137420	1.23198e-12	AT1G56430	AT1G56430	AT1G56430:NAS4;AT1G56430:NAS4		ChipFIE_3443	Chr1:21136950-21137420	AAAACATAACTCTTAAGAAAGAAAAAAAGTTCACTTTTCATTTTCTTTTCTCGTAAAACCTCATAGTGTCGACATGGGTTATTGCCAAGACGACCAACTCGTAAACAAGATCTGCGATCTTTACGAAAAGATCTCGAAGCTTGAGACCCTAAAGCCTTGTGAAGATGTCGACACTCTCTTCAAGCAGCTCGTGTCCACATGCATACCACCAAACCCTAACATCGACGTCACCAAGATGTCTGAAAACATCCAAGAGATGAGATCAAACCTCATCAAAATCTGTGGTGAGGCTGAAGGTTACTTAGAGCATCACTTCTCTTCAATCTTAACCTCTTTTGAAGATAACCCCCTTCATCATTTGAATCTTTTTCCTTACTACAACAACTACCTCAAACTAAG…
ChipFIE_3488	Chr1	21411690	21412300	7.66349e-21	AT1G57800	AT1G57800	AT1G57800:VIM5		ChipFIE_3488	Chr1:21411690-21412300	AAGCGGACAATTAATTGTGTCAATAGATTCTATGCCACAAGCTAAAATAAGTAAATCAAGTGACAATAATGTGATTCAACATACAGATTCGAGAAACCACACAAGCATAAGAGCCAAAGCAAAGAGTACACGAACCGAGACGGGTTTTTGTAGCGACTGCATGCAGAAAGAACACTCGAAGTGAGATAGCACATCGATGGGTTTCTTTCCTTTACTCGTCTTCTTCTTCTCTTCTTCGTCATCCTCATCGACGACCCCCTTACCACTCAGTAACTGCTGCTTCTTCTTAGCCTTCTCTTCAGCAGAGAGAGTTTCATCCGCCTCAATCGAGTGGATCGCCGCTACAAGATCTGAACCAACAGATCCATATCCAGCCGCAACACCGGAAACAGGAAGAGG…
ChipFIE_3553	Chr1	21932910	21933440	5.58963e-18	AT1G59680	AT1G59680	AT1G59680:EDA1		ChipFIE_3553	Chr1:21932910-21933440	GTGCCCTAAGCCCTAAGTTAACAATTTGTCTTCATATATCTCGAGAGAAAAGAGTGGGCAAGCGTAGATAGTTAAAAACTTAGTTTGAAATTTGTAAGAATAATGACGACAATGTCAGATCTTTCTGTGGATTTGGTAGGGGAGATACTCTCTAGGGTTCCGCTAACATCTCTGAGCGCAGTGCGATGTACTTGCAAATCGTGGAACACTTTATCTAAGCATCAGATTTTTGGTAAAGCAGAATTAGCAGCGACTAAGCAGTTTTTGGGGTTCACTGTGATGGATTATAAGGTTTGTTCCTTGAGATTCGATCTCCAAGGAATCCGCAACGACGGTGATGACTTTGTTGATCACGGTAAATCCGGTTTAAAAATAAGGAATAAAGCGGTTAAGAAAAAT…
ChipFIE_3614	Chr1	22311640	22312550	1.83651e-49	AT1G60570	AT1G60570	AT1G60570:AT1G60570		ChipFIE_3614	Chr1:22311640-22312550	TGATTTTGTGGAAAAAAAATTCAGAATGATACGAAAAAAGTAAACAATATGTGGAACTACGTATGGGCTTGATTACTGGGGCAGATCTTTTGATTCGGCCCATACATTATGCAGTGCAAATCCTAACACCTGAGCCATGAACTACATACGTTTGCCAAGTTGGGAAAATTCATTTGAAAACCCTAACACCTGAGCCATGAGCGACGATGAAGAGCCACCGCTGAAGAAGAATAAGCTGCCAGTAGAAGAACCAACCTTGATTCCTTCACTTCCAGAGGAGTTGATATTGAGTATCTTAGCCCGCGTCTCGAGATTGTCTTATCGATCTCTCTCCTTAGTCTGCAAGCGCTTCCACTCGCTCCTTACTTCAGGAGAGATTTACCGGTTCCGGTCACTATC…
ChipFIE_366	Chr1	1518500	1518870	6.24575e-37	AT1G05230	AT1G05230	AT1G05230:HDG2		ChipFIE_366	Chr1:1518500-1518870	AAATTTGTGTACATGAATTAATGGATAAAATAAAGAAAACAGCAGAAATGATGAGGTTTTCGAGACATACACTGGGATATAGGAAGAAGCGACGAAACCCTAGAGGGAGAGAGAGAGAAGAGTAGAGCGGTGTCTGGTCTGAGATTTGTTTCTCGGAAAACCGCTGATGGTTTTGTGAAGCGCGGTTTTGTTGGCGAGCAAAAGGTTTGAAAGGTAGGTGCAAATCTTGGAGGAAGAGAGATGAGAGAGTAATGACAGAGAGAATTGAGAGGGTGCAATGAAATTAAATGGTGCGAGAGGGACACTTAATTATCCTACACGCTTATATATATATAGAGAGAGAGAGATATGTTACAATTTATTTTATTTAT
ChipFIE_3688	Chr1	22702290	22703160	2.60269e-15	AT1G61540	AT1G61540	AT1G61540:AT1G61540		ChipFIE_3688	Chr1:22702290-22703160	CAGATCCATATAAAAAGTTTTGTGACTCATTTACCTAATTCAAAAAACGTTTTCCGTAAGGCCCATTTACATGCTAACTTTGGGCCTATATGCCTAGGTTTTGGTCGATTTTTGAAATCAAGGAAACCCTTATTATTCCTTCCTTGATAAAGAAGAATCTTCGTTATTGCCCTATTGACGTCCAAAGCCAGATCTTCCATACGCCGCCATGAACGGCGAAAAACCACTCCGTGAGAGGAAGAAGAAGATGCCGTATCCTTCTCCGGTGACAGAAGAACCAATCTCTATCATGTCACTTCCTTATGACTTGTTATTGAACTGCTTCTCACTCGTCTCAAGGTTGTATTATCCAACTCTCTCCCTCGTTTCCAAAACTTTTCGATCTATCATTACTTCACG…
ChipFIE_3702	Chr1	22755820	22756210	5.10659e-21	AT1G61660	AT1G61660	AT1G61660:AT1G61660;AT1G61660:AT1G61660		ChipFIE_3702	Chr1:22755820-22756210	AAGTTAGGGTTTTTCTTTAAGAAGTTTACAAAATGGTTTGGTTCCAATCTGAAGAACAATTTGAGGAAAACCCTAGACCCATCATCTGCAACGTCGAGTCCATCGTCACGGTACTTCCTCCACTGTCAGAATCCGCCTCTCGCTGCCCGAAAACGATGTTGTTGTTGTCCGTACAAGTCATCCTAGATTTGAGATGATTCTCTTGCGAGCTAAAATCATTGGAAGTGATAGCCGCTCCGAAGCATGGTGACAAGAAATGATCCGAAGGAGACATAACGCTCCTTGGCGAGTTCCACCACGCGCCACCTCCGCCACCACAAATCGATGCCGTAGCTTTAAACTCCTCCGCCATATTAAGAGAATCAGAAAGTTTTAGTATAAGCTTTCTACT
ChipFIE_372	Chr1	1547100	1547830	3.91043e-30	AT1G05300	AT1G05300	AT1G05300:ZIP5;AT1G05300:ZIP5		ChipFIE_372	Chr1:1547100-1547830	TCCGGTGAAGCTGAACCTGGGATTCACCAGATTCCACGCCAACAATCCCGTGCGTGTGACCGTGAGCATGCACGTGCAACCCGAGCTCGTCTCCACCGCCACCGCCACCGCCAGCGTCTTGTTCCTCACCGTCACCAATCCTCTTAGACGTTTTAAAATGCGCTTTATGGAAATACGACGTGGCAAAAGAGTCAACGGAAAGAGTCAAAATCGCAGCGACCATCGCGATAAAGCCTGTGAACGGAAACTCCCAGGCTTCTCCTTTCAGACACGGTGACGTCAGCTTCTCGTAACCTTCAGGCAACACATGCATAAACCCCGTTGCGAGGATTACGCCGGCGGCGAAGGCTTTCGTCACGAAGAAGAAAGTCGTCTCCGGTTTAAGCGACGGGAAGAACT…
ChipFIE_3747	Chr1	23061170	23061780	8.04215e-21	AT1G62360	AT1G62360	AT1G62360:STM		ChipFIE_3747	Chr1:23061170-23061780	AAGTTTGGTAATTAGGGTTTCTAGAATCTTTCTCTTCTTTTTTGTGCAAGAAAATCAAATAAGAATCATTAGAGTTACGAAGAAACTTTCAAAGTAATTTTTTCAAGTTTCTTTCTCTCATCACCTTCTGACAATTGACATAAGCGGCCAAGAGGCGGTGGTAGTGAGGATGAGCCATGATCTTGGCCTTGACAGAGGCTGAAGAAGAGGAAGAGGAGCAAGGGTTGATTCCTCCTGCAACGATTTCGTTATGATGGATCTCCATTAGAGAATAGGCAGGAGCACAAGAGGAAGGAGAAGAAGAAGAAGCAACTTTGTTCTTAGTTCCTTGGGGAGGAGCTAGTGATTGAAGAAAAAGGGAACTACTTTGTTGGTGGTGTGACTGATATGCATAACCAT…
ChipFIE_3758	Chr1	23104210	23104590	1.38981e-11	AT1G62420	AT1G62420	AT1G62420:AT1G62420;AT1G62420:AT1G62420		ChipFIE_3758	Chr1:23104210-23104590	ATGATTATAGACTATATATATGTACCTGCATCAAAACCCTTGTTACGTAGAAACGCCATTAAGTGACGCTTAGAAGAACTAATATCTCCGACGAACGTTCCAGCAACCTCCATCGTCGCTGACAGTATTCTCATCCGCTCTTCGCCACAGGATAAACCTTCTAGAAGCTTCCGTAACCTCTCATTCACATCTTCCAAATTGTTATCGTCGGAAGAAGTTTCTTCTTCTTCACGTAATACTATTTGTCCCTCTTTCTCTATAAAAGATGCGACCAAATCGGAAAGATCCGGCGAATGATCGCTTCCGCTACTGTTATCACACGGTGGATGTACACGAGCCGCGGCTACGTTGAAAGCCGACTCAATTCTTTTGAATCTTCCC
ChipFIE_3762	Chr1	23114810	23115390	5.89226e-21	AT1G62440	0	AT1G62440:LRX2		ChipFIE_3762	Chr1:23114810-23115390	TTACTATTCACCTGTTACCCAAAGTCCTCCACCACCACCACCGGTTTACTATCCCCCGGTAACACAAAGTCCACCACCATCACCGGTCTACTATCCGCCAGTTACCCAAAGTCCACCTCCCCCACCAGTTTATTATCTTCCAGTAACTCAAAGCCCTCCACCGCCATCACCAGTCTACTATCCACCGGTAGCAAAAAGCCCTCCACCACCATCACCAGTCTACTATCCACCGGTAACACAAAGCCCACCTCCACCGTCAACACCAGTTGAGTACCATCCACCGGCAAGCCCAAACCAGTCTCCACCACCGGAGTATCAATCACCACCACCAAAGGGATGCAACGACAGTCCAAGTAACGACCATCACTACCAAACACCAACACCACCTTCTCTGCCGCC…
ChipFIE_3765	Chr1	23131280	23133100	2.38969e-15	AT1G62490;AT1G62500	AT1G62490;AT1G62500	AT1G62490:AT1G62490;AT1G62500:AT1G62500		ChipFIE_3765	Chr1:23131280-23133100	GCAGCACTAGCAACAGTGGAGAAGGAATTGGAAAAAGCAGAGAATACATTTTGCAAAAGCTTCACTGAAACACTAAAGTTACGCCATTTATGTAACTCGATAGATCTTCTTCCATGGAGTATCAGAGAACACATCACATAACCAGTCAAATCTCTTCCGCTTCGAGGATCAATCTTAGAACCCAAAAAATCGCGAAGAACAAGATTTTGGAGAGGGAAAACAAAATTCGTCATCTGGGTTTTAGATTCCGACATGATCAGAGTATTGGGCCTTTTGGGCCTAATCGCTCAAAACAATGTTAAAGCCATAATGATCTAACTCCATTATTTACGACTGTGCCACTCTTTCCTTGTAGCTTTGCTTTTTTCTCTATTAAGAATGTACGGACAACGAAACCCT…
ChipFIE_3766	Chr1	23151920	23152420	4.41496e-12	AT1G62540	AT1G62540	AT1G62540:FMO GS-OX2;AT1G62540:FMO GS-OX2		ChipFIE_3766	Chr1:23151920-23152420	AGCCGGAGCAGCCGGTCTCGTAGCGGCTAGGGAGCTCAGTCGTGAAGGTCACACTGTTGTCGTATTAGAGCGGGAGAAAGAAGTAGGAGGTCTCTGGATCTATTCACCCAAAGCCGAATCCGACCCGCTTAGCCTTGACCCAACCCGTTCCATAGTCCACTCGAGCGTGTACGAGTCTCTCCGAACCAACCTCCCACGAGAATGTATGGGTTTCACGGACTTCCCTTTTGTGCCTCGTTTCGATGACGAGTCAAGAGACTCGAGACGGTATCCGAGCCACATGGAAGTTCTTGCGTACCTTCAAGACTTTGCTAGAGAGTTTAACCTAGAGGAGATGGTTCGGTTCGAGATCGAGGTGGTTCGGGTTGAACCGGTTAACGGGAAATGGAGGGTCTGGTC…
ChipFIE_378	Chr1	1589950	1590700	6.9684e-42	AT1G05420	AT1G05420	AT1G05420:OFP12		ChipFIE_378	Chr1:1589950-1590700	ATATTTGTACATATAAATACAAGCATGATACAATAATAGTATCAAAACAAATTAAGACAACCTAGCTAAATCCACATGCTCAATACATATTCTCTCACTCTCTTTCTCACAAAAACAAAAACAATGCCAAGAGTCATGTGGAAAAACTTCCATCTTTGCTTCCCATCAAATCTCACCAAGCCCTCTTCATCTCCGTCCGGTGCCACCTCCGACGATCCCAACCGTCCATCCATTCTTCTCATCAACAACTTTAACCTCCTATATGACGACTCCTCCGCCGCCCACCGCCGCCTATCCAAGCCTCTTATCCACGACGTTGAACCCTCTTCCACCTTCACCGCCTCCACCTCCACCGCAGCTAACTCTTCTTCCTCCTCTGCCTCTTATGATGATTCCGAT…
ChipFIE_3797	Chr1	23334020	23334820	1.03114e-24	AT1G62981	0	AT1G62981:AT1G62981		ChipFIE_3797	Chr1:23334020-23334820	GTCTGACTACTCCGGCATAAAACTTGACGCCGTTAGGTTCCGGTGTGGGAGTCTCCGACGATACGGAGCAAAAATCGAAGAATTCAATATTGGCGTTGGAGCTATTCTTGAGCCGTGTGGTGAACGTCTTTTGGTTGTGAGACAAAGCTTGGGATCAAAGTGGTCCGATATATATTACAAAAACTATGATCTCTCCGGTTATAGACTTGTGTCTCCGGTTCTAGGGCTCTTAGCTTATAACGCATTAAACGATGTTGTTTTAGGGAATAACGTGAGTAGCTCTTATCAGATAAGTCTCCTCCTAGCCCGTACTAAAGATCCATCCAACGTTGATTTTGGGAACGTTTCTGGACCGTCGGTGGTAGAGAGAACGTTCTTGAATAAGCCAATGTGCGCTAC…
ChipFIE_3798	Chr1	23337310	23337680	7.44589e-12	AT1G62990	AT1G62990	AT1G62990:KNAT7		ChipFIE_3798	Chr1:23337310-23337680	TTAAAGGGGAAAGAAATCAGGACAGCTTTATATAGGTTGATTTCATCTGACAATTCTCTCTCTCTCTCTTTTTCTAATCATACGAACACAATCTGCTTCAAGAATTAGGGTTTTGATCAGACACAAAAAGTATCTCTCTCCGGTCTTGTGTCAAGGTTATGCAAGAAGCGGCACTAGGTATGATGGGAGCCACCGTAGGCGGAGACGGAGACACCGCGGTCGTGGCGGAGCAGAATAGACAGTTGAAAGGTGAGATAGCGACACATCCGATGTATGAGCAATTATTAGCCGCACACGTGGCGTGTTTAAGAGTAGCTACTCCAATAGATCAACTTCCGATCATTGAAGCTCAGCTTTCTCAATCTCATCAT
ChipFIE_3856	Chr1	23753990	23754460	3.34049e-17	AT1G64030	AT1G64030	AT1G64030:AT1G64030		ChipFIE_3856	Chr1:23753990-23754460	TTAAAGAAGTTCTCGAAGAGGTCCTTGAACTTGGGATCAGTCGGAAGTGATTTATCAATCCAAAGGCCATTCGCCGCCGTTATCTTTGGGCCGCCGGTGGCGCTTCTGTCGGCATAGACGACGGAGGCTAGTTCTCGGAACACGGTTTTGAGCTCATCAATTGAAGATGATCTTAGGAAGGAGAGGATTTGGCCGGAGACTAAATCACCTCCGGGACCAGCGGCGTGCATCGTGATCGCAGAGTTTATTGACGCCGGTGAGAAGATGACGTTAGAGTCTTTGGGCGCGGAAGATAAGACGTGCCCGGAAAGGATCATGGCAACGTGGGTTTGGTTCTTCATAGCTTCTCTTACATCCATTTTTGATCTATAAGACTATAACGGAAGAGAAAAGATAGAG…
ChipFIE_3858	Chr1	23756310	23756890	4.45798e-13	AT1G64035	0	AT1G64035:AT1G64035		ChipFIE_3858	Chr1:23756310-23756890	AGCAAATTCGAAATCAGAAACTGACCTTGGATCGGAAATCAACTTGAGCGAAAGCAGACTTGTAGAAATTCTCAAAGAGATCTTTCGACTCGGGACTACACGGAAGTGATTGCTCTCTCCACACTCCATTAACCACCGTGATTTTGGGGCCACCTGTTTTGCTTCCGTCGACGAGGACGACGGAAGCTATTTCGCGGAAGATGTCGTTGAGCTCGTCGGTGGAAGAAGACCTAAGGAAGGAGAGGATGCAAGATTTTAGTGCTTCACTGTCGGAGGTAGCAGCGGCCATGGTGAGAACGGAGTTGATAGATGCAGGAGAGAAGACGACGTTAGAGTTTTTGTCTGCGGCAGAGATTACTTCCCCCGCAAGGAAAAGAGCAACGTCGTTTTGCTTCTTCA…
ChipFIE_3900	Chr1	23988720	23989340	2.01831e-11	AT1G64580	AT1G64580	AT1G64580:AT1G64580		ChipFIE_3900	Chr1:23988720-23989340	CGTCACAATCAATCTCCGCATCCAAATTGACTCACCGGAGAAAGAAGAAGATGGAGAAAGAAAAGAAAAAAATGGTCAAAGCGACAACGTTTGGTTAATTGGTCTACTTTAAACGACGCCGTTTTCGTTGATAAATAAACAAACGGTATTTTAATTGGTCTACTTTAAAAATGGTTTATCGTTTGCGTTAACAAAATAGTTAAACGACACCGTTTCCTTAAGTGGTCTACTTAATTAAGCGGCCCCATAAATAGGAAGCTAATTAGGAGAGATTAAAGAAATAACCCAAGAAATCCGTTAACTAATTTTGAATTGCTCCGAAGAATCTATCAATGGAGGAGAGCGGCAGCAACAATGGCAGCGTGAGCGTTATTTCTCGAGTGAAATTCGATCAGGTTG…
ChipFIE_3927	Chr1	24102910	24103700	1.22589e-12	AT1G64870	AT1G64870	AT1G64870:AT1G64870		ChipFIE_3927	Chr1:24102910-24103700	ATCAATTATGTCACATCCCACCGTAGAACAACTACATGCTTTCCATGCACAAGAAAGAGAGATATTCTCTAAACTAGTTCAAAAACTCCGAAGACCACCAGCTGAGTCACTTCTTGTCATGGCCACATGGCTTTGGTTTGAAGACTTTGGCTTCGGAAACATTTTCTCCATCATCACGGTTTTTAGCGATCTACTCATTGTAGATCTCGCTAACGAGGCTGTCTTGTGCTTTCGGTGCCTTGAATCTGACCAGCCCCCAAATGATGTCAGTCAGATCCCTCTCACCGAGAGATTCATGAAAAATGACATATCCCTTCAAATAATCCACAATCATCGATACACTGCCATTACGGGAATAAAGAACTTTTTAACCACTATTTGTTCTAGAATATTCTCTGA…
ChipFIE_398	Chr1	1691650	1692120	3.393e-12	AT1G05650	AT1G05650	AT1G05650:AT1G05650;AT1G05650:AT1G05650		ChipFIE_398	Chr1:1691650-1692120	TATTTACAATAACTATAGATAGAGGAGAAGCATATGTACCCTAACACCGGGAGGACAATTCTGGCCAGATTTCCGGCAAGACCAGAACCCACTACCTCGAGCGTCAAAAGTCCCACCGACCAGTGAGAATCTGTTAACCTTGTTGAAGAGAATCCAGGAACCGGAATTGCCAAAGGTCCTATAATCTTCCGGAGCAACGACGGTTCCGGTCACTTGAAATGTGATTTTGCTCTTGCATGGCCCTCCAAACGTTATTACCTTCAACAAAAATGTCCCCGTGGGGACCACCACCGTGGCTGATGCTGCCGAGCCACAAGCCCCTTGCCATGCCTTTAGGAATGCTGCTGTGGAATCGGTGACTCCGTCTGGTTTGGCCCCGAAGCTCACGACGTTGAAAAC…
ChipFIE_3986	Chr1	24400470	24400850	1.20423e-12	AT1G65620	0	AT1G65620:AS2		ChipFIE_3986	Chr1:24400470-24400850	CTCTCTAAGTACCAAAGCCTCGGTATCCTCGCCGCCACTCATCAGAGTCTTGGCATCAACTTACTCGCCGGAGCAGCAGATGGAACAGCCACCGCCGTGAGAGACCACTATCACCACCACCAGTTTTTTCCTAGAGAACAAATGTTTGGTGGCTTGGATGTTCCGGCCGGTAACAACTACGACGGTGGGATTCTTGCCATTGGACAGATCACTCAGTTTCAGCAGCCGAGAGCCGCCGCTGGAGATGATGGTCGCCGTACTGTTGATCCGTCTTGAGATTTTAGGGTTTTGGTGGTGTTCATCTTCGTCGATCGCTTGGTGATGAGAAAACTATAATTTTAAGAAAATATTTGATGTGGAAAACCAAAATATTTTAAACGT
ChipFIE_3999	Chr1	24458650	24459180	2.08294e-11	AT1G65760	AT1G65760	AT1G65760:AT1G65760;AT1G65760:AT1G65760		ChipFIE_3999	Chr1:24458650-24459180	ATTATTCTCCGTAGTCGAACTGAAACGTTTCAGGAGCATTTGCAGATCTTGGCGCTCCTCTACTTCGGGCGTGAACAGGAACAATCCTTTCCCTAGTCGCCCTCGCATCCACTTCGATCCCATCGACCCTAGCGAAACCCTATCATCCGATGATTCCTACATTAGCAGACCCGGTGCGTTTCTCTCACGCGCCGCCTTTTTCCGAGTCACTCTCTCCTCCTCCTCGAGCAAGGGCTGGATGATCAAATCAGACATGGACATCAACTCCGGGAGATTCCGTCTCCTCAACGTTCTCTCACGTTACCCGTTGCGTCTTTATTCCGAGAGCATCGATCTTTTGGAGTTCACTGTCTCCGAGATTCGAGAAGCCTACACGGTTCTTAACACTGCCAAGAGAAG…
ChipFIE_4035	Chr1	24723840	24724650	3.24946e-28	AT1G66310	AT1G66310	AT1G66310:AT1G66310		ChipFIE_4035	Chr1:24723840-24724650	ACTCACACGTAAAATTTTTACATTGTCATTGGGACGTCTGCATAAAGTTAAGCTTTCGAGAACTAGGCAGCCTGAGATAAGCATTTCCAAAGCCAAATCATTTGCAAACTTTACCCATTCTAGAACGATAACTTTGACACACGGTAAAGACGTAAGCTCAAGATTTGGCAAGGTTACGCCACAAAGCTTTAAAGACACCAAACTGTTACACAAGTATAGGATTGGAGGTATCTCTACTGCACCCCACGTAAGATCGAGATTGTGAACTTTCCGCTTAACAACATCGTTGATCCACCGCGCAATATGAGCATTTTCACTCACCTCATCCCCATTAAGATTGCAAAAGAATCTTAACTTAAACTTTTTCAAGTACAAGTCACTGTGAAAACTCATGAACCT…
ChipFIE_4036	Chr1	24728010	24728770	8.62162e-11	AT1G66320	AT1G66320	AT1G66320:AT1G66320		ChipFIE_4036	Chr1:24728010-24728770	AGACAACCTGAGATAAGCTTTTCCAAAGCCAATTCATTTGCAAATATAACCCATTCTAGAGCGAGGACTTTGACAAGCGGTAAGTACATAAACTCAAGATTTGCCAAGACTACGCCACAAAGCCTTAAAGTTACCAAACTCTCACATAAGTAGAGTATAGGAGGTACCTCCACTGGAAGCCATGTAAGATCGACATGCTGAACGTTCTGCTCAACGATTGCGCTGATCCACCGCGCCATATGAGCATTATTAGTCTCCTTATCACGATCATGATTGCAATAGATTCTTAACTTAAACTTGTTTAAGGATGACTCACGGTTGATACTCAGAAAGCTATCGATAAAACTCACAAGAGTATCGAATTGTGTGAAATCAGCTTCATCCAAATCTAATCCAGGA…
ChipFIE_4088	Chr1	24936910	24937250	2.26159e-16	AT1G66850	AT1G66850	AT1G66850:AT1G66850		ChipFIE_4088	Chr1:24936910-24937250	AATGCGAAACCCAAACATAATAAATACTAAAACAAGACCTCAAAGAAAAATATAGAATATAACCATATTCCGGACATGAAGATCGTGACATTGGTACTCGTCGTCTTCGTCATACTTTCGACATCATTCCCGGCTGCCATCAAAGCCGAAGACACGGGAGATACAGGAAATGTGGGAGTGACATGTGACGCAAGGCAGCTTCAGCCTTGCCTTGCCGCGATTACGGGAGGAGGACAACCCTCAGGTGCATGTTGTGCAAAGCTTACAGAGCAACAGTCATGCCTCTGTGGTTTCGCTAAGAACCCTGCGTTCGCACAGTACATTAGCTCTCCAAACGCTCG
ChipFIE_4095	Chr1	24978060	24978590	3.70806e-13	AT1G66950	AT1G66950	AT1G66950:PDR11		ChipFIE_4095	Chr1:24978060-24978590	CTTTTCTTATATACATAAAAAAATGTTCTTCTATTGTCAAATCTACGTTTATTCATTATTCAAAAGATTTTAACCCGCCTCTTCTCTCACCACAAAGTTCCTCTTTATCTTTAAATGGCGGACGCATCTCTCCGTATCCTTCTTCGTAATTAAAACCAGAGGACTCGTAGTCGTTGGCAATGGCCGCAATGCTAGGACGAGATGAAGATCCGGTCGGAGCATTGAGTGGGAGAGTGAGTTTGGCCTCCACCAGTCACAGGAGTTTGGTCGGAGCTTCCAAAAGCTTTCGAGATGTGTTCATGCCTCAAACTGACGAGGTGTTTGGGAGGAGCGAACGTCGGGAGGAAGATGACATGGAGCTCCGATGGGCGGCGATTGAGAGATTGCCGACGTTTGATC…
ChipFIE_4108	Chr1	25053720	25054690	4.59538e-24	AT1G67100	AT1G67100	AT1G67100:LBD40		ChipFIE_4108	Chr1:25053720-25054690	TTCCTTCTTCTAAGATCTCTGGACCATTCTGTACTTTCCCTCAAACCCAAAACACATTTTGTTTTTTGTTTCCCATCTAAAATGCGTATGAGTTGTAACGGATGTCGAGTTCTACGAAAAGGCTGCAGTGAAAACTGTAGCATAAGACCTTGTCTTCAATGGATCAAATCCGCTGAATCTCAAGCCAACGCCACCGTCTTCCTCGCCAAGTTTTATGGCCGTGCGGGGCTCATGAACCTCCTCAACACCGGTCCTGACCACCTCCGTCCTGGTATTCAAACTTCCCATGCATGTTATGTTTTTTGTTTGTTATGGTTAATTGCGAAGTTCTGGACGGAATCTCTCATACATCTTTTTAGGAAACGTAGGATCCTGTTTATTTTTCTAACATGCATCTAA…
ChipFIE_4122	Chr1	25126790	25127220	2.71394e-16	AT1G67160	AT1G67160;AT1G67170	AT1G67160:AT1G67160;AT1G67170:AT1G67170		ChipFIE_4122	Chr1:25126790-25127220	CGCTAAACAACGACTCGTAGACATATCAAACCCTAAATCTCTGATTATGTAGGTTTTGTTTTCATGAGGATCAAACAACTTACATGAACCGTTGTTTTCGACATTTTTGTTTGGAAAAAGAATGATCCATGGAGTTGTTGGATTTGTTACTCCGATGACTGATTTCGAAGCAACATACCATGTTGAAGAAACGCATCTCGCTCGATGAAAATCAACGAAGCTCAAGCGCTCCAAGATTAATCTAACTAGGTCCACGATATAGGCCGCTTCGAATCGTCCTTCCATATTTTTTCCGTCGGAATCGCTCATCTCCTTCTTTTGTGCTATTTCACGATTTTCAATCTTAGGGTTTGTGCTCAGAGACGTGGGGGAGAAGATGAGTCAATAAAGTTAATGAGG…
ChipFIE_4203	Chr1	25504100	25505120	2.81853e-34	AT1G68040	0	AT1G68040:AT1G68040		ChipFIE_4203	Chr1:25504100-25505120	ACAGAGAAAAACAACAAGTTTGTTGAAAGAGAAAATAGACAAACTGGTATTAGAGAAACTCAATGCAAAAACCCTAATCTCATCTGACTCCAACACATTCCGGATAGCCGATCTTGGTTGTGCAACTGGACCAAATACATTCTTTCTCGTTGACAACATCATCAAATCCATTGAAACCAGCTTAAGAAAATCAAACTCGTCAAAACCAGAGTTTCTTGTCTTCTTCAACGACCTCCCACAAAACGACTTCAACACTCTCTTCACATCTCTCCCTCAAGACCGGAGTTACTTGGCGGTCGGAGTCCCGGGTTCGTTCTACGGCCGTGTCCTTCCTCAATCCTCCGTTCATATTGTAGTGACGATGGGGGCCACACACTGGCTATCGAGTGTACCAAAAGA…
ChipFIE_4208	Chr1	25532330	25533180	1.93285e-28	AT1G68130	AT1G68130	AT1G68130:AtIDD14;AT1G68130:AtIDD14		ChipFIE_4208	Chr1:25532330-25533180	ATAAAAAACAATCTCTCCTTCTTTCTCTACATGAAAAACAAAAGATTCCTCAATTTTGTTCTTATTTTTCATTTAGTCACAGTACCTCTCTCACTATAAACCACACTGTCTTGAGATAAAATACAAAAAGAGAAGAGATTAAAAACCTCATCCGATGATAGACTACGAGAGAAGCAATACCACCAAGAACATCAACACCCATCATCACAACCCTCCTCCATCTTCATCTTCCTCTGATCTTCTTCCCGACGGTAATGGAACCGCCGTGACTCAGAAGCGGAAACGGAGACCCGCCGGGACACCGGGTATTTAACAATTTTCTTATCAAGAATTACTAGTTGTTAGATTCTATATCCGGAAAGTTATCAAATAGTTCTGTTAAAGATTTTGATTTATCCG…
ChipFIE_4227	Chr1	25669660	25670170	1.03298e-17	AT1G68460	AT1G68460	AT1G68460:ATIPT1;AT1G68460:ATIPT1		ChipFIE_4227	Chr1:25669660-25670170	GGGGTTGATGACGCCGAGGAGATGGTGAGGAACGCCGCGACGGTCTTGTAACGTAATCTGATTCGTTGTGATCTCTAATCCTTCGTAGACTTGGATTTTATCGGAGTTTATGATCTCTGAAGGGAAACGAGTAGCGAGATCGACGGAAAGTCTTGATTTTCCGGCGCCGGTTGCTCCTAAAATGACGACGACTTTGTCTTTCCGATTCCGTGACCGTGACTGTTCCATGCGTATGGATGATACTAAAGGTTGGTGTTTTCGTCTTCGTTTGGTGAAAGAGAGAAGAGAAGAAGAAGAAGAAGAATGTGACGAGAACGACGGTGATGTTGTCGTCGTCGTCGTGAAGCGATCGGAGATTATTGGGAGGAGGTGGAAGTTGAGTTCTGTCATTAGCTAACA…
ChipFIE_4232	Chr1	25684490	25684950	1.8821e-23	AT1G68480	0	AT1G68480:JAG		ChipFIE_4232	Chr1:25684490-25684950	AAAAAAAAACAAAAAAAGAAAAGAAAAGAAAAGCGTAGAGAATCTATTAAAACTCAGAGCGAGTGATGATCTTGAAACCGATTGATGGGGAACCTAAGAGAGTGATCCAAACGCTGTCGTGAAGCGTCACCATCACGACCTTGTGGTGGTTCAAGCGGCGCACGGACGATGCTTGGGCCACGGATAGGGAAACCGGTCGGACCAATGGGTGCACCAACACAAGTGTAGCCCGGTTCCACGGGACTATCGGCCATGTAATCAACGGTGGTGGTGGTGGGGAGGTTAGGACTTGGAGAGATGCTTCTGCTGCCTCTAAAAGATGGGTTTAAGTAGTAGTCGTTGAAGTGGTTGTGAGGAGAGTATTGGTTTGAAGAGTATGGATATGGAGGCGGTGGTGGT…
ChipFIE_4238	Chr1	25707630	25708000	3.71983e-20	AT1G68510	0	AT1G68510:LBD42		ChipFIE_4238	Chr1:25707630-25708000	ACTCACACACCTCTTCCAAGTGCATCCGCGTCGCACCAGATCATTCCTCCCCACAGGACTTACGATATACGCCACGTGGCTAAAGATCCAACAACCGGCGGCGACAGTTCGGAGAATCTGGCCACACGTGTAAACGCTAACAAGAGCAAGACGCAAACTGGCCGATTCAAACGTGAATCCGTGAACCAACTAGGTGAATGTAGTCATGACATGTGGCAACTCCCAAGTTCTAGTGCTACGCATGGTTATGGCCACTTCACGTTGGAGAATGTGGAGAGCCGAAGGGAAGCTCCATTTAATCAAAGTTCTCCAAATCTTGGGTTTGATGATCAAGTCGATATCAACGAGGTTGGCTTAGAGCTCAGACTTGG
ChipFIE_4239	Chr1	25709290	25711220	6.12359e-71	AT1G68520	AT1G68520	AT1G68520:AT1G68520		ChipFIE_4239	Chr1:25709290-25711220	TGAGAGCAAAGTAATTTAATATCCATAATTAATTAAGTTCTTTAGTGAGCAACACCAATTGAAGATCTCTTGACGAACCTTCCTTTCATGCGAGGCCTTTTCTCTGCATTCAATTTACGTACCTCGTACCTTATCTTCTTGGAGAACAACCTTGTCCTCCTTTTCTCTCGGTATCTTGAAACCCTAGCCTCTCTTCCTCCATCCCCAGCATCTCCTAGGTGTAACCCTAGGCCGCGGAAGTGGTTGTGATGATGAGCCTCTGCTCCACTTTCACCCTTAATATTCACAACACAAATAAATTTTGTTAATTAGAGACAATGCTTTCTTTATATCAAAACTAAATAGTAATAACAAAGGTTGCGGTCCATTGATAAAAACTTGTTGCTAGTATGATATTTG…
ChipFIE_4268	Chr1	25861380	25861890	2.33525e-14	AT1G68810	0	AT1G68810:AT1G68810		ChipFIE_4268	Chr1:25861380-25861890	TTCACCAACTCATCTCTCATCATCACCATCATCATCATGATCCTTCTCAATCTGAAACTTTGGGAGCATCCGGTAACGTTGGATCTGGTTTCACTATCTTCTCTCAAGATTCCGTCTCTCCAATATGGTCTCTACCTCCACCTACCTCGATCCAACCACCATTTGATCAGTTTCCTCCTCCTTCTTCTTCTCCAGCATCTTTCTACGGAAGTTTCTTCAACAGAAGTCGAGCTCATCATCAGGGATTACAGTTTGGGTACGAGGGTTTTGGTGGAGCCACGTCAGCAGCACATCATCATCATGAACAACTTCGGATCTTGTCGGAAGCTTTAGGTCCGGTAGTACAAGCCGGGTCCGGTCCTTTTGGGTTACAAGCTGAGTTAGGGAAGATGACAGCAC…
ChipFIE_4297	Chr1	25985330	25986670	4.70091e-12	AT1G69120	AT1G69120	AT1G69120:AP1		ChipFIE_4297	Chr1:25985330-25986670	TTATTATCTATATCTATTTTAATTTATTTTCTCGTCCCATAATATTTTTTAATTATAATCCAGTTGCAACTTATATATGAAAAAAGAAACGACACTTCATTTAAAACTCGAACTCAGTGAGCGAGTGAAAACTACAGATCTTATTTTCTTACTATGGCATCAATTAGAGCTTAGATCTGCAAATTCGAAAGACATGGCTATTGGAGAACAAAAGAATTCATTATGAGTTAGGGATCAAAACCCTAGTTCAAAGATTAAACATACACCCTTCTATATGCTCTTGAGTTTGAAGATATGATGCTGATAAATATTGCACAATATATCAAGGTAATTACTATGGTATAATTAGTGTGTTCTAGGGTTCACTTCACTACGGCCCTAAAGTTTTGATTTTTAAAT…
ChipFIE_4314	Chr1	26057130	26058440	1.87796e-82	AT1G69310	AT1G69310	AT1G69310:WRKY57		ChipFIE_4314	Chr1:26057130-26058440	CCTAACATTAGTATAATTAAAAAAGAAAAGGAAAGGACGAGGAGAAAAAGAAGATGTAGAGTGCACGCTAATATCACAGCCGCTATTGCGGCGGTGTTCCTCCCATTCCTCCATCATCATTATTATTTACTCCAACTGCCACCGACGATTCTTTACTTAATTACCAATTTCTCCTTCCCTCTCCAAAACTTCTAATGTACTACTGTACGGACGAACTCATCACTCTCTATCTTTCTTGCGATGCCAAAGAAATTACTCAAAAGAAAGAAAATAAATGAGAGAAAAAATGGGGCTTTTGGCTTTGGCCTCAAGATAAAACTAAAACCCTCCCCACCACCAACACTAAGATAATGAAGTAAATTACGATCGGACCCCTGCAAACAAAAACACACACGTGTT…
ChipFIE_4379	Chr1	26423950	26424980	7.24593e-36	AT1G70170	AT1G70170	AT1G70170:MMP;AT1G70170:MMP		ChipFIE_4379	Chr1:26423950-26424980	TCCATTTGTTTCTTTTCTTCTTTTTTGGGTGGCTACCTATAATCCGAAAACCACCATGAGGTTTTGTGTTTTCGGGTTTTTATCGCTTTTCTTGATTGTTTCTCCTGCCTCCGCCTGGTTCTTCCCTAACTCCACCGCGGTACCACCGTCTCTACGTAACACTACACGTGTTTTCTGGGACGCTTTCTCCAATTTCACCGGTTGTCACCACGGCCAAAACGTTGATGGTCTCTACCGTATCAAAAAATACTTCCAACGTTTTGGTTACATCCCTGAAACGTTTTCGGGAAATTTCACCGATGATTTTGATGATATCCTCAAAGCCGCTGTCGAATTGTATCAGACGAATTTCAATCTTAACGTTACCGGTGAGCTTGATGCGCTTACCATTCAACACAT…
ChipFIE_4428	Chr1	26666410	26666890	2.87502e-18	AT1G70720	AT1G70720	AT1G70720:AT1G70720;AT1G70720:AT1G70720		ChipFIE_4428	Chr1:26666410-26666890	ACACATCACACAACAATATGGTAACAATGATGAGACCTACTCTCCTTATACTTCTCTTTTCCACCTTTCTCCCACAAATCCTCACCGTTGATCCACCACTCCTACCATCCAACGGCTCCGATTTCATCCGTTTGGCCTGCAACACCACACTCTACCCGGACCTTTGCTTCTCCACTCTCTCCTCTTTTGCCAACTCCATCCAAAATGACTCAAACCGCCTCGCGCGCGTAGCCATCTCCCTCACTCTCCACAACACTCTCCACCTTCTCTCTTACCTCCAAAACGCTTATAACCGCGACCACCCAACCCCCGTCCTTAGAGACTGCTTCGAGAATCTTAAAGATGCCGTTGACGGTATGAGAGGCTCCATGAAACAGATGAAGGAGCTTGTCTCCGCGT…
ChipFIE_4441	Chr1	26715520	26716850	2.83284e-19	AT1G70850	AT1G70850	AT1G70850:MLP34		ChipFIE_4441	Chr1:26715520-26716850	ATTTTCTCATACTCGAAGTGCCAATGCACCACACTCCCTGAACCTCCATGCTTAGGAGTCACTTGGATTGTGATTACGAAGCTCTTGTACTCTTTCATCAGATCACCTTCTATAACCCTGAACGTGATCAAGTTTTTCTCTGGATCCACCGCCTCAATCCTCTCCTTTGCCACCTTTGCCTCCCCATCTGTACCAATTATTTAACATTTCATCTTTATAGGTTAACTTTGAGACTTGACATATATATCGTGACTAGAGTGGTCTACGAATGGAAATTTTGAGATTATTTTCTTAGACACATATGATCTAGTCACTTCAAAATAAACATTTGTTTGATTTTCTTTTTTAAAAATAAACTGGTTAGTTATATATATATATATACATGAAAAATGTGTAATA…
ChipFIE_448	Chr1	1939850	1940560	1.78554e-16	AT1G06360	AT1G06360	AT1G06360:AT1G06360		ChipFIE_448	Chr1:1939850-1940560	GACAACATTTCTTCGCTACATTACCTTATATTTGATATAACGAGTGTCACATATCCACCACACATGACTGAACCAAAATCCTTCGATAGGGCTATGTGGGTCACGGTCAGAATCTGTGAACTGGTGATGGAACCTATGTATGCTCACCCAATCCAACGGATCACCCTGAAAATAATATATCGTCTAATCATACTCTAAAACGAACAGGAATTGACATATATGTAATACATAGTTATCAATATTAATCGGTATTAACCTGAAGAGCAAAAACAGCAAAATAAGCTAAAGGATATTCAAGCCATTTCGGAAGCTTAAAGCTCCGGTGAGCCAAGTTCCTATGGTATGAGAATGTGATGCTGAGTGAAGTCAATGCGTAGAGCACGAAACCGAACCGTAATG…
ChipFIE_4525	Chr1	27126980	27127800	1.31282e-28	AT1G72100	AT1G72100	AT1G72100:AT1G72100		ChipFIE_4525	Chr1:27126980-27127800	ATCAGGCCCATTATGTGATTTCTTCTACCCTCATGTACAACCGTTTCGGTTGCTGTGCAAAAACATCGTCGAGCATTCGAGAAGTTACTTTTCTCGTACAGGCGACACGTGCAAATACGTGGAGATACGTGTCAATTAGAAGCTAAAAGAAAAAAATGACAAATCTGATGTTACGGTTCCACATCCCTCGCAAAGTGTTTATTATGCTAAGTGCTGGTTAAGATTTGATGACATATGAAGAGAGGAGGAAACAACACCGATAAGTAAGTAATGACGAATCTTTTGGCCTTGTGTCTTGTCTTGAGCACTTTACTAGCGGCGGAGGTATGGTCTCCGAGTCCAGCCATGACCACCCACAACACGGCGGTGGCGTCAGAGGGAGAAGTCATCGTCAAAGAC…
ChipFIE_4544	Chr1	27180150	27180690	1.87067e-29	AT1G72210	0	AT1G72210:BHLH096		ChipFIE_4544	Chr1:27180150-27180690	CAAGAAGAAGAAGATCAAGATCCACAAGATACTAAGAACAACATTAAGCTAGGGCAAGGACAAGGACATGGTTTTGCGAGTAATAATTACAACGGTAGAACCGGAGATTATAGTGATGATTATAATTACAACGAAGAGGATCTCCAATGGCCACGAGACCTTCCTTATGGATCTGCCGTCGACACCGAGAGCCAGCCTCCACCGTCGGATGTGGCGGCGGGAGGAGGGAGGAGGAAAAGGAGGAGGACGAGGAGTAGCAAGAACAAAGAAGAGATCGAGAACCAGAGGATGACTCACATCGCCGTTGAAAGAAATCGCCGGAAACAGATGAACGAGTACCTCGCCGTTCTCCGGTCTCTCATGCCACCTTATTATGCTCAAAGGGTTAGTCTCTACATA…
ChipFIE_4576	Chr1	27331510	27332200	1.44943e-19	AT1G72570	AT1G72570	AT1G72570:AT1G72570;AT1G72570:AT1G72570		ChipFIE_4576	Chr1:27331510-27332200	TTGTTGGTGTGGCCACTATTAATATTCTTAATTTGATTTCTATTTTATGTGTAGTTTGGAGATATGATATTAACTTTGATCATCATCATCATGATGAAGACGTTCCAAAGGTGGAAGATCTCCTCTCAAACTCTCATCAAACCGAGTATCCTATAAACCATAACCAAACCAATGTCAACTGCACCACTGTGGTTAACAGGTTAAACCCACCCGGTTACCTTCTCCACGACCAAACCGTAGTTACACCACATTACCCGAACCTAGATCCGAACCTTAGCAATGATTATGGAGGTTTTGAGAGGGTCGGTTCGGTCTCGGTTTTCAAATCTTGGTTAGAGCAAGGCACTCCAGCATTCCCACTCTCGAGTCATTACGTTACTGAAGAGGCTGGTACGAGCA…
ChipFIE_4684	Chr1	27779060	27779610	1.17968e-16	AT1G73870	AT1G73870	AT1G73870:AT1G73870		ChipFIE_4684	Chr1:27779060-27779610	AATTCTGAAAAAAATGAAAAATACTGCCGGGAAATCGAGACGCCACACACACTAGTGAATTCGTTGCAAAACCATATATATTACAGTATTTTGTTCTTCTCAAGGCCTCTCTCTCCATCTCAGCAACTCTCTCACTGTGTAATATACACACACAATGGTGGTCGATGTAGAGAGCCGAACCGCGAGCGTGACAGGAGAGAAGATGGCGGCGCGTGGCTGTGATGCGTGCATGAAGAGATCACGTGCTAGTTGGTACTGTCCAGCCGATGACGCTTTCCTATGCCAAAGCTGCGACGCCTCGATCCACTCGGCTAACCATTTAGCGAAACGGCACGAACGTGTCCGGTTACAATCATCTTCGCCGACGGAGACGGCAGACAAAACGACGTCGGTATGGTA…
ChipFIE_4802	Chr1	28317370	28318440	6.99435e-51	AT1G75450	AT1G75450	AT1G75450:CKX5		ChipFIE_4802	Chr1:28317370-28318440	TTCCCTACTTTTTGGTATCAATTTCTTGTTATTAGTAAAACTTCAGACAAAAGCATTTAAAATATATGAACTTGAATGTTTTAATACTAACCAGTTACAACGTCGAGCTCAAGGACGTTACTAATTTGAGGACCATGGTGAAAAGCTTGACCACTGATTCCTGCATTGGAGAGTGTACCTCCAACGGTTAGATACAAGTAATCCGTCCATGATTTTGGTGCTAAGCCATGCTCCAACGTTTTCTTCAACACATCGACCCATAACTCTCCACCCCATACATCCACATACATTTCATCCGGTCGGACGAGTGGCTTGGGCGTCCCGGTTACGCCGTGGTTCATTTCAACCACCACACCGTTCCTCCCCGCCGCGGCTTGTCCGTTTATGGAATGGCCGTGG…
ChipFIE_4812	Chr1	28351730	28352080	3.90977e-13	AT1G75520	0	AT1G75520:SRS5		ChipFIE_4812	Chr1:28351730-28352080	TATAACGTTTAAAGATTAACAATAATCAATAACTGATATCAGAATCTGATCAAGACCTCGGAGGTGTGAAGAATGGCGTACCCGCGATGAAGGAGTTGAGTTGAGCTGGGTAAAGCGAAGAAGGATCAAGCATTAATCCATTATTATTGTTACCGGTGACAGTCTTAGTGGCGGTCTCCTCCACATTGGTGGTGGTTGCAGTGGAAGCAAGTAGGTTAAGGTGATGATTATCTTGATGTTCTGGTCCTTGGTCATAGAGAATGCCTTTGAAGATATGGCCTCCAATGTTCACAGCCGTTTGGTAAGCATATGCTTGATCATCTTCATCCTCTTCTATTGAGCTCACTCTAA
ChipFIE_4813	Chr1	28358200	28358650	2.4705e-23	0	0	0		ChipFIE_4813	Chr1:28358200-28358650	GACTACGAACACGTTACATATTGAAATCGCGTGCATTCACCAACTTTATTTGATTTTCCCCATCGTATATGTGTATGAAACAATAAAAAAAACAAAAAAAACAAAAAAAACATAAGGTGATGTGATTCAGTGATTGTAACTGTGGTGGAATACATGACAAGTTAGGTATAATAAGGAAGTCTAATTCTGAAACCCTAGGCGACGAACACTGCATGCCAATAGTAGAAACAGTACGTACGATCACGAGATCAAACTTATACGTACTTTACTTTCTTAGGATCCCTCCACTTGTAGGCACTAGCCCCTTGCCACGTGGTCCCCCTCCATTAGCTTTATGGGCCTCATAAAGCCCGTGGGGTCCGAACTCACATCCATGCACATGCTTCACATTAAGCTCTA…
ChipFIE_4821	Chr1	28395930	28396330	3.52972e-14	AT1G75620	0	AT1G75620:AT1G75620		ChipFIE_4821	Chr1:28395930-28396330	ACGAAAGGGTAAAGATTGTTTTCGTCTCCAGGATCATTGGTTTCGGACAAAAACGGGATACTGTAGAAATTTGGAGCGTTTGTTTTGGGGAAAAACTCGTAATTGAATTGACCTCGACCACCGATTATGATCTGACGACCGTCGGGGAGGATATGGTTCGTAGCGTACCATCTTCTTGCAGCGAGTCCGTTATCGACTTCTATCCAGTCACAAGAATTGTCGTCGCAAGGATCCATAAGTCTAACTTTACGTTCTCCGTCTAAATCACCTCCTGTTTGTAGAAGAGTTCCGTCGGGAGTGACTCCTCCTGAGGAGCACCAAGTGTTGGATTGGACCGTTAAGGGACGGATACGGTTCAAAGCTACGTCGTATTCGACCGAGTGAGCGGTGCAGTCGGTT…
ChipFIE_4829	Chr1	28429050	28429670	3.32441e-15	AT1G75710	0	AT1G75710:AT1G75710		ChipFIE_4829	Chr1:28429050-28429670	CTGGTCCGTCCATGACAACTAACTTATCTCCTTCCAAGCTTGGCTCGTCGTGCAGCTCCATTTGCAGCTTTAGAGACGTGGCTCACGGCAACACTCGTGTGGTTCATAGAGCTGATCACTCACCAGACGTAGGTAACTCGGCTACTCCTAACTCGGAGACTCGGCTTCTGACTCGGAAACCTGGTCAACACGGTTCTTCTTCGTCTCGGTCTCTTACATCTGGCTCAACGAGATCTAACGCCAGTGGGAGTTACACGTCATCGTCAACGACTTCGTTTAGAGCCATGCAGTTCCGTAAACTCTCCGGATGTTACGAATGTCACATGATCGTTGACCCGAGCAGGTAATGACACCAAAAATTAATTATGAGTAAGTAAATGTTCTTCTGAATTATATTTT…
ChipFIE_4867	Chr1	28603010	28604060	1.11625e-45	AT1G76240	AT1G76240	AT1G76240:AT1G76240		ChipFIE_4867	Chr1:28603010-28604060	TCACTCTCACATTCGATTTCACGGATCGAATTCTCCAATTCCATCATCCTCTTCATCAAACTCTTTACTTCTTCGTTCTTCTTCTTGCTTAAACCAATCAAGCTTTTCTCTTCAACTTGCTTCAACTCCACGATTCCTTCGTCTAGTTTCTCCTTTTTTTCGGATCGTTTCAAAAACCCTATAAACGGCGTTGTTTTGGTGGCTCTGAGAGATAAGTAAACGCCGTTAAAGAGAGCAACGGAAACCAAAACAGTTACTTCAATGACGTCACCTATAACTGACGCAAGCTCTGCGTCACCGTACGTTCCGTTAACGTTGTCTACGTGGCAGTGTTGGTGTTTTGTCTTCGGCTCACGGATCGATGACGTCAGTTTCGCGATATCTCTTGCGAGAGATCGG…
ChipFIE_4868	Chr1	28606600	28607090	7.39234e-23	AT1G76250	0	AT1G76250:AT1G76250		ChipFIE_4868	Chr1:28606600-28607090	GGCGGGAGCTTCCCATTTAACGGCCATTCCTCTCATATTTTCAAACTCTTCCACACATCTCCTCGAATCCAAACCACCGACTCGTTTCCTCGCAAGTGCGAGTTTTTCTCCAGCGGTTTCGTCAAAAATCTTCTCCCAACCTTTCTCCCATTCTCCATGTGCGTCGCACAGCTCCACCGTCTCGTTTTCCCACTCTGTCCAGCTCCACTCTTTATTCAGCTTTCCCATCACTTCTGCCACGCAAGAGCCGTTGCATGCGACCGTGCAAGGACGGCACTTGGCACCGTTTAACGGTCCACGGCTCGATAGTGCCGCCACTGGAACTCCGTATCTATATGGAGGGAAATCGTAGGTCCGATCAGTCATGATGCAGAAAGGGAGAGGTTTGGTGACGTAAGG…
ChipFIE_4869	Chr1	28608600	28609080	2.39595e-15	AT1G76250	AT1G76250	AT1G76250:AT1G76250;AT1G76250:AT1G76250		ChipFIE_4869	Chr1:28608600-28609080	TCTTCTCCATAATCGACGGTCCGGTTAACTCAAACCGCCTCGCTCCTCCTACCAAACACACCGCAATCTTCGACTTAACCAACTCCTCCCTCTTCCTCCGCCGTCGATTTTCCATCTCCTCCGCTTGGATAACGTCGTTAGGGTTCGAATCTGACAATTCGACGGTGAAATCGGTGACGGTTAGGGTATGAGTGTAGATTAGGTTACGAAGAGGGGCTAGAGTTGGAAAAGGATCAAGTGAGAGAGATGAGAAAGAGATTAAGACGAGGAGGGTGAGAGATGGGATTATGAGAAGGAGGAGAAGACGACGATCGACGTCGGAGATTCTCCTGGAAACGTACATAACGGCGGCGTAAGTGATCGTAACCCTAATCTGTGAGAATAACCACCACCGTGGAT…
ChipFIE_4887	Chr1	28705140	28706350	8.93736e-35	AT1G76500	AT1G76500	AT1G76500:SOB3		ChipFIE_4887	Chr1:28705140-28706350	TCTATTGCTTTTTTTTTCCCTTTCCTCGTTCAAAAAAAGTACTTGCAGAGTCACTCACTCTCAGTCTCAGCACATGAATTAATTTGAAGCTTCCCTAGAATTCTTTCACATCAATTAATACGACACCGTCTCGGGTGAAGAATCTCTCCTCTCTTGCCCTAAAGCGAGTTAGGGTTTAACACACAAAGCATACCCTTTAGATTTGTGTCTCTTAGCTCTGTTTTTGTCGGCTTGTGTAACCGATCAACTCAAGCTATTGGCTCCTCACCTCCTGAAATTTGACTTCTCCAATGGATCTCAAAGTTTCTCTTATATGAATTCTATCTTCACCCTCACAATATCTTTATATATATGAGCCACAAGAACAAGAAGAGTCAGTAGATGCGGCTGCCATGGACG…
ChipFIE_491	Chr1	2092280	2092750	3.38992e-12	AT1G06810	AT1G06810	AT1G06810:AT1G06810		ChipFIE_491	Chr1:2092280-2092750	CAAGGAAACACGAAACCATGCTTTTACGACCTGTTTCAGAAACTATATACTTAGAGAGACTCTCTTTATCTAATAAAGGGAATAAAAAGGGAATAAGGATGAGAAATGCTTACTGTAGAACTCGTGATAAAGAGAGATTCCAGTGGAAGAAACCGCTTCAAGGATGTCACGAGGGACCTTTGCTAGTGAGCCAACAGCAGTGATGGTGACAGGACCATTGTAGCCTAATTTCCTTAAAATCCGTTTCATACACGGACCAACCCGACGAGCATCATAGTCATCTGGACCGGACACCTCTTCATGTCCCAATACACATATACAGGGGCCAAAGCAATCTCCTTCGTAGGCGGAGGCTCCATCATCATTCACGAATCAAAAACTTTTAACCTTAAAAAAAAA…
ChipFIE_4917	Chr1	28829560	28830020	9.05858e-11	AT1G76800	0	AT1G76800:AT1G76800		ChipFIE_4917	Chr1:28829560-28830020	TAGTATGGCCATAGGAGAGTTCGTCTCAGTTTACTCTCAGTACGATATAGAGGTGGCTCAGATGGAGAGAGACAGTGTGGAGATAGAGAAAGAGAAGCTTCCTAGTCCGATGCAAGCCGCGGCTGCGTCTGCCCTTGCGTTTTCCGCAGGTGCGATTGTACCGCTTTTGGCTGCTGCTTTTGTGAAAGAGTATAAGATGAGGATCATTTCGGTTGTGGTGGCGGTTACGGTAGCTCTTATGGTTTTCGGATGGTTAGGAGCAGCGCTAGGGAAGGCACCAGCGGTTAGGTCATCGGCTAGGGTTTTGTTTGGAGGTTGGTTAGCTATGGCGGTTACGTTTGGCTTGACTAAGCTTATTGGGTTATATGGATTGTGAAGACATCTTTTTATAAGATTGTA…
ChipFIE_4954	Chr1	29004330	29005260	6.53466e-73	AT1G77200	AT1G77200	AT1G77200:AT1G77200		ChipFIE_4954	Chr1:29004330-29005260	AAAAGAAGAGATTATTTAAAAATAAAACTAAGGAAAAAGGGGGCCAAAATTGGAAGAGTCGAAAGGTTCAGCCATCGAAATGCCATTTTCGTCGCTGTGGTAATAAAAGCTATAACAATTATTAATATACCAAGGCGAACTAGGTGGATACGCCGAGTCAACGTACACAAACTCGCTCAATGACTCATCGTAACTCGTCTCTAGACTCGGTAACTCCACTATCTCGCTTAGTTCTTCCGCCGTCGACGCAGCTTCTTCGCTTGACGGTGACAACGACGATGACGTACACGTTGAATAGCTCGAGGAAGACAACTGCGTCTCAGCTGGGGCGATGACGGTGGTTGGATCGGAGACTACGAGAGAGGAGGAGGAGGGGGAGAAGTCCATGGCGGCCGCTAC…
ChipFIE_5055	Chr1	29517370	29518140	1.37775e-12	AT1G78450	AT1G78450	AT1G78450:AT1G78450		ChipFIE_5055	Chr1:29517370-29518140	TCCGCAACATATCCACTAATTTGCTTCACCGCCACGTACCTCGAGTCCCATCTCTGTACGTGGAGGTTGTTTCCCGGAGGTGGATCAGGTTGGAATGCCTTGGGAACGAAGAAAGAGACTATGAAGGTGCTCAAGTTCTGAGAGACTTGGGTGATATAAGGAAGTGCTATCTCTATCCTCTGGTGATAATCGTTGTTCCCGTTCATGTAATCAGACAATCTGCATACAAATTAGCAAAACGCATTTTGAATACGTTTTCGATTAAAAACCTTAGTTAATTTAGGAATGAATAATGAATAAAATACTGGTTCCAACCGTTGCCAGAAGCTTCGTTGAGAGAGATATCTTGAATTGGTTCGGTAGAAATCCAAACGGTGGTGTTGTAGCGATGAATCTCGT…
ChipFIE_5056	Chr1	29518370	29519320	6.66898e-14	AT1G78460	AT1G78460	AT1G78460:AT1G78460;AT1G78460:AT1G78460		ChipFIE_5056	Chr1:29518370-29519320	CAGTTTTCCCCACCTTTACAAAATAACAATATTAATCACCACTTAACCAGAGATACAATTTATACCGGTTAAACCAGAAGCTGCAAGCTGCTGTTACAGTATCGATCGGTTCTAAACCACCTCTTCTAATCCAATTGCTACGTAACAATCAAATCGTGAGGGCGTCATTAACATGATCTACATGTTAAACGGAACCATGATCTCATTAATCACCCTAGCCGTGGTATGAGATGGCGGGTTATAAACAGCGAGAAAATACGCCGGCAACTTTCCTTTGCTCTTCTCGATGGGCAAAATCCAGTTAGAATCCCGGAGGCTTTCCATCAGAGCCGCAGCTTCGTCCTTGGCTACATTGTTCGACACGTAGCCACCGATCTGTCTCACGGCTACGTAAGTTGG…
ChipFIE_507	Chr1	2148370	2149030	5.269e-20	AT1G06990	AT1G06990	AT1G06990:AT1G06990		ChipFIE_507	Chr1:2148370-2149030	GAAAAGAGAGAAGAAGAGACAAAATGTTGATCCATGTAATTATATTCATGATCATAACGACAATGCAATTCTCGACGACATGCCATGCATATGTGATTAACGTGACCAACGTTAACGTATCAATGTTCCCGGCTATTCTTGTATTCGGGGATTCAACAATCGATACCGGCAACAACAACTACATCAAAACCTACATCCGGGCTAATTTCCCTCCTTACGGCTGCAATTTCCCCGGCCACAACGCTACCGGAAGATTCTCTAACGGTAAACTTATTCCGGACTTCATAGCATCTCTTATGGGAATCAAAGACACCGTTCCTCCTTTCCTAGACCCTCACTTGTCTGATTCCGATATCATCACCGGAGTGTGCTTTGCTTCGGCTGGTTCCGGTTACGACA…
ChipFIE_5085	Chr1	29632030	29632510	3.94518e-36	AT1G78815	0	AT1G78815:LSH7		ChipFIE_5085	Chr1:29632030-29632510	TTATAGATTTTTTGTTTGCTTCCGCTAAGAAGCCAAGTTGGAGCTACTACTAGTTCCCGTAGTACCATCTTCACCATCATGACTCTTCATAGGATTCCTCTTCTTCCTCTTTTTTCTTTTCTTGTACGGAACTCCTCTTGCCTTCGCCTGTGAATCTCTCACTTCCCTCAGAAAAACCCTAATTCCGCCGCCGGCAAAAGGGTTTCTCTCCGGCAATCCTCCGTTCTCCTCGAAAGCCGCTCTTAGCCGTCCGATCAAAGCATCTAAACTCCCCCACGCTTGTTTTAAAGGACAGTTACACTGTCCCGCTGGCTCAACCTGTCCGAAGAAAACGCATCCATGGATATGAACCTTTGTCTTCCCAAACTGGTCGAGATATTGGAGGAAATCGAGGATGTG…
ChipFIE_5147	Chr1	29877660	29878320	1.12616e-25	AT1G79430	0	AT1G79430:APL		ChipFIE_5147	Chr1:29877660-29878320	CTTTCGTAGATCTCCGACAAAGAATCCAAATCCGTGGAGACATGTGTAGCCATCTGTATCTGAATTCTATGCTCATCATCGATCGATTGGTTTGCGGAAAGATCGTGATCTTGATCAGACCACATCAATAGTCCTTTCCTTACATCGTTACCAAAATTAGGATTAGGTCGCTTCTTCCCCAAGTAAATGTTGGTGTCTGCAGCATTGTTACCCGTGAAATGGTTCTCTATGTTTTGATGATGGAAGTTGTGATGGTCGAGGACTTGGTCGGTTGTGTTTCCATAGATGTTTAGGTCTTGAAACGGCGGGAAACTAAGAGGATGAGGAGGTGGGCCCACCGCTGCTGAAAGACTCGAACTTCCCAGATTACCCTTGTATCCTCCTCCGACGGCGGCTGCT…
ChipFIE_5148	Chr1	29878890	29879260	6.37735e-12	AT1G79430	AT1G79430	AT1G79430:APL		ChipFIE_5148	Chr1:29878890-29879260	AAAACTTTGAAAAAACACATTTATAATTGGTTAAATGGATTGAATATATATTTGTGTATGTGTGTTCATACTGTCGGGGCCGCCGAGCTGAGCGACGGCGTCCACAAAACGCTCGTGGAGTTCGACGGTCCAACGCAAACGCGGTTTAGGGTCGGTGGTGAGGACAAGGCCTGAATCGCCTTGAACGCACATAGCTCTGTTCTCATATGAACCATTCATACTTGAAGGTTTCTTAGCATGGAACATTCTCTCTCTCTCTCTCTCTGACTCTCTTTCTCTCTCTGAAAGAGGGGATTCAAGAAACGAATGTGATGCAAAAATGTGAGAGAATACGATGCGTTTTTGAAGAGATCAGATGACGGCTTTTTTTT
ChipFIE_5228	Chr1	30201630	30202270	8.55002e-26	AT1G80340	AT1G80340	AT1G80340:GA3OX2		ChipFIE_5228	Chr1:30201630-30202270	AAGATAAGTTACGTTACGTTAATATGGTCTTAACGTTGATAAAATGAACCATTGAAAAAGATACCAGTATTTGAGGTGGTGGCTGGGCCAGAGTTTACGGAAATCGTGGAGGGGAGAGCCAATAACGGTGAAACCTTCGGACCACATCTTCTTATTAAAGAACGAAGCAATACGAGCTACGCCGTAGCCGGAGACGCCATTCTCTGACCGAGCCGCCTTGAGCTTCCGCTGTACGGGAAGCCGGAAAAGACTTCCGGTGAGGAACTCAATGTCGTCGAGAAGTCGCGAGGGGACGCCGTGGTTGGTGATCTGGAACGCTCCCCACGTGGTACAAGCATGGCCCACAAGAGTGGCCACGTGGATATCGGAGAGGTCGATGAGCGGCAGGGTTTCGTCGGA…
ChipFIE_5249	Chr1	30293560	30294200	7.90249e-12	AT1G80580	AT1G80580	AT1G80580:AT1G80580;AT1G80580:AT1G80580		ChipFIE_5249	Chr1:30293560-30294200	GGAAAACAGCTACACCGTTGATGGTCACCGTCTTCAATATTCCGTTCCGTTAAGCTCCATGCATGAAACCAGTCAAAACTCCGAAACTTACGGATTATCCAAAGAGTCGCCGTTGGTCTGCATGCCCTTGTTCGAAACCAACACTACTTCATTCGATATCTCTTCTCTTTTCTCGTTTAACCCAAAACCAGAACCCGAAAACACGCATCGTGTCATGGACGATTCCATCGCCGCCGTCGTGGGCGAAAACGTTCTTTTCGGTGATAAAAACAAAGTCTCTGATCACTTGACCAAAGAAGGTGGTGTGAAGCGGGGGCGGAAGATGCCGCAGAAGACCGGAGGATTCATGGGAGTGAGAAAACGGCCGTGGGGGAGATGGTCGGCGGAGATAAGAGACAG…
ChipFIE_5334	Chr2	347140	348200	1.09119e-21	AT2G01810	AT2G01810	AT2G01810:AT2G01810		ChipFIE_5334	Chr2:347140-348200	ACACGAAAGACATGTCGCAACAATCAGCCAATGTCACGTGGTCACAAACCAAATTAAACCGAACCAAACCCTCTTTAACCGGAACTCCCACTCTTGCAATAAAATAACAAAACCAATGAACCAAAATCGCCGCCGAAAGGGCAAAAATCGTTAATAAACAAACCACACGGAAGAAGATGAGTCCCGTCACAATCAAATCAGGCCAATCTCACGTTATCCCAAACCAAAACCAAGTAAACCGGAAATTCCACTCTTACTTTTAACAACAACAAACCAAAAAACACGATCGCCGCCACAAGGGCAAAACCGTCAATTCACAAGTAGATCCTGTCACGTGATCCCAATGATAAAACCAATCCTCTCTCTCTCTCTCTTTTCCCGTAGTCCTTTTTCAGTCAT…
ChipFIE_5363	Chr2	518340	519280	1.76978e-18	AT2G02080	0	AT2G02080:AtIDD4		ChipFIE_5363	Chr2:518340-519280	AAATGGATAATTTTGCTCAGGAAACTTCGCCTCACCATCCAAAGAAACTCCGCCACGAGCACTGCCGCGACCACCACCACCACCACCGCGATTTACATTTCTCACCATTCCTCCAACTCCAAGAAAATCTAACGTTAACTTGTCCGAGCCGCTCATATTTCCATTGTCTCCAAATTGAACGTCGAAGATACTGCCACCGGATCCGCCACCTCCATTAACGGCGGCTAATGAGTTCATTAGACCTTGAAGGTTTCCATTATTATCATTCTCCATAATTCGTCCTCCACCAAAGTGATTAGCGATAACACTTGATGAGTTAGACGAAGAAGCTAAGCCTCTGAACAAAGCAGATGGGTCGTTGCTTGTGACTGAACCCATTTGTGTAGCTTTCTGAAGTAG…
ChipFIE_5364	Chr2	520210	520670	6.70285e-15	AT2G02080	0	AT2G02080:AtIDD4		ChipFIE_5364	Chr2:520210-520670	ACTTAAATCAAATACGAACAAATTATTTAAATGAAATGGATAGAGATTAGTTACCTAGAGAAGATGGTACCACAGTCACATCGATACTCTTTAGTACCACAAGTCTTAGAGTGAGCTTTCCAATCTGATTGAACAGCGTAACGCTTAGAACATTTCTCACATTTCCACTTCTTTTCGCCATGTTTACGGTAATAATGCTTCTTGATTCCGGTGAGGTCTCCGAGAGCACGTGACGGGTCATGGTGAACGCACGTTGGCTCCGGACAAAGATACACTTTCCTCTTCACTTCTTTGGTTGATTTTTGTTTCAGCTTCCATGGGAGATTGTGTCCTCTTCGGTGAAGCTGTAGATTTTGTTCTCTTTGAAACCCTTTGTTACATACATCGCATATGAATCTG…
ChipFIE_5415	Chr2	876040	876650	1.08783e-16	AT2G03000	0	AT2G03000:AT2G03000		ChipFIE_5415	Chr2:876040-876650	ACATTCAGTACTCAAACTCCTTACATACAATTTGGGAGGCTGTGGGAGACGAATACAACTTCTTCAACTAGGAGTAGGACTACCGTGCCCACATCGACCACAAACGTGCCTTCATCAAACTCATCTAGGGTTTTGCAGACGTCAATGTCGACACGAGGTACCTTCCCAATGTCCTCGTCGACCAGGATGAGTGTGCAAGCGTCAATGTTGGCACCAGGAACCGTATCATCGTCAATGTCAACAGTAGAGATTATGCCTACATCGGCAAGAAATATGATAACAATGAGTGAAGAAGTAGCAAATTCATTCACTCAAACTTCTTACATACAATTTGGGAGCTTGTGGGAGACGTTTAAAACTGTAACAAAGTTGTCGCGTGTAGCGATGGTGGAGAATGGA…
ChipFIE_5420	Chr2	883430	884270	4.66278e-39	AT2G03020	AT2G03020	AT2G03020:AT2G03020		ChipFIE_5420	Chr2:883430-884270	TGTGTAGGAAAAAGCCAAACTTTTAGATATTGAAAGTTTCTGGAAATGGAAATGGAAATACCTTCACGGAAACCTGAGCAACCAAGAACTGTTGACAAAAGCATAAACTTTTTATATCAGAAAAATGATCTATAAACACTGACCGGTAATACATTAGATGGGTAATAGTACTGACCGGTGCAAGGAGAGCGGTGTGGATCGATGCGAGTCTTGGAGAGGATAACTCTAAAAACACCGTCGGACATGTGGGTGGTGATGCTTGAGATCGCACAGCAGCTACAGCCAATTCCAGTCATCGTTTGGTAACGACGTTCGGTGGAGTCGTGTGTGTGAACCTTGGGTGCTTTGGCGAAAACAACCACAGTTTCCTGCGACCGGTTATGATAAACACTCAAGCCG…
ChipFIE_5431	Chr2	961080	962090	1.96061e-12	AT2G03170	AT2G03170	AT2G03170:ASK14		ChipFIE_5431	Chr2:961080-962090	TTTACTAAGACGTCGGTTTTTACTTTTAAGCCCAAAAGTTTTAAGGCTAAACACTAGAGATTTGGAAGATTTGCTTTTCTTCTCTTCCAGTATTGTGAAAAGGAAAACACAATTGACCGACTCTTAAAATATTTTATAAATAGACGCCTTCATCGACTCCTCTCTATTCCATTCAATATCTTTGCATAAATCATAACCAATATTATTCTTTTCATCACCCAAAATCTCAAAAACGAACAAACATGTCTTCCAACAAGATTGTTTTGTCTAGCTCCGATGGCGAATCTTTCGAGGTTGAAGAAGCGGTGGCAAGAAAACTGAAAATCGTGGAACACATGATTGAAGACGACTGTGTTGTTACCGAGGTCCCTCTTCAAAACGTCACCGGAAAGATCCTCT…
ChipFIE_545	Chr1	2281620	2282680	1.26418e-44	AT1G07430	AT1G07430	AT1G07430:AT1G07430;AT1G07430:AT1G07430		ChipFIE_545	Chr1:2281620-2282680	CCTCCTGCTTCTTGGATTCGATCCAGCTCATCCGGACGATCAGGCTGTTCATTTTCAAACGTAAACAAGAGTTAAAATCCACTAAATCAAACAAATCAAGAAAGAGTTAGAAAGAGATAAAGACTGACCTTATGATCTGTAGAAAGAGGTACTGCTTTACCATTCCTACAAAGAACTGCTCTTGAGTCACCGCAATTCGCAACAATGATCTTCTCCGGCGTAATGACGGAGACAACGGCGGTGGATCCAACAGCGTCACAGTCCGGCGTTTGAAGCTCACACCTACAATTAGCACTCATCACAGTTTCACCCCAACGAACAACCTCTTTGTCCATACGTGTGAAGCTACGCTCCATCATCTTCTTCCATTCTTCTTTCTTATCCGACAACGCTTCTTCT…
ChipFIE_5463	Chr2	1061830	1062270	4.21002e-25	AT2G03500	0	AT2G03500:AT2G03500		ChipFIE_5463	Chr2:1061830-1062270	AAGACCAAGCCCAAGCCCACAAACGTCAGGTGGGCCAGGTCCACATTTGGTGGTCCTAGGTGGCATATGGGTTCCACCGGAGTACACCTCCGCACATGGTGGCACTCCGACTCTCTACCACCACCAAGTCCACCACCACCATACCAACACGGCAGGGCCGCCTCCACCACACTTTTGCTCCTCTCAAGAATTCTACACAACTCCACCGCCTCCTCAGCCGCTCCACCACCACCACTTTCAAACGTTTAACGGTTCATCCGGTGGCACCGCCTCTACCGATTCTACTCATCATCAGGTGACGGACAGTCCCACAGTTGAAGGGAAGTCACCGGAGAGTGGTGGTGGAGAGAGAAAAGGGTTGGCTGCTCTTAGGGAAGAATGTGAAGATCACAGCAATAT…
ChipFIE_5553	Chr2	1993490	1994000	2.23013e-14	AT2G05440	0	AT2G05440:AT2G05440		ChipFIE_5553	Chr2:1993490-1994000	GGAAAACTAAATTGAAGTCAGGAAGAGGGCTTCACATTTTCACGTGCTTAAGAATGTCTTTGAAATAACGTGTTTTTTGGGCAGGCATGGTGAAGCCAGAGAGTGAGGAAACTGTGCAACCTGAAGGTTATGGCGGTGGCCACGGAGGACATGGTGGTCACGGAGGGGGAGGAGGCCACGGACATGGAGGACACAACGGAGGAGGGGGCCACGGACTTGACGGATACGGAGGAGGTGGAGGACACTATGGAGGAGGTGGAGGACACTACGGAGGAGGTGGAGGACACTACGGAGGAGGTGGAGGACACTACGGAGGAGGTGGAGGACACTACGGAGGAGGTGGTGGAGGACACGGAGGTGGAGGACACTACGGAGGTGGTGGAGGAGGATACGGAGGTG…
ChipFIE_565	Chr1	2354490	2355460	2.73703e-61	AT1G07640	0	AT1G07640:OBP2		ChipFIE_565	Chr1:2354490-2355460	GACACACCTGATTATATAAATAAGTATCGAATTTAAGTTGTAAAACCACAATCTCTAATTAAGATACCTTTTAGTTTGTCCTTGTACTTCTCCACGATCATCGTCTTGAGCACAGACTATGCATGCAGTTAATCCTGACCGTTGGTAGTCCTTTTAATCAATCTCCACGTCGTAAGTCGTAACATACGTTAATGATCCGACAAAACACACAAAAATCTCACAAGAGATCATTAGAAGGACCCGAGAAATCCGAACCAGGCCAAAAGTACTGATTTGTTTGATTCCCAGGAGACGTCAAACCGGAGACCGGTCTAGACAAGTTAGCCAAATTAGGTTGTTCTTCCATCTTCACCGGAGGCGTCTGATAAACCCTAGAATCAACCATGGAAGTAGAAGAAC…
ChipFIE_5814	Chr2	4923890	4924550	7.45704e-21	AT2G12290	AT2G12290	AT2G12290:AT2G12290		ChipFIE_5814	Chr2:4923890-4924550	ATTTGCACCTAAGAACTACTCTTTCCATCTCTAGGTTTTGTCTACAAGATTGGGATCTCATGATTGACAAAGAGAAAGGTAATTTAGTCAAGGCCGATAGATTTAAGTATGCGAAGAGAACCAGATTTGGGTACAGATTTGGGTATGTGAAGAGAGCCATGCACGGTACAAAGATAGTTATCAAATAAAGCTGTCAAGTATATTGACTTTTCAACACCATTCGTAATGTGAAGAAAGAAGAGAGTTGCAAAGTCCTCCTTCTTTATTAGAAGGAAATCTCATTCTCTTATTGTCTTTGTATGGGTGAAAGTGAGATCTATGGAAGGGAGTTAGTTGACCTGCGGAACCAGAGTCGATGGGAGACGCTGAAGCGGTTGGAAACGTTTCGAGTTGAGCAAG…
ChipFIE_5966	Chr2	6491700	6492440	4.45519e-34	AT2G15020	0	AT2G15020:AT2G15020		ChipFIE_5966	Chr2:6491700-6492440	GCGACTCTAAGAAGTAGGAAGCAACGGCAAATCAACCTCATCACACCACTCTACACATCTAGTCTCATAAAACAAAGTGTTCAACTTGTTTGGCCAATAAGTTAGCCAAATTTTGCCACCCAGTCTCCACTTCAACACACTTCCTTCCATCTCTCTCCCAACTCTCCACCCAACTTCATCTCCATACTCATCCCTTCCAAACACCATCCCCCCACTCTTCGTAAACACATTCTTTAAACCCTCTTGGTTTGGCTTCGGCTTAACGGTTGTCACTTCTTGACCGCTCTCTCTATCGTACAACACCGCATCAAAAACGGCAGCGTTTCCTTCGCTTTCCTGCTCTATTCTCCAATCTTTAACCTTCCTCTTTGTTGCCATTCTTGCTCTTGCCTTGACTCT…
ChipFIE_5967	Chr2	6492810	6493380	3.70137e-17	AT2G15020	AT2G15020	AT2G15020:AT2G15020		ChipFIE_5967	Chr2:6492810-6493380	GAAGAAAGAGCCTACTTCGCTTGGCGCGTCAAACACACACAACCAGAAGAGGCGTGTGAGGAGGATTAGATTAAAGACTGATGAGAAGGATTCAGGTGAGTGAGAGTCCATGACCCAGCTAACTGGACTTGGTTTGATTTCAAGTTGTTCAAACTTTGTGCACGCGCCGTCGTGTGTGGTAGGGGAACGGGTGATTAGTTCTTGAAGAAGCTGGAGAACAAGAGGGAGGAACGGTTTCTCCGACGACAAGGGACATGTGTTGGAGACCCAAATGGTCGACGACTTAAGGAGGTTAAAACCCTCTGCTACAACTGTAAAGGTGAGAGAGTGAGATTCTTGGTCAGAACCCAAAGTCCGTTCGGCTCTAAGTTTGATCGAACGTGTCAAATCGCCAGCGAG…
ChipFIE_5984	Chr2	6664690	6665350	6.53345e-13	AT2G15318	AT2G15318	AT2G15318:AT2G15318		ChipFIE_5984	Chr2:6664690-6665350	GAAAGGAGAAGCTAATGCCCATCGAGTTTTGATTTTTTGGATCGGTCTGGAGTTGTATATACTCTCGTCTATGTACGGGATTAATTTCTGGCCTTTAGTCAGAATCTATTTACCGGCCAAGTCCGGTCTAGTCTCTTGCTCTAACGAAAACAGTCTCTTTTTCATGCATCCGTCGATGTTTCCGACTATCTTCAAGATCCGTTTCGATCTCTCCAATCTGTTCGAGAAGTCATATCTTCGTAACTTCCTTTTGCTCGTGATGTTAGAGCAAAGATTAGGCCACATCAATTTGGGTGTGGTCAGTAGTGGAGCTTCCTCGGGAGTTGGTGTTTTTCGGTGAATTTTGAAGTAGTTTTCCTCTTAATCGATCCGTATCGCCCAATGGCTGATTGGTGGCGG…
ChipFIE_600	Chr1	2523850	2524610	5.35597e-22	AT1G08090	AT1G08090	AT1G08090:ATNRT2:1		ChipFIE_600	Chr1:2523850-2524610	CATTAAATCGCAAGATGAGGGAAGGGTAGAGCGGTCATTTGGAAGGATATCGGCAACCTTTGGTGATAAGCGAGAGACTAGGAAGATGCTTGCGGCGAAAATGGATTCCTCGAAAATTAATATTTAAATCGATAGTTAACCGTTGAGAATCTCCAAAGAATGCTTTTTTCATTGTCAACACTGGCTAGGAACCCTATATAAGCCATCGTGTGATTAATATTCAGACATCGATCAAATAAACTTGAATCAAATCTCAAACTTGCAAAGAAACTTGAAATATTTTATAACAATGGGTGATTCTACTGGTGAGCCGGGGAGCTCCATGCATGGAGTCACCGGTAGAGAACAAAGCTTTGCTTTCTCGGTGCAATCACCAATTGTGCATACCGACAAGACGGC…
ChipFIE_6001	Chr2	6805960	6806410	2.57473e-22	AT2G15610	AT2G15610	AT2G15610:AT2G15610		ChipFIE_6001	Chr2:6805960-6806410	TTTATATAGTCTTATATATGAAGTGTTTCTTACACACTCAAAGGCAATAAGAAAAACCTAGCTACTAGCTATAATGTCGAACCAAAACAAGCCACAGCCGCCAAAACCTCTGATGAAGCAACAGTCTTTGCCACCAGACATAAACCGCGAAGAGGCTTGGCTGCGAATGAAGAAAAAGCATCCATCGGCCCGTCTTCATCGCAGCAAGAGCTGCGTCACAAACGACGATATCGAGGAGCTCAGAGGCTGCTTCGACCTAGGGTTTGGGTTTGAGCCAGATTCTCTTGACTTTAATCCAAGTCTCTCCAAAACAATCCCAGCTTTGGATTTGTACAGCGCCATTCACAGACAGTACAGCAACCATTTGTCTCGGACATGGTCGTCTACGTCGGAACGTGA…
ChipFIE_6025	Chr2	7020680	7021520	3.12765e-19	AT2G16190	AT2G16190	AT2G16190:AT2G16190;AT2G16190:AT2G16190		ChipFIE_6025	Chr2:7020680-7021520	TCTTATAAGTCACAGGTTAAATGGTCCTTCGGGGTCGAGCTGTTTGCATAGACTAAGATAAGTTATGTAGACAACACGATCCTTAGAACCGGTTCGATGTTTAGAATTCAACTGACAAAAGTACCTTAGTTGGTCCAAAGTACAGCATCCCAACATTTGCCCTAACAGAAGAAACAACCAGTTAATTTCTTCCTTCCTCTCGGACATCACAGGCTTCATCTCACTCTTGCATGTCCTACACGGAATCAGTTTCGGGGTTGACCAACTACCCGGGGCTCGATGGCGCATCTCCTCCTTGTTCACCTTAATGTATCCATACAATTCCGAAAATTTCTCCTCCAGATTATATTCAACCGTGTCGGTCCTATCGCAAGTTTTGCAGTGGACTTGTCCAGAGAT…
ChipFIE_6077	Chr2	7317110	7317740	9.82411e-17	AT2G16890	0	AT2G16890:AT2G16890		ChipFIE_6077	Chr2:7317110-7317740	TCCTCTCGGATACGCCGGAGATCAAAGTCATCTCTCTCCCTTTCCCGGAAAACATCACCGGAATCCCTCCCGGCGTCGAGAACACCGAAAAGCTCCCATCCATGTCACTTTTCGTCCCCTTCACACGCGCCACGAAGCTTCTCCAACCTTTCTTCGAAGAAACACTCAAGACTCTTCCAAAAGTTTCGTTCATGGTCTCTGATGGATTCCTCTGGTGGACATCGGAGTCTGCAGCTAAGTTCAACATTCCAAGATTTGTCTCCTACGGCATGAACTCTTACTCCGCCGCTGTCTCCATCTCTGTTTTCAAACACGAACTCTTTACCGAACCGGAAAGTAAATCTGATACCGAACCGGTCACTGTACCAGACTTTCCATGGATCAAGGTCAAGAAGTGTG…
ChipFIE_6130	Chr2	7679200	7679770	3.97968e-11	AT2G17680	AT2G17680	AT2G17680:AT2G17680;AT2G17680:AT2G17680		ChipFIE_6130	Chr2:7679200-7679770	GAATAAAATCAGTATAGAGAAACAACAAAACTCAAACCAATATGGTGATGATGATGATCAAGAACCATGTAAGATCTATAAGCTTACAATCAAGATCTCATCCTAGCACAGCAGCGATCGAGGAGTCGCTCGACAAATTTCTTATCACTATGAACACGTCGACAATGGCGTCGTCTGAGTCGGTTCACTCCGGTTTATCGGGGTTGGAGGATCTGTACGACTGTTCGGAAGATCTTCTGAAGATGGGTTCGACGCAAAGGGTGTTGTCGTTTAGTGATGAGAAGAAGAAGAAGAAGAGGAAAGTGAAGGGAGAGTTTATGGAGGAAATGCTTGATGGTTCGTTGAGGCTAATGGATATATGCAACGTCTCGAGGGATCTCATGGTTGAGACTCATGAGC…
ChipFIE_6193	Chr2	8009730	8010320	3.54616e-16	AT2G18480	0	AT2G18480:AT2G18480		ChipFIE_6193	Chr2:8009730-8010320	GCCGCCACCGCTATTCCGGCGAATACGAAGAACACGCCCCCTGTCGTGATCGCCTTCGTCATCGACAGAAAACTCATTGAGACCGTCGCGTTCATGATCCTATTAACCGCAACACCTATACTCGCTCCCTGAGCCCTAAGTCTCAACGGGAATATCTCGGAGCTGTACACCCATGTGATAGGTCCAAGCCCTATGGAGAAAAAAGCTACAAATGCATACGTAGAGACGATGCTTAAACTCAATGCCCACGCTAACCGCCCAAATCGCTGAACCATCGTGAGACTAACCGCTAAACTGGTCAATGCGAAGACCATCCCACCCGTACTGGTCAACAGGAGCTTTCTACGACCTACCTTGTCGAGCAAGAAAGTGGCTATTATTATGAAAAAGGCCTTAGTT…
ChipFIE_6194	Chr2	8021560	8022230	2.46718e-13	0	0	0		ChipFIE_6194	Chr2:8021560-8022230	TCTCTCTCTCTCTCTCTCTCTCTCTCTCTCTCTCTCTCTCTCTCTCTCTCTCTCTCTCTCTCTCTCTCTCTCTCTCTCTCTCTCTCTCTCTCTCTCTCTCTCTCCATTTTTCATAGAGCATTAGCCATATCCATCCTCGTTGTCGCTTTCATCGTCTTCAATTGAACCATAACCCTCGTCCTCGTCTTCATCGGTTCTTTCAAAAAGTATTGTTTCACCACCATTGTCAATATCCATGTCACCCCCTGACTCTACTCCCACAACATGTTCTCTTACTTTGGAAACCACATAACGGTCATAAATAGCTTATCGGTAACTATTTTATTTCAAATTAGCTATTATCGTAGCCACTAACTAACGGTCACTGAAAGAAAACAATACAATTAAAAACTTATATGT…
ChipFIE_6195	Chr2	8027040	8027970	7.73673e-13	AT2G18500	AT2G18500	AT2G18500:OFP7;AT2G18500:OFP7		ChipFIE_6195	Chr2:8027040-8027970	TAAATGCTCCATACTTTCTTCACTTCTCCAACAAAACACAAAAAACAAGAAAAGAAAAAAAAATGACGAAACGTTTCAAATTAAAGATTTCAAGAATCCTCTCATTCAAATCTTGCCGTTTAAAAGATCCTTCTTCTCTTCCTTTTAATCCTGTTTCTTCAAGTCTCCGACGTACTTCTCCACTGGTTAACTCCTCCGCCGACGTCACCACCGTGCCGCAACGTCGCCGTTCTTCTTTCAGACTACACGTTTTAACTGTGTTTGGCTGCGGACGCTCGTCCACGCCGTTGGATGTTGATCTGAGAAACTCACCGGTGTTATCTCCGCCGCAAACGCCGACGTTTCAGTGGGAAAGTGAAGGGAAGTGGCACGTGATTGCTCAAGTCACTGAAGAAGAAT…
ChipFIE_6267	Chr2	8520540	8521310	1.62256e-17	AT2G19770	AT2G19770	AT2G19770:PRF5		ChipFIE_6267	Chr2:8520540-8521310	GATTATTTTTGTAGAATGCAAACACAAACAATCGAGCGTTAATCCTAAACATACCTTCTTGCCACGGATGACAGCATTAGGCTCGCCTTGGATGACCATATACTTTAGCCCTGCGAGGAACATACCCGTGGGAGCGAGGTGACCAGGCTCATCGAAATCCTTCATAATGTCTGTGATCTCTTGAGGTTTGAACTATTTGAAGACAAATGAATCCTCAGACTTTTAACGTTGAACTAAATCCGGAACAATGAACTTGATGCAAATGGTGAGATTACAAATCAAAGTTGATCAGCTCATCTATATTATATATCACTATAAATATGTCCATAATATACGTACGTAACGGATAGAAATAGCAAGTATCAAATCATATTTCTCTACATAAAAGATTTAAGACCA…
ChipFIE_6298	Chr2	8678020	8678470	1.15505e-22	AT2G20100	AT2G20100	AT2G20100:AT2G20100		ChipFIE_6298	Chr2:8678020-8678470	AAATACATAAAAAACCCATCATTGACATGTATCGATTGCTCAATTTGTTTGTCTCTCTCTTCTTCTTTCCTTTTCTCCAAAAACTAGAGCCTAAACTAAAGCATCGAGAAACAACAAATCTTAAAATCTTTTCATATTCTCGGTTAGTAGAAACTAGGAAAAGAGATGAATAGAGGAGTGTTGGAGAGTTCGCCGGTTCAACATCTCACGGCGGCTGGAAACCCTAATTGGTGGAATAATGTCAGCCGCGGCTTGAGGCCACCAACGCCGTTGATGAGTCACGAGCCGCCGTCTACCACCGCTTTTATTCCAAGTCTCTTGCCAAACTTCTTCTCTTCTCCGACTTCCTCTTCATCTTCTTCACCTTCTTTCCCTCCTCCTAATAGTAACCCTAACTTC…
ChipFIE_6355	Chr2	9019290	9020280	3.58986e-40	AT2G21000	AT2G21000	AT2G21000:AT2G21000		ChipFIE_6355	Chr2:9019290-9020280	GTCTAATATGTTAATATCTTTAAAGTAGGGTAGTTAGGGTTTCTCAATAAGACAATAGACATATTCTCTTTACCCTCTGACGTGGTATCAGAGCTAGGGTTTTAAGAAACGGAAACAAAATAAAGGGAGAGATAAGAGATCATGTGGACGACGACGACGGTGGTAACAAAGATTTGACGATAACCGGGTAATAAAGCTGTGGAAGGCGACGGTGGGACTGGCCTCACGATGGCAGAAAAAGCCATGGCTTCCCCACTTTATCTCCATTCTTCTGATGGACCAGAGAATTTGATAACTAATGTTCAACTGAAGGGTGAAAACTATGAAGATTGGGCAAAGCATGTGCGGAACGCCTCACGAACTAAACAAAAATTGGGATTCATTGATGGAACCTTGGAG…
ChipFIE_6373	Chr2	9089250	9089650	2.75956e-11	AT2G21220	AT2G21220	AT2G21220:AT2G21220		ChipFIE_6373	Chr2:9089250-9089650	ATATTGGCGTAAGCATCACATCCACATCCTCATTCTCCGCCATAAATAACCCTTTCACCATCTCTCACTTCTCTCCGCCATCTACACCTCAACTTCTTCTTCTTCTCCTCTCAAGAAACAATAACTAGCAATGGCGGTTAAGAGATCTTCAAAGCTAACACAAACCGCAATGCTGAAGCAAATCCTCAAGAGATGCTCGAGCTTGGCCAAGAATCAATGCTATGATGAGGATGGTCTGCCTGTAGACGTACCAAAGGGTCATTTCCCGGTCTATGTAGGCGAAAAGAGGAGCCGGTACATCGTACCCATATCCTTCTTGACTCATCCTAAGTTCAAGAGCTTGCTTCAACAGGCAGAAGAAGAGTTCGGGTTCAATCATGACATGGGACTCACTATTCC…
ChipFIE_6416	Chr2	9290980	9291580	3.94662e-35	AT2G21780	AT2G21780	AT2G21780:AT2G21780		ChipFIE_6416	Chr2:9290980-9291580	AAAAATAAATCGACTCTCGTGTTTGTTTAACTTCTTGTTTATTTTTCTTAGAGGTTAATTAATTTCTTCTCTACATGAACGATCCAATGGGAGAAACAGGATTTTCTAGAGAATCGGCGCCGGAGATCGTGTTCTCGGAGACGGATATGGCTGCGGCTGAGCAGCTTATGCATCTAAGCGAAGAAGAAACGGTTAGCTGTAGCAGCAGCACCGGCGGAGATTGCGGTGGCGGAGGCGGAGACAAGATAAAGCATGAATATGTTAGCTCGAGAATCGGAAACGAGCTAAACGACGGCGTACGAGGAAACTCTATTCTTGGCGTGGAGAAGAAGAGGAAGAGGACGGTGATGAAGGAAAAGAAGTTTCGATCTCTTGAGAGTATTTACAAAGGGACGAAGG…
ChipFIE_6455	Chr2	9428740	9429550	3.81143e-62	AT2G22180	AT2G22180	AT2G22180:AT2G22180		ChipFIE_6455	Chr2:9428740-9429550	TCTGTAATATAGTTTTCTAAATAACAGAAAAAGGGAAATTTAAGGTGAGCTGGCTAACTCTAAATAGCAAAATCTTCTCAAAACCAACCAAAAGTTTGAGTCATGCAACAACAACCACTTACTTTTCCCATGCAAACCCTAATTTTCGCATCCTCTCTTAATTCTCTCTCTTTCGTCTTCTCTGTAGACCAATCTCCACCACACATCTCGTAACTCCCACCTTTCTCCGATGGAGGGGCCACGGCGTCCTCCTTCCGCCACCGCCCCTGACTCTGACGATGACAAACCCGATGATCCTCCGTCCGTTTGGCACCGTCCAACCTCTAGCCTCCCCGCATTGCCATCTTTAGATCCTCCATCGCACGGTTCACACCATTGGCGTAATCATTCTCTTAATCT…
ChipFIE_6461	Chr2	9488460	9489530	1.10545e-56	AT2G22330	AT2G22330	AT2G22330:CYP79B3		ChipFIE_6461	Chr2:9488460-9489530	ACTATCGTCATTTCACACGTACCTACCTGTAATTAATGTGACATTATAAATAACAACGTGAAAGAAGGATCCATGCAGAAACAATTAGCATATATTACAAAACACATACTAATTGTTTCTCCTTCTCCTTCTTCCTTGCAAATGGATACTTTAGCTTCAAACTCTTCGGATCTCACGACCAAGTCAAGTCTCGGAATGTCGTCGTTTACCAACATGTATCTCCTCACAACGCTTCAAGCCCTTGCGGCCCTTTGCTTCTTGATGATTCTCAACAAAATAAAGTCATCTTCACGAAACAAGAAGTTGCATCCTCTCCCGCCAGGACCCACCGGTTTTCCAATTGTTGGAATGATTCCGGCGATGCTTAAAAACCGTCCAGTTTTCCGGTGGCTCCACAGC…
ChipFIE_6462	Chr2	9490410	9491100	8.541e-29	AT2G22330	0	AT2G22330:CYP79B3		ChipFIE_6462	Chr2:9490410-9491100	GATGATAAACAAACCGGAGATCCTCCACAAAGCTATGGAAGAGATCGATAGAGTCGTCGGAAAAGAAAGATTCGTCCAAGAATCCGATATACCAAAACTTAACTATGTTAAAGCTATTATCCGAGAAGCTTTCCGTCTTCATCCCGTCGCCGCCTTCAACCTCCCACACGTGGCACTCTCTGATACGACCGTCGCAGGTTACCATATTCCTAAAGGAAGTCAAGTTTTACTTAGCCGTTACGGTCTTGGTCGTAACCCCAAGGTTTGGTCTGATCCACTTAGCTTCAAACCAGAAAGGCATCTCAATGAGTGTTCGGAAGTGACTTTGACGGAGAATGATCTCCGTTTTATCTCGTTTAGTACCGGAAAGAGAGGATGTGCTGCTCCGGCGTTAGGTAC…
ChipFIE_6521	Chr2	9864520	9865520	6.66175e-14	AT2G23170	0	AT2G23170:GH3.3		ChipFIE_6521	Chr2:9864520-9865520	TTCCTTGCTCTCCAAGTAAGAGCGATGCGTTCTCAACCGCGCTTTGGAGCTCAGCTTCATCGGTTTTATCCGACTCAATGCTAAGCAAAACGTTCTTCCTCCGCACAAACTTGAACTGTGGAGCGGAATTGTAGAATCCAGTCACCTGAAGAATATCACCAACTCTATAACGGTTAAGCCCAGCATAGGTTGTGATCACAAGCTCGTACTCTTTCCCGACCTCGACATCAGCTAGCTCCACAAGTTCGGATTTTTCGGTTGGGACTTCATGATGAGGGAGAAACTCGAAGTATGCCATGTTTGGCATAATGGTATAAGAAACCTCAGAAGGTTTACACATTGGTTTCAAGTTGATCCCAAAGTAACTCTCGGACGATGCATACATCGTGCAAGCCATCG…
ChipFIE_6522	Chr2	9866240	9866880	6.59505e-45	AT2G23170;AT2G23171	AT2G23170;AT2G23171	AT2G23170:GH3.3;AT2G23171:AT2G23171		ChipFIE_6522	Chr2:9866240-9866880	GCAATACGTTGAATCTCCGGTTTAAGATCATCGTAGATAACCACCGGAACTTTGGTCTTAAATGTTTTACGGTCAGTGAATCCCTTGAGACCAAACCGTTTCAGGTACTCAGTGTCCGAGTTACGACTAAGTATCTCTCTAATCACTTTCTTCTGAACGAAATCGACGTTACGTGTCATCTCCTCAATGAACCTTAGAGCCTTCACGTCCTTAGTGGACGGTGAGTGCATCATCGGAGATCGCAGAGCTGAATCAACGGTCATGATTAAAATGGTATTTGTAAGTGATAATATTAGACTTTGTGTTTGATGATGAGGAGATATTGAAACTCGACGAGTATGGGGTTGTATTTATAGTGGCAAGAAGGAGAAAACCAACGTCAGCCAAATTCCACGTCGA…
ChipFIE_657	Chr1	2842010	2842590	5.95387e-17	AT1G08860	AT1G08860	AT1G08860:BON3		ChipFIE_657	Chr1:2842010-2842590	TACAGAGCTAGAGAAGTTGCAGAATCCTGTGTTAATCATATTACAATCTGCATTGTGAAATTTTGCGAATTCATCTAGGGTTTGATCTGACTCCAAATTTGGGATTTTTAGGGTTTAAATCTAGAGATAGAGAGAGAGAGAGAATGGGAGGTTGTTTATCTGGAGATGTGAAAGGAGGCAAACAAGCCATTGGAGGGGTCCAGCAGAGACCCACTTCCTCAACCATCGCCAACAATGCGGCTCACAACGACGCCGTCGATTTTTTCTTCAGATCTCGTGGTCAATATCCTCTCTTTTCTCAAATCGAGGTACTAAAGTCAGGTGTTTTTTATGTTTGTTTAGCTCCTCTAGTATATGATGTGGTCACATTTGGATTAGTCAACCAAGTTAACAATTTGT…
ChipFIE_6582	Chr2	10237590	10238730	2.50903e-17	AT2G24080	AT2G24080	AT2G24080:AT2G24080;AT2G24080:AT2G24080		ChipFIE_6582	Chr2:10237590-10238730	ACAAAACACCAAATTCAAGAGGGGAGAAACCACATAGCATCCTTGAGTTTTAAGTTGGACAGACTAGGGAAGCGTTTGAAGGTCCTTGTTGCAATGTTGTACACACATATGTCGACTAGGCATGGAATGGAACCGTCCTTGTGACCGAAACGGTCATTACGAGTGAAATAGATGCAATTAGGCTCAATACCAAGGGTATGGTCAGCAGGCACGGTGATACCGAAATCGAAAAACAGGGCCTCGTCACCTATAGATTCCACCTCAACAAGACTGGTTCCACATATATTTCCTTTTAGCTCTTTTTCCGGATCCCTCTTGTAGACGTGGAAGATCCTAGACCTTTCACCGAGTGACTCGAAAGCCGTGGTAAAGACCAACAAAACATCTCCTGATGTTGTA…
ChipFIE_6600	Chr2	10316450	10317510	2.01662e-11	AT2G24255	AT2G24255	AT2G24255:AT2G24255		ChipFIE_6600	Chr2:10316450-10317510	GTCACCTCCAGCGAATAAGGATCGATAACGACGATTTGTCCTGAAAGAAAAAGTGCATAAAATCTGCCTCTAAAAGTGACTATATCAACGCATATAGTATATGGGACGTTCTCAAGCTGCTTCCACCTCATTTCAGCACTTGTTAACACCAGCAAAGTGTCAGAGACTTCGAGAAGCACAACAAATTCTCCTCTTCTTCCCTCCTTGTCTAGCCGAAGAAAAGTCGCGCGATTATATTCCCAACCGATCATTCTGTACTTATGGCCCAAAGGGATGATCTTTTTTGGAATAGATGCTGGGATCTTCACGTTCACTAAACATTGAAGAGCATCGGAAAGCTGATCATCAGCAATATCAGGAGATGGACCTTCTCGAGGGTGCACATGTTTTTGCTTTCTG…
ChipFIE_6601	Chr2	10319460	10320140	2.36065e-53	AT2G24260	0	AT2G24260:AT2G24260		ChipFIE_6601	Chr2:10319460-10320140	TTGAATGGTTTTGTAGTGCGTAGGTAAAAGAACCAAAACTCTACGAAAAATATGGCTTCGTTCAGAGAACACATCAAACAACCTCAACCTCATTCTTCGTAGACTTTGACTTTATCTCCCACTTCACCCCACTTTCTCTTTGTTTTTGGTATCTCTCTGCCTAACCCCAAAAGTAAACGGCCGTTATCACGCTTTCGAAACGGATACGGCCTCTTTAACGGCGATAGAAGACGACCTCTCGGTCACGCCGTTACCGTTTAATTTCCCATTACCGCTACCCATTTTTGTACTCGTCGACTGTATGGTCATGCCAGAAAGATTGGGAGGGGAAGGACCTCCGACGTCGGCAACAGCTCCAGGGATCAAAGGGTTACGGGAGTGACACGTGGCGGTTGAGAT…
ChipFIE_667	Chr1	2889070	2890020	8.37994e-30	AT1G08990	0	AT1G08990:PGSIP5		ChipFIE_667	Chr1:2889070-2890020	GCTCGATCCTCTTCCGAACAATCTGACATGGACGAGTTTATTCCCGGTTTGGATCGACGAGGATCACACGTGGCACATTCCTAGTTGTCCAGAAGTCCCTCTCCCTAAGATGGAAGGTTCCGAAGCTGACGTGGACGTCGTCGTTGTCAAAGTCCCGTGCGATGGTTTCTCGGAGAAGAGAGGGTTAAGAGACGTTTTCAGGCTACAGGTGAATCTGGCGGCAGCGAATCTTGTGGTGGAGAGTGGTCGGAGGAATGTTGATCGGACTGTGTACGTTGTCTTCATCGGATCTTGTGGGCCTATGCATGAGATCTTTAGGTGTGATGAGCGCGTGAAGCGCGTGGGGGACTATTGGGTCTATAGGCCTGATCTTACGAGGTTGAAGCAGAAGCTTCTCAT…
ChipFIE_6687	Chr2	10831090	10831520	3.03793e-28	AT2G25450	AT2G25450	AT2G25450:AT2G25450;AT2G25450:AT2G25450		ChipFIE_6687	Chr2:10831090-10831520	TGGAACATCAGGAGCCATGACACAACTTAAGGTATCTCTCCAACTCGCAGCAGGAGACTCATAGAGATCAGCATTAGAGTGATATTTAAGCTTTTTGGTTTTGTCTCGGGTATAGAACATTTTCCTCACTTCTGGATCTTGGTCGTGAAACCGACGAATACCATTTATCATCTTCTCCATCACATCAAGTGGAACCCCATGGTTAATCGCCTGGAAAAATCCAAACTTCTCCATTGCGTCTTTAACCTTCGCAACTACACTCTCTCGCACGACCGTGGATTCGAACACGCCACCTAGATCGATTGTTGGAATCATCACCACCGTCGATGTAGGCTTAGGGTTTGCTACGTTAACATGCGGGTTATGGAAAATGCGCGGGACTTTTGTGACTCCGGCGTC…
ChipFIE_6709	Chr2	10949180	10949740	5.61649e-19	AT2G25700	AT2G25700	AT2G25700:ASK3		ChipFIE_6709	Chr2:10949180-10949740	AACCCTAATTCTAAAAACATAAAACCAAAAAACAAAGAAAAAGACATTACTAACCCGAAGGAGATCGAAGAGAGTAGGATGATCAACTTTGACGAAATCGTTGTCCCAAGTCTTGAGCTCGTGGTTCTCGGTGGAACCATAGAAATCCTTGTCTCCACCAGCCTCAGCAGCGGCTTCAACGTGTTTCTTGCAGTACTCGATAACCTTCGCGAGGATGGCTCCGGTGACATTGGGAAGTGGAATTCCGTTATCGACGCAGTCGTCCTCGATCATGTGCTTAATCGTCTGGGACTCGACCGCGACGGCTTCCTCGACCTCGAAGGATTCACCGTCGGAGCTCTTGAGGATGATCATCTTCTTCGTTTCTGCCATCGTTTGCAACAAGGACAAAGGACTAGA…
ChipFIE_6716	Chr2	10993030	10993520	3.82851e-14	AT2G25770	0	AT2G25770:AT2G25770		ChipFIE_6716	Chr2:10993030-10993520	CAGTTACGCTCACAAAGGCAAAGCCTGACGAAATCTGGCCTCTCTTCACCGATTTTTTCAATCTCCACAAGTGGCTTCCAACGCTAGCCACATGTCACGGCGTCCACGGCAACAACGGTGAACAGGGTTGCATCAGATTCTGTTCCGGCTTTTCCATAGGATCCAACGGTGTAGACTCCGCCGCGAGATGGTCAAAGGAGAAGCTTGTGGCCGTTAATCCTGTTGAACGTGTGATGAGATACGAGATAGTGGAGAGTAACACTGGATTCGAATCCTACGTTTCGACGGTGAAGATATTGCCACGTGGCGAAGATGGTTGTGTGATTGAGTGGAGTTTCACCGTTGATCCTGTGAGAGGATTGTCGTTAGAAAATTTGGTTAAGAAGTATGAGAAAGCAT…
ChipFIE_6724	Chr2	11037160	11037950	8.65699e-36	AT2G25890	AT2G25890	AT2G25890:AT2G25890		ChipFIE_6724	Chr2:11037160-11037950	GATCGTTTGACGATGAGATTTTAATTCGGAACTAAGTAACCACGTGTCAGTACCTCGTCAAAGTAGCTCCATGCAGAACTGACACGCCCGCGTGACACTCTTCTCCATTGCCTAACACGCCTCGTCGTTCGACACATGTCTCGTTTAAGTTTAGCCTCTCCTTCATACTAGTCTATTTTCATTCTTCATAATAATCACAAATGGTAAGCTTATTAAAGCTACAAAAACAACATAGAACATTAAATCCATACTCTCTTAGAAAAAGAAAAAAAGAAATGGCGGATCATCAACAACATCAGCAACAACAACAACCAATAATGAGGAGTCTCCATGAATCATCACCATCGACTCGGCAGATAGTGAGATTCGTAACGGCAGCTACGATCGGCCTATCACTCC…
ChipFIE_6843	Chr2	11871220	11872180	1.16484e-97	AT2G27880	AT2G27880	AT2G27880:AGO5		ChipFIE_6843	Chr2:11871220-11872180	TTCGATTTTCCTTTTAACTCTGAAGAGGGCAAAATGGTCAATGATAATTTCGTTTATTTAGTCATAAAAAAACCGGGAATGCAAAGAGATGAGGGCAAAATAGTCAAATTAAAAAACCGACGATCTTTTAGATTCCTTTTAAAACCTAGACGTCCCACTCTCACACAATACACACAAGTAACCAGTTTTCTCTCTCATTTTCTCAGTTTTTCTCTCTCTCCGTTTTTGAAAAGATTTTTGTTTCTACTTTGGGAAGCTTTCCGCTACAATGTCAAATCGTGGTGGTGGTGGTCACGGCGGCGCTAGTCGTGGTCGAGGAGGTGGACGAAGGTCTGACCAGAGACAAGATCAGTCTTCTGGTCAAGTTGCTTGGCCGGGTTTACAACAAAGCTACGGTGG…
ChipFIE_6908	Chr2	12272620	12273390	6.31833e-20	AT2G28625	0	AT2G28625:AT2G28625		ChipFIE_6908	Chr2:12272620-12273390	TTGTCTCCACCATGTGTAAATCTACTCTTTCTCTCTTTATCTCTTCACTTACATTTAGTTCTTAGGATTTTAATTTCTTGGTTTCTTCTTGCAGCTTCGAGTGGATTCTACAGAGATGTTGTGGTTGCCTTTGTTAGCTGTCATTCTTCCTCTTTCAGACTTAACATACCATTGTATCTTGTGCCCGATCCAGTAACTTCGATTCTAGCAACCTAAAACACATCATTCATGCTATAAAAGATATGTTTGTGAATTTTTCCAATTGTATCTCTTTTGATTTTCTTGAAGGGACAATATATTGATTTAGCTGTACAGTATATCTATTTAGTTGAACCAAAAAAAAAGAAAATAAAAGCTCTATATCAAATTTTGTGTAAGTAGTAAATTATGTTTTAGTTT…
ChipFIE_6909	Chr2	12275640	12277410	5.49951e-11	AT2G28630	AT2G28630	AT2G28630:KCS12		ChipFIE_6909	Chr2:12275640-12277410	AAGAAATTAAGAAAGAGAGAATATTGTATCACCTTGTGTTGTTTTTGCGTTTGCGTTTGCGTTTTTGTGCGTAAACGTTTTACATGAAAGCGTCAGGGACCTTGAAAGTGTCAGGATCTTCATCTTGAATCCAGCCAAACTTCTCCAAATAAGGATTCAGAATCGATTTTGGTGGATAATCATCAATGCAATGATTCCACACATTTCCTTTTGATTCACCACCAGTAAGATCTCTCACAACTTCCCAAACGCAGCTATTACACTTAAAACCAGCTCCAAAGCTTATCATAAAAACTCTATCTCCTCTCTTCAATCTCTTCTTGGCCTCCATGTAAGCCAACACATACCACAAACTACTCGCCGAAGTATTGCCAAACCGGTGAAGAGTCATCCTCGCAG…
ChipFIE_6910	Chr2	12295380	12295870	2.18057e-13	AT2G28660	AT2G28660	AT2G28660:AT2G28660;AT2G28660:AT2G28660		ChipFIE_6910	Chr2:12295380-12295870	AAGAGATAAAGATAGAAAGAAAAGAGAGAAAAAGAGAGAATGAGATTTAGTGATATTTTCTGCTCTTCTCCGGCATCAACCGCCGTACGACATAGTACACTTCACCACGACGGAAATGTTACCGGAGGTCGCAGATCTTTCCAAAGCCACCTCCGGAGCCAAAACCCTAGTAAGAAGAAGGATAAAACTGTCCCTTGCTTCTCTTCCGAGATGCCTTTAATCCCTATTCCTCGTCACTTGAGCTGTAGAAACTCCTTTGAATCTCCAAGCGGGTTTCGTCCGAAAATCGCTTCGGCTCGCGGTAGCGATGTTCAAATCCGCCGGAAAAGCTCTGCTGACGTAAGTGACTTGAGGAGATCAAGGAGTTCTCTGCTAAGCTCATCGTCCAGGTATCTTTTA…
ChipFIE_6920	Chr2	12342730	12343270	3.60341e-18	AT2G28780	AT2G28780	AT2G28780:AT2G28780;AT2G28780:AT2G28780		ChipFIE_6920	Chr2:12342730-12343270	TGAGAAAAAGGGTACCTCGCAAGTAGCCAAGCGAGGTAGTGGGACGAGTAGTGCAAGAACGCAAGCTACAACACCAAGCGCGGTGCTAGCCGCGACTTGAAGAGGGTGCATAACTGGATCAGTCTTAGCTCCTTTGATATAACCAATAACATATATAAGAACGATTTGTCCTAACGCGATTCTCTTAGCCACCAAGTGAGTCGAACTGTTAGGCAGCACTACCACAAACGCCGCTAGAGCCGCCGCCAGAGCCGTGGTTTCGGCTGTCAGACGAGCTGGTCTTATAAGCTTTAACGTGACGATCGCAGGTCCCACGCTCTGACACGTGGCGTAAAGAGCTAACCAGCAGCCACGTAGCGTGTCTCCGAGTGTAGCATCCGTGATGATGAGGATAACCGT…
ChipFIE_6921	Chr2	12354570	12355600	2.34134e-40	AT2G28790	AT2G28790	AT2G28790:AT2G28790		ChipFIE_6921	Chr2:12354570-12355600	GCATACTAAACCAATCAAAATCAGACTAACCAAACAAAAGCATTAGAAGATCAGTCCGATGTTACGACAATAACCCTAGAACATGGCCGAAACATTAGTGGCAGAAGATGACTTTGAGCTCTCTAGGAGAAGCACAGTCATGCATAAGCGAAGGACTATCATGAGCAAAAGTGAAACTCGAAGGACACGCATGCTTAAAGAACAGCGAATGGCTCGAAGCTTTACACGTGTTAGGGCTATTGTAATGACCACGACAACACAGCTCGTCTGTATGGAAAGCCTCACACCCACTCTTACAAGCCACCACGTGTCCACTGTGTGACCGGACCTGAAGATGAGCCGGACACGTTTTTATTAGATCTTCACGACAACCAACGACAGGACAGACACCATGGCCTT…
ChipFIE_6924	Chr2	12364000	12365160	1.41918e-72	AT2G28810	0	AT2G28810:AT2G28810		ChipFIE_6924	Chr2:12364000-12365160	AGAAAAACAAACAATTTTGATTGAAACCAAAGATTGAATTAGAAGTTTCTACATGTTGTTCTTTCTTGTATTGTGTGATTAAATTCCTTTTTGTTTGTTTGTTTGTTTGCAGTCTGCGAATCCAAATAACCATCCTCATCATCATCAGCTACAAGAAAATGGAAGTTTAGTTAGTGGCCACCACCAAGTACTCTCTCACCACTTCCCACAAAACCCTAACCCTAACCACCACCATGTTGAGACAGCAGCCGCCACCACCGTTGATCCGAGCAGTCTCAATGGCCAGGCGGCTGAGAGAGCGAGGCTAGCTAAGAACTCTCAGCCGCCAGAGGGAGCCCTAAAGTGTCCTCGATGTGACTCAGCCAATACCAAGTTCTGTTACTTCAACAACTACAACCT…
ChipFIE_7030	Chr2	12900350	12900680	3.23458e-11	AT2G30240	0	AT2G30240:ATCHX13		ChipFIE_7030	Chr2:12900350-12900680	GAGCGCTCTTGTGACGGAAATGTATCATCGTAACGTTAAGGTCTGGTTTTTCAGCCATCCTCATGCATAACGCGAGCGCTTCCGCATCATCCTTGCCACCGATGAAGAGCATCGCAACGTTCTGCCACGTATTGGTCATCAACACGGACCGACGTCCCTCGGTCTCTCCTCGGTCTATGAATATTGCCACCGAACAAGGTGCCGCGTCCAACACGTTAAGGTTTATGGTCCGGATGGGCCCGTTGACTTGTCCGACCGTCCCGTCAATCGCGTACTGCTTGTGGAACGGAATCACGATTAACGTCGCTTTCTTGTCGAGGGCCAGCGTGCA
ChipFIE_7176	Chr2	13743340	13743960	5.58535e-15	AT2G32370	0	AT2G32370:HDG3		ChipFIE_7176	Chr2:13743340-13743960	CAGAATCAACAAGAACGCTTTGAGAACTCAGAACTTCGGAATCTGAACAACCACCTTAGGTCTGAAAATCAGCGGTTACGAGAAGCTATTCATCAAGCCTTATGCCCTAAGTGTGGAGGCCAAACTGCAATTGGCGAAATGACCTTCGAAGAGCACCATCTTCGCATCCTCAACGCTCGTTTGACTGAAGAGGTACTAGATTTGAACTAGAGCATTTCTATTATGTAAATGTAAATGTTCATAACAATTGCACATTGACTATTTCAATGAATATGAAAGTAACACTTCAAAAATGATTAAACAAGTTGTATTTCTTGTTTTGTGGGTTATAGATCAAGCAACTTTCCGTGACAGCGGAAAAGATATCAAGGCTTACGGGGATACCAGTAAGGAGCCATC…
ChipFIE_7203	Chr2	13928380	13929160	1.17813e-13	AT2G32830	0	AT2G32830:PHT5		ChipFIE_7203	Chr2:13928380-13929160	TTTCGGCGGCGGGAATCCATCCGATTGCTGTGTAGATGTCTTTTTGGAAGAGGTTGCTGCTGTAATAGGCGATGTCTAGGAGGAACCATGTGGTGGTTGTGCCGAGAAGGTGGAGACCGTGACGGCGAGCGAATTCTCTGGTGAATAAACCGAAGGTGAAATTAGGGTTTGATGAATTTGAATTTGATTGTGCTTCTTCTTCTGCAATTAGATCCACTTGAAGCACCTGTTGTGTAAATAATAATTACTTTTACACTAATCATCATGGTTTAGTATGATGATTTAGTATATGATGAAATTAAGTATTAGTTAAGGAACGTGTACCTTAGACATATCGGAGGCGGCTTGTTTGGTATTCCGAGCTACAAGAGCGGTATACCGAGCAGTTTCCGGCATTTT…
ChipFIE_7225	Chr2	14029460	14029980	9.36135e-17	AT2G33070	0	AT2G33070:NSP2		ChipFIE_7225	Chr2:14029460-14029980	ACGCAGACCAACCTCTGATACTCGGAGTCTCTTCCTCTTCACCTAACTTATCCAGCTTCTCCCACTTCAACGTCTCTGTATCCAACGCAAAAGTTCCACCACTCAATTGACCCGGACCTTCGTGAGCTTTTGGGTCCATCGCTATCTCACCTCCAAAGACCAAAATGTGTTTCCCAACAACCGCACTAGCGAACACACTCCTAGCGCAAGGCTTCTCACCGAACGTCTCCACTTGTGTCCACTTGTCTTGAGCTGGATCGTAGCAATGAACATCATCTACTTCACATCCGTTGAATCCATACACAACCCATACTTTCCCTTGAACCACTTCGAGCCCGGCTCCTCCTCTTACGCTACACGAACCTCCCGGGGTCGAACACTGCACCCACTTGTGATCAA…
ChipFIE_7277	Chr2	14290980	14291510	2.96144e-15	AT2G33780	0	AT2G33780:AT2G33780		ChipFIE_7277	Chr2:14290980-14291510	TATAATATTAGTTAGCGAGTGTATTCGCAAAAGTCCAAGTTTTTGTAAGAATATAATTGTCATCAATCAATTGTTGTCACACCAAGCATAACAGAAACTTACAACATAACATAAAACAAAAGCAAAACTAGGGTTGATCAATGATCATGAGGTGAAGGCGCCGGCGAGTGAATCGGAGTCATCGGAAAGAGAGAGAGAAGTCGAGGCTCCGTATCCCTCGGAGTTGTCGACGGTGACGGGCGCAAATAAAACCCTTTCTCCTTGATCGATCTTTCTTGGTCATCATCGAAGCTCGGTTTCGAATCACTAGGGCTCTGACTAAAAGACCCCGGTCGATAAAACGGATCAGACATGAGAGGAGTGTCAGGGCTGAGATCGAGAGCCGGAAAATTCAAGATG…
ChipFIE_7360	Chr2	14676690	14677300	2.64421e-21	AT2G34790	AT2G34790	AT2G34790:MEE23		ChipFIE_7360	Chr2:14676690-14677300	TTTACTATTCAAAAATCTGACCAAGGAAATATATATATAATCATGCGTAAGCGTTACCTGTAATAAACCTCTCCGATGGTAGCACCAGCATGAGCCCACGCACTGTTACTGTCCAAATCAACGTCAACCTGTCTAAGCTTCGACAAATCAACGATCACAAACGGCGTTTCGTCCTCGGCAACAAACGAGAGCCCTTCGTAGTCGTGACCACCGCTACGTAGCCGGAGGTGAAGCTGAAGCTTCTTGGCACACACGACCGCTGCTTGGACATGCGTCTCGTACAAAGGCTCGAATATGAACACGGGCTTCGGGTTTGACGGCGTCAAGTAACGGAGATTCTGTGCCGTTGATTCAAGCTCCTCTTTAAACAAAGTAGCGTTTTGGTCCGGTGAGAAAAAC…
ChipFIE_7395	Chr2	14857000	14857680	1.78119e-34	AT2G35270	AT2G35270	AT2G35270:AT2G35270		ChipFIE_7395	Chr2:14857000-14857680	CTTTTTGTGTTTGGTGTTGGCATGGCTGGTCTCGATCTAGGCACAACTTCTCGCTACGTCCACAACGTCGATGGTGGCGGCGGCGGACAGTTCACCACCGACAACCACCACGAAGATGACGGTGGCGCTGGAGGAAACCACCATCATCACCATCATAATCATAATCACCATCAAGGTTTAGATTTAATAGCTTCTAATGATAACTCTGGACTAGGCGGCGGTGGAGGAGGAGGGAGCGGTGACCTCGTCATGCGTCGGCCACGTGGCCGTCCAGCTGGATCGAAGAACAAACCGAAGCCGCCGGTGATTGTCACGCGCGAGAGCGCAAACACTCTTAGGGCTCACATTCTTGAAGTTGGAAGTGGCTGCGACGTTTTCGAATGTATCTCCACTTACGCT…
ChipFIE_7397	Chr2	14863010	14863330	3.03724e-11	AT2G35300	AT2G35300	AT2G35300:AT2G35300;AT2G35300:AT2G35300		ChipFIE_7397	Chr2:14863010-14863330	TACATATCATATTGTTAAACAAGGCGGCTAATCTTAATATAGCTATAGAGCTAGTTTTAGATCTGTCCCGGCGGGTAATTAGCTCCGGTGGCTCGGGTAGGGTAGGTGGAGTGACCGGGAAGATGGTGGCCGTGAACCTGAGCGTCCGCAGCATGCTCAGCCTTGGATTGATGGAGGTCAGCTTTGGCCTGCGCCTCCTTAGACTTCTCTCGCTCTTGGGCCAACTTCTTCTCTTTTTTGGTCCTTGCCATCGTCTTCTCCGCATGACCTTGTGCCTTTGCGCCACCGATGTTGAGTTTCTCCTTGGCCGTACTGGCCATG
ChipFIE_7424	Chr2	14982660	14984680	2.4501e-58	AT2G35637;AT2G35640	AT2G35637;AT2G35640	AT2G35637:AT2G35637;AT2G35640:AT2G35640		ChipFIE_7424	Chr2:14982660-14984680	TTCGAACTTGGTGACAATCTTAGTACTAGAAAACAAAAGACTTTGACCGGTCTTTGGCTCATCTCTTTCTTCTCCCCTTTCTCCAACACTTATTTCTTTCTCTCTCTAGTTCATGAATTCAAGATTCAAAGACACACGTATGGCTACCTCTTGGTAAATCCAAAGAGACACATATATGGCTGACGCTGATCCATCGAGTGGTGAACAGATAGTTATGAGAGAGTGCAGAAAAGGGAATTGGACAGTGAGTGAGACTTTGGTTCTCATAGAAGCCAAGAAGATGGACGACCAGAGGCGTGTACGGCGATCGGAAAAACAACCTGAAGGCAGAAACAAACCAGCAGAGCTCCGGTGGAAATGGATAGAGGAGTATTGCTGGAGAAGAGGATGTTACCGCAA…
ChipFIE_746	Chr1	3244090	3244890	1.21765e-16	AT1G09960	AT1G09960	AT1G09960:SUT4		ChipFIE_746	Chr1:3244090-3244890	ACAATTTCCCCAACAAATTTAAAACAATTTACAAAAAGCACTCAACTTTCCTAAAGTAGATTCCTTTAGTCCAATGGAATTCTTACAACATCTTCTTCTTCGCCACCTTTTTCTCTCCACTTTAAGCTTTTTCACTCTCTCTACGCCACGACGACTGTGAAGCGAGAAATGGCTACTTCCGATCAAGATCGCCGTCACAGAGTCACTCGCAACCGTCCACCAATAGCTCGACCCTCTACTTCTTCATCTCGTCCCGTTGTATCTCCTCCTAGATCAAAAGTTTCGAAGCGTGTGCTTCTCCGTGTAGCTTCCGTCGCATGCGGGATTCAATTCGGATGGGCTCTTCAGCTTTCTCTCCTCACACCTTACGTTCAAGAGCTGGGGATCCCACACGCTTGG…
ChipFIE_7467	Chr2	15150990	15151480	1.16309e-43	AT2G36080	AT2G36080	AT2G36080:ARF31;AT2G36080:ARF31		ChipFIE_7467	Chr2:15150990-15151480	CTCCAGCCAATGAAGAATCTTCCGCCGTCTGAACGGTGTCGATGGAAGAGAACGACGTCTCCGGCGTCAAGGTGCTTCTCCTTGACGTATCTGCTCCAGCCTTTGGTCAAGACATAACTCTGGCTACTGTTCCAGTACGAGTATCTGAATCTCCATGGTTTACCTTCCTCGTCCTCAAAGCAGAGGAGAAGTCCTTTCTCCACGGCGTCTGCGGCGGCGGCCGCTAGTGGGAAGTATCTCTCGGCGTGCTGTTTTGGGATGACGAGGCGGTTGAGTTTTCCGACGTCACTTGGGGTTAAGGGTTTCTCGAAAAGAGCTTCTTTTTCTTCCACGACGTCGTTTTGGTGTTGTTGTTGTTGCTGCTGTTGTTGCCACATGAGAGAATGGTAGTGGAAATCG…
ChipFIE_7500	Chr2	15332150	15332580	4.38507e-15	AT2G36560	AT2G36560	AT2G36560:AT2G36560		ChipFIE_7500	Chr2:15332150-15332580	AAGAGACCAAAGCTTTACCTCTCCTCTTCCTCAACGATGACCTCGGCGTAAATGTCCCAGATGCTGTGATAAACCTCCCTTTATAATCACGATACGTCTTCGGCCTTTCTCTCTTCCTGCTCGCGTCGTTGACACCCTCCACCACCGTGGCTGGTGCCGCTTCGGCAGTCTTGGTGACCGGAAAGGGAGAGATGGGCGTTGAGTTCGCGTCGTTGACACCCTCCACCACAGTGGCTGGTGCCGCTACGGCAGTCTTGGTGACCGGAAAGGGAGTGATGCAGGGCGTTGAGTTCGACATTGACAAGGAAATGATGCTCTCGTTTTGATCCAGATAGAGACTGGAAATGAGAGGCAATACGAGAGAAGTAGAGGTAGAGTTTGTGATTTTATGAAGTCTTT…
ChipFIE_7501	Chr2	15357620	15358330	1.20307e-12	AT2G36640	0	AT2G36640:ATECP63		ChipFIE_7501	Chr2:15357620-15358330	TAATCTTCATTTACATGGAAACAAAGTTCCAAGAAATTATACCTTGGCAGTATCTTTGGTCTCCACAGCTTTTCCTTTGGCCTCCTCTGTCTTCCCCGACAAGAAACCCATAGCTCTCTTCGCTGTCTCAACGGCACTATCCTTCAGCTCTCCTAGCTTACTCACCGTAACATCTTTCCCCTCCGTCGCCTTCTCCACCGTATAGTCCTTATACTCTCCAGTCTTCTCAGCTGTCTTATCCTTTGCTTCAATAGCCTTCTCCGCTGTGTAATCCCTAGCTTCCACGGCCTTGTCCACCGTGTAATCCTTATACTCACCAACCTTCTCAGCCGTCTTGTCCTTAGCCTCTTTAGCCTTATCCGCCGTATAATTCGCAGTCTCCTTCGCCTTCTCCGCTGT…
ChipFIE_7511	Chr2	15416340	15416850	1.90413e-22	AT2G36770	AT2G36770	AT2G36770:AT2G36770		ChipFIE_7511	Chr2:15416340-15416850	ACAGCTAGGTCTAGGTTTCATCTCTTCCATGAGCTTCATGACCGGATCTTCGAGCATGTTAACTGCTTGAAAGAAAGGTACCATCAGCTCCATTGAGTCATACGAATCTATATTCTCTTTTCCTTCTGGCAAACCAAATTCTTGATATGGAAAATTCACATGCACTATGTTGATGGGTAAACCAGACTCCATGGCACGACTTAAGACATTCTCGAACCTCCCTGCATTATAACGTGTCGTGACAATAGTTACTGTCGCACCGCGCTGAGCCAAGAGCCTTGCTATATCAATCATGGGAATCATGTGGCCCTGAGCCATGAAAGGGAAAAGAATAAAGTGAAGAGGAGGATGAACTTTGTGGGATTTTTCGGAAGCCATACCGGTTCCAACTCAATGATG…
ChipFIE_7590	Chr2	15827880	15828760	3.72279e-33	AT2G37740	AT2G37740	AT2G37740:ZFP10		ChipFIE_7590	Chr2:15827880-15828760	GATATCCACCCTACCAATCTCTTCATCGCTACCGTGAGCAGTAATCGGAAAACTTTGGTGGATGACCAGATTCATACTCACCGAGAGATCAGTGGTGTTTCCAAGACTAAGTTTTGCTTTATGCCCGATTTTTGGCACATCACTCTCAGTCTTTCTCTTCTTTTCTCCTTCCATAGCCGGAATTTCATATAGATCACAACTCTTTTGCTCCACAACAGTACTTGGGCACGACCATGGGGAAGAAGAGGGAATATATTTAGAGTTCTTGGAAGGTTCTACAACGAAAGAAGGAGGAGAAGAAGAAGTATGTTGCTTTCCAGGCAAACCAGAAGAAACCCTAGAAGGAGTCAAATATGGTAAAGAAGAAGACGAAGAAAGATCAATAACACAAGAGTGTTG…
ChipFIE_76	Chr1	358060	359110	4.82199e-39	AT1G02040	AT1G02040	AT1G02040:AT1G02040		ChipFIE_76	Chr1:358060-359110	AGTTAAAAGAATATAATTAGCAACTTAATTAAATTAGTCAGTCGTCAAGACCAATCACCACTTGCGAGTTTTAACCACGAAGATGAAGTAGCGTTGTGATTATTGCCACCACCATCTCTCTCGATCATCCCTACGCTCATGGCCGTTGGATCGACGGAATATTCTTGGCAAGCTAAGTTGAGATCGAGAGATGGTTGATCTAACGGCTGCGGTCTGCCGACGGAATGATGATGATCGTGGAGCGACGTCATACGAAGATAATTGGAAGGTGTTAGCCAATGGCATCGCTTGTGGCCTCCTAAGGCCTGTCCCGAAGAGAAGACGCGATGGCAGATGGTGCATTCGTGAGCGTTGGATCTCTTTCTTGCGATATGAGCCGTTGATTTGTCTTCCTCATCC…
ChipFIE_7617	Chr2	15952750	15953800	1.06476e-27	AT2G38110	0	AT2G38110:GPAT6		ChipFIE_7617	Chr2:15952750-15953800	CATCCAAATGAAAAAGATTCCAATCTTTGTATTATTTCTTTGTTTTCTCCATCCTCCGATCAATAATCACGTCTTCTCCTTCTTCACCGGAACCCTACCGTCAGTACCAGCAAGCATTGCGTACTTATCCTTTCTTGTGAAATTGGTGCACTCAAAACCTAAGGTTCCTCCCAAAACCCTCTGTATGTAATTCGCAACCTCTATCGGAGATTTGCCTCCTTTACACGTCAGCTCAGCTGGAATCTGTTTGAGGAACGTGATCTCATACGTCGGCCTCGGGTTCATGAACGCAAAGTAAGGATCAAGAAGCTTGTATCCACGTGTGGTGGTACCATTGAACATGCTCTGCTTTGTGTTGATCGCCACGGGAACGATCCGGTCCGTGAGCTCAGCGAAAAG…
ChipFIE_7626	Chr2	16014160	16014700	6.38368e-15	AT2G38240	AT2G38240	AT2G38240:AT2G38240;AT2G38240:AT2G38240		ChipFIE_7626	Chr2:16014160-16014700	AAAGTTACAAGAATTTATATGCATGTACCTGATCTTAGGAGGCTGAGATGGCCACTTGGAAGGGTTTCTTATGGAAGAAGGCAAGTAATTGAGGAAGAAATAATCACTCCAATCTAATTTAGCATCTTTCACAACCCCAAGGCGGCTTCCATATCCCTCGTACGTGTCCGGTGAGTTTGCATACTTCCGTTTCTCCTCTAGCGGTAGCTCGAAGAACTCTCGCCACGCTCCTCTCACTCTCTCCATCAACGAGTGGGTCACACCATGGTTCACCATTTGGAAGAAACCCCACTCCTCACACGCGCTCCTCACGAGCCTTAGCCCCTCTGGTTTCCCCCAAACGTCGTTCATGTCTAGAACAGGGATTTCTATCCCAGCATCGGATTGGGTGGTGTTAAA…
ChipFIE_7642	Chr2	16123980	16124770	1.35947e-29	AT2G38510	AT2G38510	AT2G38510:AT2G38510		ChipFIE_7642	Chr2:16123980-16124770	TTCCCATGCAGGTGGGAGAGGAGATGGCGTCACTCACAAAAATAGCTTGCCCGATTGTGATGACATCACTCCTCATATTCTCAAGATCAATAATCTCAATGTGGTTCTTGAGTCATCTCGGAAAAGTCGAACTCGCTGGTGGTGCACTCGCTATGGGCTTTGGAAACATCACTGGAGTCTCCGTACTTAAAGGCCTTTCCGTTGGTATGGACCCAATCTGTGGCCAAGCCTTCGGAGCCAAACGTTGGACCGTACTTAGCCACACGTTTCAGAAAATGTTCTGTCTCTTAATTGTCGTCTCTGTTCCAATCGCCGTTACGTGGCTCAACATCGAACCCATTTTCCTACGGTTGGGTCAGGACCCAGATATTACCAAGGTAGCCAAAACCTATATGCTCT…
ChipFIE_768	Chr1	3354370	3354700	7.81553e-11	AT1G10220	0	AT1G10220:AT1G10220		ChipFIE_768	Chr1:3354370-3354700	AGAATGAACATGAGCGAAGAGGAGGAGCAATGCAAAAGAAACCAAGAGGCATTCAAGAGATTCTTCGAGCAAATCCCCAGGACTGCGGTGATAGGCATGCTTTCCTTCTTCCTCCACGGCCAGATGAGTAAGTTCGAGAAAGCTCCAAGCAAGCCTCTTTCCAATGCTTTCGCCTTCGCCTCCGTGGGCTACGTTGTGTTGCAGGTCGCACACGGCTTTGCTCGAGCTAATCGTCCTTCATCTTTCGCTTTCGACTTCCTCTCTGTTCTCTGTGGACTTGCATCCGTTGCCATTCTCTTCACTGCCATCTTCAACGACTGAGTCAACCCCC
ChipFIE_7744	Chr2	16725330	16725770	1.55174e-19	AT2G40050	AT2G40050	AT2G40050:AT2G40050;AT2G40050:AT2G40050		ChipFIE_7744	Chr2:16725330-16725770	TCAGGGTGGTAAGGATGTTTGATTATAAGTGGAGATTGAATGCATTCTTTGTGTAATTTTATGCTACAATAGTTGCAGAAATAATAGTCGGTGCCGGAATTTGAGCCTTCGCATATGTAGCATCCACCATCAGCATCAAATTCTTTATTGTTGCACCAAAACAAAGGGAGTACATGATGATCATGAGAGGTCGTCGTTGTAGAAAGGACGTACTCGGGGGAAGAATTAAGCGGATAAGTGTCTGAATACGACTTGATTTTTCGACGTCGTGATCGAGGGCATAAGAAAAGAGGTTGAAGGTCACTGGAGGAGGTTACGGTCTGTGTTTGGGGTATGGGGCAATATTTCGGATGATGGTATACCAAAACAAGGTTACCATCCTTTTCCACCTCATAAAAT…
ChipFIE_7759	Chr2	16796750	16797820	4.8426e-42	AT2G40220	AT2G40220	AT2G40220:ABI4		ChipFIE_7759	Chr2:16796750-16797820	ACCAACGGCGGTGGATGAGTTATTGATAGACTCGAACCCACCGAACCAGCTAGAGAGTTCAAATCCTCCATCGAACTATTATTATTACACCCACTTCCTCCTTGTTCCTGCCCTAACGCCACCTCATGATGAAACGAAGTCGAATTAGTTACCGGAACATCAGTGAGCTCGATGTCAGAAATCTTGTTATTGTTAGTATTAGAATGAAGATTCTGATACTGTTGGTGTTGGAATTGTCCCATCTGGACCATCTGATTTTGTTGTTGTTGTTGTTGAGGGAAAAAACCATAACTAGGGCATAACATAGAGGTCCCACCATTAAGGAAGATGTTGTTGTTAAAAGGGATACCGTACGGACCAAAGTTGGCTCCTCCTCCTACGGTGGCGGCGGCGGGGCGA…
ChipFIE_7768	Chr2	16845140	16845870	1.12152e-104	AT2G40330	AT2G40330	AT2G40330:AT2G40330;AT2G40330:AT2G40330		ChipFIE_7768	Chr2:16845140-16845870	AAAATAAAATAAAAATAAAAAGATTGAAAAAATGTAATTACGAGAATTTAGAAGTGTTCTCGGCGAGTTTAGCCAGCGATTGCAAGTTGCACCGTACTATAGTATCAGCAAAGCTACAAGTCTCTTCCTTATCGTTACCCGCCGGTACGTCAACGACGTATGACTCAACGACACGTGTCCTCTTCTTGCCGTCGGAGTCCTCCTCCGACTCATGCACCGTCGTCACCGACTTGTAGTTCATGAGTCTGTGGTCCCCACCAACGACGCTGAAACTGATGACGTGGCGATCATCGTCCATGATCTCAAGCCGCTCTAAGCTAAACGCCGCGGGGAGACCAGAGACGACTCTGACCTCTCTCACCGACCCAACCTCTCGACCGTCTCCGATAACCACGTGGC…
ChipFIE_7788	Chr2	16916340	16916630	4.71744e-13	AT2G40500	AT2G40500	AT2G40500:AT2G40500;AT2G40500:AT2G40500		ChipFIE_7788	Chr2:16916340-16916630	TTGGCAGAGATGATGAATTGATTGTGGACGAGTCTTCGTTGAAATCCTTCTCTCTTCTTTGCCAAGGTAACTTCAGTTACGTCTGTCTCATGAAGGACTCCAAATCTCGACGTTGCGCAAAGAAGTCATCGCCGATGCAGCACAAACAGATTCTCGAGAAGGAACTCCGGATCATGCATCGTTTCCGTGACCATCATCGCATCGTCCAAGCCTCAAACAAGTTTCACATACAAATCAAACCCTCTGAATGCTACATCTATATGGAGTACGCGTCCGAAGGTAATCTCCATA
ChipFIE_7803	Chr2	16997090	16997630	8.61492e-11	AT2G40740	AT2G40740	AT2G40740:WRKY55		ChipFIE_7803	Chr2:16997090-16997630	CGAAGCAAACTGTTGGAAAACAAGACTAACCGTCGTGTACGTATCTCTTCGTCTATATATATGTATGTGTGCATAAATTTTAAAAACATGTACTCGTACAAAAAAATAAGTTACCAGATGGAAGAGGTAATGTCAATGATCTTCCACGGAATGAAACTAGTTAAATCGCTCGAGTCCAGCTTACCGGAAAAGCCACCGGAATCTCTATTGACATCTCTTGACGAGATCGTAAAGACATTCAGTGATGCAAACGAGCGGCTGAAGATGTTACTAGAGATTAAGAACTCCGAGACTGCGTTAAACAAAACCAAACCGGTGATTGTGTCCGTTGCAAACCAGATGTTGATGCAGATGGAACCGGGTCTGATGCAAGAGTATTGGTTAAGGTATGGCGGGTCC…
ChipFIE_7812	Chr2	17063320	17064140	6.96016e-13	AT2G40900	0	AT2G40900:AT2G40900		ChipFIE_7812	Chr2:17063320-17064140	AAGTATCAAAAAAAGAAGTTACTCTTCTCCCCAATTTTGCTTCTAACAAAAAGTAAAAAAAAAATTGAAAACCCATCTAGTTAGGTCGTGAAACGCTATGCACATTTTCACTACAAAAAACTACCACCACCACTTCCGGAACTGACGACTCCTTCTCCGACGTAGCCTTTCCGGTTTCAACATCCTCCTCATCAGCTTCGTCGATTTTCGGCATTATCGTTAGACCATTATTGCCACTACAACACTTAACGGCTACAACGTTATCTTCATGGCGTGTTTCTTCGCCGTCATCATCTACATGTTTGCCCCATAACACGGCGTAGACTCCCACCATCAAAACAACCACTCCAATAACCCTGAAAAAAGAAAACAAATTTCGGTTTGATTAATTAACAAGAC…
ChipFIE_7822	Chr2	17106620	17107340	1.81037e-13	AT2G40990	AT2G40990	AT2G40990:AT2G40990		ChipFIE_7822	Chr2:17106620-17107340	AAAAACAAGAGAAAAACTTGCATTGGCAAAAGAAAAGGCATACATTGTTGCCGGGCCAGAGTTGGTAGATTCTCTTGGGTTTATGATCTTGAGAAAACATTATATCGTCATCGGAAGGAGCATTATGGACATGACAGCTTTTCTTCCTCCCCATCACCACCTTCTTCTTCCTCAAGCCTCAGACTCAACGACGAAACGCCCAAAGCGTAATCTCCATTGCCTGGTTTGTGTGTCGTCGTTGTCGCAGCCAGCGAACGAAACCGGAGATTTCAAATCGCTGCCGCCGGGCTTTTGGCTCGTTTCTTCCTCCTCGTCGCAAAATCTCTATCCTCTTTGGCTCCACTCTTCCCTCTCTCTCTCTCTCTCTCTCTCTCTCTCTCTCTCTCTCTCTCTCTCTCT…
ChipFIE_7832	Chr2	17143220	17143710	2.64847e-20	AT2G41130	AT2G41130	AT2G41130:AT2G41130		ChipFIE_7832	Chr2:17143220-17143710	AAATAAAAAAAATAATCTACACTCTCTACCCTCTCATTTCACGTATATATAATCCATCTTTTAGGACAGAACCCACCGAAAGCTCCACAAACCCCATTAATTAACAAAAAACCAAAAGAAGGCGGCGCAAACAAAAGATAATGCAACCAGAGACCTCAGATCAGATGTTGTACTCGTTTCTTGCCGGAAACGAAGTCGGCGGTGGAGGGTACTGCGTCTCCGGCGACTACATGACGACTATGCAGAGCTTATGTGGGTCTTCGTCGTCGACGTCATCGTATTACCCACTGGCGATCTCCGGCATCGGAGAAACGATGGCTCAAGACAGAGCTTTAGCTGCTTTGAGGAACCACAAAGAAGCTGAGAGAAGAAGGAGAGAGAGGATCAATTCTCATCTCA…
ChipFIE_7844	Chr2	17206500	17207050	1.48131e-27	AT2G41260	AT2G41260	AT2G41260:M17		ChipFIE_7844	Chr2:17206500-17207050	GCACTCTTCAATATAAGTGTTTTGTGTAACTAAAACAAAATATGGGAAACCTCAAGTCTCTCGTTCTCTTGGCTTTGCTCTTTTCTTTCTCCGTCGCTGTTTTCGCGAACACATCCAACGATGCCACACACGGTATGTACAACTCTATATTTGTAGTTCTCTTTTACACTTTCGCGTAACTATGGATTAAATATTTGATCGATGGTGTAAAACATGTATATTATTACACGTGCATCTAAAGATGAAGTGAAGCCAAGTACTGAAGCAACCCATGCCATAGAGGCGCAAAAACATGACGGTAAACCCCAGATCGCGGAAGCCCAAGTTGAGGCCAATGACCCTGTTGTAGAGCCCCAGCAAGACTGGGGTGGCCGTGGTGGTTGTAGGTGGGGATGTTGC…
ChipFIE_7851	Chr2	17238050	17238760	1.07113e-14	AT2G41370	0	AT2G41370:BOP2		ChipFIE_7851	Chr2:17238050-17238760	ATTGTAGATGGGTCTTGATGATGATGATGATGCCGACTCATACCTTCCCTCTGACTGTTATGGTCATCCCCTTGATCTCGACCTGGACCCATCTGACCCGTACCTGCTCCAAGATTGAGATAAACCAATCTTGAATCCAAATTGTTATTGCTCCCTCCACTGCTTCCACTATTGTGCTCCTCATTCATATGAGGGTAAATCCCGGTATTGTTATCATTGTTTTGGTTGTTGCTATTGTTTCCTTCTTCTCGAGATATCACCATTGCAGCGGATTGAACAAGCTCGAGGCAAAGCCTAAGTTTATTCGGTTCAATGTGAGTCAATCCAGGAACTGCCCCCTTGAACAAGAAATCCGAAGTTAATGTTCTAAGGATATCAAGAGGCGTGATTCCACCAACT…
ChipFIE_7852	Chr2	17239750	17240150	1.47165e-16	AT2G41370	0	AT2G41370:BOP2		ChipFIE_7852	Chr2:17239750-17240150	AGTAACGAGAGGCGGCGAGAGTATCAAGAGCAAGATCAACGGCGGCTGAGCAATGAGTGTGCCAACATCCTCTCTCGCCACAATTAGGTCTAGGCTCGTGTTTCTGCGGCACGATGGAGACTTGTCCGCTATAAAGAAACTGAAGTAGCAACAGAAAAACCTCATAACCGACTGAGTTCACTGGTATAATTCCAGCTGGGGCCGTGGAGCCTCTTGTTGGGCTAGCGGGTACGGACCCATGTTGGGTCGGGTCTATACCTGTGACAGGTTGTGGTGAGTCTGTCCCACAAAAGAATTTGCGGAAGAAAAGACTCCGTGCGGCGAGGATACAACGGTGAGCGTGGACTAAACGACCTTCAACGCTGAAAGTCACGTCGGAGAAAGCTTGACCGTTGATTA…
ChipFIE_7878	Chr2	17368040	17368830	1.28256e-28	AT2G41660	0	AT2G41660:MIZ1		ChipFIE_7878	Chr2:17368040-17368830	TCGTTCTCCTTCTTCCTCCGCCTTAATCCCAAGCATACCTGAGCACGAACTCTTCCTCGTTCCTTGCCGGAGATGCTCCTATGTCCCTCTCTCCTCCTCATCGTCGGCCTCTCACAATATCGGGAAATTTCACTTGAAGTTTTCTTTGCTCTTGCGTTCTTTCATCAACATCATTAACATCCCCGCTTGCAAAATGCTCTCTCTTCCCTCTCCGCCGTCTTCTTCTTCCAGCGTCTCTAACCAACTGATCTCACTCGTTACCGGTGGATCCTCTTCTCTCGGGAGAAGAGTCACCGGGACTCTGTACGGACACAAAAGAGGCCACGTCACGTTTTCGGTCCAGTACAACCAAAGATCCGACCCGGTCTTGCTCCTCGACCTGGCCATGTCAACGGCAAC…
ChipFIE_7893	Chr2	17437290	17437850	1.99792e-14	AT2G41800	AT2G41800	AT2G41800:AT2G41800;AT2G41800:AT2G41800		ChipFIE_7893	Chr2:17437290-17437850	CGGATATGTTAATTGATTTACCTCTGGTATACCGGAGAGGAAGAATCTCCTTGATTGCGACAACATCTAAGAGAGGTCCACACGTGCGGTCTTCTTGAACACCAGGGTTATGGAAAGTGACCTTAACCACATCAGAAGTTGCCTTGAAAGCCCAAGCGTAAGTGTCTCCACCGTCGGAGCTAAAGACGGTCTGGAGCGGAAGCTCATTGGCCTGACCAGGCACAGAGACTTTGATGTTCTCATCCTGAGCACAAGTCCTCGTAGCTCCGAACGTTAGAGAGTAGACCAAACCACTCTTCACCCTCACGTTCTGAGAGATGGTGCCCAAGTTTCCGAGTCTAACCGCGTGGACTCCACGTGGAACGGGGAAATAGAATCCTCCAGGCTGAGGTCCACCGG…
ChipFIE_791	Chr1	3449700	3450130	1.61779e-17	AT1G10480	AT1G10480	AT1G10480:ZFP5;AT1G10480:ZFP5		ChipFIE_791	Chr1:3449700-3450130	AAACCCATCGATAAACACATACGTTCACACATATATGTCTATAAATCCGACAATGTCTCGTACTGGCGAAAGTTCTTCAGGTTCGTCCTCCGACAAGACGATAAAGCTATTCGGCTTCGAACTCATCAGCGGCAGTCGTACGCCGGAAATCACGACGGCGGAAAGCGTGAGCTCGTCCACAAACACGACGTCGTTAACAGTGATGAAAAGACACGAGTGCCAATACTGCGGTAAAGAGTTTGCAAATTCTCAAGCCTTAGGAGGTCACCAAAACGCTCACAAGAAGGAGAGGTTGAAGAAGAAGAGGCTTCAGCTTCAAGCTCGGCGAGCCAGCATCGGCTATTATCTCACCAACCACCAACAACCCATAACGACGTCATTTCAGAGACAATACAAAAC…
ChipFIE_7923	Chr2	17560550	17561530	4.57255e-22	AT2G42100	0	AT2G42100:ACT5		ChipFIE_7923	Chr2:17560550-17561530	GTATACTAAATATAAACGTAAGCAACCAATCAATGTATATTGTAGACCTAAATCCTAATGATTGGTAAAACATTTTGAAGGCGGGATTCGCTGGAGACGATGCACCAAGAGCTGTGTTTCCAAGCGTTGTGGGTCGTCCACGACACAGGGGAGTGATGGTAGGAATGGATGAGAAGGATACCTTTGTGGGAGACGAAGCTCAAGCCAGGAGAGGTATTCTTTCACTTAAATACCCAATCGAACACGGTGTTGTTAGCAATTGGGATGACATGGAGAAGATTTGGCACCATACTTTTTACAATGAGCTGCGTTTGGAACCTGAAGAACACCCTATTCTTCTCACTGAAGCTCCTCTTAACCCAAAGGTCAATCGTGAAAAGATGACTCAGATCATGTTTG…
ChipFIE_7942	Chr2	17658180	17658720	6.39828e-13	AT2G42410	AT2G42410	AT2G42410:ZFP11;AT2G42410:ZFP11		ChipFIE_7942	Chr2:17658180-17658720	AACAGAGACAAAACCCAAGAAGAAGAAGGAGAAGACGGTAATGGTGACAACAGAGTCATCATGAATCACTACAAGAATTACGAAGCTGGGCTGATCCCATGGCCTCCCAAGAATTACACTTGCAGCTTCTGCAGGAGAGAGTTCAGATCTGCTCAAGCACTTGGAGGCCACATGAATGTTCATAGAAGAGACAGAGCAAAACTCAGGCAGATCCCTTCTTGGCTCTTCGAACCTCACCACCACACACCTATTGCAAACCCTAACCCTAATTTTAGCTCTTCTTCTTCCTCTTCAACAACAACAGCTCATCTTGAGCCTTCCCTAACCAACCAGAGATCCAAAACCACTCCTTTTCCTTCTGCCCGGTTTGATCTTTTGGACAGTACTACTAGCTATGGA…
ChipFIE_7958	Chr2	17747940	17748640	1.84631e-27	AT2G42610	AT2G42610	AT2G42610:LSH10;AT2G42610:LSH10		ChipFIE_7958	Chr2:17747940-17748640	AAAACAAATTGATCCCTTAACCTTCTTCACCAACATCTCTCTTACACTCAACAAGAGATCATATCATGTCCTCTCCAAGAGAAAGAGGAAAGAGTTTGATGGAATCATCAGGATCAGAGCCACCGGTGACACCAAGCCGTTACGAGTCGCAGAAGAGACGTGACTGGAACACTTTCGGACAGTACTTGAAGAATCAGAGACCGCCTGTGCCGATGTCTCACTGCAGCTGTAACCACGTGCTTGATTTCCTCAGGTACTTAGACCAGTTCGGTAAGACAAAGGTGCACGTGCCTGGCTGTATGTTCTACGGCCAGCCTGAGCCACCAGCTCCTTGCACGTGCCCTCTCAGACAAGCTTGGGGAAGTCTTGACGCTTTGATCGGACGGCTGAGAGCGGCTT…
ChipFIE_8003	Chr2	17909190	17909820	2.33564e-112	AT2G43060	AT2G43060	AT2G43060:BHLH;AT2G43060:BHLH		ChipFIE_8003	Chr2:17909190-17909820	AAAAAAAGTTTTATAAAGGTTCTCAACTCAAGTTCTCTTCTCTAAAAAACCCAAACAATGGCCTCTGCAGACAAACTCATAAACACAGATGTCCCTGAAAAGGACGTTTTTGCCTTCCACTTCCTCCAATCCCTCTCAAATCTCAGAAAACAAAACCCTTTTGATACTCCGGACCAAAAAAACTACCGCGTGAGGAAGATCAAGAAGGCTGCGTACGTTTCCATGGCCAGAGCAGCCGGAGGGAGTAGCCGGCTATGGAGCAGAGCCCTCTTGCGTAGAGCAGACAAAGATGACAACAAGATCGTAAGATTTTCAAGGAGGAAGTGGAAGATATCATCAAAACGGAGGAGGAGTAACCAGAGAGCTCCGGTGGTGGAGGAGGCGGCGGAGAGGCTGAGG…
ChipFIE_8024	Chr2	18050870	18052060	1.34698e-14	AT2G43470	AT2G43470	AT2G43470:AT2G43470		ChipFIE_8024	Chr2:18050870-18052060	ATCCATCTGCTACGTGCAGCAACGTCCCTGATAGTCTTGTCCTGAAGGAATTCGAGGATTTGCAAGTAACGTGTAACAGCACTACGCGAGTCCGACGAATAACTTCATGAAAGACAAACAATATCAGAGAACAATAAGAGATCATGAACAAAATTGTAAACCTAGGTTTGATTCTCATGAAACTAAAAGCAAAATTTGATCATAAAGAATTCACAAACCTATCAAGGAGTTGAATCAGAATGTCGTCTTCTGCAGTGGTCCAATTCAAGGCGATTCCCGAGCGACTTATCAACAATGAGCTCTCCGACGGTGTGGTCAAGTTGCCGGAGTAGGCATTATTATGATTCATCTCTTCGTTTGTCTAAAGCCCTAGTTTATCGTATAACTACGTACAATGTG…
ChipFIE_8028	Chr2	18076980	18077620	1.86131e-20	AT2G43570	AT2G43570	AT2G43570:AT2G43570		ChipFIE_8028	Chr2:18076980-18077620	TATCTTTATTCATTCAAAATTATATGAGAAAATTTACTTACACCCTGTTTCTTGGGCTACGTGAGCGAAAAACGCCGCGATTTCGCGTTTGGAGATGGAAGCACCGAAGCTAGGGTAAGAATTAGCTGCGGCCATGAAGGTGTCGTGAGTGTAGAATCCTTTGCCAGGACAATCACCTCTTTGGTTTAGTATAGAGTTAAAGAAGTCAGGTGTCACCGTTCCTTCTAGTGAAACAGCAGGATCTCCACCGCCTCCACTGCTCCGGCAAGGTCCTGCCTGGCAGCCCTCGCCGCAGAACTCATCGGTCGTACCACAGTAGCCATATTTGCTGCAACAGAAGTCAGAGGCGCAGCCACAGTTTTGAGAGGCGACCGGTTTGGAAACGGTTAGGATCAGGAA…
ChipFIE_8030	Chr2	18081480	18082000	1.48697e-20	AT2G43590	0	AT2G43590:AT2G43590		ChipFIE_8030	Chr2:18081480-18082000	GTGACGCAGGGAACACCGAGACCCGACATAAAGTACATACGTGTGAAATTTTAGTATATCTCACTTATTACATGCCACGTCACATATGTCCGTGTTTGGGTTCAAAGGTTTTTTAGCAACTAAGGTTAGGACCAGGGTCCACACCAAGCTGTCCACAATAGTCTCTATAGTATCCAATCCTTGCGTTGACTGCACCGGAATTACCACCGTTACATTCCATTCCATTAATAGCTCTAATGGTGGCTCCAAACCCTTGGTTCAGAACCGGCCTTACGCTATTCATCCAAAACCACAAACCCGTCCTGAAAGCTACAGTTGGGTTGCTACCCACAAGTTCGGGCTGGCGTAGAAGGTCAAGACCGAGACTTTGACCACACGCTCCGTAGTTGTAGTTCCATG…
ChipFIE_8031	Chr2	18082380	18082850	3.95112e-21	AT2G43590	AT2G43590	AT2G43590:AT2G43590		ChipFIE_8031	Chr2:18082380-18082850	GAGCAAACATGGTAGCAATTTCACGTCTGGTAACAGAATTGGCAAAGTTGGGGAAAGTATTAGCGGCGTTAACGAAAGAGTCACGGGTGTAGAATCTTTTCCCCGCGCAACCATTACCAGCTTGGTTGATAATATTGTTAAAGAAACCTTGTGTCACAATGCTACCGACCGACCCTCCGGTCGGGGTTCCACTACCTCTACAAGGACCTGATCGGCATCCAACACCGCAGTATGCATCGTCGGTACCACAGTAACCGAACTGACTGCAACAGAGGTTTGGAGCGCAACCGCAGTTTTGAGACTTGACAGTTTCAGAAAAGAAACCTAAGAGGCAGAGAAGAAGGACTAAGGAGATTTTTGTGAAAGCCATGTTTTGTGTTATTGTTTGTGGTTGAGAGG…
ChipFIE_8065	Chr2	18219920	18221250	5.20544e-39	AT2G44030	AT2G44030	AT2G44030:AT2G44030		ChipFIE_8065	Chr2:18219920-18221250	ATCAAAATATTTAATAAATTGATAAATAAGATTTTCAAACTAGAATTTCGCTAAATAGTTACAATTTTGTATATAATTCTTTAATTACTTTTAGGGTAAAAGCTCTCGTATATATTACACCCATATAAACCCTAGATTAAACGTTCCATCCGAAGACACGAACACGATGACGACCGAAGAAGACATGAGGTCATCATCATCAGAGTCGTCTCCCAAGTCGTTTCTGTCGTTACCGTACGACGTTGTTTTCAACTGTTTGTCTCGTGTCTCGAGAACCCACGATCCAATTCTCTCTCTCGTATCCAAGAGTTTCAGATCACTCCTCGCTTTGCCTGATCTCGAAGCCGAACGATTCCGCATCCTAAAAAACGAGACCTGCCTCTATGTCTGCTTAAACCT…
ChipFIE_8099	Chr2	18391920	18393350	5.90378e-17	AT2G44560	0	AT2G44560:AtGH9B11		ChipFIE_8099	Chr2:18391920-18393350	AACGGCCGCCAAGACACCAACAAATGGAGCAGCAGTGGCCGGAGCAGGCTCAGCATGCTGGTAATCAGTCCTCTCATCTCCATAAACATCGTTATCGTTGGGTCCTCCGACAACTGCTCCCATTAAAACGTTAGGATTTGGTGCAGGATTGTTAAACCATGCATCGAATCCTTCACTACACGTCACTGGTGTTTTGTCCTTGGTGATCGATACAATAGAGGCTGCTCTATGGTGTGGTTTTTTGGGATAATTGGTCCCAACTCCAACCATGTAGCTCATGTTCTGGGGGTTCGACCCAAGTATATAGTCTACCTATATAACATGTTGTAGAAATCACACATTAATATTGTATGAACATCAGAACATGTCTTATGGTATGTACTATATTAGGGTTAGTTA…
ChipFIE_8137	Chr2	18607370	18610300	7.57864e-122	AT2G45130;AT2G45135	AT2G45135	AT2G45130:SPX3;AT2G45135:AT2G45135		ChipFIE_8137	Chr2:18607370-18610300	AATAGGATTAGCAAAGATTCTAAAGAAGTACGACAAGCGAACAAGAGGAGGATTAAGATCACCATTTATTCAAAAAGTTCTTCATCAACCGTTTTTCAAGACTGATCTTGTTTCAAGACTAGTAAGAGAGTGGGAGACGACGATGGACGCGGTGGATCCAGTGAAGGTGGCGGAGGCGGAGGGATACGAGAGATGTGCGGCGGTGACTTCGGCAGCGGCGGGAGAAGGGATATTTAGGAATACGGTTGCGGCATTATTGACTATGAAAGAGATGAGAAGAGGAAGTTCGACTTACAGTGCATTCTCACTTCCGCCGCTAAATATCTCCGATTCCGATAATGTTCTCCGATCTCTTCATCTATCTTCTCCGATTCCTATTCCATGATGTTGTTGTCACTT…
ChipFIE_8141	Chr2	18628540	18628920	3.94681e-19	AT2G45190	0	AT2G45190:AFO		ChipFIE_8141	Chr2:18628540-18628920	TTAAGATATGATCCAAATCAATTGAAATTATATTTGTATATATGATATTACATAAAAGTATATGCATTAAAGATGTAAGGTATGTCGACAGATTAGGGTTTACCTGTTGGGGCATGTTGGTTTTCTTCACGGGTTGATTGTCTGGCACGAGCCCGAAGTGTATGTGGGGGAAGTGGGCCCACTGCATTACACATAAACAACATACGTACAAGACACATATCAACTTGTGTTATAACCCGACAAAATTCTTTACTCCTAATTTCAGCTATACCTACATATATGACTGTTTAATATATATACAACTAATACAAGAGCAACTATACGCATAGATAAAATCAAACCCTAGTTTCTGCCGGCAATCTAAACCAAGTTGTGATGTTA
ChipFIE_8142	Chr2	18629310	18630350	2.99977e-11	AT2G45190	0	AT2G45190:AFO		ChipFIE_8142	Chr2:18629310-18630350	GAATCGGTTATATGCGGATGGGACTCTCTGTCTTTTCTCTGGAGCTGGCAATGGCGAAATTCAACGGCAAAGACAAAGCGAAAAAACAAAAACTCAGACAGAAAGAGACAAACACTCATTAAAACTACTTTCATTGTCTTTTTTCTCTCTCACACAAATACTTTCTCTCTCTAACCCATCATCACTTCATCATGTTTTTTTAAAGACAAGCCCATCTTCTAACATATTACATAGATTTTTTCTCTTTAGCTAGATTTCCGGGGGATCCATGAATCTATCTCCCCGTTTCTTTTATCGTCACTATTTTAATGTTTACCAACGCTAAAAGCCATCTAGGATATGTAGACAATCAACACATACTAAAGTTCATGGATCAATGAATATTTTAAATATACAAAA…
ChipFIE_8146	Chr2	18645600	18646370	2.50061e-15	AT2G45220	AT2G45220	AT2G45220:AT2G45220;AT2G45220:AT2G45220		ChipFIE_8146	Chr2:18645600-18646370	AATAATCGTCTTCCCTATACCATCACCTCTCAACATGACATTCTTTTTCCGAATCTCAAGGTTCTCACTGTAAACGCCTTGCTTCACATATATAACGAACCTACCACTCCCCGAAGCAGCATCAATCGCTTCTTTTATCGTCTTAAAATTGCCAGATCCGTCTTTCGCCACCACTGCGTTATCTTTTGGCGTCGAGCTTTGCAAAAGTTTCCGGTCACCAGGTTTGACCCACGAAGGGAACCCGTCTTTCTCGGGTGGGGTGTAGTTGAAAGGAACTTTGTTAATGGCGAGTGTGTTGCATAGAAGATTCGAGACGTTGTTTGACATCAAAGGAAGGACAATATCGGTAACACCAAGCTCTAAGAACCCAGCTCGACATGTGTCAAGATTGGTTAGAGC…
ChipFIE_8157	Chr2	18698440	18699080	8.34857e-16	AT2G45360	AT2G45360	AT2G45360:AT2G45360		ChipFIE_8157	Chr2:18698440-18699080	TTTTTATAAAAAAGAAGATGGTGAGGCTAAATAAGGAGTAATAAATGGAAGCAATGAGACCAATTGACACGTTGTTATTAGTGTAAGCAAATGTCAACGCTTCGTTTGTCCATTTATAAAACCTAACTACTTCTTCTTCTTCTTCTTCCCAAATCATCAAACTCCATTTCACTTTCACTATGAAGCTTGTCTGGTCGCCGGAAACTGCTTCTGACGCCTACATCGACACCGTTAAATCGGTATGCCTTTTAACTAGATTACATATGTGTGTAAATACATGCTTTTTTTATATAATCTTTATTTGATTTTGCATGTAAATATATGTGTGTATAGTGTAAGAGCGACAAAGAGTCAGGAGTGGCAGAATTTTTATCAGCTACAGCGGCTGGATGGAACGCG…
ChipFIE_8162	Chr2	18718410	18718920	1.58484e-25	AT2G45420	AT2G45420	AT2G45420:LBD18;AT2G45420:LBD18		ChipFIE_8162	Chr2:18718410-18718920	AAGACTTTCTTCTCTATACTCTCCTCTTACCAAACCCTAATTCTCCTCTCTTGATTCCCGTTTCTCAAATCTTCCTCTCATCTTCAAACAATACCAAACATAATCTCCATATTTTTACTCAACAAGTTTAAAACCCTAACGCAAGAGTGGGGAGATAGAGTAACAACTCGTTAATTGGGGGGTGGCCGGTCATGAGCGGTGGTGGGAACACAATCACTGCCGTGGGAGGCGGAGGTGGTGGTTGTGGTGGAGGAGGCAGCAGTGGGGGAGGAGGAAGTAGTGGCGGTGGTGGTGGTGGGCCATGTGGTGCTTGTAAGTTTCTAAGGAGGAAGTGTGTGCCGGGATGTATATTTGCACCGTACTTTGACTCCGAGCAAGGATCGGCTTATTTTGCGGCGG…
ChipFIE_8165	Chr2	18727380	18728850	1.52112e-80	AT2G45430	AT2G45430	AT2G45430:AT2G45430		ChipFIE_8165	Chr2:18727380-18728850	ACGAAACACAACTGAAAATTATTACACAACTAACAAAGAGAAATATTTTTAAAGAAAAAAATTGTAGAGCCCACAAAGTGATGCAGTAGGTAGGACCCACACACCGCCCATGCGGCACGCTGTCTATCTAAACCAAAACTAACCCATTCATCATTCATCTTAACCTTAACCTCCTCCTCCTCTCTGACCTAACCCTAAACCCATCTCTCTCTCCTTCTTCTTACAAGCTTCATCTACATGTATTACTAGTGCAGCTCCAGTTTCGTCTTACATGTATATGACTTTTGTATTACCCTTCTCTTAATTTCTCTACTTCAGATTTTTTTCTCCTTAGATTAATTTAATTGAGTTATTGTACATCCCTCAAGCTAAGATTCTGGTTTTGTGAGTTGAGTGGAT…
ChipFIE_8207	Chr2	18913190	18914570	9.32496e-77	AT2G45970	AT2G45970	AT2G45970:CYP86A8;AT2G45970:CYP86A8		ChipFIE_8207	Chr2:18913190-18914570	ATGCTGCGTAATCAACCAGAAGAACCAGCTCAGCGCGACTGATGACGTGTCACGTCCAGCTAGGATGAAGTTGAGCGCCACGCGCTGGAGGGTCTCGTCGGAGTAAGACTCCTTCTTCTTGATGAACCGCGATAAGAGATCGTCGTGGTGTTTCCCATTATTATGCTGAGTCATCATTTCTTCCTTACGTGTCGTAATAATCTCAGACAAATAATTATCTACCTGGACCAAGCTTCTTGTTAAGCTGACTTCTAAGCCGAGTCGGAGCCATCTCTTGAACTTCCATAATATCTCCGGCAATATAAACCTTTGTAGCGAAGCCTCCGTGGCTCGATCGAAAGCCACCGCGAATGTGTTCACCGGTAGACCCGGTGCACAAGTCCGCGGGTCTTTCCCGAA…
ChipFIE_8270	Chr2	19145690	19146400	7.89345e-17	AT2G46630	AT2G46630	AT2G46630:AT2G46630;AT2G46630:AT2G46630		ChipFIE_8270	Chr2:19145690-19146400	TCGTTCACCTCCACGTCAGCAAGATCCTCCTTCACCTCCACGTCAGCAGCAACAGCCTCTTACCCCTCCACGTCAGAAGGCTCCTCCAACTTCACCCCCTCAAGAGCGGTCCCCATATCATTCACCTCCAAGCCGCCACATGTCACCACCGACCCCACCAAAGGCTGCGACACCACCTCCGCCACCGCCTCGGTCGTCATACACGTCCCCACCATCTCCCAAGGAAGTTCAAGAAGCCTTACCACCGCGAAAACCGAACTCACCACCGAGTCCAGCTCATTCAAGTCGGTCTACAACATCTGAGTCAGTGAAAACTCGGTCTCCATCAGAGTCAGAGAATCATCGGAAAGCACCATCACCGAGAGTACTATCACCTTACTCTCTCCCAGCTTCTCTGTT…
ChipFIE_8275	Chr2	19175680	19176420	1.502e-13	AT2G46685	AT2G46685	AT2G46685:MIR166A		ChipFIE_8275	Chr2:19175680-19176420	AGAAGGGATGGGAACTAAGATTTTATTTTTGCTTGAACAAGTAATAACATAGTAAATGGGAGTCCAGTGACATGTCTCAAAAAGTAAACCCAATGTTTTTACTGCGAGATCTTGAAACTTGAAAAGCTACACACATACGTACATATGTATTGTTAGAGAGAGCGTGTGGGACCAGAGACACCCATGTTTCTTGTCTTGTATAGCTTTTCTTTGGCTCTCTCCACTACTCAATTTCTTCATAAAACCCCCCTTTTTATTTCTCTCATTCTCTCTTCCATCATCACCACTCACTTATCTTCTTCTCCATCTCTCTCTCTGCTTCTCCCTTAATCTTAGCCGGGTCTCGTGGGGGACGAACATAGAAAGAGAGAGATATAAAGATATATATTCAGAAACCCT…
ChipFIE_8284	Chr2	19206790	19207180	3.23194e-11	AT2G46740	0	AT2G46740:AT2G46740		ChipFIE_8284	Chr2:19206790-19207180	AGCTGCGTTAAACTCGTTAGGAGTCGTAGTCTCGCTTAAAACTCTAATCTTTGCAAACCCGTCGTTGACCGAACCAGGACTAACCATCCTGATCTCGGTCACGTAATCATGGACCGCACTTCCTTTACCCCACAATGAGCTACCGTGAGCACCGGTCCCCATCATACCACCCACGGTTACTCCCCACCAATACGGTGCATAAGGCAACGCCAATCCAACTTTAGCTGCTTCAGCGATTAATTGCCTAAGCGTCACGCCACTCTCAACTGTCAAAGTCATGGCCTTCGCATCGGCTTGCACCGTGTGGTTTAGAAACTTTGTGCTAATGAACAATCCGTCGTTTCCATCAGTGCACGTGAGCTTAGGGATGCTATGGGAATATCGAGTGGTT
ChipFIE_8290	Chr2	19214620	19215240	1.01703e-15	AT2G46760	AT2G46760	AT2G46760:AT2G46760		ChipFIE_8290	Chr2:19214620-19215240	ATAATGAGCTCCCGTGAGCACCGGTCCCCATCATACCACCCACGGTTAGACCCCACCAATATGGTGCATAAGGCAACGCCAATCCAACTTTAGCCGCTTCAGCGATTAGCTGCCTAAGTGTCACACCGCTCTCAACCGTCAAGGTCATGGCCGTTGCATCGGTTCGCACCGTGTGGTTTAGAAACTTTGTACTTATAAGCAAACCGTCGGTCCCGTCGGTACACGCAAGCTTAGTGATGCTATGGGAATATCGGGTGGTTACACGCATTTTCCGCCCGGCTTTAGTGGCTGCAGCCACGACAGAGATAAGCTCGGCTTCGGTTGTTGGATAAGCCACATTGGCGGCTCGACACGTGGAACGGTCTGGGAAGGCTCCATATGAGTTTGTAACTGTACAGT…
ChipFIE_8291	Chr2	19220350	19221630	1.19621e-165	AT2G46770	0	AT2G46770:EMB2301		ChipFIE_8291	Chr2:19220350-19221630	CTCTGCCATGGTTGGAACGGCCAGAACTGAAGCTGCAGACGAAGGAGACAAACAAGCAGCAAAACTGGAAGAGCAAAGGATTTAGACTTCACAGATCTAGATCTGTGAATTTAGAACAGAGACCGTTGGAAGAAAATAGGATTCAGATCACATTAAACCCACAAGAAAACGAAACTAAAGAGATTACAACAAAGAAATTCCGGTTTTGGTGCTGAAAAAGCCACCGGAACTGGAAACCCTAGGCGGGGCGGCGAAGCTTCTCGTAATATGTTTTTTTTTTCTTCTAGAAGGAAAACTATAAAATTAAATGGAAGACATTTTGATTATTATAATGAAATGTAATGCTCTCCCCAACAATAACGAAATATCTCCTTTTTGAGATCTTTATTCTCCTCTTTT…
ChipFIE_8302	Chr2	19261050	19262200	4.59382e-68	AT2G46870	AT2G46870	AT2G46870:NGA1;AT2G46870:NGA1		ChipFIE_8302	Chr2:19261050-19262200	GCTATGAAACAGTAAGAGATATAGATATAGAGAGACAGAGAAAGATGATGATCAGTGAAGTTAGGCTAAACCCACTTTCTATTTATGTATAATTAGGTCAATCACATCACCAATCTCCTCCTCCAATTCTCCTCCTCTCCTTCCAAATTCTAGGGTTTTGCTTGTATCTCACCCCCTTTCTCAATTCCCTAGGGAAACTGTGAATTTCATCAAATTCCATTATTTTTTGGTCACACCCTTAAAGAGATCTGAGAGTTCTAAAGATGATGACAGATTTATCTCTCACGAGAGATGAAGATGAAGAAGAAGCAAAGCCCTTAGCAGAAGAAGAAGGAGCGCGTGAAGTAGCAGACAGAGAGCACATGTTCGACAAAGTTGTGACTCCAAGTGATGTCGGAA…
ChipFIE_8315	Chr2	19307500	19308700	9.90815e-16	AT2G46990	AT2G46990	AT2G46990:IAA20		ChipFIE_8315	Chr2:19307500-19308700	AATGTATATATTTATTTTTTGGGGTTAGATATCAAACATTAACTAGCGAGAAACCGAACCCACAAAATCATAACCAACACTTTGATCGAATCATCGTTTGACACGTGTTTTGGTCTGCTACACTAACAACATTTTTAGCGGACGCTGTCTCATCATTCCACCGTCGCTTTTTATTTGTGTGAACTTTGAACAAAAATACGAATTAAGACCATATCAAATTTAAAATAAAATAAAAACAAGTCCTAGTTTTATCTTCTATATAAACACACACGTACAAACCAAGCATGGCGGCTCATTACTCATTTGTCTTAACCTAAAATTATTATAAAAAGGATAGAGAGAGAGAGAGAGAGCTAGAGATATGGGAAGAGGGAGAAGTTCATCGTCTTCTTCAATAGA…
ChipFIE_8319	Chr2	19324380	19326170	1.42568e-54	AT2G47030	0	AT2G47030:VGDH1		ChipFIE_8319	Chr2:19324380-19326170	AAAAACTAAAATAATTTTCATATACGCTTTATAAATTATAATCCAATTGTGACAGGAACATTGGCTTCTTGAATCCAGTTAATAGGACCTAACCAGTTAGCAGCTGTGAAGCCATTGACCTCAGCTGCAGACCTGGCAACCTTAGCCCAGTTAACTCTTCTGTTAGCGAATGCTCCTGGTCCACGGTTGTTGTACTCAACGTACCTACATGACTTGTGGAAACTTTCCCCATCCCAAATCTTCCACCCTTCTGGTCTAATCAAATCTCCCATCTCGGTGCTCATTATCACGGTGGTCGAGAATTTCTTCCACGGCCTTCCCAAGTATGTCGCCACCGTAAGTCTCTCTGGCGTTAGTTTCCTGTCGGGCACGATGCGGCAGTTTTGGAGGACGATACCA…
ChipFIE_8320	Chr2	19328050	19329990	2.14387e-77	AT2G47040	0	AT2G47040:VGD1		ChipFIE_8320	Chr2:19328050-19329990	ACAAAAAGCAAATCTTACAACTTCATCTCCCCGCGCATATTACCCTACCGAAAACGACGTTGTATTTTCACCTTTTACATGAGCACGTACTACTCTTTTTTTTTTTTTTGATTTGATTTGATTTGATTTATACGCCTTATAATCCAAGCGTGACGGGAACATTGGCTTCTTGAATCCAGTTAATAGGACCTAACCAGTTAGCAACAGTGAAGTCATTGACCTCAGCTGCAGACCTGGCGATCTTAACCCAGTTAACTCTTCGGTTAGTGATAGCTCCTGGTCCACGGTTGTTGTACTCAACGTACCTACATGACTTGTGGAAACTTTCCCCATCCCAAATCTTCCAACCTTCTGGTCTAATCACATCTCCTATCTCGGAGTTGATAATCACGGTGGTAG…
ChipFIE_8321	Chr2	19331930	19332570	7.04223e-50	AT2G47050	AT2G47050	AT2G47050:AT2G47050;AT2G47050:AT2G47050		ChipFIE_8321	Chr2:19331930-19332570	ATAGTAGTAAAAGGACAAAGGTGGTGGGAGCAACGTGTCGGTATCTTTCTGGTTAAGTTTGGTCTTAATGTTGAAAGTGTTAAAGACTTTGCCCATTCCAGCGAACACATCCACAGACTCACCACTCATTCTTTTCCCAAGGCCAATCCCTCCTTCGACCACTTTGTGCAACGTCTTGTCGTAAATGTCATCGAGACAAGTGGAATGGTAAGTGAAGATGGAAGTCATCTTCTTCTTACATGTGAAGTAATTCTCAGCCATGCTCGTTAGATTTTTTCCTGCGGCTTTCCAGAAATCTGCAAAGTCGTCCAAGGCGTTGTGTAGCTGTTTCTCGCAGCCGGTGATGCATGTTGTGGCGAAGGCGTTTCCTTTGTATTTTGGTTTGATTCCGGAGAGGAA…
ChipFIE_8336	Chr2	19405610	19406860	2.20107e-40	AT2G47260	0	AT2G47260:WRKY23		ChipFIE_8336	Chr2:19405610-19406860	TAGATCCAACAAATTAACATAGTGCATGTACCCAAGAGCAAATCAAAAAAGAAGAAACAAAACAACAAGGAAAAAGATTTGATTTTTCTTCTTGTTGTTGTAAAACTATGGTCAAAGGATATGGATATATTTGCTGATACCTGGGAAAAGGACTGTTTTTGACAGCTTTTTGACCATATTTTCGCCAGCGATAACCATCTTCGAGATGATCAACTTCACTCTTTGTCATGAATGCGACTCTTGCCTCTCTCTGTCTCTTCTGATTATTCTTCTTTGCTTTCAACCTGTTCATTAAAAATGCTTTCTTTAGGATACTTCTTTTTTTTTTTGTCTCTGAGACTTTTTATCGAACAGCTTCTGGACTCAACAAAAAAAAAAGTGAGAAATTTTAAGAACTCA…
ChipFIE_8362	Chr2	19506000	19506520	3.81892e-15	AT2G47540	AT2G47540	AT2G47540:AT2G47540;AT2G47540:AT2G47540		ChipFIE_8362	Chr2:19506000-19506520	TCCTCGATGATCGGAGTCCAAGGTCTCATCTACTGCAAACGAGGATCTAAGCTTACACCTATCCAAGGTAAATCTCATCATGTATATATTGTAAACTAGGATTGGAGTTCAAGGTCTCGTCTAAGCTTTTGTTTGATATATGTGGACAGGTGCAGTGGCGAGAGTGACATGTGAGAGAACTGATGAATATGGTTACGAAGCGGAGGATGTGACGGTGCTTAGCCAAGCGACGGATGCAAAGGGTTATTTCTTGGCGACGCTTTCTTCGTCGGAGGTGAAGGATTATAAGAAGGTGATCAAGATCAAAGAGTGCAGGGCGTTTCTTGAGCTTTCTCCATCTGACACGTGTTCTTTTCCGACGGAGATTAACCGTGGAATCAGCGGAGCCATTCTCCAAAA…
ChipFIE_8363	Chr2	19508950	19509550	4.35099e-15	AT2G47550	AT2G47550	AT2G47550:AT2G47550		ChipFIE_8363	Chr2:19508950-19509550	ATATATATAATCCAAAACATTTAGCAAAATATCTCCAAACCAAAACACAATTAAGCTAAAAAAAAAACCAAAGGATGTCTCAGAAACTCATGTTCTTGTTCACCCTTGCCTGCCTCTCCTCGTTACCATCTCCTTTTATCTCCGCCCAAATACCGGCCATTGGAAATGCCACTTCACCGTCAAATATATGTAGATTCGCGCCGGATCCATCTTATTGTAGATCGGTTCTTCCAAACCAGCCCGGAGATATATATTCCTACGGACGTTTGTCTCTACGAAGATCCCTCTCACGAGCCCGCCGGTTCATTTCGATGATCGACGCTGAACTTGACCGGAAAGGCAAAGTGGCTGCTAAATCCACAGTAGGGGCTCTCGAAGACTGCAAATTCCTAGCCAGCC…
ChipFIE_8416	Chr3	83370	84200	1.08585e-19	AT3G01270	0	AT3G01270:AT3G01270		ChipFIE_8416	Chr3:83370-84200	GGTTGTAAGCCACTGTGACTTGCATCTTCTTGTCATCCATGTTGTTGTTTTGTGCACCAAGCAACATCACCTAAAGACAGAACCCAAAAACATAACAAGATCCTTTGGTTAACTTGGGTTGTCATTAATAGTATAACGGTCGAGTTAATTACGTTGTGGAATGCTCACATCGTTGTGGTGGGTGAAATGAGAGTTAGAGATGGTGATTGCGGTGGAACCCATTATAGCGTCGATAAGTCCATCTTGGCATTTAGACATAGAAATGTGGTCAAGCCAAATGTTTGTTGCCCCAAAGATAGAGATACCATCTCCATCAGCCTCTCCTCTATGCCCAAAGTGGTTAATCGAATCTCTTATCAAACCACCACTGCTTTTCACGATGTGGTGGACGTGAAGCCC…
ChipFIE_8473	Chr3	324000	325100	4.41102e-12	AT3G01950;AT3G01960	AT3G01960;AT3G01950;AT3G01961	AT3G01950:AT3G01950;AT3G01960:AT3G01960;AT3G01950:AT3G01950;AT3G01961:AT3G01961		ChipFIE_8473	Chr3:324000-325100	AGCTAGAGAAGAAACAGAAAACAAAGATGGGGTTGGACTGGGGACCGGTGCTAATGTCGGTAATTTTCTTCATCGTGTTGAGCCCTGGAGTTTTGTTTCAGCTGCCCGGAAAGAGCAAAGCGGTTGAGTTCGGTGGGTTTCAGACAAGCGGCCCCTCCATTGTCATCCACACTCTCCTCTTCTTCGCCTTCATCACCATCTCCCTCATCGCCCTTCACATCCACATCTACGCCGCCTAATTAACCCTACCTTCCCCTTCACGTCATGGCTCCTTTTCTTCATTTCTTGATTTCTGATTTTCTTGTGGAATACTGTTAGTTCCTTCTTTTATGGTTGGTTCATTTATCAAGAATAATCATTTTTATGAACCATGTATATTGTCATAATTAAGTTCCCACT…
ChipFIE_8492	Chr3	391420	392580	1.29491e-65	AT3G02150	0	AT3G02150:PTF1		ChipFIE_8492	Chr3:391420-392580	ATTATTTGAATTCTTTTGCCATAATTCCCTTATGTTTTCTGCTAATGGATATACATTTGGTCTTCTTTCTGTATTAGATATAAAGATCTCGAGAATAGCATTATGAATATCGTCTCTTGGAAAGATGCAAACGACGAAGTTGCAGGCGGCGCTACGACAAGACGTGAAAGAGAAGTAAAAGAGGATCAAGAAGAAACCGAAGTCAGAGCCACCAGTGGCAAAACCGTAATTAAAAAGCAGCCTACATCGATCTCTTCTTCTTCTTCTTCGTGGATGAAATCCAAGGATCCGAGGATTGTTAGGGTTTCACGCGCCTTTGGAGGCAAAGACCGTCACAGCAAAGTGTGTACGTTACGTGGACTACGTGACAGACGCGTGAGATTATCAGTCCCAACGGCT…
ChipFIE_851	Chr1	3763150	3764710	3.89889e-47	AT1G11230	AT1G11230	AT1G11230:AT1G11230		ChipFIE_851	Chr1:3763150-3764710	AGTTTTTTCTTTAGCCACGTTTTAAGATTCGCTGGGGCCTGTAAACTCAGGACCGCCTCTATTGGACGTCGGACCATGATCTAGATTGAACAAACAGAAGTACGCATCTCATCAGGTAAATAAAACAGTGCTAACATTACATTGTATATTGTATATTACAATATCAATTTAATACGTACCCATCGTTACATTTAACGTCTTTTGTTTCATTTCATGTGTATATATATAGAAGGAAAAAAAAAAGGACAATCAAAATAGTAAAAAAGAGTAATAACTACGACAAAGCTAGCTAAGCGACCTCTTTGTCTAACCTTAGTGACTCGAGCCTCTCTTCCTTAACCTTCTTTATAAACGCTTCAATTCTTCGATTCAGGTCCTCTAGACTCGGCAACATCTCTT…
ChipFIE_8543	Chr3	560730	561770	1.87938e-58	AT3G02620	0	AT3G02620:AT3G02620		ChipFIE_8543	Chr3:560730-561770	AGACTTTTTGCCAGAAACCAAAGACGAAGACCGATTCTACGAACAAGTGAAAGAGCTAAGAGATCGAACAAAAGAGATCCCTGACGATTACTTTGTAGTTCTTGTCGGAGATATGATCACCGAAGAAGCATTACCGACTTATCAAACGGTTATGAACACTCTCGACGGAGCCAAAGACGAGACCGGTGTTAGTCTAACACCGTGGGCGGTTTGGCTTAGAGCATGGACGGCGGAGGAAAATCGACACGGTGATTTGTTGAATAAGTACCTTTACTTATCAGGTCGTGTTGATACGCGACATGTTGAAAAGACTATTCAATATCTTATCGGATCCGGCATGGTACGTTCTTTTTGGTATTGGCCAAATTGTTACACTCCCATAAATATAGGTGTGCTCAA…
ChipFIE_8614	Chr3	944310	944720	6.61437e-18	AT3G03760	0	AT3G03760:LBD20		ChipFIE_8614	Chr3:944310-944720	AAACAGTAGAGTCGCAATGGCCAACGTTATGCAACAACAAACTCATCACCAACAACAGCAACAACAATTAGTCGTTATGCAACAACCCGAATACTCCAACAACTCCTCCGCCTCCACCACTCTCGCCGGAGCCGCCATGAACAGCTTCACCATGACGGCAGATGCAGCAGCCGTCAGCTATGACGTCATGGCTCCGACTAACTTAGAACATTCGTTGCAGCCAATGCCACCGCATCAGCAAAGGAGAGGAGATTATCAGCATGAGGATGAGGAAGAGAGCGGTGCTGATTTTTCGGTGGCTGTTGGATCGACGGCGGTGGCTTCGAAGGTTATATTTCCGGCGGAGGATTTTCACCGGAGATGAATGTATTACCTAGGGTTTGTCTTTAATTTAAATAT…
ChipFIE_8642	Chr3	1054400	1055050	2.88733e-36	AT3G04060	AT3G04060	AT3G04060:anac046;AT3G04060:anac046		ChipFIE_8642	Chr3:1054400-1055050	TGGGGAGGTTATGATAAGAATATTTTCCATCAAGACGATATTCATGCATAACCCAATTGGTCTTTTCACCTTTAGGAGCTCTTCCTGTATAGAAAACAAGTGTTTTCTTCATCCCAACAAGACAACCTTTGCCTCTAAAGATCTCCTTGTCCTTCCCGGTCGCCTTCCAATAACCAGACACGGTCGCACGGTTCGTCCTCATCCCGGTCGGATACTTCCGATCCCTCTGGCAGAAAAAGTAAAACTCCTTCTCCCCCATCTTTGCAATCTCTGCACTCAAATCAAGAATCAGAATCTTGATCGATGATGATGTTTGAAATGGTCAAAATAAAAAACGATCTTGACTTGACTTACTTGGTAGATCCCATGGCTCGTTCTTGTTGAGGTCGGCTTGACCAA…
ChipFIE_8664	Chr3	1135620	1136290	7.31104e-22	AT3G04290	AT3G04290	AT3G04290:LTL1;AT3G04290:LTL1		ChipFIE_8664	Chr3:1135620-1136290	TTTTCTTACTTCTGAGGCAATATTACCCTCGACACGAGAGTTAATGGAGAGGGTAAACACGTCTTGTCGTGTCGTGCATTAATATCAGCAACACTTGAATGCGTATTTAATGCAAGAATTTTAAAATTGATTGGATATGCTTACGAATTGAATTCCAGTGTCGTTGAGGATTCCAATTCCTGCGGAGGCAAAATTAGCACCGACTAGAAGATTTTCTCCGGTGAGATGCGGGCTAAGGTACGGCAAAGTCGACGGCATGCCTATAGCCTCACCTAGTAGAGAGAGAGACATATTAAACAAACATTAAAGATTGATTAACGAACCATTATATCGTATAACCATGCTTGAATCAAATATGCTTACTGATAATGTCGGGAATGTTAAGGCCGTTAGAGAAAC…
ChipFIE_8679	Chr3	1215690	1216500	1.46688e-19	AT3G04510	0	AT3G04510:LSH2		ChipFIE_8679	Chr3:1215690-1216500	TTAAGAAACAATGATATAAATTAACAGTGGGTGGAGGAGAATAGGGATTGCGTTACACGAATACAAAGGTTGATACGTAGATATAAATAGCTAGATGCGAGCATACATAAAGTTATACGACATTATTGAGTTGCACCGTGGTGGTAATTAGCCATCATAGACTGACCTTGCTCCTGCTGTGGCTGCTGGGGTAAAGGCGGTTGGGACTGTGGTTGGGACTGAGTTATTTGCTTGTTGTTGACCCTTTTCCTCTTCTTCTCATAGCTAACACCACGTGACTTAGCCTGGAAATCTCTAACCTCCCTGAGGAAAATCCTGACGGACCGTGAGCCAAAAGGGCTAGTCTCGGGAGCGCCACCGTTCTCCTCGTAGGCTGCACGGAGACGACCAATGAGGGCG…
ChipFIE_8684	Chr3	1231130	1232320	2.00603e-98	AT3G04570	AT3G04570	AT3G04570:AT3G04570;AT3G04570:AT3G04570		ChipFIE_8684	Chr3:1231130-1232320	TTCCTTTTCCTGATCTAAATTAACTTATATTTCTTAGGGTTTCACTTCTTGAAACATTTAATCAGAATTAATTAACCTCTCTAGGGCTTTCATGGCGAATCCATGGTGGACAGGACAAGTGAACCTATCCGGCCTCGAAACGACGCCGCCTGGTTCCTCTCAGTTAAAGAAACCAGATCTCCACATCTCCATGAACATGGCCATGGACTCAGGTCACAATAATCATCACCATCACCAAGAAGTCGATAACAACAACAACGACGACGATAGAGACAACTTGAGTGGAGACGACCACGAGCCACGTGAAGGAGCCGTAGAAGCCCCCACGCGCCGTCCACGTGGACGTCCTGCTGGTTCCAAGAACAAACCAAAGCCACCGATCTTCGTCACTCGCGATTC…
ChipFIE_8740	Chr3	1575770	1576510	4.36919e-28	AT3G05450	AT3G05450	AT3G05450:AT3G05450		ChipFIE_8740	Chr3:1575770-1576510	TGATTAGAACCAAATTAAAAGTGAACAACTTGCCACTTCTTGGTTATACTTGTTGAGACATGAAGATGTCAAGTTAGCGCAGAATTCACGGACGGTAAGGCCTTTCCCAGCGTTCGCTTCAAGATCGTAGAGCGAACTAATTCCACCCCAGAGGGGAGGAAAACGGTCTGACGGCTCAAAGAAACCCTAAACAAACCAAAGATACGTGATTAACAACAACATACACGAAAATCCGAATGAATCATTTTCTACTCGAGAATACCTTGTTAGGATGACTTGGCGTCTATAATAACGACATTTCTCATCAAACTCCTTGTCCGAATACCCCATCTGATCAGAGGAATGATACTCTCGGCCATCGAAGCTATCATAACCCCATTCCGGCTCACTATCCTCCTC…
ChipFIE_878	Chr1	3902020	3903080	1.36309e-14	AT1G11600	AT1G11600	AT1G11600:CYP77B1;AT1G11600:CYP77B1		ChipFIE_878	Chr1:3902020-3903080	CTTGTTCAAAACTCTGACTAACATTCTTCTTCACTTATCTCCCATCTTTCTCTCTTCAATAATAATAAACATGGATCTCACCGACGTAATCATATTCTTGTTCGCTCTCTATTTCATCAACCTATGGTGGCGCCGGTACTTTTCCGCCGGAAGCAGCCAGTGTAGCTTGAACATTCCACCGGGACCAAAAGGATGGCCACTAGTCGGAAACCTACTCCAAGTCATATTCCAACGTCGCCATTTCGTCTTCTTAATGCGTGACCTACGTAAAAAGTATGGTCCAATATTCACCATGCAGATGGGACAACGTACGATGATTATCATCACGGACGAAAAACTCATCCACGAGGCACTAGTCCAACGCGGCCCTACATTCGCTTCCCGGCCTCCGGACTCGCC…
ChipFIE_8817	Chr3	1970270	1971000	3.52582e-14	AT3G06435;AT3G06437	AT3G06435	AT3G06435:AT3G06435;AT3G06437:AT3G06437		ChipFIE_8817	Chr3:1970270-1971000	ATAAAAAAAGTAAAATCTTTCTACAGGGAAAACCAACTGAACCAACACGAAAATTCCAAAAACCACTGATATGATCAAAACAGATGCTGCAAGGGTTTGGAAATTGAAGACAGTAAAGTAGATTATGGTAAGCAGTATGAGAGGGATAACAGTTCTCACCCATCGATGTGCTCTGTAAACTGGAGATGGAGCTTCAGAGAAAATGGAATGCAAGACTGGAATCACATAGATAGCTACAACAAACATTACCAGATAAGAGACATCCATCTGGATCTCCAAGGCATTCACAGCACCCACAGCTCCAAAAACGCAGAGAAAAGCCATGATAGTCCAACCAAATCTGGTTACTGGATCATTCACACCAAACACTTCAACTCTCTGGGGAATCTTCGTCTTTCC…
ChipFIE_8821	Chr3	1982760	1983530	2.96052e-16	AT3G06460	AT3G06460	AT3G06460:AT3G06460;AT3G06460:AT3G06460		ChipFIE_8821	Chr3:1982760-1983530	AAACACTAGGCTCCACCGTTTTCTTTGTCTTTGTCGTCGTCTCCCTTTACCTCTCCGCCACATTCCTCCTCCGATACACCGTCGATTCACTCCCCACACTCGGTCCCCGCATTCTCAAACCAATCACAGCCGTTCACAGCCTCATTCTCTTCCTCCTCTCCTTAACCATGGCCGTTGGTTGCACTCTCTCCCTAATCTCTTCCTCGGACCCGAAGGCGCGTCTCTTCGACGCCGTTTGTTTCCCCCTCGACGTGAAACCTAAGGGACCGCTTTTCTTTTGGGCTCAAGTCTTTTACCTCTCGAAGATCCTTGAGTTCGTAGACACACTTCTCATCATACTCAACAAATCAATCCAACGGCTCTCGTTCCTCCACGTCTACCACCACGCAACGGTTGTGA…
ChipFIE_8888	Chr3	2308610	2309080	1.16708e-26	0	0	0		ChipFIE_8888	Chr3:2308610-2309080	GTTGTAAAAATCAAGTAAAATTTTGACGAAAAGTACCGAGACGCCACGTGTAACACGTGCATGGAAACAGTTAACACGTGTACACTGAGATCCTGCTGGCTTTGACGAGGACACGTTGGGTGTTTTGAATTCTTGTGTTCGTATCTGACTCCGCGAATCTCGAGCATAAACACGACCCCGGGATTGACATGTGGCGACCATCTTCGAGAGACAGTGCAATAGGTTAGACAGTCCAGGTCAGCAAATGACGCCGTAACGGTTATTCTCATCTGATGTGTGTCGACGTGGTTCATGTTTGGCTGGCTTCATGGGCACGTGCTAGATGACAAATGGCTGTAAAGAATTATGTTGAGTAGATAGATGACTCGTGTCTTTATTCGAATAGTGGAATAGCTTGTT…
ChipFIE_9000	Chr3	2923550	2925240	2.8339e-55	AT3G09520	AT3G09520	AT3G09520:ATEXO70H4		ChipFIE_9000	Chr3:2923550-2925240	TTTCCTCCTCGCTTCCTCACCACAAAATATAAGTTAACGACGTCGCTCTAACGCTGTGTAGTAGTCTTATAAATACCCCTTCAACGACTAAATCTTCTCCCCTCATAAACTCTCTCACAACTTGCATTATCGTTTCAAAATTTTCTCTCAACGACGAAAAACTGAGTCCTCTAGAAATTTCCACGACGACTTGATGATGACGAGAAAAGCAATGATAAACATTTGTTGCGTGGCCACAACGCCGTCCAAGTATCCACCTCCTCCTCCTCTTACGTTAACCCCTCGCCAGAGTTTGGAATCGGCGGCTATCTATGGAGTCATTGAATCCGCGGCGGATATAATCGAGAGATGGAACACTGAGACCAACACTTTCGCTAAAGTTACTTGTATGTTCTACGA…
ChipFIE_9031	Chr3	3055490	3056650	1.42698e-45	AT3G09940	0	AT3G09940:MDHAR		ChipFIE_9031	Chr3:3055490-3056650	TCGGTGTTCTCAATTAGAATTGATGCAACATAGAAAACAACACCAAGTTCCACTTTTTATAAGTCTTGCAACGAAATCAACAAACCCCACTTGATGTTCTATGTCCAAAACCAACACCAAGTTCCAAATTTTATCTCTCTTTTACACAACCAAAAACTTTAATCAAAAAATATTCAAAAAGGAATCAAAGGGGTCGAGAAGCAAAGCTAGGGTTTCCGAGTCGGGTCAAATAAACCCTAGTAGAGCGATTCACCCGAGTCTCATCTACTACGACATCAGCATGAGTTTCTAAGGCGGCGCTAGGGACCGATGAGCTAAACTACCCATCGATGCATAAACAGATAATGAAATCGTCATACGACAGAGGAGACGATCGAAGCGTTGGCGATTTTTTACCCG…
ChipFIE_9037	Chr3	3076800	3077210	9.45711e-18	AT3G10000	AT3G10000	AT3G10000:EDA31		ChipFIE_9037	Chr3:3076800-3077210	TTTGCTTTGGTTTTTCAATATTTTGGCCTCACACTCTCTGACTTGAACTCTTCTCTTCTACCGAATCAAACCAAATGGAGGATCATCAAAACCATCCACAGTACGGTATAGAACAACCATCTTCTCAATTCTCCTCTGATCTCTTCGGCTTCAACCTCGTTTCAGCGCCGGACCAGCACCATCGTCTTCATTTCACCGACCATGAGATAAGTTTATTGCCACGTGGAATACAAGGGCTTACGGTGGCTGGAAACAACAGTAACACTATTACAACGATCCAGAGTGGTGGCTGTGTTGGTGGGTTTAGTGGCTTTACGGACGGCGGAGGAACAGGGAGGTGGCCGAGGCAAGAGACGTTGATGTTGTTGGAGGTCAGATCTCGTCTTGATCACAAGTTCA…
ChipFIE_9062	Chr3	3180300	3181710	2.73298e-27	AT3G10280	0	AT3G10280:KCS14		ChipFIE_9062	Chr3:3180300-3181710	AACGTTCTTCAACATGGCCAAAGGCGCTCAACTCTACACCGAAGAAACAATCCAATTCATGACGAGGATACTAAACCGGTCCGGTTTAGGAGACGATACGTACTCCCCACGTTGCATGTTAACCTCTCCACCAACTCCATCAATGTACGAGGCGAGACATGAATCCGAATTAGTCATCTTCGGAGCTCTTAACTCACTATTTAAGAAAACCGGAATCGAACCGAGAGAAGTCGGAATCTTCATCGTAAACTGCAGCTTGTTTAACCCTAACCCATCTCTCTCGTCCATGATCGTAAACCGGTACAAGCTTAAAACCGACGTCAAAACTTACAATCTCTCCGGTATGGGATGCAGCGCCGGGGCTTGACGAGGCCGATAAATTTATATTACGCAATCGTT…
ChipFIE_9066	Chr3	3204290	3204670	6.04248e-16	AT3G10340	0	AT3G10340:PAL4		ChipFIE_9066	Chr3:3204290-3204670	ACCGCCGTCTCGGGCGATCCGTTGAACTGGAACGCGACGGCCGAAGCTTTGAAAGGGAGCCACCTGGATGAGGTGAAACGAATGGTGAAAGAGTATAGGAAAGAGGCGGTGAAGTTAGGAGGTGAGACTTTGACGATTGGTCAAGTAGCCGCCGTGGCTAGAGGAGGAGGAGGATCTACGGTGGAGCTAGCGGAGGAGGCTCGTGCCGGAGTCAAGGCGAGTAGCGAATGGGTGATGGAGAGCATGAACCGAGGAACGGACAGTTATGGAGTTACCACAGGGTTTGGTGCAACTTCCCATAGAAGAACCAAACAAGGCGGTGCACTTCAAAATGAGCTTATTAGGTCAGTTTTTTTTGTCGATACCTTATTAGGTTAAGTT
ChipFIE_9084	Chr3	3306900	3308230	1.14723e-28	AT3G10575;AT3G10580	AT3G10580	AT3G10575:AT3G10575;AT3G10580:AT3G10580;AT3G10580:AT3G10580		ChipFIE_9084	Chr3:3306900-3308230	AATAAAACCGCTTATGTCAAATTGGAGAGGATTGTTCTTGATCAACTCGAACATCCCGAGATTGTGAAACTGTTCTTTACTTTTCAAGACACGCAATCACTATGTAGGTAGTTTCTATTCAACTAAAGTCTAGACTAGAACAAAAACTCTAAAACCCTAAACCAGAAAATCTCATCAAAAAGCTTAAGCCTTGTATAGTTGTTGAAAGCTTGCTAAACTCCCATCATCTTCACCATCATCATCGAAAAACCCGAAGTTTTCCTGCAAGTAGCGGCCATATTGATCCGGAGAAATTTGGTCATTAAAATGTGGCTGCTGGCCAATAGAATTCAAGTTGGATCCAGTGACGGTTACATTGTCCCGGGAGTAGGGGTGATATTCACCCGGAGGAATTTGGTC…
ChipFIE_9085	Chr3	3308600	3309550	2.88991e-13	AT3G10585	AT3G10585	AT3G10585:AT3G10585		ChipFIE_9085	Chr3:3308600-3309550	ATCATCATCATCAACATCCCCCTATACAATTGATCATCGTCAAGCAAAACTCATCATATACTCATATACTTGAACTTATCATCACCCGGAGGGTTTTCTACTTAACAAAATCTGACTTGCCCTTAGTAGACTCCAAAGTTATGTCAAGGACACTCCAGCGTTTCCTCTTCTTACTGTCCAATTTTTGCCTTTTGTCATACTTTTGTGCATGACTTGCTACTTGTGTTGAGGTCACAAATTCCCTTGATATCATACTCCAAGCTCCTTTCCCATACTTGTTCAATCCATCAAGATCCCATAATCGTCATTATCAAGGTCAAATAAAAACATTCTCTCACAAACACGATTATTCATCATCTTAATTCAACAATCTAAAGACGTTTATCAGAAAATCAACCA…
ChipFIE_9086	Chr3	3310420	3311220	1.27134e-17	AT3G10590	AT3G10590	AT3G10590:AT3G10590;AT3G10590:AT3G10590		ChipFIE_9086	Chr3:3310420-3311220	ACATCTAAACTCCAAGACAAGTGCCTTGACCTTGGGACGGATCATCATCATCCGGAGGGTTCTGATTTCCAGAATCTGGATTGCCCTCGGTAGACTCCAAAGTTATGTCAAAAATACTCCGGCGTTTCTCCTTCTTATTGTCCGATTTTTGCCTTTTGTAATACTGTGCATGGCTTGACACTTGCCGTGGAGTCTTTGTCTTCACAAAATTCGTTGATGTCAACGTCGAAGCTCCTTCCCCATACTTTTTCAATCCTTGCAGAAACAATCTGAAATATATCATTAAACAATCAAAATCATAAGAATTAATAACCTAGATATTATCATAATCAGCATCATCATGTTAAAATTAATATAAATCAAATTGATAATTACATCTATCTGAAGAAAAATACTTGT…
ChipFIE_9087	Chr3	3313800	3314250	3.80603e-18	AT3G10600	AT3G10600	AT3G10600:CAT7		ChipFIE_9087	Chr3:3313800-3314250	CAAAATAATAATAATAATTAGCGTTTCCAAAGCTTGTAATAAATTACACCAAAAAGCGTCTAATTCTTTTTTTCGTCTCTCAGTCTTTTGCAATCTCACATTATAAAACCACTTGTTTCAAATTACTCTCAAAAACATTATAATCCGTTACATATTGACCCGACCCGAAATGGAGGCCCAATACCGGAACCACGACGGAGACACCTCTTTCTCTAGCCTCCGTGTCTACCTCAACTCTCTCTCCGACACTCCCTCCCGTTTTTCCCGCCGAGCCGTTTCCGTTTCCACCTCTTACGACGAGATGAGCCGCGTCCGCGCCGTCTCCGGCGAGCAGATGCGTCGTACTCTCCGTTGGTACGATCTCATCGGACTCGGAATCGGTGGAATGATCGGAGCCGG…
ChipFIE_909	Chr1	4064710	4065370	2.69206e-27	AT1G12030	0	AT1G12030:AT1G12030		ChipFIE_909	Chr1:4064710-4065370	AGAACTCTGAAACATCAACACCTAGAGCCCTATACTTTATTCTAAAATATTTGCAACCCCACTTCACTGCCGTTGAAAGCCACCGTTAGCTGGCCAACCTTTAGACCACTCCTCCTCATCTCCCCATCTTTAAAACCATTAAAGGTCGTCATTTTAACCGATTCTTCAAACCCTACACGCGGTCCACAGCCGCAGCTCTTAACCCTACTCACCACTTCGTTTGAGGTTCGTTTATAGTGACCGAACCACTTGGCTTGCATATAACCATTCCTTCTCCACGGCGGCACGAAAATATCCGCTCGCTTCATCGACCGCCTGATCTCAAAGCACATGATCCTCACAAGCTGTTTCAGCTCCTCAGGTGTTCCCACAAAGACACGTGGCACTTGAGCTAAGACG…
ChipFIE_9126	Chr3	3493770	3494780	1.47662e-72	AT3G11150	AT3G11150	AT3G11150:AT3G11150		ChipFIE_9126	Chr3:3493770-3494780	GATATATGTGTTCTGTCAATTGTCAAAAGCAAAAGAGAACTAACCTGAGCAATGTCACCCAACGTCACAAGAACCGAGTCAACTCGGGGTAAAACGGACACCCAACCAGACTCGGTTAGCAAACAATACTTCTGTTCCCTTATCTGATACTGTAAACAAACAACAAAAGGATAAAATCCGTTGGTTACCTCCGGTTCATCATCAGGAACACCTTGGTTAACCCACATCAGAGTATTAAACCGGGTTGAATCATATCCAAACCCAAGTGCATTCGCCAGCATCTCTACCGTCTTCAGTCCAACTTTCTCTAGAGTCCGAGTGAACTCACGGAGCGAACTCAGATTTAACTCGCTCGAGTCGGTTGAACAGTCGGCGTCAAGGCAAAACGATGGCGTTTCA…
ChipFIE_9127	Chr3	3495650	3497240	2.4613e-23	AT3G11160	AT3G11160	AT3G11160:AT3G11160		ChipFIE_9127	Chr3:3495650-3497240	TATTCTCAACTTTTTCGCGTATATTATTCCTAAATGTCCCTTACTTTGGATATGGTTGTCTATGGACCATGGTATCAATCCAGACTAGTTGCATAATTATCAATCGTTTCTCTCCTTTCCTTCTTAAACGATTTCTTCAAACTTCTGATCACACAAACTCGGTGCTGTATCTAGCAGTGTCAATGGAAAGCCTTTGCTTAACTCAACAAGACTTTCAAGTAAAAAGCACCAAATTAAGCTCTCGATGTCGAGAAAAATACTCGGATCCAGTAATGGAAATCCGTTGGTGGAGTTATGAATTGAAACAGTACTTGTCCGGTGTCGAAGTAAACTGTGTGTGTGATTTACTCGTTGCGCGACATTTAAATGATTAGGTGGTTATTATTAACAATCCATAAA…
ChipFIE_9141	Chr3	3549960	3550500	4.22818e-11	AT3G11325	0	AT3G11325:AT3G11325		ChipFIE_9141	Chr3:3549960-3550500	TGAGCTTGACGTGGGAAATTAAATAGCTATCATTCAGTGGGAAAAAGGATTGAAATTGTTAACGACCTTCTTAGCCTGGTCCTGAAACGACACATATGACACCGTCCCATCCTTTCCAGTGAGAACTTTATACTTATCCTTCCTCGTCAAGTTAGTGCACTCGAACCCTAACGTGTCCGCCAAGATTCTCTGAACATGGTTCGCCACATCATACGGCTTTTTCCCGGATAAACACGTGGCCTCCACTGGAAGCTTGTTCAAGAACGTAACCTCGTAACCCGGTCTGGGGTTCATGAAAAAGAATATCATGTCCATACAGTTCCAGCCTCTCACAGTGTTCGCATGGAAGAATCCAACCCTATAGTTTACTGCCACGGGCACGATCATGTCCGTTAACTC…
ChipFIE_9154	Chr3	3596850	3597650	3.55921e-18	AT3G11430	0	AT3G11430:GPAT5		ChipFIE_9154	Chr3:3596850-3597650	ACTAGTGAAGCGGCCAACGCCGGCCACCGCTCTCATCATCCTCCTTTGGATCCCATTTGGAATCATTCTCGCCGTGATCCGGATCTTTCTTGGAGCCGTCCTCCCATTGTGGGCCACACCTTACGTCTCTCAGATATTCGGTGGCCATATCATCGTCAAAGGAAAGCCTCCTCAGCCACCGGCGGCTGGAAAATCCGGCGTGCTCTTTGTGTGTACTCACAGAACCCTAATGGACCCTGTGGTATTATCTTATGTCCTCGGACGTAGCATCCCAGCCGTTACTTACTCAATCTCGCGCTTATCAGAGATCTTATCTCCCATTCCAACCGTCCGATTGACAAGAATCCGAGATGTGGATGCGGCTAAGATCAAACAACAACTGTCAAAAGGAGATCTAGT…
ChipFIE_9229	Chr3	3946210	3947170	1.33464e-57	AT3G12410	AT3G12410	AT3G12410:AT3G12410		ChipFIE_9229	Chr3:3946210-3947170	TTGTCAACAAAAGACAGAAAAATCCAAGTAGCAATTTATTCATTTTGATACTTGTTTTCAAACTTCCCAGAGACGAGTCCAAACACCAAGCTGATGGCAAACGTAAGCATCTAGTGACGCCTGAAGAATCTGATCAAGGTCTAGATCGTAAGCGGTCCAATCGCTCATGCTTATCTCCGGATCTAGCATCACTCCTTGATAGCCCATACATTCCTCAACAATCTCTTCAAACGAAGAACGCCTCATGCTCCTTCCCCACGAATCAGTCACGTACCGCCTTATGTCCAGAAGTTCTCCGATCTCCAACTGGTGGCAACACCGAGCAAGCTTTCCTGCATCTTGACCATTCCAGACACCGACGAACGTGGTTTCTGGATCTGCTAAGAAACTGCGGAGGTT…
ChipFIE_9230	Chr3	3947950	3949060	6.70313e-52	AT3G12420	AT3G12420	AT3G12420:AT3G12420		ChipFIE_9230	Chr3:3947950-3949060	GCAAACGTGAACATCAATTGACGCCTGAAGTACCTGATCACGGTCTAGAACGTGAACGCTCCAATCACTCATGCTTATCGCAGGATCTAGCCTCAGTCCTGATCCTGGAGAACCCAAAAATTCATCAACAATCTCTTCAAACGAACAACCCCTCATGCTCTTTCCTCGCGAATCATTCACGTACTACCTTATGTCTAGAAGTTTCCCGATCTCTAACTGATGTTTAGATCTCGCCAGCTTTCCTGCGTCTTGACTATTCCAAACGCCGACGAACGTGGTATTTGGATCGGTCAAGAAACTGCGCAGACTGGTAGGGACTTGGTCACAGTGACATAACTGGATGATGAGACATTGGTTACCCACGCATAACTGGAGAGTATCCGCCGGAGGATCTGAGTT…
ChipFIE_9231	Chr3	3949490	3950300	2.1967e-18	AT3G12430	AT3G12430	AT3G12430:AT3G12430;AT3G12430:AT3G12430		ChipFIE_9231	Chr3:3949490-3950300	GAAAAAGATTCAAGATTGGTCTTTAACAACAACTTTAAAACAAGGATTCAAAGATTTGCAACATAACATGGATTCCATTGAGACGTTTACTCAATACTCCCAAAGGTGGTCAAGAATAGCAAGCTTGCAACACGCATAAACATCTATCGACGCCTGAAGAATCTGAACGTAGCGAAGGTCGTAAACGCGCCAATCGCTCCTGCTTACCTTTCGATCTAGCCTCACTCCTGAATGACCCAAATTTTCCTCGACAATCTTTTCAAACGAACAACGCTTCATGGTCCTTCCACTCGAATCTGAAACGAACTTCCTTAAATCCAAAAGCACCGCAATCTCCAACTCATGTTTAGATCGTTTAAGCTTTCCCGCATCTTGACTATTCCAAATACCGACGAAAGT…
ChipFIE_9232	Chr3	3951100	3952230	7.2727e-23	AT3G12440	AT3G12440	AT3G12440:AT3G12440;AT3G12440:AT3G12440		ChipFIE_9232	Chr3:3951100-3952230	GTTTCTTTTCACTCAACTGTAACAAAATAAAGATTCAAGATTTGTGTTTGAAAAAAAAAACTCAAGATTTGCAACATTAGATTCCATTGAAACGTTTACTCAAAATTCCCATAGACGATTTCGAAAACCAAGCTTGGAACAAACATAAACATCTATTGACGCCTGAAGAATTTGATCGTAGCTAAGGTCGTAAACGCTCCAATCGCTCATGCCTATCGCCTTCTCTAGCCTTACTCCTCTATAACCCAAACATTCTCCAACAACCACCTCAAACGAACGACCCTTTAAGCCCCTTCCTCTCGAATCTACAACGTGATTCCTCAAATCCAAAAGCTCTGCAATCTCCAACCGATGTCTAGATCTCTTTAGCTTTCCCGCATCTTGACTATTCCAAAAACC…
ChipFIE_9235	Chr3	3954930	3955330	7.76142e-13	AT3G12460	AT3G12460	AT3G12460:AT3G12460;AT3G12460:AT3G12460		ChipFIE_9235	Chr3:3954930-3955330	AAATCCATAAGCTCCGCAATCTCCAACTGATGTCTAGATCTCTCTAGCTTTCCTGCATCTTGACTATTCCAAATTCCGACGAACGTGTTATCTCGATCCGCGAGGAAATTACGGAGGACCTGCGGGACGCGTTCACAGTAACGGAGTTGGATGATGATACATCGATTACCAACGCATAGCTGCAGAGTATCCGCCGGAGGATCGGAGCTATAGAAAACCGGTGGAGAATCGGAGCGATAACTGTCCGGAGAAGAATCGGAACGATAACTAACCGGTGGAGAAGCAGGGTGGTAACCAGAGGGTGTCCACTGAACGCCGACTCCAACGACGAGAGGGTGAGAAGAGAGACGGTTGTGGAAGAAGACGTCGTGAATCCATTGGCCGATGACGGAAGGATCC…
ChipFIE_9236	Chr3	3956000	3956920	1.07898e-75	AT3G12470	AT3G12470	AT3G12470:AT3G12470		ChipFIE_9236	Chr3:3956000-3956920	AAACGTAGTCTACATGTACTAATTTTCCAGTCAACATTCATAGTCACAAAATACGATAACATGAAAACTTTCATGAATTAGAAGAAGACGTTGATTGATAAAGAGAGAAGAACAACAACAAATTCAAATCACAAGATTAGCAGCAACTTTTAAGTTCCAGAGACGTTCCTCAACAGCGAGCTTAAAGCAAACATACGACTCAATCGACGCCTGAAGTACCTGATAATGGTTAAGGTTATAAACGCCCCAATCGCTCATACAAATCGCCGGATCTAACCTCACTCCTACGCGACCCAAACGCTCCTTCACGATCTGTTCAAACGAACAAAAACACATCCTAGCCCCTCTCGAATCTCTCACGAACATCCTTATGTCCAGAAGCTTCCCGATCTCCACTCG…
ChipFIE_925	Chr1	4137610	4137930	1.75292e-14	AT1G12200	AT1G12200	AT1G12200:AT1G12200;AT1G12200:AT1G12200		ChipFIE_925	Chr1:4137610-4137930	CTTCACTATAACCTAACATGGCAACGAGTCATCCTGATCCAACCACCTCTCGCCACGTGGCAGTAATCGGAGCCGGAGCCGCTGGACTCGTAGCTGCTCGTGAGCTACGTCGTGAAGGCCACTCAGTAGTCGTCTTAGAGCGCGGGAGCCAAATCGGAGGCGTGTGGGCTTACACCTCTCAAGTCGAACCAGACCCGCTTAGCCTCGACCCGACCCGACCCGTCGTCCACTCAAGCCTCTACAGATCCCTACGTACCAACATCCCTCGAGAATGCATGGGCTTCACCGACTTCCCTTTTGCGACCCGACCACACGACGGGT
ChipFIE_9273	Chr3	4109930	4110640	9.97302e-13	AT3G12910	0	AT3G12910:AT3G12910		ChipFIE_9273	Chr3:4109930-4110640	GGATAGACAAGCCTGTCTATTCCGATGGATCCAACAAAGCCGTGATCGGTCTAAAGAAGACACTCGTTTATTACCTAGGAAGCGCCGGGAAAGGAAACAAGACGGATTGGATGATGCACGAGTTTCGTCTCCCTACAGCCAATGACACAATCCCCGGTGGCCCTACACACTCTAACCCTACTCCAACTTCCTTGCTACACGCGGTAAGTTTGCTATCTCTTGATCATGATCATGCATGGTTGGCCACTATAAACGCTTCACATGGCAAAAATACATAGGGTTTGAGAAAGAATGCTCATGGATGGTTCTTATTAACTATATAATTGCAGGAAGTATGGACGTTATGCCGGATATTTAAGAGAACTGTGTCTAGTCGAAAATACACTCCGGACTGGAGAG…
ChipFIE_9308	Chr3	4296250	4297650	2.17139e-34	AT3G13280;AT3G13290	AT3G13280;AT3G13290	AT3G13280:AT3G13280;AT3G13290:VCR		ChipFIE_9308	Chr3:4296250-4297650	CAGAATACGCATGTTTTTCACTCTTGAGATGCGTGGTGAAATCTTCAAAGCTTTGGGCACCAAAATCGCATTCTGAGCAAAACAAGGGAGTTTCACCGGTTTCACTGCGCTTGTAGTCCTGAAGAACAAGTCTTGTTGCTCCTGTTTGTTATCCTCCATAGCAGCATCTGTGGATTCAAAACAGCTTAATTTGCTTGTTATCAGATGCATGTTATGAGAGAGAGGCCATAAAAAATACCTGCCATTAAGCTATCCCAGAACAACTCTTCAGGAACATCTTTAAGAATGCTTAGCCGGAGAGCTAGAGCTCGTGGAGGATATGCGAGAAGAATTCTGTATCCCTTCTTCTCTATGTCGTAAAGTGTACTAGCTAAAGTTTTCAGGTCCTTAGAACTGGTT…
ChipFIE_9337	Chr3	4420040	4420530	1.91775e-28	AT3G13540	AT3G13540	AT3G13540:ATMYB5		ChipFIE_9337	Chr3:4420040-4420530	AAATAAAAACCAAATGAAGATTATTACCAAACGCCGAAGCTAGCGCGTGAGAGAAAAGGTCGGTAGGTTCATTGGTAACATCAGCAGACTAATGGAGAGAGAGAAACTTTGAGAAAAGAAAAAAACAACCAATCGAAGAACTCATAGAGATCACGAAACCCTAGTGGAAAGAGAGAAAGCTTTGTTGAAGACGGCGGAGATGATGTCATGTGGTGGGAAGAAGCCAGTGTCTAAGAAAACAACGCCGTGTTGCACGAAGATGGGGATGAAGAGAGGACCATGGACGGTGGAGGAAGACGAGATTCTTGTGAGCTTCATTAAGAAAGAAGGTGAAGGACGGTGGCGATCGCTTCCTAAGAGAGCTGGTTTACTCAGATGTGGAAAGAGCTGTCGTCTACG…
ChipFIE_9366	Chr3	4576260	4577230	1.042e-12	AT3G13890	0	AT3G13890:ATMYB26		ChipFIE_9366	Chr3:4576260-4577230	GCGACAAAGAAAAAACAAAGATGAAGACAATAATTTCCAATACAGAGGCAAAACAAACTGACCATATACAAACACATGTGTACGTAGATGACGAGAGACAGAGATCGTACTTCCTTCACATATACGTCCTTACATACATATGTATGTTTGTACGTGTTCATTAAACTGTGTTTAAGGACCAACTTTATGCATATGTAGTAACATTTTTCCACAACTCACACGACTATAACTTGAATAGTTAAGAAGAACTTATCAACATTTATGTTTTCCTCCATTATTCAAAATCAATGCAATATATATGAAAAGTAATCCATGTAACATATCACAAATCCTTATACTATATGGAAAAAAACTTATAAACACATATGGGTGATTATTTATGTTCACTCGTTCCTTCTT…
ChipFIE_94	Chr1	415120	415890	5.10161e-16	AT1G02190	AT1G02190	AT1G02190:AT1G02190;AT1G02190:AT1G02190		ChipFIE_94	Chr1:415120-415890	TTATTCGACAGTAGACTAGCTCAAGTACCTTTGGATGGCGTCGAGGCCCGGAGCTCTTACGGAGTGGCCATGGAGTCCCCTTGGTAGCTTCAAGTACCTCTTGGTGGCCCCGTTGGTGATGGCGAGCATGCACTCGTACGTGACGGCTGTGGATGAGGAGAAAGACCTCAGCAGACTTATGATAGTCGTGTTGATGCTGTGGAGAATAGTTCACAGCCAGATATGGATCAGCGTGTCTCGCCAGAGGACGGCTAAGGGAACGAACAAGATCGTGGACAAGCCCATTGAGTTTGAGCAAGTGGACCGAGAGCGCACTTGGGACGACCAAGTCATCTTCAACACTCTCCTCATGTATCTCGCAAACATCAAGCTCCCAGGCGCCTCCCACCTTCCCCCATG…
ChipFIE_9503	Chr3	5144420	5145060	3.44014e-17	AT3G15280;AT3G15290	AT3G15280;AT3G15290	AT3G15280:AT3G15280;AT3G15290:AT3G15290		ChipFIE_9503	Chr3:5144420-5145060	CACGTAACTCGTCGTGGACTTATCGTCATGAGTAGAGCCCTACAAATAAATCCGTAATTTATTAGCGATAATACCAAATAAATATATACTTTTGACGAGAAAAGTGGACACACCTCCGTTTGCTTAAATCCGGTTGAGAAGTGGTTGATTCCGATTGTAGCTTGTCGGAGAGCATAACCGGAGAAATCTCCCCCAGGAGTTCTTGAAACATTCACCGCCGTGAGTCTCTTCACCAAAAACCTAGTCGCCATTGTTAATTTTCGTTGTCTTGATTAGATTTTAATCTGTTGTTTCCCATTATCCCTCACTCGCTTAAGAAGTAGTTAGCGAAGATCCAAAGGTTACGGAAGTCAGTGGAATGGTGGGAGTATCAGACCAGCGACACGTGGACAAACGTAC…
ChipFIE_9523	Chr3	5234620	5235880	2.30784e-40	AT3G15500	AT3G15500	AT3G15500:ANAC055;AT3G15500:ANAC055		ChipFIE_9523	Chr3:5234620-5235880	ATCTTTAATCTCAGAATACAAAAAAGAAAATCAAAGAAGATAGTTTTGTGATTGTTTTCTATAAAAAGTGCAGATATTTTCTTTGTCCTAGAGAAAGAGGTGATAGGAAAAATGGGTCTCCAAGAGCTTGACCCGTTAGCCCAATTGAGCTTACCGCCGGGTTTTCGGTTTTATCCGACTGACGAAGAGCTGATGGTTGAATATCTCTGTAGAAAAGCCGCCGGTCACGACTTCTCTCTCCAGCTCATAGCTGAAATCGATCTCTACAAGTTTGATCCATGGGTTTTACCAAGTACGTATAACCTAATAACCTTAACCGTGTTTGGTTTCTTTGTAGCTAGTTATGTTTTTTTCTCTTCTAACTTGTCTTTTTGGTTCTTTGTAGGTAAGGCGTTATTC…
ChipFIE_9524	Chr3	5243570	5245070	1.10062e-25	AT3G15510	AT3G15510	AT3G15510:ATNAC2;AT3G15510:ATNAC2		ChipFIE_9524	Chr3:5243570-5245070	AAAACCATTCACAAAAAAAATAGAGAGAATCATCTGAGAGAGTAGTAGTGATGATATGATCGCTTCTTCTCCTACAATCTCAGAAACCTCCGATCACGGTTTTAGATATCTTCTACAACGGATACAATGGAGAGCACCGATTCTTCCGGTGGTCCACCACCGCCACAACCTAACCTTCCTCCAGGCTTCCGGTTTCACCCTACCGACGAAGAGCTTGTTGTTCACTACCTCAAACGCAAAGCAGCCTCTGCTCCTTTACCTGTCGCCATCATCGCCGAAGTCGATCTCTATAAATTTGATCCATGGGAACTTCCCGGTACGTACGACCTCATCATCATCATCATCAACAACTACTTTTTTATATATAGTATTATTTGATTTATATGAATTTGTGACCTT…
ChipFIE_9528	Chr3	5263660	5264510	2.52469e-33	AT3G15540	AT3G15540	AT3G15540:IAA19		ChipFIE_9528	Chr3:5263660-5264510	ATGGGATGTTAGGAGAAGGAGATTCGGATTCCAATGATCCAACGGTCAGAGAAAAATCAGAAGAAAATTTCACAACCGTAGGATCTGTTCCCTTAACCACCTTGTAATGCCGGTCTTTATTAATTTTGAGAAAAAAATAAAAACAGCACCAAACTTATGTCTCTCATGTGACCGACCACCGCATCCTCAGTTGACCTGTCTCTGCCCCCACTTTGTCTCCCCACACAAACTGAATAACAAGAAGAAGAAGACTTTAGATATCAAATGACTCCACGTGTCGATATTGGATTGGTTTTCATTGGTTGTATCGTGTGGACCAACGAAGCAACATATAAAAAGCACGACGCGGTGCCATTACTACAATAAGAGAAGTGTAGGAGAAGAAAGTTCTCATTTCAT…
ChipFIE_9555	Chr3	5381590	5382390	8.20947e-23	AT3G15909;AT3G15910	AT3G15909;AT3G15910	AT3G15909:AT3G15909;AT3G15910:AT3G15910		ChipFIE_9555	Chr3:5381590-5382390	AAACTAACAAAAGATGGCATCATTGCGCAAAAAAAACAGAGCTTTGCATTGGATACAAAGGAGACGTGTCAAAGGAAAACTCAACGATGTTGATCCTTGTAATGCAACAACAGAAGCAAACATGATTTACCTGAGAGCTTATTGCTGCTAGAGATCTTCTCGAGGCTACGTAATCCCAGAGATGTCATCGTTTGCAAAAGCGTGAGCAAGAGGTGGAATTCTTTGCTATCTTCTTCTTTTCATTACAATCAGAGCTTGGCTTTGATCCTCAACACACAACCTCCGTGTGCTACAAACGAAATTTGCTTAGACGGTTGGAAAGGATTCAATTTAAGCAACTATATCGATCCTGAGTTTGCTCATTCTCTGGTTTGTGTTCTAGCCTCCTACAAAGATGTC…
ChipFIE_9684	Chr3	5916450	5916960	3.70931e-11	AT3G17320;AT3G17330	AT3G17320	AT3G17320:AT3G17320;AT3G17330:ECT6		ChipFIE_9684	Chr3:5916450-5916960	TCTAGAATTCAACGTCATGATCGCATGAAACTCTTTCACTTTTGCTTCGGCTTTTTCTTGACCAATCAGCTTCTTTGTAAAGCTTCTACGTTTGGTTAAAGTGTTCCACTTTTTGCAAGTGAATCGTATTGCTCTTAGGTATGTCACTGGGACCCTAGAGAGCACCTCCTCTGCCAAATCCCGAGGAAGATCGGAAATTTTCGTCATTGTTTTAACAAAGATCAATGAAATGGAAATTAGGTCGTCATTGTTTCAATAAGGGTAAACGAAATGGTGATTAGGGTTTTACTTCCACGCTTTCAATCTTTTATATTGTGACGGCTCAGTCAAATAAGTTACTCGCTCTGTTTTTTCGGGCCCGAGAAGACTCTGGGCCTCGACCCGTAACTTCCTAGATAA…
ChipFIE_9737	Chr3	6160550	6161990	1.95219e-44	AT3G18010	0	AT3G18010:WOX1		ChipFIE_9737	Chr3:6160550-6161990	AAAAACAAAACAAGTGCCAAACCAATAATATTTTCCCACTCTCTTAGTCATTTCAACATCAACCCAATTCTTTTTGTCTCTCGCGCATTTATAACTCATAGAAACAGATCCCCACATACATACACACACACACATATATATATATATAGATCATGCATGTGTGTGTAGATATTCTTTAGAAATAACGCATGAAATTAAAGGAAAGATGTAGAGTAATAACGAGTTCCCATTCTCGTAACAGATTATCCCATCACCAAAGCACCAAATAGCTTCATTCACCAACCAAATCAAGCAAGTTTCATGATCTAAACCCTAAGTCACCACATCCACACAAATGAAAAAACTATTGGGAAAATCACATGTCTTTCTATTCTTTTCCTTTTTAAATTTGTTTGGTTC…
ChipFIE_9793	Chr3	6393800	6394580	1.09822e-32	AT3G18560	AT3G18560	AT3G18560:AT3G18560		ChipFIE_9793	Chr3:6393800-6394580	TCAACGAAAAGGCTACCGAGTCAGCCGGTAACCTAACACTCTTTTAATATTAAGGGACCTACATTAACGCGTGCATTAATATAAATATACGTAAACCAACCATTTCAGACAAGAGAGAGAATCGCATTAACAAAAAAACAAACGAATCTTTTGAGTTTAAAACCCTTTTTCACTTACCGGAGAAATGGAGAGATCGACGCCGGAACATGTCTCCTCCGCACACAAGCGCATAAGCGTGAGCTTCCTCGTGTCTCTCATGGTACTTTGTGCTAGACACGCAAGCAGAGTTTCCAAGAAGCTTAAACCCAAGAAGACTCGGAAGCAAACTCATCTTGAAGACTATCTCGAAAGCCCTAAGTCTAACGGAAACGGTAGCGAAGACGGTAGAGGAGGAGGAAG…
ChipFIE_983	Chr1	4429760	4430890	1.46742e-75	AT1G12980	AT1G12980	AT1G12980:ESR1;AT1G12980:ESR1		ChipFIE_983	Chr1:4429760-4430890	TGTCCTCAAACCAAAACCCTAGAAACCAAAAATGGAAAAAGCCTTGAGAAACTTCACCGAATCTACCCACTCACCAGACCCTAATCCTCTCACAAAATTCTTCACTGAACCTACAGCCTCACCTGTTAGCCGCAACCGCAAACTGTCTTCAAAAGATACCACTGTAACCATCGCCGGAGCTGGCAGCAGCACGACGAGGTACCGCGGCGTACGCCGGAGGCCGTGGGGACGATACGCGGCGGAGATACGTGACCCAATGTCGAAGGAGAGACGTTGGCTCGGAACATTTGACACGGCGGAACAAGCCGCTTGTGCTTACGACTCTGCGGCTCGTGCCTTTCGTGGAGCAAAGGCTCGTACTAATTTTACTTATCCGACAGCTGTCATTATGCCTGAACC…
ChipFIE_9833	Chr3	6593930	6595050	3.60915e-79	AT3G19070	AT3G19070	AT3G19070:AT3G19070;AT3G19070:AT3G19070		ChipFIE_9833	Chr3:6593930-6595050	CGAGAGAAGCAGGTTAATTTCTTCTCCTTCACCTTGTAATTTAAAGTTGTTCCTCTCTCATTCTCAAATCTTGTTGGGTCTTGGAAACGCAGAAATTGCTCTACTTATGGATCTCCGTCAGAACTTTCTTCCACCACCATCGATGTCATCCTCCTCTCTTCAACCACCGTCATCGTCAACTCTCGCACCATCGTCATCATCCTCTCTTCAACCACCCGCACCGTTGATAGACTTCTTTCGGTCATCAGTGTCATACTCTCATCAACCACCGTCATCTTCAACTCTCGCAACATCATCGTCACCGTCTCTTCAACCACCGTCGATGTCATCCTCCTCTCTTCAACCACCCGCATCTTTGAGGGAATTCTTTACGTCGTCAGTGTCATACTCTCATCAGCC…
ChipFIE_9928	Chr3	7039270	7040150	2.02589e-28	AT3G20160	0	AT3G20160:AT3G20160		ChipFIE_9928	Chr3:7039270-7040150	TGTAAGACCAATGCTTTGCTTAGCTGCATGCGAGCTCGTGGGGGGACAAGAGTCAACCGCAATGTCCGCTGCATGTGCGATTGAGATGCTCCACGCGTCGTCTCTCATCCTAGACGACCTCCCTTGTATGGACAACGACAGCCTCCGACGTGGAAAACCCACTAACCATATAGTCTTTGGCGAGAGTATAGCCATATTAGCTTCTCAAGCGCTCATAGCTTTGGCTGTCCAAAAGACCACGTCATCCACCTTTGCGGACGTTCCCCCAGAGAGGATTCTCAAGACCGTTCAGGAGATGGTTAAAGCAGTGGAAGGGCTTGTTGCAGGTCAACAGGCGGATTTGGCTGGAGAAGGTATGAGATTTGATAGTGACACTGGATTAGAGCATCTTGAGTTTAT…
ChipFIE_9954	Chr3	7177910	7178600	5.15204e-19	AT3G20550;AT3G20555	AT3G20550;AT3G20555	AT3G20550:DDL;AT3G20555:AT3G20555;AT3G20555:AT3G20555		ChipFIE_9954	Chr3:7177910-7178600	AGGAGAGAGTGAATAATAATAATCGCAGAGATAAAAAGAATCAGAGCCAAAACGAGAAGAATCATTTATTTGGCCTCTTTTGCAAATAAATGGAAACTGAGGGGTTCAATATCAAACAAATTGTAGACGGTATGGTAAAACTTCCATTAGTTGACACGTGTCATATCTTGTTTGGTAGAAAGGATATGTATAATTAGGGCAGAAGCCGCTTGTAACGTCGTACCCTTGTACTTCCTTCGAGATTTTTGTTTCTTCGTCCTAGTTTGCAACAAAGATTTTATAATTGATCATCAAACAAATCGGTGAGCCTGTAACAAATCGAGTGCACCAGCTTTACCACCAACTTTGATAGGATAGAAGACAAATACAAGATCATAGATATAGTTGAGGTGGATAGCT…
ChipFIE_9992	Chr3	7353970	7354780	3.87294e-26	AT3G20975;AT3G20978	0	AT3G20975:AT3G20975;AT3G20978:AT3G20978		ChipFIE_9992	Chr3:7353970-7354780	GTCAGAGATACTAAAATGATAATGAAAGGCGATTGGTCGGCGACGACAAAACCTAATCTACAAGACATAATTTCCGATGACCTTAACATGGAAGTCTGGTCGGCGATGTTGAAAACCATCCTAACGGAGGAAGGACTTTGGGATGTGGTCGCGAACGGAGTCCCGCCGGATCCATCGAAGATTCCAAAGTTAGCCGCGACGATTCAAGCAGAAGAGCTTTGCAAATGGAGAGAGCTTGCGAGAGAAGACATGAAAGCACTCCAAATATTGCAGTCTAGTCTCACAGATTCTGTGTTTAGAAAGACTCTCTCGGCTACTTCGGCTAAAGATCTTTGGGATATGCTAAACGAAGTACCTGATCATGTAGCTGAATGTTTAGTTGATGATAGTCCAGTTTAT…
ChipFIE_9997	Chr3	7366930	7368790	1.08563e-18	AT3G21010;AT3G21020	AT3G21020	AT3G21010:AT3G21010;AT3G21020:AT3G21020		ChipFIE_9997	Chr3:7366930-7368790	AGAACAATCACAAACAAGAAGATTGTTCTTCTTCAATCCCTAAGGCAGGGAAGTCAAGTGGAGCCAGGCAATCTAAGCCGAAAAAAGGCAAATGCTTTCAATGTGGAGAACGAGGACATAAAGCCAAAGATTGCAACAAAAAGATTCAGCAACCAGCGGTGACAGAAGATCAGATTGAGATAGTTGAGGAAAAAGAAATCGAAGTTGATTTTCTACTGTTAGCAGCGTTGAATTTGAATGAATTCACATATGATGAGAATATGTGGATGATATACGGCCATGCCACGAATCACATGACTCCATATGAGAAGCTTTTCACCACTCTAGACAGAACATACAAAGCTAAGGTTGGTTTGGTTGACGGAACAATTATCATGGTAGAAGGAATAGGAGATGTGA…
