# Supplementary material for: Arabidopsis Polycomb Repressive Complex 2 binding sites contain putative GAGA factor binding motifs within coding regions of genes
Source: BMC Genomics. 2013 Aug 30;14:593. doi: 10.1186/1471-2164-14-593 (PMC3766684; doi:10.1186/1471-2164-14-593)
Supplement: Additional file 6: Dataset S4 — Lists of up- and down-regulated genes from microarray analysis of siFIE and clf-7 swn-28 plants. [file 1471-2164-14-593-S6.xlsx]

## Sheet: siFIE
H3K27ME3	up in siFIE	up in siFIE	up in siFIE	down in siFIE	down in siFIE	down in siFIE	not changed in siFIE	not changed in siFIE
AT1G01183	AT1G61120	9310	1	AT1G06360	2.512	1	AT1G02040	1
AT1G01190	AT1G66320	8697	1	AT1G06980	3.348	1	AT1G02205	1
AT1G01250	AT2G22060	6145	1	AT1G14250	311	1	AT1G02360	1
AT1G01390	AT3G18330	4713	1	AT1G26945	6.023	1	AT1G03410	1
AT1G01410	AT1G69120	3720	1	AT1G30840	4.361	1	AT1G03720	1
AT1G01420	AT3G61340	2181	1	AT1G32780	3.801	1	AT1G03840	1
AT1G01580	AT1G69930	2003	1	AT1G52510	2.46	1	AT1G03880	1
AT1G01690	AT1G10585	1964	1	AT1G67865	5.952	1	AT1G03890	1
AT1G02040	AT1G79680	1897	1	AT1G69160	4.722	1	AT1G04150	1
AT1G02065	AT4G31610	1895	1	AT2G20570	244	1	AT1G04500	1
AT1G02070	AT3G21040	1522	1	AT2G28780	328	1	AT1G05070	1
AT1G02190	AT1G03445	1282	1	AT2G39850	2.955	1	AT1G05080	1
AT1G02205	AT4G00870	1215	1	AT3G01960	4.779	1	AT1G06330	1
AT1G02310	AT3G60120	1117	1	AT3G18010	3.797	1	AT1G07725	1
AT1G02335	AT5G66970	1110	1	AT3G29680	2.369	1	AT1G08080	1
AT1G02340	AT5G47130	1089	1	AT3G58070	1672	1	AT1G09030	1
AT1G02360	AT2G40220	1075	1	AT4G01460	2.839	1	AT1G09280	1
AT1G02390	AT1G32350	1069	1	AT4G11880	241	1	AT1G09360	1
AT1G02460	AT5G10140	886	1	AT4G13260	4.946	1	AT1G09486	1
AT1G02580	AT5G63750	830	1	AT4G13560	252	1	AT1G10260	1
AT1G02620	AT1G66300	793	1	AT4G25434	298	1	AT1G10480	1
AT1G02770	AT2G43510	753	1	AT4G29020	2.662	1	AT1G10490	1
AT1G02790	AT4G12550	748	1	AT4G34060	2.77	1	AT1G10590	1
AT1G02810	AT4G01525	686	1	AT4G34250	5.96	1	AT1G10670	1
AT1G02813	AT3G50770	683	1	AT4G36350	438	1	AT1G11150	1
AT1G02940	AT3G15510	676	1	AT4G39770	5.807	1	AT1G11580	1
AT1G02950	AT5G50470	663	1	AT5G44400	2.779	1	AT1G11806	1
AT1G02980	AT3G21010	611	1	AT5G46690	3.572	1	AT1G12070	1
AT1G03020	AT1G25250	594	1	AT5G54610	21.622	1	AT1G12260	1
AT1G03106	AT5G60610	549	1	AT5G63180	3.528	1	AT1G12805	1
AT1G03400	AT4G15210	539	1	AT1G09530	2.066	0	AT1G12810	1
AT1G03410	AT5G51870	491	1	AT1G10640	2.49	0	AT1G12980	1
AT1G03445	AT4G35180	489	1	AT1G12860	2.71	0	AT1G13605	1
AT1G03490	AT2G40450	488	1	AT1G13110	2.32	0	AT1G14110	1
AT1G03495	AT1G69920	463	1	AT1G14280	4.952	0	AT1G14450	1
AT1G03710	AT5G48980	439	1	AT1G16260	2.731	0	AT1G14940	1
AT1G03720	AT2G45650	438	1	AT1G18330	4.002	0	AT1G15140	1
AT1G03790	AT5G60250	363	1	AT1G23080	2.004	0	AT1G15320	1
AT1G03800	AT5G23810	354	1	AT1G25425	431	0	AT1G15590	1
AT1G03810	AT3G50260	286	1	AT1G25430	864	0	AT1G16400	1
AT1G03820	AT4G02670	265	1	AT1G33340	3.549	0	AT1G16900	1
AT1G03840	AT5G24770	253	1	AT1G51110	2.715	0	AT1G17000	1
AT1G03880	AT3G18280	248	1	AT1G56600	9.788	0	AT1G17200	1
AT1G03890	AT2G29370	219	1	AT1G58520	3.544	0	AT1G17310	1
AT1G04150	AT3G54340	102.862	1	AT1G58725	3.997	0	AT1G18780	1
AT1G04180	AT2G25330	81.096	1	AT1G62780	2.387	0	AT1G19230	1
AT1G04220	AT4G18960	64.416	1	AT1G62835	3.546	0	AT1G19390	1
AT1G04250	AT3G55970	64.4	1	AT1G69530	2.512	0	AT1G19640	1
AT1G04330	AT1G70080	62.71	1	AT1G70985	6.302	0	AT1G19670	1
AT1G04370	AT1G24260	61.075	1	AT1G73090	275	0	AT1G20240	1
AT1G04445	AT3G57510	59.542	1	AT1G73480	3.672	0	AT1G20795	1
AT1G04450	AT1G03710	57.754	1	AT1G73700	3.378	0	AT1G20800	1
AT1G04500	AT1G52470	53.885	1	AT2G16367	820	0	AT1G21310	1
AT1G04540	AT2G28340	43.735	1	AT2G20260	2.019	0	AT1G21490	1
AT1G04600	AT5G15800	41.576	1	AT2G20750	388	0	AT1G21530	1
AT1G04660	AT3G58210	38.806	1	AT2G32160	4.711	0	AT1G21850	1
AT1G04670	AT2G42830	38.665	1	AT2G35075	2.932	0	AT1G21940	1
AT1G05070	AT1G52890	38.094	1	AT2G35130	3.801	0	AT1G21970	1
AT1G05080	AT3G58780	35.596	1	AT2G37870	416	0	AT1G21990	1
AT1G05230	AT3G11160	30.556	1	AT2G40130	3.746	0	AT1G22015	1
AT1G05280	AT2G33880	28.738	1	AT2G40610	7.956	0	AT1G22600	1
AT1G05290	AT4G00160	23.618	1	AT2G43010	256	0	AT1G22680	1
AT1G05310	AT1G68250	20.959	1	AT2G43560	2.081	0	AT1G23240	1
AT1G05420	AT1G72570	20.704	1	AT2G44230	2.96	0	AT1G23320	1
AT1G05450	AT2G41260	19.978	1	AT2G45900	387	0	AT1G23520	1
AT1G05580	AT4G09960	17.692	1	AT2G46660	3.464	0	AT1G23570	1
AT1G05660	AT5G51860	16.741	1	AT3G01500	2.087	0	AT1G23630	1
AT1G05800	AT3G28500	15.717	1	AT3G01550	339	0	AT1G23640	1
AT1G06080	AT3G21020	15.596	1	AT3G09550	2.64	0	AT1G23720	1
AT1G06090	AT4G39753	15.595	1	AT3G14760	3.396	0	AT1G24110	1
AT1G06100	AT5G20240	14.897	1	AT3G15310	3.355	0	AT1G24220	1
AT1G06135	AT5G63580	13.011	1	AT3G20420	3.432	0	AT1G24520	1
AT1G06270	AT2G30680	12.962	1	AT3G20740	6.57	0	AT1G24590	1
AT1G06280	AT2G28490	12.541	1	AT3G22150	2.831	0	AT1G25300	1
AT1G06320	AT4G29570	11.908	1	AT3G25670	408	0	AT1G25988	1
AT1G06330	AT4G22470	11.537	1	AT3G26230	3.826	0	AT1G26350	1
AT1G06340	AT3G27810	11.493	1	AT3G27925	2.092	0	AT1G26400	1
AT1G06350	AT4G22390	11.019	1	AT3G51080	219	0	AT1G26798	1
AT1G06360	AT2G43270	10.849	1	AT3G51480	2.349	0	AT1G26870	1
AT1G06800	AT3G21030	10.806	1	AT3G52830	2.97	0	AT1G27220	1
AT1G06810	AT2G14210	10.642	1	AT3G60390	406	0	AT1G27490	1
AT1G06980	AT3G26010	10.509	1	AT4G00780	259	0	AT1G27610	1
AT1G06990	AT5G57380	9.762	1	AT4G02420	3.418	0	AT1G28030	1
AT1G07000	AT1G43005	9.686	1	AT4G10770	234	0	AT1G28080	1
AT1G07320	AT3G47030	9.643	1	AT4G11900	2.483	0	AT1G28310	1
AT1G07430	AT1G70390	8.912	1	AT4G16515	4.672	0	AT1G29080	1
AT1G07640	AT4G19940	8.835	1	AT4G17600	2.021	0	AT1G29090	1
AT1G07645	AT5G65080	8.715	1	AT4G18970	2.063	0	AT1G29280	1
AT1G07720	AT5G20230	8.706	1	AT4G20070	247	0	AT1G29860	1
AT1G07725	AT3G45130	8.597	1	AT4G23260	229	0	AT1G30350	1
AT1G08080	AT1G62760	7.674	1	AT4G26530	5.547	0	AT1G30730	1
AT1G08090	AT1G52110	7	1	AT4G29190	2.916	0	AT1G30790	1
AT1G08100	AT5G40350	6.734	1	AT4G34830	296	0	AT1G30921	1
AT1G08135	AT1G51270	6.568	1	AT4G39710	3.092	0	AT1G30925	1
AT1G08140	AT1G69880	6.566	1	AT5G09660	207	0	AT1G30950	1
AT1G08150	AT5G59320	6.492	1	AT5G15310	215	0	AT1G30990	1
AT1G08160	AT1G51280	5.968	1	AT5G18020	647	0	AT1G31090	1
AT1G08290	AT1G22340	5.89	1	AT5G18060	8.619	0	AT1G31240	1
AT1G08320	AT1G35630	5.875	1	AT5G21430	3.842	0	AT1G31260	1
AT1G08430	AT2G43660	5.724	1	AT5G35220	222	0	AT1G31530	1
AT1G08440	AT2G36640	5.713	1	AT5G44680	2.87	0	AT1G31550	1
AT1G08465	AT3G52780	5.695	1	AT5G48900	2.783	0	AT1G31670	1
AT1G08670	AT5G50770	5.631	1	AT5G49730	556	0	AT1G31710	1
AT1G08860	AT5G56370	5.603	1	AT5G54585	9.033	0	AT1G31983	1
AT1G08990	AT5G03840	5.555	1	AT5G59350	2.601	0	AT1G32020	1
AT1G09030	AT4G01420	5.54	1				AT1G32030	1
AT1G09090	AT4G20235	5.058	1				AT1G32050	1
AT1G09240	AT4G01430	4.9	1				AT1G32280	1
AT1G09280	AT5G65070	4.895	1				AT1G32430	1
AT1G09350	AT3G58060	4.668	1				AT1G32770	1
AT1G09360	AT3G29580	4.65	1				AT1G33090	1
AT1G09380	AT5G02510	4.079	1				AT1G33110	1
AT1G09480	AT4G15440	3.88	1				AT1G33590	1
AT1G09483	AT1G14120	3.854	1				AT1G33710	1
AT1G09486	AT3G57130	3.804	1				AT1G33817	1
AT1G09500	AT1G03106	3.801	1				AT1G33890	1
AT1G09550	AT1G71890	3.799	1				AT1G33900	1
AT1G09665	AT2G07130	3.785	1				AT1G33910	1
AT1G09890	AT5G24600	3.653	1				AT1G34047	1
AT1G09930	AT1G78970	3.478	1				AT1G34140	1
AT1G09932	AT5G38780	3.443	1				AT1G34500	1
AT1G09935	AT4G11580	3.421	1				AT1G34842	1
AT1G09960	AT3G10815	3.094	1				AT1G35183	1
AT1G10010	AT2G39330	3.056	1				AT1G35186	1
AT1G10220	AT5G11530	2.907	1				AT1G35270	1
AT1G10240	AT1G28300	2.847	1				AT1G35360	1
AT1G10250	AT3G60140	2.669	1				AT1G35365	1
AT1G10260	AT5G55560	2.649	1				AT1G35610	1
AT1G10380	AT3G50570	2.632	1				AT1G36105	1
AT1G10385	AT1G71280	2.629	1				AT1G36180	1
AT1G10480	AT2G04090	2.595	1				AT1G36730	1
AT1G10490	AT3G60520	2.578	1				AT1G43800	1
AT1G10585	AT2G30750	2.54	1				AT1G44190	1
AT1G10590	AT5G14180	2.538	1				AT1G44286	1
AT1G10620	AT1G67150	2.523	1				AT1G45060	1
AT1G10670	AT3G26770	2.078	1				AT1G45100	1
AT1G10880	AT1G18570	2.062	1				AT1G46480	1
AT1G11080	AT4G21910	2.034	1				AT1G46840	1
AT1G11150	AT5G66870	2.024	1				AT1G46912	1
AT1G11230	AT5G60140	9747	0				AT1G47317	1
AT1G11250	AT1G11070	3533	0				AT1G47350	1
AT1G11370	AT3G21500	3227	0				AT1G47390	1
AT1G11460	AT3G59845	1840	0				AT1G47485	1
AT1G11470	AT2G21450	1485	0				AT1G47630	1
AT1G11545	AT2G29350	1485	0				AT1G47705	1
AT1G11580	AT2G27380	1232	0				AT1G47770	1
AT1G11600	AT1G22380	1033	0				AT1G47800	1
AT1G11610	AT2G18540	910	0				AT1G47860	1
AT1G11670	AT4G12870	866	0				AT1G47920	1
AT1G11700	AT1G67980	781	0				AT1G47990	1
AT1G11740	AT5G45220	711	0				AT1G48290	1
AT1G11765	AT5G39520	676	0				AT1G48690	1
AT1G11770	AT5G22460	662	0				AT1G48700	1
AT1G11806	AT4G18990	583	0				AT1G48800	1
AT1G11850	AT5G01540	574	0				AT1G48990	1
AT1G11920	AT3G50480	561	0				AT1G49030	1
AT1G11980	AT3G08810	483	0				AT1G49320	1
AT1G12010	AT3G02500	470	0				AT1G49330	1
AT1G12030	AT1G02470	428	0				AT1G49430	1
AT1G12064	AT4G30270	419	0				AT1G50720	1
AT1G12070	AT3G12145	393	0				AT1G50870	1
AT1G12100	AT5G35940	368	0				AT1G50880	1
AT1G12110	AT4G27480	363	0				AT1G50980	1
AT1G12170	AT1G68765	353	0				AT1G51000	1
AT1G12180	AT1G74020	342	0				AT1G51040	1
AT1G12190	AT2G02850	331	0				AT1G51150	1
AT1G12200	AT3G22550	322	0				AT1G51230	1
AT1G12260	AT4G19420	320	0				AT1G51260	1
AT1G12560	AT2G42005	284	0				AT1G51360	1
AT1G12570	AT1G75730	273	0				AT1G51460	1
AT1G12630	AT2G28130	273	0				AT1G51480	1
AT1G12660	AT5G28650	269	0				AT1G51490	1
AT1G12805	AT4G15765	259	0				AT1G51790	1
AT1G12810	AT5G35732	255	0				AT1G51900	1
AT1G12950	AT3G54200	245	0				AT1G52490	1
AT1G12960	AT2G16700	220	0				AT1G52695	1
AT1G12980	AT4G39230	213	0				AT1G52840	1
AT1G13200	AT5G48410	209	0				AT1G53020	1
AT1G13290	AT1G75750	206	0				AT1G53165	1
AT1G13300	AT1G23070	46.619	0				AT1G53325	1
AT1G13400	AT4G25000	34.852	0				AT1G53360	1
AT1G13420	AT1G70680	28.68	0				AT1G53610	1
AT1G13430	AT3G20520	23.576	0				AT1G54300	1
AT1G13605	AT1G16705	20.603	0				AT1G54330	1
AT1G13609	AT5G11360	20.08	0				AT1G54360	1
AT1G13610	AT3G46660	19.718	0				AT1G54480	1
AT1G13620	AT5G39220	15.842	0				AT1G54530	1
AT1G13670	AT1G80160	12.403	0				AT1G54550	1
AT1G13710	AT5G66780	10.062	0				AT1G54620	1
AT1G13810	AT1G52030	9.811	0				AT1G54880	1
AT1G13820	AT1G35625	8.985	0				AT1G54950	1
AT1G14040	AT4G21680	8.544	0				AT1G54955	1
AT1G14110	AT2G05540	8.06	0				AT1G54980	1
AT1G14120	AT3G03480	7.803	0				AT1G55260	1
AT1G14220	AT2G25540	7.699	0				AT1G55410	1
AT1G14240	AT1G32560	7.488	0				AT1G55430	1
AT1G14250	AT1G53160	6.992	0				AT1G55650	1
AT1G14450	AT2G37770	6.729	0				AT1G55660	1
AT1G14540	AT2G20700	6.654	0				AT1G56030	1
AT1G14550	AT5G64910	5.996	0				AT1G56040	1
AT1G14580	AT4G34210	5.984	0				AT1G56390	1
AT1G14600	AT3G59190	5.981	0				AT1G56480	1
AT1G14700	AT1G65090	5.96	0				AT1G56490	1
AT1G14760	AT4G28085	5.888	0				AT1G56630	1
AT1G14880	AT1G78410	5.742	0				AT1G57580	1
AT1G14930	AT2G43520	5.714	0				AT1G57690	1
AT1G14940	AT3G21000	5.708	0				AT1G57810	1
AT1G14950	AT5G11410	5.657	0				AT1G58020	1
AT1G14960	AT1G27020	5.613	0				AT1G58037	1
AT1G15140	AT2G26370	5.521	0				AT1G58090	1
AT1G15310	AT2G27390	5.516	0				AT1G58260	1
AT1G15320	AT1G60110	5.468	0				AT1G58265	1
AT1G15330	AT4G37430	4.899	0				AT1G58390	1
AT1G15360	AT1G19380	4.723	0				AT1G59535	1
AT1G15540	AT5G05060	4.695	0				AT1G59690	1
AT1G15590	AT4G25810	4.682	0				AT1G59800	1
AT1G15620	AT2G23620	4.592	0				AT1G59810	1
AT1G15630	AT5G36220	4.451	0				AT1G60250	1
AT1G15640	AT1G17020	4.448	0				AT1G60360	1
AT1G15680	AT2G28120	3.996	0				AT1G60370	1
AT1G16390	AT4G39580	3.954	0				AT1G60400	1
AT1G16400	AT4G18980	3.88	0				AT1G60410	1
AT1G16410	AT1G66700	3.863	0				AT1G60983	1
AT1G16530	AT5G67110	3.809	0				AT1G60985	1
AT1G16900	AT3G60160	3.722	0				AT1G61330	1
AT1G16910	AT5G44390	3.682	0				AT1G61540	1
AT1G16930	AT4G24420	3.642	0				AT1G61650	1
AT1G16940	AT1G14520	3.636	0				AT1G61660	1
AT1G16950	AT5G13330	3.612	0				AT1G62225	1
AT1G17000	AT5G23830	3.568	0				AT1G62270	1
AT1G17010	AT3G15720	3.56	0				AT1G62490	1
AT1G17200	AT3G18610	3.551	0				AT1G62540	1
AT1G17310	AT5G66630	3.5	0				AT1G62975	1
AT1G17420	AT4G22212	3.404	0				AT1G63055	1
AT1G17700	AT4G26950	3.056	0				AT1G63105	1
AT1G17710	AT2G33380	3.018	0				AT1G63710	1
AT1G17770	AT1G14130	2.973	0				AT1G63870	1
AT1G17800	AT1G28190	2.957	0				AT1G64000	1
AT1G17950	AT5G67480	2.929	0				AT1G64030	1
AT1G17960	AT3G01970	2.92	0				AT1G64480	1
AT1G18100	AT4G33150	2.844	0				AT1G64620	1
AT1G18140	AT5G65870	2.72	0				AT1G64910	1
AT1G18220	AT5G54300	2.692	0				AT1G65180	1
AT1G18230	AT4G16260	2.673	0				AT1G65340	1
AT1G18410	AT1G78960	2.543	0				AT1G65345	1
AT1G18570	AT5G46730	2.542	0				AT1G65352	1
AT1G18710	AT3G05390	2.492	0				AT1G65360	1
AT1G18760	AT4G11500	2.481	0				AT1G65750	1
AT1G18770	AT4G13540	2.458	0				AT1G65760	1
AT1G18780	AT1G11925	2.094	0				AT1G65770	1
AT1G18810	AT1G02850	2.091	0				AT1G65850	1
AT1G18860	AT4G37530	2.073	0				AT1G65910	1
AT1G18940	AT5G42445	2.068	0				AT1G65990	1
AT1G19060	AT1G26960	2.034	0				AT1G66000	1
AT1G19230							AT1G66010	1
AT1G19250							AT1G66045	1
AT1G19390							AT1G66210	1
AT1G19415							AT1G66270	1
AT1G19420							AT1G66420	1
AT1G19560							AT1G66490	1
AT1G19610							AT1G66650	1
AT1G19620							AT1G66710	1
AT1G19640							AT1G66720	1
AT1G19670							AT1G66770	1
AT1G19780							AT1G66780	1
AT1G19790							AT1G67330	1
AT1G19810							AT1G67450	1
AT1G19890							AT1G68130	1
AT1G19900							AT1G68140	1
AT1G20070							AT1G68180	1
AT1G20080							AT1G68750	1
AT1G20130							AT1G69090	1
AT1G20240							AT1G69100	1
AT1G20400							AT1G69650	1
AT1G20500							AT1G69940	1
AT1G20650							AT1G69970	1
AT1G20730							AT1G70170	1
AT1G20740							AT1G70260	1
AT1G20795							AT1G70380	1
AT1G20800							AT1G70540	1
AT1G20810							AT1G70670	1
AT1G20880							AT1G70720	1
AT1G20900							AT1G70860	1
AT1G20940							AT1G70870	1
AT1G20990							AT1G70880	1
AT1G21110							AT1G70960	1
AT1G21140							AT1G71050	1
AT1G21300							AT1G71880	1
AT1G21310							AT1G71930	1
AT1G21320							AT1G72120	1
AT1G21360							AT1G72200	1
AT1G21470							AT1G72290	1
AT1G21475							AT1G73410	1
AT1G21490							AT1G73490	1
AT1G21530							AT1G73590	1
AT1G21540							AT1G73610	1
AT1G21850							AT1G73850	1
AT1G21860							AT1G74110	1
AT1G21890							AT1G74460	1
AT1G21940							AT1G74620	1
AT1G21960							AT1G74660	1
AT1G21970							AT1G75240	1
AT1G21990							AT1G75790	1
AT1G22010							AT1G75940	1
AT1G22015							AT1G76250	1
AT1G22080							AT1G76290	1
AT1G22090							AT1G76410	1
AT1G22110							AT1G76500	1
AT1G22120							AT1G76850	1
AT1G22150							AT1G77690	1
AT1G22220							AT1G77780	1
AT1G22230							AT1G77815	1
AT1G22340							AT1G77830	1
AT1G22350							AT1G78460	1
AT1G22490							AT1G78640	1
AT1G22600							AT1G78750	1
AT1G22680							AT1G78810	1
AT1G22710							AT1G79400	1
AT1G22760							AT1G79760	1
AT1G22910							AT1G79820	1
AT1G22990							AT1G80090	1
AT1G23130							AT2G01560	1
AT1G23160							AT2G01800	1
AT1G23200							AT2G01900	1
AT1G23205							AT2G01960	1
AT1G23240							AT2G02000	1
AT1G23300							AT2G02010	1
AT1G23320							AT2G02120	1
AT1G23350							AT2G02260	1
AT1G23380							AT2G02320	1
AT1G23420							AT2G02330	1
AT1G23520							AT2G02670	1
AT1G23570							AT2G03180	1
AT1G23580							AT2G03250	1
AT1G23590							AT2G03320	1
AT1G23600							AT2G03550	1
AT1G23610							AT2G03900	1
AT1G23630							AT2G03960	1
AT1G23640							AT2G04046	1
AT1G23660							AT2G04160	1
AT1G23670							AT2G04200	1
AT1G23700							AT2G04300	1
AT1G23720							AT2G04495	1
AT1G23730							AT2G04830	1
AT1G23760							AT2G04920	1
AT1G23770							AT2G05380	1
AT1G24000							AT2G05500	1
AT1G24010							AT2G05530	1
AT1G24070							AT2G07080	1
AT1G24110							AT2G07570	1
AT1G24145							AT2G07786	1
AT1G24220							AT2G09862	1
AT1G24250							AT2G13630	1
AT1G24260							AT2G13810	1
AT1G24400							AT2G13820	1
AT1G24470							AT2G13920	1
AT1G24490							AT2G14280	1
AT1G24520							AT2G14440	1
AT1G24540							AT2G14540	1
AT1G24590							AT2G14605	1
AT1G24620							AT2G14620	1
AT1G24650							AT2G14710	1
AT1G25240							AT2G14990	1
AT1G25250							AT2G15010	1
AT1G25270							AT2G16120	1
AT1G25300							AT2G16130	1
AT1G25310							AT2G16960	1
AT1G25330							AT2G16990	1
AT1G25340							AT2G17050	1
AT1G25410							AT2G17055	1
AT1G25440							AT2G17060	1
AT1G25450							AT2G17090	1
AT1G25988							AT2G17525	1
AT1G26250							AT2G17600	1
AT1G26310							AT2G17680	1
AT1G26320							AT2G18070	1
AT1G26350							AT2G18080	1
AT1G26380							AT2G18193	1
AT1G26390							AT2G18230	1
AT1G26400							AT2G18880	1
AT1G26410							AT2G19000	1
AT1G26420							AT2G19040	1
AT1G26510							AT2G19050	1
AT1G26600							AT2G19070	1
AT1G26700							AT2G19150	1
AT1G26710							AT2G19610	1
AT1G26720							AT2G19640	1
AT1G26780							AT2G19770	1
AT1G26795							AT2G19890	1
AT1G26796							AT2G19990	1
AT1G26797							AT2G20100	1
AT1G26798							AT2G20150	1
AT1G26820							AT2G20160	1
AT1G26870							AT2G20805	1
AT1G26945							AT2G21100	1
AT1G27030							AT2G21235	1
AT1G27040							AT2G22050	1
AT1G27220							AT2G22340	1
AT1G27490							AT2G23160	1
AT1G27540							AT2G23260	1
AT1G27550							AT2G23440	1
AT1G27560							AT2G23510	1
AT1G27570							AT2G23880	1
AT1G27610							AT2G24000	1
AT1G27620							AT2G24470	1
AT1G27660							AT2G25120	1
AT1G27670							AT2G25230	1
AT1G27740							AT2G25340	1
AT1G27860							AT2G25687	1
AT1G27870							AT2G25780	1
AT1G28020							AT2G25880	1
AT1G28030							AT2G26250	1
AT1G28040							AT2G26270	1
AT1G28080							AT2G26290	1
AT1G28100							AT2G26700	1
AT1G28160							AT2G26720	1
AT1G28170							AT2G26950	1
AT1G28180							AT2G26960	1
AT1G28270							AT2G27110	1
AT1G28290							AT2G27240	1
AT1G28300							AT2G27370	1
AT1G28310							AT2G27550	1
AT1G28323							AT2G27700	1
AT1G28360							AT2G28180	1
AT1G28430							AT2G28330	1
AT1G28470							AT2G28980	1
AT1G28500							AT2G29010	1
AT1G28590							AT2G29100	1
AT1G28650							AT2G29110	1
AT1G28695							AT2G29125	1
AT1G28700							AT2G29210	1
AT1G29000							AT2G29250	1
AT1G29080							AT2G29320	1
AT1G29090							AT2G29380	1
AT1G29100							AT2G29590	1
AT1G29110							AT2G29610	1
AT1G29140							AT2G29780	1
AT1G29230							AT2G29800	1
AT1G29280							AT2G29840	1
AT1G29670							AT2G30240	1
AT1G29860							AT2G30310	1
AT1G29870							AT2G30340	1
AT1G30080							AT2G30660	1
AT1G30100							AT2G30760	1
AT1G30150							AT2G31082	1
AT1G30160							AT2G31160	1
AT1G30170							AT2G31215	1
AT1G30180							AT2G31910	1
AT1G30190							AT2G32610	1
AT1G30210							AT2G32900	1
AT1G30340							AT2G33655	1
AT1G30350							AT2G34100	1
AT1G30480							AT2G34370	1
AT1G30630							AT2G34540	1
AT1G30650							AT2G34700	1
AT1G30700							AT2G34710	1
AT1G30710							AT2G34790	1
AT1G30720							AT2G34810	1
AT1G30730							AT2G34880	1
AT1G30760							AT2G35570	1
AT1G30790							AT2G35585	1
AT1G30795							AT2G35590	1
AT1G30840							AT2G35612	1
AT1G30920							AT2G36100	1
AT1G30921							AT2G36120	1
AT1G30925							AT2G36255	1
AT1G30930							AT2G36690	1
AT1G30935							AT2G37590	1
AT1G30940							AT2G37820	1
AT1G30945							AT2G38110	1
AT1G30950							AT2G38240	1
AT1G30960							AT2G38510	1
AT1G30990							AT2G38900	1
AT1G31000							AT2G39010	1
AT1G31050							AT2G39320	1
AT1G31060							AT2G39530	1
AT1G31090							AT2G39830	1
AT1G31240							AT2G40050	1
AT1G31260							AT2G40060	1
AT1G31310							AT2G40180	1
AT1G31355							AT2G40260	1
AT1G31520							AT2G40435	1
AT1G31530							AT2G40440	1
AT1G31550							AT2G40995	1
AT1G31620							AT2G41270	1
AT1G31630							AT2G41360	1
AT1G31670							AT2G41370	1
AT1G31680							AT2G41390	1
AT1G31690							AT2G41850	1
AT1G31710							AT2G41860	1
AT1G31720							AT2G42100	1
AT1G31772							AT2G42460	1
AT1G31983							AT2G43470	1
AT1G31990							AT2G43600	1
AT1G32020							AT2G43610	1
AT1G32030							AT2G43670	1
AT1G32050							AT2G43880	1
AT1G32100							AT2G44065	1
AT1G32140							AT2G44490	1
AT1G32240							AT2G44550	1
AT1G32280							AT2G44580	1
AT1G32350							AT2G45110	1
AT1G32420							AT2G45400	1
AT1G32430							AT2G45406	1
AT1G32450							AT2G45660	1
AT1G32650							AT2G46590	1
AT1G32660							AT2G47040	1
AT1G32710							AT2G47870	1
AT1G32770							AT2G48130	1
AT1G32780							AT3G01015	1
AT1G32850							AT3G01020	1
AT1G32975							AT3G01250	1
AT1G32980							AT3G01950	1
AT1G33020							AT3G02000	1
AT1G33070							AT3G02710	1
AT1G33080							AT3G02810	1
AT1G33090							AT3G02960	1
AT1G33100							AT3G03290	1
AT1G33110							AT3G03340	1
AT1G33280							AT3G03670	1
AT1G33530							AT3G04180	1
AT1G33540							AT3G04190	1
AT1G33590							AT3G04270	1
AT1G33600							AT3G04280	1
AT1G33670							AT3G04360	1
AT1G33710							AT3G04990	1
AT1G33720							AT3G05300	1
AT1G33730							AT3G05860	1
AT1G33740							AT3G05960	1
AT1G33750							AT3G06010	1
AT1G33760							AT3G07830	1
AT1G33790							AT3G09030	1
AT1G33811							AT3G09385	1
AT1G33817							AT3G10116	1
AT1G33820							AT3G10340	1
AT1G33830							AT3G10575	1
AT1G33850							AT3G10585	1
AT1G33870							AT3G10890	1
AT1G33880							AT3G11260	1
AT1G33890							AT3G11300	1
AT1G33900							AT3G11430	1
AT1G33910							AT3G11750	1
AT1G33920							AT3G11920	1
AT1G33930							AT3G12440	1
AT1G33960							AT3G13140	1
AT1G34047							AT3G13228	1
AT1G34050							AT3G13400	1
AT1G34140							AT3G13830	1
AT1G34460							AT3G14040	1
AT1G34480							AT3G14250	1
AT1G34490							AT3G14300	1
AT1G34500							AT3G14490	1
AT1G34510							AT3G14500	1
AT1G34520							AT3G14510	1
AT1G34540							AT3G14780	1
AT1G34580							AT3G14820	1
AT1G34590							AT3G14880	1
AT1G34650							AT3G15370	1
AT1G34670							AT3G15870	1
AT1G34690							AT3G15940	1
AT1G34790							AT3G16390	1
AT1G34842							AT3G16400	1
AT1G35140							AT3G16440	1
AT1G35170							AT3G16460	1
AT1G35180							AT3G16540	1
AT1G35183							AT3G16580	1
AT1G35186							AT3G16960	1
AT1G35250							AT3G17150	1
AT1G35260							AT3G17180	1
AT1G35270							AT3G17200	1
AT1G35290							AT3G17260	1
AT1G35310							AT3G17265	1
AT1G35330							AT3G17480	1
AT1G35360							AT3G17550	1
AT1G35365							AT3G17560	1
AT1G35440							AT3G17730	1
AT1G35450							AT3G18470	1
AT1G35550							AT3G18540	1
AT1G35610							AT3G19710	1
AT1G35630							AT3G19880	1
AT1G35690							AT3G20360	1
AT1G35830							AT3G20550	1
AT1G35910							AT3G20580	1
AT1G36105							AT3G20705	1
AT1G36150							AT3G20890	1
AT1G36180							AT3G21340	1
AT1G36580							AT3G21360	1
AT1G36730							AT3G21690	1
AT1G37140							AT3G21710	1
AT1G40105							AT3G21880	1
AT1G40113							AT3G21900	1
AT1G42924							AT3G21910	1
AT1G43005							AT3G21985	1
AT1G43010							AT3G22050	1
AT1G43020							AT3G22080	1
AT1G43130							AT3G22120	1
AT1G43140							AT3G22250	1
AT1G43640							AT3G22340	1
AT1G43650							AT3G22650	1
AT1G43800							AT3G22710	1
AT1G44050							AT3G22740	1
AT1G44080							AT3G22770	1
AT1G44090							AT3G22840	1
AT1G44180							AT3G22860	1
AT1G44190							AT3G23220	1
AT1G44222							AT3G23955	1
AT1G44286							AT3G24060	1
AT1G44318							AT3G24220	1
AT1G44350							AT3G24225	1
AT1G44478							AT3G24515	1
AT1G44542							AT3G24540	1
AT1G44800							AT3G24700	1
AT1G44940							AT3G24710	1
AT1G45060							AT3G24770	1
AT1G45063							AT3G25160	1
AT1G45100							AT3G25170	1
AT1G45201							AT3G25270	1
AT1G46264							AT3G25430	1
AT1G46408							AT3G25490	1
AT1G46480							AT3G26480	1
AT1G46552							AT3G26920	1
AT1G46840							AT3G26935	1
AT1G46912							AT3G27400	1
AT1G47300							AT3G27460	1
AT1G47317							AT3G27970	1
AT1G47320							AT3G28250	1
AT1G47350							AT3G28260	1
AT1G47370							AT3G28310	1
AT1G47390							AT3G28350	1
AT1G47395							AT3G28410	1
AT1G47400							AT3G28415	1
AT1G47405							AT3G28600	1
AT1G47485							AT3G28770	1
AT1G47510							AT3G28860	1
AT1G47540							AT3G28865	1
AT1G47590							AT3G28980	1
AT1G47600							AT3G29040	1
AT1G47603							AT3G29260	1
AT1G47606							AT3G29560	1
AT1G47610							AT3G30110	1
AT1G47620							AT3G30290	1
AT1G47630							AT3G30340	1
AT1G47670							AT3G30460	1
AT1G47705							AT3G30530	1
AT1G47730							AT3G30727	1
AT1G47770							AT3G42057	1
AT1G47780							AT3G42174	1
AT1G47786							AT3G42320	1
AT1G47790							AT3G42722	1
AT1G47800							AT3G42723	1
AT1G47810							AT3G42724	1
AT1G47860							AT3G42830	1
AT1G47915							AT3G42836	1
AT1G47920							AT3G43120	1
AT1G47980							AT3G43850	1
AT1G47990							AT3G43950	1
AT1G48000							AT3G44080	1
AT1G48130							AT3G44260	1
AT1G48140							AT3G44425	1
AT1G48290							AT3G44760	1
AT1G48590							AT3G44920	1
AT1G48690							AT3G45220	1
AT1G48700							AT3G45260	1
AT1G48730							AT3G45470	1
AT1G48740							AT3G45480	1
AT1G48742							AT3G45500	1
AT1G48800							AT3G45570	1
AT1G48910							AT3G45577	1
AT1G48990							AT3G45810	1
AT1G49030							AT3G46070	1
AT1G49100							AT3G46190	1
AT1G49110							AT3G46260	1
AT1G49120							AT3G46270	1
AT1G49190							AT3G46340	1
AT1G49250							AT3G46345	1
AT1G49270							AT3G46420	1
AT1G49290							AT3G46460	1
AT1G49310							AT3G47120	1
AT1G49320							AT3G47540	1
AT1G49330							AT3G47740	1
AT1G49430							AT3G47770	1
AT1G49450							AT3G47980	1
AT1G49470							AT3G48231	1
AT1G49570							AT3G48270	1
AT1G49770							AT3G48280	1
AT1G49860							AT3G49010	1
AT1G49960							AT3G49200	1
AT1G50050							AT3G49280	1
AT1G50090							AT3G49330	1
AT1G50130							AT3G49710	1
AT1G50650							AT3G49765	1
AT1G50690							AT3G50150	1
AT1G50720							AT3G50160	1
AT1G50870							AT3G50180	1
AT1G50880							AT3G50376	1
AT1G50960							AT3G50500	1
AT1G50980							AT3G50510	1
AT1G50990							AT3G50730	1
AT1G51000							AT3G50760	1
AT1G51010							AT3G51190	1
AT1G51030							AT3G51200	1
AT1G51040							AT3G51690	1
AT1G51050							AT3G52000	1
AT1G51150							AT3G52010	1
AT1G51175							AT3G52560	1
AT1G51190							AT3G52610	1
AT1G51220							AT3G52690	1
AT1G51230							AT3G52700	1
AT1G51240							AT3G52790	1
AT1G51250							AT3G52820	1
AT1G51260							AT3G53090	1
AT1G51270							AT3G53290	1
AT1G51280							AT3G53820	1
AT1G51290							AT3G54400	1
AT1G51300							AT3G54700	1
AT1G51330							AT3G55110	1
AT1G51355							AT3G55500	1
AT1G51360							AT3G55677	1
AT1G51460							AT3G56610	1
AT1G51470							AT3G56700	1
AT1G51480							AT3G56770	1
AT1G51490							AT3G57460	1
AT1G51790							AT3G57620	1
AT1G51805							AT3G58260	1
AT1G51810							AT3G58340	1
AT1G51820							AT3G58350	1
AT1G51830							AT3G58390	1
AT1G51840							AT3G58440	1
AT1G51850							AT3G58890	1
AT1G51860							AT3G59240	1
AT1G51880							AT3G59600	1
AT1G51900							AT3G59610	1
AT1G51910							AT3G60470	1
AT1G51915							AT3G60720	1
AT1G52000							AT3G61040	1
AT1G52040							AT3G61350	1
AT1G52050							AT3G62220	1
AT1G52060							AT3G62440	1
AT1G52070							AT3G62725	1
AT1G52100							AT3G62850	1
AT1G52110							AT3G62860	1
AT1G52120							AT3G63170	1
AT1G52130							AT4G00026	1
AT1G52140							AT4G00170	1
AT1G52190							AT4G00225	1
AT1G52210							AT4G00260	1
AT1G52400							AT4G01350	1
AT1G52440							AT4G01440	1
AT1G52460							AT4G01450	1
AT1G52470							AT4G01925	1
AT1G52480							AT4G02160	1
AT1G52490							AT4G02310	1
AT1G52510							AT4G02690	1
AT1G52680							AT4G02870	1
AT1G52690							AT4G03040	1
AT1G52695							AT4G03540	1
AT1G52700							AT4G03570	1
AT1G52830							AT4G04510	1
AT1G52840							AT4G04885	1
AT1G52890							AT4G04990	1
AT1G52900							AT4G05240	1
AT1G52940							AT4G05260	1
AT1G53000							AT4G08380	1
AT1G53020							AT4G08670	1
AT1G53080							AT4G08730	1
AT1G53165							AT4G08750	1
AT1G53260							AT4G08910	1
AT1G53265							AT4G09120	1
AT1G53325							AT4G09140	1
AT1G53340							AT4G09190	1
AT1G53360							AT4G09610	1
AT1G53370							AT4G09745	1
AT1G53420							AT4G09965	1
AT1G53600							AT4G10010	1
AT1G53610							AT4G10310	1
AT1G53620							AT4G10350	1
AT1G53640							AT4G10490	1
AT1G53690							AT4G10660	1
AT1G53700							AT4G10680	1
AT1G53820							AT4G10695	1
AT1G53830							AT4G10700	1
AT1G53990							AT4G10740	1
AT1G54000							AT4G10750	1
AT1G54010							AT4G11030	1
AT1G54020							AT4G11040	1
AT1G54040							AT4G11730	1
AT1G54200							AT4G11780	1
AT1G54300							AT4G12100	1
AT1G54310							AT4G12150	1
AT1G54330							AT4G12180	1
AT1G54360							AT4G12350	1
AT1G54480							AT4G12380	1
AT1G54530							AT4G12810	1
AT1G54550							AT4G13080	1
AT1G54560							AT4G13095	1
AT1G54575							AT4G13261	1
AT1G54620							AT4G13266	1
AT1G54660							AT4G13280	1
AT1G54860							AT4G13330	1
AT1G54870							AT4G13470	1
AT1G54880							AT4G13700	1
AT1G54890							AT4G13965	1
AT1G54930							AT4G14315	1
AT1G54940							AT4G14610	1
AT1G54950							AT4G14905	1
AT1G54955							AT4G14930	1
AT1G54970							AT4G15053	1
AT1G54980							AT4G15350	1
AT1G55030							AT4G15380	1
AT1G55035							AT4G15650	1
AT1G55110							AT4G15690	1
AT1G55220							AT4G15733	1
AT1G55230							AT4G15755	1
AT1G55240							AT4G15960	1
AT1G55260							AT4G16040	1
AT1G55380							AT4G16162	1
AT1G55390							AT4G16444	1
AT1G55410							AT4G16447	1
AT1G55420							AT4G16450	1
AT1G55430							AT4G16860	1
AT1G55440							AT4G16950	1
AT1G55560							AT4G16990	1
AT1G55570							AT4G17585	1
AT1G55580							AT4G17690	1
AT1G55600							AT4G17700	1
AT1G55650							AT4G17780	1
AT1G55660							AT4G17800	1
AT1G55700							AT4G18050	1
AT1G55740							AT4G18550	1
AT1G56030							AT4G18610	1
AT1G56040							AT4G18720	1
AT1G56100							AT4G18920	1
AT1G56160							AT4G18940	1
AT1G56250							AT4G19250	1
AT1G56360							AT4G19470	1
AT1G56390							AT4G19720	1
AT1G56400							AT4G19730	1
AT1G56410							AT4G19740	1
AT1G56480							AT4G19770	1
AT1G56490							AT4G19840	1
AT1G56520							AT4G19930	1
AT1G56540							AT4G20190	1
AT1G56550							AT4G20210	1
AT1G56553							AT4G20240	1
AT1G56630							AT4G20700	1
AT1G56650							AT4G20725	1
AT1G56680							AT4G21000	1
AT1G57565							AT4G21240	1
AT1G57570							AT4G21690	1
AT1G57580							AT4G21900	1
AT1G57650							AT4G21950	1
AT1G57670							AT4G21960	1
AT1G57690							AT4G22060	1
AT1G57740							AT4G22115	1
AT1G57750							AT4G22165	1
AT1G57800							AT4G22410	1
AT1G57810							AT4G22430	1
AT1G57830							AT4G22630	1
AT1G58020							AT4G22650	1
AT1G58037							AT4G23350	1
AT1G58050							AT4G23370	1
AT1G58090							AT4G23390	1
AT1G58260							AT4G23580	1
AT1G58265							AT4G23760	1
AT1G58270							AT4G23840	1
AT1G58280							AT4G24070	1
AT1G58300							AT4G24140	1
AT1G58310							AT4G24310	1
AT1G58330							AT4G24640	1
AT1G58340							AT4G24650	1
AT1G58390							AT4G25010	1
AT1G58410							AT4G25040	1
AT1G58450							AT4G25210	1
AT1G58460							AT4G25950	1
AT1G59500							AT4G26350	1
AT1G59530							AT4G26380	1
AT1G59535							AT4G26480	1
AT1G59680							AT4G26870	1
AT1G59690							AT4G27420	1
AT1G59722							AT4G27840	1
AT1G59725							AT4G28110	1
AT1G59740							AT4G28410	1
AT1G59780							AT4G28420	1
AT1G59790							AT4G28860	1
AT1G59800							AT4G28920	1
AT1G59810							AT4G29100	1
AT1G59940							AT4G29280	1
AT1G59950							AT4G30040	1
AT1G60040							AT4G30170	1
AT1G60050							AT4G30440	1
AT1G60060							AT4G30980	1
AT1G60075							AT4G31250	1
AT1G60095							AT4G31330	1
AT1G60180							AT4G31710	1
AT1G60240							AT4G31970	1
AT1G60250							AT4G32090	1
AT1G60290							AT4G32230	1
AT1G60300							AT4G32300	1
AT1G60310							AT4G32370	1
AT1G60320							AT4G32380	1
AT1G60340							AT4G32500	1
AT1G60350							AT4G32760	1
AT1G60360							AT4G32780	1
AT1G60370							AT4G32860	1
AT1G60380							AT4G33220	1
AT1G60390							AT4G33300	1
AT1G60400							AT4G33330	1
AT1G60410							AT4G33450	1
AT1G60570							AT4G33710	1
AT1G60580							AT4G33830	1
AT1G60830							AT4G33860	1
AT1G60930							AT4G34320	1
AT1G60980							AT4G35080	1
AT1G60983							AT4G35120	1
AT1G60985							AT4G35165	1
AT1G61070							AT4G35380	1
AT1G61080							AT4G35640	1
AT1G61105							AT4G35670	1
AT1G61110							AT4G35690	1
AT1G61120							AT4G35710	1
AT1G61130							AT4G35820	1
AT1G61270							AT4G36160	1
AT1G61320							AT4G36280	1
AT1G61330							AT4G36440	1
AT1G61370							AT4G37050	1
AT1G61540							AT4G37400	1
AT1G61563							AT4G38030	1
AT1G61590							AT4G38420	1
AT1G61630							AT4G39000	1
AT1G61650							AT4G39610	1
AT1G61660							AT4G40040	1
AT1G61680							AT4G40042	1
AT1G61700							AT5G01070	1
AT1G61710							AT5G01150	1
AT1G61750							AT5G01280	1
AT1G61810							AT5G01310	1
AT1G61830							AT5G01620	1
AT1G61840							AT5G01740	1
AT1G62210							AT5G01880	1
AT1G62220							AT5G02700	1
AT1G62225							AT5G02990	1
AT1G62270							AT5G03150	1
AT1G62300							AT5G03600	1
AT1G62340							AT5G03790	1
AT1G62360							AT5G03890	1
AT1G62440							AT5G04347	1
AT1G62450							AT5G04950	1
AT1G62490							AT5G05120	1
AT1G62500							AT5G05150	1
AT1G62510							AT5G05260	1
AT1G62530							AT5G06040	1
AT1G62540							AT5G06070	1
AT1G62560							AT5G06090	1
AT1G62570							AT5G06150	1
AT1G62700							AT5G07010	1
AT1G62710							AT5G07040	1
AT1G62760							AT5G07050	1
AT1G62940							AT5G07190	1
AT1G62975							AT5G07225	1
AT1G62980							AT5G07260	1
AT1G63040							AT5G07490	1
AT1G63055							AT5G07530	1
AT1G63105							AT5G07540	1
AT1G63190							AT5G07590	1
AT1G63200							AT5G08020	1
AT1G63205							AT5G08460	1
AT1G63450							AT5G08640	1
AT1G63600							AT5G09340	1
AT1G63710							AT5G09490	1
AT1G63870							AT5G09560	1
AT1G63880							AT5G09890	1
AT1G63910							AT5G10120	1
AT1G64000							AT5G10180	1
AT1G64030							AT5G11620	1
AT1G64035							AT5G11940	1
AT1G64060							AT5G12070	1
AT1G64255							AT5G13780	1
AT1G64290							AT5G13825	1
AT1G64340							AT5G13880	1
AT1G64480							AT5G14010	1
AT1G64590							AT5G14300	1
AT1G64620							AT5G14340	1
AT1G64660							AT5G15030	1
AT1G64780							AT5G15110	1
AT1G64870							AT5G15150	1
AT1G64900							AT5G15670	1
AT1G64910							AT5G16285	1
AT1G64930							AT5G17110	1
AT1G64940							AT5G17120	1
AT1G65050							AT5G17500	1
AT1G65180							AT5G17740	1
AT1G65330							AT5G17950	1
AT1G65340							AT5G18200	1
AT1G65342							AT5G19097	1
AT1G65345							AT5G19640	1
AT1G65350							AT5G19730	1
AT1G65352							AT5G20170	1
AT1G65360							AT5G20340	1
AT1G65365							AT5G20860	1
AT1G65370							AT5G22070	1
AT1G65385							AT5G22150	1
AT1G65445							AT5G22180	1
AT1G65450							AT5G22420	1
AT1G65480							AT5G22600	1
AT1G65500							AT5G22870	1
AT1G65570							AT5G22900	1
AT1G65620							AT5G22910	1
AT1G65630							AT5G22960	1
AT1G65640							AT5G22970	1
AT1G65680							AT5G23010	1
AT1G65740							AT5G23020	1
AT1G65750							AT5G23170	1
AT1G65760							AT5G23230	1
AT1G65770							AT5G23660	1
AT1G65780							AT5G23940	1
AT1G65850							AT5G23950	1
AT1G65860							AT5G23960	1
AT1G65870							AT5G24090	1
AT1G65875							AT5G24220	1
AT1G65880							AT5G24940	1
AT1G65890							AT5G25045	1
AT1G65910							AT5G25110	1
AT1G65985							AT5G25300	1
AT1G65990							AT5G25330	1
AT1G66000							AT5G25340	1
AT1G66010							AT5G25410	1
AT1G66020							AT5G25420	1
AT1G66045							AT5G25610	1
AT1G66060							AT5G25830	1
AT1G66120							AT5G25850	1
AT1G66130							AT5G25860	1
AT1G66210							AT5G25870	1
AT1G66220							AT5G25950	1
AT1G66270							AT5G25955	1
AT1G66280							AT5G25980	1
AT1G66290							AT5G26060	1
AT1G66300							AT5G26100	1
AT1G66310							AT5G26150	1
AT1G66320							AT5G26310	1
AT1G66360							AT5G27530	1
AT1G66370							AT5G28190	1
AT1G66380							AT5G28470	1
AT1G66390							AT5G28635	1
AT1G66420							AT5G28640	1
AT1G66440							AT5G28690	1
AT1G66470							AT5G32825	1
AT1G66480							AT5G33075	1
AT1G66490							AT5G33175	1
AT1G66500							AT5G33210	1
AT1G66540							AT5G35073	1
AT1G66570							AT5G35110	1
AT1G66630							AT5G35580	1
AT1G66640							AT5G35660	1
AT1G66650							AT5G35770	1
AT1G66690							AT5G36150	1
AT1G66710							AT5G36293	1
AT1G66720							AT5G37040	1
AT1G66770							AT5G37170	1
AT1G66780							AT5G37220	1
AT1G66783							AT5G37280	1
AT1G66790							AT5G37400	1
AT1G66795							AT5G37420	1
AT1G66800							AT5G37478	1
AT1G66850							AT5G37690	1
AT1G66860							AT5G37800	1
AT1G66950							AT5G37920	1
AT1G66960							AT5G37980	1
AT1G66970							AT5G38090	1
AT1G67030							AT5G38160	1
AT1G67100							AT5G38400	1
AT1G67110							AT5G38570	1
AT1G67130							AT5G38670	1
AT1G67150							AT5G38750	1
AT1G67160							AT5G38770	1
AT1G67170							AT5G38800	1
AT1G67260							AT5G38960	1
AT1G67270							AT5G39095	1
AT1G67330							AT5G39100	1
AT1G67450							AT5G39180	1
AT1G67455							AT5G39260	1
AT1G67560							AT5G39290	1
AT1G67640							AT5G39300	1
AT1G67710							AT5G39430	1
AT1G67760							AT5G39440	1
AT1G67770							AT5G39620	1
AT1G67860							AT5G39630	1
AT1G67865							AT5G39920	1
AT1G67870							AT5G40050	1
AT1G68030							AT5G40330	1
AT1G68040							AT5G40560	1
AT1G68130							AT5G40750	1
AT1G68140							AT5G41290	1
AT1G68170							AT5G41315	1
AT1G68180							AT5G41505	1
AT1G68250							AT5G41510	1
AT1G68270							AT5G41640	1
AT1G68280							AT5G42645	1
AT1G68320							AT5G43870	1
AT1G68360							AT5G43935	1
AT1G68380							AT5G44060	1
AT1G68390							AT5G44140	1
AT1G68450							AT5G44160	1
AT1G68460							AT5G44170	1
AT1G68470							AT5G44470	1
AT1G68480							AT5G44860	1
AT1G68510							AT5G44950	1
AT1G68520							AT5G44970	1
AT1G68530							AT5G44973	1
AT1G68550							AT5G45030	1
AT1G68600							AT5G45210	1
AT1G68610							AT5G45230	1
AT1G68620							AT5G45640	1
AT1G68750							AT5G45870	1
AT1G68800							AT5G45890	1
AT1G68810							AT5G45980	1
AT1G69080							AT5G46060	1
AT1G69090							AT5G46300	1
AT1G69100							AT5G46874	1
AT1G69110							AT5G46877	1
AT1G69120							AT5G46950	1
AT1G69140							AT5G46990	1
AT1G69150							AT5G48100	1
AT1G69160							AT5G48110	1
AT1G69170							AT5G48130	1
AT1G69180							AT5G49050	1
AT1G69190							AT5G49090	1
AT1G69260							AT5G49490	1
AT1G69310							AT5G49800	1
AT1G69320							AT5G49850	1
AT1G69450							AT5G50115	1
AT1G69560							AT5G50190	1
AT1G69630							AT5G50220	1
AT1G69650							AT5G50300	1
AT1G69660							AT5G50500	1
AT1G69690							AT5G50830	1
AT1G69810							AT5G50880	1
AT1G69830							AT5G50910	1
AT1G69860							AT5G51310	1
AT1G69870							AT5G51370	1
AT1G69880							AT5G51950	1
AT1G69920							AT5G52140	1
AT1G69930							AT5G52150	1
AT1G69940							AT5G52350	1
AT1G69970							AT5G52360	1
AT1G70080							AT5G52460	1
AT1G70170							AT5G52470	1
AT1G70250							AT5G53260	1
AT1G70260							AT5G53510	1
AT1G70270							AT5G53640	1
AT1G70360							AT5G54000	1
AT1G70380							AT5G54020	1
AT1G70390							AT5G54062	1
AT1G70510							AT5G54230	1
AT1G70540							AT5G54240	1
AT1G70560							AT5G54250	1
AT1G70640							AT5G54320	1
AT1G70670							AT5G54340	1
AT1G70720							AT5G54350	1
AT1G70830							AT5G54620	1
AT1G70840							AT5G54745	1
AT1G70850							AT5G54790	1
AT1G70860							AT5G55875	1
AT1G70870							AT5G56060	1
AT1G70880							AT5G56070	1
AT1G70885							AT5G56080	1
AT1G70890							AT5G56260	1
AT1G70895							AT5G56330	1
AT1G70910							AT5G56368	1
AT1G70920							AT5G56369	1
AT1G70960							AT5G56380	1
AT1G70970							AT5G56410	1
AT1G71000							AT5G56430	1
AT1G71050							AT5G56440	1
AT1G71160							AT5G56560	1
AT1G71280							AT5G56690	1
AT1G71290							AT5G56910	1
AT1G71300							AT5G56920	1
AT1G71390							AT5G57620	1
AT1G71680							AT5G57750	1
AT1G71691							AT5G58850	1
AT1G71692							AT5G58860	1
AT1G71695							AT5G59090	1
AT1G71880							AT5G59510	1
AT1G71890							AT5G60110	1
AT1G71930							AT5G60615	1
AT1G72080							AT5G60660	1
AT1G72100							AT5G60890	1
AT1G72110							AT5G61110	1
AT1G72120							AT5G61420	1
AT1G72140							AT5G61480	1
AT1G72200							AT5G61605	1
AT1G72210							AT5G61690	1
AT1G72230							AT5G61720	1
AT1G72290							AT5G62330	1
AT1G72570							AT5G62470	1
AT1G72580							AT5G63230	1
AT1G73000							AT5G63560	1
AT1G73010							AT5G63620	1
AT1G73220							AT5G63740	1
AT1G73260							AT5G64100	1
AT1G73270							AT5G64530	1
AT1G73280							AT5G64550	1
AT1G73330							AT5G65100	1
AT1G73410							AT5G65170	1
AT1G73490							AT5G65380	1
AT1G73510							AT5G66120	1
AT1G73530							AT5G66230	1
AT1G73590							AT5G66380	1
AT1G73610							AT5G66390	1
AT1G73810							AT5G66690	1
AT1G73850							AT5G66990	1
AT1G73870							AT5G67000	1
AT1G74000							AT1G01020	0
AT1G74010							AT1G01040	0
AT1G74080							AT1G01050	0
AT1G74110							AT1G01090	0
AT1G74180							AT1G01100	0
AT1G74460							AT1G01160	0
AT1G74500							AT1G01200	0
AT1G74620							AT1G01225	0
AT1G74660							AT1G01230	0
AT1G74760							AT1G01240	0
AT1G74820							AT1G01260	0
AT1G75040							AT1G01280	0
AT1G75160							AT1G01310	0
AT1G75240							AT1G01370	0
AT1G75250							AT1G01430	0
AT1G75410							AT1G01510	0
AT1G75450							AT1G01540	0
AT1G75470							AT1G01550	0
AT1G75520							AT1G01600	0
AT1G75620							AT1G01610	0
AT1G75710							AT1G01620	0
AT1G75720							AT1G01630	0
AT1G75790							AT1G01680	0
AT1G75830							AT1G01700	0
AT1G75870							AT1G01725	0
AT1G75880							AT1G01730	0
AT1G75890							AT1G01740	0
AT1G75900							AT1G01760	0
AT1G75910							AT1G01770	0
AT1G75920							AT1G01780	0
AT1G75930							AT1G01800	0
AT1G75940							AT1G01820	0
AT1G76210							AT1G01910	0
AT1G76220							AT1G01920	0
AT1G76230							AT1G01930	0
AT1G76240							AT1G01940	0
AT1G76250							AT1G01960	0
AT1G76290							AT1G01990	0
AT1G76410							AT1G02000	0
AT1G76420							AT1G02050	0
AT1G76500							AT1G02090.2	0
AT1G76610							AT1G02100.2	0
AT1G76800							AT1G02140	0
AT1G76850							AT1G02170	0
AT1G77110							AT1G02180	0
AT1G77145							AT1G02260	0
AT1G77150							AT1G02290	0
AT1G77160							AT1G02300	0
AT1G77200							AT1G02305	0
AT1G77650							AT1G02370	0
AT1G77655							AT1G02410	0
AT1G77690							AT1G02440	0
AT1G77700							AT1G02475	0
AT1G77780							AT1G02490	0
AT1G77815							AT1G02500	0
AT1G77820							AT1G02540	0
AT1G77830							AT1G02670	0
AT1G77950							AT1G02690	0
AT1G77990							AT1G02700	0
AT1G78330							AT1G02720	0
AT1G78450							AT1G02730	0
AT1G78460							AT1G02750	0
AT1G78470							AT1G02780	0
AT1G78480							AT1G02840	0
AT1G78490							AT1G02870	0
AT1G78500							AT1G02890	0
AT1G78640							AT1G02960	0
AT1G78720							AT1G02965	0
AT1G78740							AT1G03010	0
AT1G78750							AT1G03030	0
AT1G78760							AT1G03040	0
AT1G78810							AT1G03060	0
AT1G78815							AT1G03090.2	0
AT1G78840							AT1G03103	0
AT1G78970							AT1G03110	0
AT1G78980							AT1G03180	0
AT1G79050							AT1G03210	0
AT1G79250							AT1G03230	0
AT1G79360							AT1G03240	0
AT1G79370							AT1G03250	0
AT1G79400							AT1G03260	0
AT1G79430							AT1G03280	0
AT1G79450							AT1G03290	0
AT1G79520							AT1G03330	0
AT1G79580							AT1G03350	0
AT1G79650							AT1G03360	0
AT1G79680							AT1G03380	0
AT1G79760							AT1G03470	0
AT1G79770							AT1G03530	0
AT1G79800							AT1G03550	0
AT1G79820							AT1G03580	0
AT1G79840							AT1G03660	0
AT1G79860							AT1G03687	0
AT1G80090							AT1G03700	0
AT1G80100							AT1G03730	0
AT1G80110							AT1G03750	0
AT1G80130							AT1G03780.2	0
AT1G80220							AT1G03830	0
AT1G80240							AT1G03850	0
AT1G80340							AT1G03860.2	0
AT1G80390							AT1G03870	0
AT1G80540							AT1G03920	0
AT1G80580							AT1G04040	0
AT1G80760							AT1G04050	0
AT1G80865							AT1G04070	0
AT2G01430							AT1G04080	0
AT2G01500							AT1G04140	0
AT2G01520							AT1G04160	0
AT2G01530							AT1G04170	0
AT2G01560							AT1G04190	0
AT2G01570							AT1G04210	0
AT2G01610							AT1G04260	0
AT2G01780							AT1G04270	0
AT2G01800							AT1G04300	0
AT2G01810							AT1G04340	0
AT2G01890							AT1G04360	0
AT2G01900							AT1G04400.2	0
AT2G01940							AT1G04410	0
AT2G01960							AT1G04430	0
AT2G01990							AT1G04470	0
AT2G02000							AT1G04480	0
AT2G02010							AT1G04510	0
AT2G02070							AT1G04630	0
AT2G02080							AT1G04645	0
AT2G02120							AT1G04690	0
AT2G02130							AT1G04730	0
AT2G02135							AT1G04790	0
AT2G02260							AT1G04810	0
AT2G02310							AT1G04820	0
AT2G02320							AT1G04830	0
AT2G02330							AT1G04860	0
AT2G02340							AT1G04880	0
AT2G02450							AT1G04890	0
AT2G02540							AT1G04910	0
AT2G02610							AT1G04930	0
AT2G02620							AT1G04950	0
AT2G02630							AT1G04960	0
AT2G02640							AT1G04970	0
AT2G02650							AT1G04980	0
AT2G02660							AT1G05010	0
AT2G02670							AT1G05055	0
AT2G02680							AT1G05065	0
AT2G02690							AT1G05090	0
AT2G02770							AT1G05120	0
AT2G02890							AT1G05180.2	0
AT2G03000							AT1G05210	0
AT2G03020							AT1G05220	0
AT2G03160							AT1G05240	0
AT2G03170							AT1G05270	0
AT2G03180							AT1G05300	0
AT2G03190							AT1G05350	0
AT2G03250							AT1G05380	0
AT2G03290							AT1G05440	0
AT2G03320							AT1G05460	0
AT2G03330							AT1G05500	0
AT2G03360							AT1G05520	0
AT2G03500							AT1G05550	0
AT2G03550							AT1G05615	0
AT2G03560							AT1G05640	0
AT2G03690							AT1G05760	0
AT2G03700							AT1G05790	0
AT2G03710							AT1G05810	0
AT2G03720							AT1G05820	0
AT2G03730							AT1G05830	0
AT2G03740							AT1G05840	0
AT2G03840							AT1G05850	0
AT2G03850							AT1G05880	0
AT2G03860							AT1G05890	0
AT2G03900							AT1G05910	0
AT2G03960							AT1G05930	0
AT2G03970							AT1G05940	0
AT2G04025							AT1G05960	0
AT2G04032							AT1G06030	0
AT2G04046							AT1G06050	0
AT2G04047							AT1G06060	0
AT2G04050							AT1G06130	0
AT2G04090							AT1G06145	0
AT2G04100							AT1G06160	0
AT2G04150							AT1G06200	0
AT2G04160							AT1G06210.2	0
AT2G04200							AT1G06225	0
AT2G04210							AT1G06230	0
AT2G04300							AT1G06290	0
AT2G04495							AT1G06390	0
AT2G04500							AT1G06410	0
AT2G04680							AT1G06450	0
AT2G04810							AT1G06460	0
AT2G04820							AT1G06490	0
AT2G04830							AT1G06560	0
AT2G04840							AT1G06590	0
AT2G04910							AT1G06630	0
AT2G04920							AT1G06650	0
AT2G04930							AT1G06670	0
AT2G05185							AT1G06680	0
AT2G05190							AT1G06700	0
AT2G05200							AT1G06710	0
AT2G05380							AT1G06740	0
AT2G05400							AT1G06750	0
AT2G05410							AT1G06760	0
AT2G05420							AT1G06780	0
AT2G05430							AT1G06790.2	0
AT2G05435							AT1G06870	0
AT2G05440							AT1G06890	0
AT2G05500							AT1G06900	0
AT2G05510							AT1G06910	0
AT2G05530							AT1G06950	0
AT2G05580							AT1G06960	0
AT2G05850							AT1G07020	0
AT2G07080							AT1G07025	0
AT2G07120							AT1G07030	0
AT2G07130							AT1G07070	0
AT2G07570							AT1G07080	0
AT2G07688							AT1G07120	0
AT2G07783							AT1G07140	0
AT2G07786							AT1G07150	0
AT2G07787							AT1G07200	0
AT2G07792							AT1G07230	0
AT2G07981							AT1G07240	0
AT2G09862							AT1G07270	0
AT2G10930							AT1G07290	0
AT2G11005							AT1G07300	0
AT2G12190							AT1G07330	0
AT2G12200							AT1G07340	0
AT2G12462							AT1G07360	0
AT2G12510							AT1G07370	0
AT2G12646							AT1G07380	0
AT2G12875							AT1G07410	0
AT2G13630							AT1G07470	0
AT2G13810							AT1G07480	0
AT2G13820							AT1G07500	0
AT2G13900							AT1G07510	0
AT2G13910							AT1G07520	0
AT2G13920							AT1G07530	0
AT2G14070							AT1G07540	0
AT2G14210							AT1G07550	0
AT2G14220							AT1G07590	0
AT2G14245							AT1G07600	0
AT2G14280							AT1G07610	0
AT2G14282							AT1G07620	0
AT2G14290							AT1G07650	0
AT2G14440							AT1G07670	0
AT2G14510							AT1G07680	0
AT2G14540							AT1G07690	0
AT2G14550							AT1G07700.2	0
AT2G14560							AT1G07705	0
AT2G14605							AT1G07730.2	0
AT2G14610							AT1G07740	0
AT2G14620							AT1G07750	0
AT2G14670							AT1G07770	0
AT2G14710							AT1G07780.3	0
AT2G14760							AT1G07790	0
AT2G14920							AT1G07810	0
AT2G14960							AT1G07820	0
AT2G14990							AT1G07830	0
AT2G15010							AT1G07840.2	0
AT2G15020							AT1G07880	0
AT2G15080							AT1G07890.3	0
AT2G15090							AT1G07900	0
AT2G15130							AT1G07910	0
AT2G15350							AT1G07920	0
AT2G15390							AT1G07930	0
AT2G15400							AT1G07940	0
AT2G15590							AT1G07990	0
AT2G15610							AT1G08000	0
AT2G15660							AT1G08030	0
AT2G15670							AT1G08040	0
AT2G15770							AT1G08050	0
AT2G15780							AT1G08110	0
AT2G15840							AT1G08125	0
AT2G16005							AT1G08130	0
AT2G16120							AT1G08170	0
AT2G16130							AT1G08190	0
AT2G16190							AT1G08210	0
AT2G16220							AT1G08230	0
AT2G16230							AT1G08250	0
AT2G16290							AT1G08280	0
AT2G16310							AT1G08350	0
AT2G16365							AT1G08370	0
AT2G16570							AT1G08400	0
AT2G16730							AT1G08410	0
AT2G16840							AT1G08420	0
AT2G16850							AT1G08450	0
AT2G16890							AT1G08460	0
AT2G16895							AT1G08470	0
AT2G16960							AT1G08510	0
AT2G16970							AT1G08560	0
AT2G16980							AT1G08600	0
AT2G16990							AT1G08610	0
AT2G17050							AT1G08620	0
AT2G17055							AT1G08660	0
AT2G17060							AT1G08750	0
AT2G17070							AT1G08760	0
AT2G17090							AT1G08770	0
AT2G17310							AT1G08820	0
AT2G17470							AT1G08845	0
AT2G17525							AT1G08890	0
AT2G17590							AT1G08920	0
AT2G17600							AT1G08970.4	0
AT2G17680							AT1G08980	0
AT2G17780							AT1G08985	0
AT2G17785							AT1G09000	0
AT2G17940							AT1G09040	0
AT2G17950							AT1G09060	0
AT2G17960							AT1G09090.2	0
AT2G18050							AT1G09130	0
AT2G18060							AT1G09140	0
AT2G18070							AT1G09150	0
AT2G18080							AT1G09160.2	0
AT2G18120							AT1G09190	0
AT2G18140							AT1G09200	0
AT2G18150							AT1G09290	0
AT2G18190							AT1G09310	0
AT2G18193							AT1G09320	0
AT2G18230							AT1G09330	0
AT2G18320							AT1G09370	0
AT2G18360							AT1G09410	0
AT2G18370							AT1G09420	0
AT2G18380							AT1G09510	0
AT2G18450							AT1G09540	0
AT2G18460							AT1G09570	0
AT2G18480							AT1G09590	0
AT2G18490							AT1G09630	0
AT2G18550							AT1G09640	0
AT2G18570							AT1G09690	0
AT2G18590							AT1G09700	0
AT2G18660							AT1G09720	0
AT2G18720							AT1G09730	0
AT2G18810							AT1G09770	0
AT2G18870							AT1G09780	0
AT2G18880							AT1G09800	0
AT2G19000							AT1G09810	0
AT2G19010							AT1G09815	0
AT2G19020							AT1G09820	0
AT2G19040							AT1G09830	0
AT2G19050							AT1G09870	0
AT2G19060							AT1G09880	0
AT2G19070							AT1G09910	0
AT2G19150							AT1G09980	0
AT2G19200							AT1G10030	0
AT2G19310							AT1G10050	0
AT2G19320							AT1G10130	0
AT2G19500							AT1G10160	0
AT2G19610							AT1G10170	0
AT2G19630							AT1G10180	0
AT2G19640							AT1G10190	0
AT2G19660							AT1G10200	0
AT2G19770							AT1G10230	0
AT2G19890							AT1G10270	0
AT2G19893							AT1G10280	0
AT2G19980							AT1G10290	0
AT2G19990							AT1G10320	0
AT2G20080							AT1G10350	0
AT2G20100							AT1G10390	0
AT2G20150							AT1G10450	0
AT2G20160							AT1G10530	0
AT2G20170							AT1G10570	0
AT2G20350							AT1G10600	0
AT2G20430							AT1G10660.2	0
AT2G20520							AT1G10690	0
AT2G20530							AT1G10730	0
AT2G20570							AT1G10760	0
AT2G20620							AT1G10790	0
AT2G20635							AT1G10810	0
AT2G20800							AT1G10820	0
AT2G20805							AT1G10840.2	0
AT2G20825							AT1G10850	0
AT2G20875							AT1G10870	0
AT2G21000							AT1G10920	0
AT2G21010							AT1G10940	0
AT2G21100							AT1G10950	0
AT2G21140							AT1G10990	0
AT2G21220							AT1G11060	0
AT2G21235							AT1G11090	0
AT2G21260							AT1G11100	0
AT2G21490							AT1G11110	0
AT2G21510							AT1G11120	0
AT2G21720							AT1G11145	0
AT2G21780							AT1G11170	0
AT2G21870							AT1G11180	0
AT2G21900							AT1G11200	0
AT2G21910							AT1G11310	0
AT2G21920							AT1G11360	0
AT2G21930							AT1G11390	0
AT2G21980							AT1G11400	0
AT2G21990							AT1G11480	0
AT2G22030							AT1G11500	0
AT2G22040							AT1G11570	0
AT2G22050							AT1G11590	0
AT2G22060							AT1G11595	0
AT2G22150							AT1G11650.2	0
AT2G22180							AT1G11660	0
AT2G22190							AT1G11680	0
AT2G22290							AT1G11690	0
AT2G22330							AT1G11760	0
AT2G22340							AT1G11790	0
AT2G22510							AT1G11810	0
AT2G22540							AT1G11840.2	0
AT2G22590							AT1G11880	0
AT2G22620							AT1G11890	0
AT2G22630							AT1G11910	0
AT2G22750							AT1G11915	0
AT2G22760							AT1G11930	0
AT2G22800							AT1G11970	0
AT2G22810							AT1G12050	0
AT2G22980							AT1G12120	0
AT2G23010							AT1G12230	0
AT2G23130							AT1G12270	0
AT2G23160							AT1G12300	0
AT2G23170							AT1G12340	0
AT2G23220							AT1G12350	0
AT2G23230							AT1G12360	0
AT2G23240							AT1G12370.2	0
AT2G23260							AT1G12380	0
AT2G23330							AT1G12390	0
AT2G23440							AT1G12430	0
AT2G23510							AT1G12440	0
AT2G23540							AT1G12470	0
AT2G23590							AT1G12530	0
AT2G23670							AT1G12580	0
AT2G23760							AT1G12620	0
AT2G23800							AT1G12670	0
AT2G23850							AT1G12680	0
AT2G23860							AT1G12725	0
AT2G23870							AT1G12730	0
AT2G23880							AT1G12820	0
AT2G23960							AT1G12840	0
AT2G24000							AT1G12850	0
AT2G24010							AT1G12870	0
AT2G24080							AT1G12910	0
AT2G24210							AT1G12920	0
AT2G24255							AT1G12930	0
AT2G24260							AT1G12935	0
AT2G24430							AT1G12940	0
AT2G24470							AT1G13020	0
AT2G24510							AT1G13040	0
AT2G24620							AT1G13050	0
AT2G24696							AT1G13070	0
AT2G24700							AT1G13120	0
AT2G24710							AT1G13140	0
AT2G24720							AT1G13145	0
AT2G24740							AT1G13160	0
AT2G24750							AT1G13170	0
AT2G24810							AT1G13190	0
AT2G24820							AT1G13220	0
AT2G24850							AT1G13230	0
AT2G25095							AT1G13260	0
AT2G25120							AT1G13310	0
AT2G25150							AT1G13320	0
AT2G25160							AT1G13380	0
AT2G25230							AT1G13440	0
AT2G25240							AT1G13510	0
AT2G25330							AT1G13570	0
AT2G25340							AT1G13580	0
AT2G25360							AT1G13630	0
AT2G25410							AT1G13680	0
AT2G25440							AT1G13690	0
AT2G25450							AT1G13780	0
AT2G25510							AT1G13790	0
AT2G25630							AT1G13860.2	0
AT2G25687							AT1G13870	0
AT2G25700							AT1G13880	0
AT2G25770							AT1G13900	0
AT2G25780							AT1G13910	0
AT2G25790							AT1G13930	0
AT2G25810							AT1G13960	0
AT2G25820							AT1G13980	0
AT2G25880							AT1G14000	0
AT2G25890							AT1G14020	0
AT2G25980							AT1G14080	0
AT2G26010							AT1G14090	0
AT2G26020							AT1G14140	0
AT2G26110							AT1G14260	0
AT2G26130							AT1G14290	0
AT2G26160							AT1G14300	0
AT2G26250							AT1G14310	0
AT2G26270							AT1G14320	0
AT2G26290							AT1G14350	0
AT2G26390							AT1G14360	0
AT2G26410							AT1G14390	0
AT2G26560							AT1G14400	0
AT2G26580							AT1G14420	0
AT2G26695							AT1G14470	0
AT2G26700							AT1G14560	0
AT2G26720							AT1G14570.2	0
AT2G26850							AT1G14590	0
AT2G26870							AT1G14610	0
AT2G26880							AT1G14620	0
AT2G26940							AT1G14650	0
AT2G26950							AT1G14670	0
AT2G26960							AT1G14685.3	0
AT2G27070							AT1G14686	0
AT2G27110							AT1G14710	0
AT2G27120							AT1G14720	0
AT2G27220							AT1G14740	0
AT2G27240							AT1G14750	0
AT2G27250							AT1G14755	0
AT2G27370							AT1G14770	0
AT2G27385							AT1G14790	0
AT2G27550							AT1G14800	0
AT2G27560							AT1G14810	0
AT2G27570							AT1G14830	0
AT2G27660							AT1G14850	0
AT2G27670							AT1G14860	0
AT2G27700							AT1G15020	0
AT2G27740							AT1G15080	0
AT2G27750							AT1G15100	0
AT2G27780							AT1G15110	0
AT2G27880							AT1G15120	0
AT2G27935							AT1G15130	0
AT2G27940							AT1G15150	0
AT2G27990							AT1G15170	0
AT2G28010							AT1G15200	0
AT2G28020							AT1G15210	0
AT2G28030							AT1G15220	0
AT2G28056							AT1G15230	0
AT2G28085							AT1G15270	0
AT2G28170							AT1G15280	0
AT2G28180							AT1G15340	0
AT2G28210							AT1G15350.2	0
AT2G28220							AT1G15420	0
AT2G28280							AT1G15430	0
AT2G28330							AT1G15440	0
AT2G28340							AT1G15470	0
AT2G28490							AT1G15480	0
AT2G28510							AT1G15490	0
AT2G28580							AT1G15600	0
AT2G28590							AT1G15660	0
AT2G28600							AT1G15690	0
AT2G28610							AT1G15710	0
AT2G28625							AT1G15720	0
AT2G28630							AT1G15740	0
AT2G28680							AT1G15750	0
AT2G28700							AT1G15757	0
AT2G28710							AT1G15780	0
AT2G28770							AT1G15810	0
AT2G28780							AT1G15850	0
AT2G28790							AT1G15860	0
AT2G28810							AT1G15870	0
AT2G28860							AT1G15880	0
AT2G28880							AT1G15890	0
AT2G28950							AT1G15910	0
AT2G28960							AT1G15920.2	0
AT2G28970							AT1G15930.2	0
AT2G28980							AT1G15950	0
AT2G28990							AT1G15960	0
AT2G29000							AT1G15970	0
AT2G29010							AT1G16010	0
AT2G29040							AT1G16020	0
AT2G29090							AT1G16030	0
AT2G29100							AT1G16040	0
AT2G29110							AT1G16070	0
AT2G29120							AT1G16140	0
AT2G29125							AT1G16180	0
AT2G29130							AT1G16190	0
AT2G29210							AT1G16230	0
AT2G29220							AT1G16240	0
AT2G29250							AT1G16280	0
AT2G29320							AT1G16340	0
AT2G29370							AT1G16350	0
AT2G29380							AT1G16360	0
AT2G29590							AT1G16410.2	0
AT2G29600							AT1G16420	0
AT2G29605							AT1G16430	0
AT2G29610							AT1G16460	0
AT2G29780							AT1G16470	0
AT2G29800							AT1G16515	0
AT2G29810							AT1G16520	0
AT2G29820							AT1G16540	0
AT2G29830							AT1G16560	0
AT2G29840							AT1G16600	0
AT2G29860							AT1G16620	0
AT2G29930							AT1G16630	0
AT2G30090							AT1G16690.2	0
AT2G30130							AT1G16700	0
AT2G30210							AT1G16710	0
AT2G30220							AT1G16760	0
AT2G30240							AT1G16770	0
AT2G30300							AT1G16780	0
AT2G30310							AT1G16810	0
AT2G30340							AT1G16870	0
AT2G30370							AT1G16890	0
AT2G30650							AT1G16920	0
AT2G30660							AT1G16980	0
AT2G30670							AT1G17090	0
AT2G30680							AT1G17120	0
AT2G30750							AT1G17130	0
AT2G30760							AT1G17145	0
AT2G30770							AT1G17150	0
AT2G30890							AT1G17160	0
AT2G30900							AT1G17210	0
AT2G31081							AT1G17230	0
AT2G31082							AT1G17250	0
AT2G31083							AT1G17275	0
AT2G31085							AT1G17280	0
AT2G31160							AT1G17285	0
AT2G31215							AT1G17330	0
AT2G31230							AT1G17410	0
AT2G31425							AT1G17440	0
AT2G31430							AT1G17450	0
AT2G31460							AT1G17470	0
AT2G31470							AT1G17520	0
AT2G31690							AT1G17530	0
AT2G31720							AT1G17540	0
AT2G31760							AT1G17545	0
AT2G31770							AT1G17550	0
AT2G31780							AT1G17580	0
AT2G31910							AT1G17615	0
AT2G31920							AT1G17640	0
AT2G31930							AT1G17680	0
AT2G32270							AT1G17690	0
AT2G32275							AT1G17720	0
AT2G32370							AT1G17730	0
AT2G32460							AT1G17745	0
AT2G32530							AT1G17760	0
AT2G32540							AT1G17820	0
AT2G32610							AT1G17840	0
AT2G32620							AT1G17860	0
AT2G32830							AT1G17880	0
AT2G32860							AT1G17890.2	0
AT2G32870							AT1G17900	0
AT2G32880							AT1G17930	0
AT2G32890							AT1G17940	0
AT2G32900							AT1G17970	0
AT2G32960							AT1G17980.2	0
AT2G33070							AT1G18030	0
AT2G33160							AT1G18070	0
AT2G33180							AT1G18080	0
AT2G33385							AT1G18120	0
AT2G33655							AT1G18160	0
AT2G33660							AT1G18190	0
AT2G33710							AT1G18270	0
AT2G33775							AT1G18310	0
AT2G33780							AT1G18335	0
AT2G33790							AT1G18340	0
AT2G33850							AT1G18390	0
AT2G33870							AT1G18450	0
AT2G33880							AT1G18470	0
AT2G34100							AT1G18480	0
AT2G34140							AT1G18500	0
AT2G34185							AT1G18510	0
AT2G34210							AT1G18540	0
AT2G34315							AT1G18550	0
AT2G34350							AT1G18590	0
AT2G34360							AT1G18660.4	0
AT2G34370							AT1G18740	0
AT2G34530							AT1G18850	0
AT2G34540							AT1G18900	0
AT2G34700							AT1G18920	0
AT2G34710							AT1G19030	0
AT2G34790							AT1G19080	0
AT2G34810							AT1G19090	0
AT2G34820							AT1G19100	0
AT2G34830							AT1G19120	0
AT2G34880							AT1G19170	0
AT2G35070							AT1G19220	0
AT2G35080							AT1G19310	0
AT2G35270							AT1G19320	0
AT2G35300							AT1G19330	0
AT2G35350							AT1G19392	0
AT2G35570							AT1G19394	0
AT2G35580							AT1G19397	0
AT2G35585							AT1G19400	0
AT2G35590							AT1G19410	0
AT2G35612							AT1G19430	0
AT2G35640							AT1G19440	0
AT2G35700							AT1G19450	0
AT2G35770							AT1G19490	0
AT2G35930							AT1G19520	0
AT2G35960							AT1G19525	0
AT2G35970							AT1G19530	0
AT2G35980							AT1G19580	0
AT2G36020							AT1G19600	0
AT2G36090							AT1G19680	0
AT2G36100							AT1G19770	0
AT2G36110							AT1G19800.2	0
AT2G36120							AT1G19835	0
AT2G36190							AT1G19840	0
AT2G36255							AT1G19850	0
AT2G36260							AT1G19870	0
AT2G36330							AT1G19880	0
AT2G36440							AT1G19920	0
AT2G36450							AT1G19930	0
AT2G36560							AT1G19950	0
AT2G36640							AT1G19980	0
AT2G36690							AT1G19990	0
AT2G36770							AT1G20050	0
AT2G36780							AT1G20060	0
AT2G36970							AT1G20100	0
AT2G36985							AT1G20110	0
AT2G37010							AT1G20140	0
AT2G37435							AT1G20220	0
AT2G37440							AT1G20225	0
AT2G37590							AT1G20290	0
AT2G37610							AT1G20330	0
AT2G37700							AT1G20360	0
AT2G37720							AT1G20370	0
AT2G37730							AT1G20380	0
AT2G37740							AT1G20410	0
AT2G37800							AT1G20430	0
AT2G37810							AT1G20460	0
AT2G37820							AT1G20480	0
AT2G37830							AT1G20520	0
AT2G37960							AT1G20530	0
AT2G38080							AT1G20550	0
AT2G38110							AT1G20560	0
AT2G38220							AT1G20580	0
AT2G38230							AT1G20590	0
AT2G38240							AT1G20610	0
AT2G38300							AT1G20620.2	0
AT2G38320							AT1G20670	0
AT2G38380							AT1G20680	0
AT2G38390							AT1G20690	0
AT2G38510							AT1G20696	0
AT2G38520							AT1G20720	0
AT2G38530							AT1G20760	0
AT2G38540							AT1G20780	0
AT2G38590							AT1G20823	0
AT2G38900							AT1G20840	0
AT2G38905							AT1G20890	0
AT2G38910							AT1G20910	0
AT2G38920							AT1G20930	0
AT2G39010							AT1G20950	0
AT2G39030							AT1G20960	0
AT2G39040							AT1G20970	0
AT2G39060							AT1G21000	0
AT2G39175							AT1G21050	0
AT2G39200							AT1G21070	0
AT2G39240							AT1G21080	0
AT2G39250							AT1G21090	0
AT2G39310							AT1G21120	0
AT2G39320							AT1G21170	0
AT2G39330							AT1G21190	0
AT2G39410							AT1G21245	0
AT2G39415							AT1G21290	0
AT2G39490							AT1G21380	0
AT2G39510							AT1G21450	0
AT2G39520							AT1G21560	0
AT2G39530							AT1G21630	0
AT2G39790							AT1G21640	0
AT2G39820							AT1G21650	0
AT2G39830							AT1G21680	0
AT2G39850							AT1G21690	0
AT2G39855							AT1G21700	0
AT2G40050							AT1G21720	0
AT2G40060							AT1G21730	0
AT2G40170							AT1G21740	0
AT2G40180							AT1G21750	0
AT2G40210							AT1G21880	0
AT2G40220							AT1G22020	0
AT2G40260							AT1G22040	0
AT2G40370							AT1G22060	0
AT2G40390							AT1G22070	0
AT2G40435							AT1G22170	0
AT2G40440							AT1G22200	0
AT2G40450							AT1G22260	0
AT2G40470							AT1G22275	0
AT2G40475							AT1G22290	0
AT2G40500							AT1G22300	0
AT2G40520							AT1G22310	0
AT2G40560							AT1G22450	0
AT2G40740							AT1G22500	0
AT2G40750							AT1G22520	0
AT2G40900							AT1G22530	0
AT2G40910							AT1G22560	0
AT2G40990							AT1G22610	0
AT2G40995							AT1G22620	0
AT2G41130							AT1G22650	0
AT2G41260							AT1G22720	0
AT2G41270							AT1G22730	0
AT2G41280							AT1G22750	0
AT2G41290							AT1G22780	0
AT2G41360							AT1G22800	0
AT2G41370							AT1G22860	0
AT2G41390							AT1G22900	0
AT2G41400							AT1G22920	0
AT2G41600							AT1G22930	0
AT2G41610							AT1G22950	0
AT2G41850							AT1G22960	0
AT2G41860							AT1G22970	0
AT2G41910							AT1G22985	0
AT2G41940							AT1G23020	0
AT2G42000							AT1G23030	0
AT2G42090							AT1G23040	0
AT2G42100							AT1G23060.2	0
AT2G42170							AT1G23250	0
AT2G42180							AT1G23270	0
AT2G42410							AT1G23290	0
[truncated: 8,715 more rows]

## Sheet: clfswn
H3K27ME3	up in clfswn	up in clfswn	up in clfswn	down in clfswn	down in clfswn	down in clfswn	no change in clfswn	no change in clfswn	no change in clfswn
AT1G01183	AT1G01250	2.639	1	AT1G01580	12.688	1	AT1G01190	1.005	1
AT1G01190	AT1G02065	8.898	1	AT1G02460	2.309	1	AT1G03490	1.038	1
AT1G01250	AT1G02070	18.078	1	AT1G02940	5.615	1	AT1G04370	1.025	1
AT1G01390	AT1G02190	24.825	1	AT1G03020	11.565	1	AT1G04670	1.031	1
AT1G01410	AT1G02310	2.589	1	AT1G03400	5.921	1	AT1G05290	1.021	1
AT1G01420	AT1G02770	59.299	1	AT1G03495	2.804	1	AT1G10010	1.003	1
AT1G01580	AT1G02813	2.557	1	AT1G05310	3.438	1	AT1G10220	1.032	1
AT1G01690	AT1G03106	378.878	1	AT1G05660	7.331	1	AT1G10585	1.044	1
AT1G02040	AT1G03445	18.858	1	AT1G06100	11.795	1	AT1G11806	1.007	1
AT1G02065	AT1G03710	51.584	1	AT1G06980	5.257	1	AT1G13605	1.011	1
AT1G02070	AT1G03720	6.705	1	AT1G07640	2.598	1	AT1G13670	1.029	1
AT1G02190	AT1G03790	390.027	1	AT1G07720	5.24	1	AT1G14580	1.041	1
AT1G02205	AT1G03880	923.96	1	AT1G08160	3.25	1	AT1G15540	1.028	1
AT1G02310	AT1G03890	368.275	1	AT1G08670	340	1	AT1G15640	1.044	1
AT1G02335	AT1G04150	14.68	1	AT1G08990	3.086	1	AT1G17800	1.01	1
AT1G02340	AT1G04540	3.281	1	AT1G09090	3.419	1	AT1G18140	1.037	1
AT1G02360	AT1G04660	48.365	1	AT1G09890	2.407	1	AT1G18410	1.024	1
AT1G02390	AT1G05420	2.198	1	AT1G10380	3.958	1	AT1G18770	1.045	1
AT1G02460	AT1G06080	2.524	1	AT1G11250	2.618	1	AT1G19390	1.026	1
AT1G02580	AT1G06350	4.709	1	AT1G11545	2.689	1	AT1G19420	1.007	1
AT1G02620	AT1G07430	2.071	1	AT1G11850	8.806	1	AT1G19560	1.023	1
AT1G02770	AT1G07645	112.642	1	AT1G12560	2.981	1	AT1G20800	1.054	1
AT1G02790	AT1G08430	2.007	1	AT1G13609	5.787	1	AT1G20880	1.018	1
AT1G02810	AT1G08860	5.987	1	AT1G13610	2.095	1	AT1G21310	1.009	1
AT1G02813	AT1G09500	4.651	1	AT1G13820	2.822	1	AT1G21490	1.039	1
AT1G02940	AT1G09960	3.452	1	AT1G14250	118.983	1	AT1G23520	1.009	1
AT1G02950	AT1G11230	2.376	1	AT1G14700	8.793	1	AT1G26798	1.006	1
AT1G02980	AT1G11470	5.113	1	AT1G15140	2.538	1	AT1G27540	1.006	1
AT1G03020	AT1G12064	6.307	1	AT1G16390	12.811	1	AT1G27560	1.021	1
AT1G03106	AT1G12180	8.439	1	AT1G16400	2.397	1	AT1G27660	1.025	1
AT1G03400	AT1G12200	2.039	1	AT1G16410	12.267	1	AT1G28270	1.045	1
AT1G03410	AT1G12630	5.012	1	AT1G17700	9.478	1	AT1G28590	1.02	1
AT1G03445	AT1G12805	12.281	1	AT1G17710	3310	1	AT1G28695	1.019	1
AT1G03490	AT1G12810	4.2	1	AT1G18710	3.622	1	AT1G31090	1.003	1
AT1G03495	AT1G12980	13.258	1	AT1G18810	14.043	1	AT1G31530	1.006	1
AT1G03710	AT1G13290	22.358	1	AT1G19230	2.001	1	AT1G31620	1.062	1
AT1G03720	AT1G13400	16.031	1	AT1G19670	10.471	1	AT1G31630	1.006	1
AT1G03790	AT1G13710	4.336	1	AT1G20810	4.05	1	AT1G32140	1.044	1
AT1G03800	AT1G14120	3.504	1	AT1G22150	6.806	1	AT1G33090	1.038	1
AT1G03810	AT1G14760	8.541	1	AT1G22230	301	1	AT1G33740	1.039	1
AT1G03820	AT1G14930	23.542	1	AT1G22710	3.694	1	AT1G33910	1.03	1
AT1G03840	AT1G14940	97.377	1	AT1G23130	31.976	1	AT1G34790	1.037	1
AT1G03880	AT1G14950	152.979	1	AT1G23200	2.832	1	AT1G35365	1.018	1
AT1G03890	AT1G15310	2.824	1	AT1G23730	5.863	1	AT1G35910	1.02	1
AT1G04150	AT1G15320	2.969	1	AT1G24070	5.576	1	AT1G36730	1.031	1
AT1G04180	AT1G15330	94.915	1	AT1G24145	21.368	1	AT1G44222	1.019	1
AT1G04220	AT1G17010	29.837	1	AT1G24400	1175	1	AT1G44318	1.023	1
AT1G04250	AT1G17200	3.592	1	AT1G25440	19.703	1	AT1G45060	1.037	1
AT1G04330	AT1G18100	3.915	1	AT1G25450	261	1	AT1G47320	1.023	1
AT1G04370	AT1G19610	4.94	1	AT1G26700	2.791	1	AT1G47786	1.009	1
AT1G04445	AT1G19790	11.573	1	AT1G26870	2.338	1	AT1G47915	1.031	1
AT1G04450	AT1G21300	2.904	1	AT1G26945	1491	1	AT1G49110	1.043	1
AT1G04500	AT1G21970	10.964	1	AT1G27620	2.21	1	AT1G49190	1.008	1
AT1G04540	AT1G22110	12.614	1	AT1G27670	298	1	AT1G49250	1.043	1
AT1G04600	AT1G22600	31.991	1	AT1G28470	2.061	1	AT1G50130	1.036	1
AT1G04660	AT1G22990	5.243	1	AT1G29230	2.553	1	AT1G50990	1.05	1
AT1G04670	AT1G23380	5.784	1	AT1G29280	2.075	1	AT1G51230	1.02	1
AT1G05070	AT1G23770	4.366	1	AT1G29670	2.076	1	AT1G52210	1.022	1
AT1G05080	AT1G24260	39.614	1	AT1G31050	343	1	AT1G52700	1.028	1
AT1G05230	AT1G24470	9.85	1	AT1G31550	10.25	1	AT1G52900	1.005	1
AT1G05280	AT1G25270	56.647	1	AT1G31680	49.745	1	AT1G54300	1.044	1
AT1G05290	AT1G25310	14.461	1	AT1G31690	56.914	1	AT1G54880	1.036	1
AT1G05310	AT1G26780	23.924	1	AT1G31710	3.663	1	AT1G54950	1.018	1
AT1G05420	AT1G27860	43.404	1	AT1G32450	11.409	1	AT1G54955	1.023	1
AT1G05450	AT1G28030	35.551	1	AT1G32780	2.837	1	AT1G55570	1.025	1
AT1G05580	AT1G28080	3	1	AT1G33080	433	1	AT1G56250	1.029	1
AT1G05660	AT1G28300	7.941	1	AT1G33600	4.556	1	AT1G56390	1.04	1
AT1G05800	AT1G28360	16.926	1	AT1G33720	10.531	1	AT1G57650	none	1
AT1G06080	AT1G28500	12.528	1	AT1G33750	2.983	1	AT1G57740	1.06	1
AT1G06090	AT1G30100	8.958	1	AT1G33811	8.879	1	AT1G58390	1.051	1
AT1G06100	AT1G30160	6.725	1	AT1G33930	13.24	1	AT1G59530	1.011	1
AT1G06135	AT1G30170	40.572	1	AT1G34520	3.224	1	AT1G60240	1.009	1
AT1G06270	AT1G30920	5.448	1	AT1G35180	3.882	1	AT1G60310	1.01	1
AT1G06280	AT1G30940	22.462	1	AT1G35610	2.527	1	AT1G60400	1.012	1
AT1G06320	AT1G30945	2.476	1	AT1G43650	3.763	1	AT1G61320	1.041	1
AT1G06330	AT1G31310	7.215	1	AT1G45201	7.396	1	AT1G61563	none	1
AT1G06340	AT1G31355	3.464	1	AT1G47400	2.883	1	AT1G62210	1.035	1
AT1G06350	AT1G32240	2.783	1	AT1G47405	4.704	1	AT1G63105	1.002	1
AT1G06360	AT1G32710	6.935	1	AT1G49470	9.342	1	AT1G65345	1.005	1
AT1G06800	AT1G33790	4.991	1	AT1G49960	2.018	1	AT1G65770	1.021	1
AT1G06810	AT1G34460	2.38	1	AT1G51805	6575	1	AT1G65850	1.001	1
AT1G06980	AT1G35830	4.197	1	AT1G51830	4.037	1	AT1G65985	1.054	1
AT1G06990	AT1G37140	46.896	1	AT1G51840	389	1	AT1G66060	1.002	1
AT1G07000	AT1G43005	21.827	1	AT1G51860	3.97	1	AT1G67450	1.021	1
AT1G07320	AT1G43640	3.688	1	AT1G51880	7.077	1	AT1G67560	1.011	1
AT1G07430	AT1G46552	7.336	1	AT1G52000	13.053	1	AT1G68140	1.048	1
AT1G07640	AT1G47540	1199.65	1	AT1G52040	8.362	1	AT1G68750	none	1
AT1G07645	AT1G47980	283.478	1	AT1G52050	4.064	1	AT1G69650	1.003	1
AT1G07720	AT1G48130	582.463	1	AT1G52060	6.914	1	AT1G70390	1.059	1
AT1G07725	AT1G48740	3.758	1	AT1G52070	4.05	1	AT1G70970	1.04	1
AT1G08080	AT1G48800	33.778	1	AT1G52120	3.212	1	AT1G71280	1.027	1
AT1G08090	AT1G48990	635.436	1	AT1G52190	4.311	1	AT1G74660	1.007	1
AT1G08100	AT1G51300	13.664	1	AT1G52400	4.929	1	AT1G77145	1.029	1
AT1G08135	AT1G51460	2.124	1	AT1G52510	2.93	1	AT1G77830	1.027	1
AT1G08140	AT1G52100	12.989	1	AT1G52940	5.554	1	AT1G78815	1.001	1
AT1G08150	AT1G52110	13.06	1	AT1G54040	190.637	1	AT1G80220	1.011	1
AT1G08160	AT1G52690	47.39	1	AT1G54660	3.385	1	AT2G01810	1.006	1
AT1G08290	AT1G52695	3.871	1	AT1G54890	5.473	1	AT2G02135	1.011	1
AT1G08320	AT1G52890	5.277	1	AT1G54970	3.969	1	AT2G02260	1.026	1
AT1G08430	AT1G53260	3.7	1	AT1G55260	2.644	1	AT2G03160	1.012	1
AT1G08440	AT1G53690	60.189	1	AT1G56520	24.95	1	AT2G03320	1.023	1
AT1G08465	AT1G54010	2.038	1	AT1G56650	1519	1	AT2G03860	1.043	1
AT1G08670	AT1G54200	2.509	1	AT1G58340	3.57	1	AT2G03970	1.02	1
AT1G08860	AT1G54860	48.277	1	AT1G59780	2.8	1	AT2G04150	1.023	1
AT1G08990	AT1G54870	490.611	1	AT1G60050	6.96	1	AT2G04840	1.03	1
AT1G09030	AT1G54930	6.115	1	AT1G60095	7.499	1	AT2G05500	1.014	1
AT1G09090	AT1G55110	2.732	1	AT1G61080	2.934	1	AT2G11005	1.049	1
AT1G09240	AT1G55440	3.073	1	AT1G61590	3.435	1	AT2G13630	1.018	1
AT1G09280	AT1G55740	3.016	1	AT1G62440	3.022	1	AT2G14440	1.046	1
AT1G09350	AT1G57800	571.715	1	AT1G62540	5.237	1	AT2G14670	1.031	1
AT1G09360	AT1G57810	4.033	1	AT1G62560	3.252	1	AT2G15670	1.01	1
AT1G09380	AT1G58310	11.588	1	AT1G62980	4.479	1	AT2G16960	1.028	1
AT1G09480	AT1G58410	2.959	1	AT1G63450	3.408	1	AT2G17940	1.029	1
AT1G09483	AT1G59740	2.42	1	AT1G63600	6.032	1	AT2G18080	1.016	1
AT1G09486	AT1G59790	5.359	1	AT1G63710	597	1	AT2G18720	1.001	1
AT1G09500	AT1G60040	5.26	1	AT1G64780	5.751	1	AT2G19020	1.026	1
AT1G09550	AT1G60060	5.202	1	AT1G64900	3.322	1	AT2G19500	1.006	1
AT1G09665	AT1G60180	4.191	1	AT1G64930	3.98	1	AT2G19990	1.026	1
AT1G09890	AT1G60410	27.027	1	AT1G65450	7.7	1	AT2G20150	1.045	1
AT1G09930	AT1G60570	21.548	1	AT1G65860	8.531	1	AT2G20170	1.02	1
AT1G09932	AT1G61630	2.965	1	AT1G65890	7.556	1	AT2G20800	1.001	1
AT1G09935	AT1G61700	9.504	1	AT1G66020	2.639	1	AT2G20805	1.006	1
AT1G09960	AT1G61750	7.909	1	AT1G66970	22.286	1	AT2G22180	1.021	1
AT1G10010	AT1G62360	14.372	1	AT1G67710	2.81	1	AT2G22620	1.04	1
AT1G10220	AT1G62500	19.418	1	AT1G67860	10.418	1	AT2G23870	1.003	1
AT1G10240	AT1G62530	3.301	1	AT1G67865	38.862	1	AT2G24080	1.036	1
AT1G10250	AT1G62700	3.894	1	AT1G67870	4.803	1	AT2G24470	1.027	1
AT1G10260	AT1G62710	5.442	1	AT1G68390	3.548	1	AT2G25230	1.016	1
AT1G10380	AT1G64340	2.133	1	AT1G68520	122.094	1	AT2G25360	1.013	1
AT1G10385	AT1G64660	2.339	1	AT1G68530	2.835	1	AT2G25410	1.033	1
AT1G10480	AT1G65370	2.51	1	AT1G68600	19.634	1	AT2G26960	1.031	1
AT1G10490	AT1G65500	6.89	1	AT1G69080	2.902	1	AT2G27070	1.013	1
AT1G10585	AT1G65780	38.814	1	AT1G69140	3.404	1	AT2G28030	1.041	1
AT1G10590	AT1G65880	8.259	1	AT1G69160	22.946	1	AT2G28220	1.034	1
AT1G10620	AT1G66290	6.571	1	AT1G69320	4.46	1	AT2G28960	1.05	1
AT1G10670	AT1G66300	23.65	1	AT1G69450	289	1	AT2G29800	1.048	1
AT1G10880	AT1G66310	9.433	1	AT1G70890	8.745	1	AT2G29930	1.051	1
AT1G11080	AT1G66320	54.484	1	AT1G71880	2.037	1	AT2G30670	1.014	1
AT1G11150	AT1G66360	13.741	1	AT1G72230	3.084	1	AT2G31910	1.034	1
AT1G11230	AT1G66370	3.479	1	AT1G73010	2.678	1	AT2G32960	1.012	1
AT1G11250	AT1G66650	3.711	1	AT1G73530	2.868	1	AT2G33710	1.028	1
AT1G11370	AT1G66770	7.942	1	AT1G73870	13.855	1	AT2G36190	1.01	1
AT1G11460	AT1G67100	16.512	1	AT1G74460	2.337	1	AT2G36260	1.022	1
AT1G11470	AT1G67110	4.805	1	AT1G74500	3.993	1	AT2G36330	1.011	1
AT1G11545	AT1G67160	3.533	1	AT1G74760	4.846	1	AT2G36770	1.05	1
AT1G11580	AT1G67260	5.13	1	AT1G75040	26.942	1	AT2G38910	1.001	1
AT1G11600	AT1G67760	3.899	1	AT1G75410	3.355	1	AT2G39200	1.036	1
AT1G11610	AT1G67770	41.743	1	AT1G75900	9.093	1	AT2G40050	1.036	1
AT1G11670	AT1G68170	86.128	1	AT1G76240	11.548	1	AT2G41860	1.032	1
AT1G11700	AT1G68250	1145.07	1	AT1G76610	2.671	1	AT2G42730	1.012	1
AT1G11740	AT1G68320	4.685	1	AT1G76800	8.723	1	AT2G44550	1.041	1
AT1G11765	AT1G68460	23.321	1	AT1G77690	2.736	1	AT2G45430	1.013	1
AT1G11770	AT1G68480	21.183	1	AT1G77990	899	1	AT2G47040	1.023	1
AT1G11806	AT1G68510	97.154	1	AT1G78450	4.623	1	AT2G47950	1.057	1
AT1G11850	AT1G68550	2.307	1	AT1G78460	30.818	1	AT3G02810	1.024	1
AT1G11920	AT1G68800	4.179	1	AT1G78750	3.968	1	AT3G09030	1.012	1
AT1G11980	AT1G69120	40.519	1	AT1G79430	3.273	1	AT3G11300	1.011	1
AT1G12010	AT1G69180	149.551	1	AT1G79770	3.885	1	AT3G13370	1.035	1
AT1G12030	AT1G69260	3.813	1	AT1G79860	294	1	AT3G16400	1.025	1
AT1G12064	AT1G69310	2.278	1	AT1G80760	3.771	1	AT3G16540	1.013	1
AT1G12070	AT1G69630	5.59	1	AT2G03500	3.495	1	AT3G16550	1.045	1
AT1G12100	AT1G69880	5.031	1	AT2G03550	7.021	1	AT3G16680	1.04	1
AT1G12110	AT1G69930	6.662	1	AT2G03720	5.328	1	AT3G17480	1.003	1
AT1G12170	AT1G70080	27.428	1	AT2G04032	17.977	1	AT3G20890	1.008	1
AT1G12180	AT1G70510	5.041	1	AT2G04160	4.271	1	AT3G21690	1.047	1
AT1G12190	AT1G70560	2.211	1	AT2G04210	35.399	1	AT3G22120	1.005	1
AT1G12200	AT1G70720	5.752	1	AT2G12462	2.671	1	AT3G22720	1.028	1
AT1G12260	AT1G71691	88.015	1	AT2G12646	4.318	1	AT3G22730	1.036	1
AT1G12560	AT1G71890	2.456	1	AT2G13820	2.511	1	AT3G23220	1.01	1
AT1G12570	AT1G72100	173.709	1	AT2G14560	29.9	1	AT3G24540	1.008	1
AT1G12630	AT1G72140	3.415	1	AT2G14990	2.625	1	AT3G24710	1.002	1
AT1G12660	AT1G72570	161.118	1	AT2G15020	7.248	1	AT3G25200	1.01	1
AT1G12805	AT1G73220	2.251	1	AT2G15080	12.33	1	AT3G25620	1.003	1
AT1G12810	AT1G73590	2.167	1	AT2G15390	2.859	1	AT3G25650	1.017	1
AT1G12950	AT1G74010	3.248	1	AT2G16230	4.712	1	AT3G25750	1	1
AT1G12960	AT1G75240	4.853	1	AT2G16990	372	1	AT3G26140	1.044	1
AT1G12980	AT1G75450	2.535	1	AT2G17470	510	1	AT3G28345	1.018	1
AT1G13200	AT1G75520	3.87	1	AT2G18193	2.056	1	AT3G28600	1.013	1
AT1G13290	AT1G75830	180.637	1	AT2G18480	3.088	1	AT3G28860	1.012	1
AT1G13300	AT1G75890	6.202	1	AT2G19660	2.689	1	AT3G29190	1.059	1
AT1G13400	AT1G76420	14.449	1	AT2G20570	7.848	1	AT3G30210	1.018	1
AT1G13420	AT1G77110	2.738	1	AT2G20875	3.538	1	AT3G30727	1.035	1
AT1G13430	AT1G77655	16.173	1	AT2G21140	48.043	1	AT3G42722	1.004	1
AT1G13605	AT1G77950	130.872	1	AT2G22190	2.664	1	AT3G42723	1.042	1
AT1G13609	AT1G78330	8.314	1	AT2G22540	3.45	1	AT3G42724	1.001	1
AT1G13610	AT1G78500	221.649	1	AT2G22980	4026	1	AT3G43950	1.001	1
AT1G13620	AT1G78760	20.134	1	AT2G23010	24.685	1	AT3G44920	1.011	1
AT1G13670	AT1G79360	2.486	1	AT2G23670	2.712	1	AT3G47170	1.016	1
AT1G13710	AT1G79800	3.063	1	AT2G23760	2.44	1	AT3G49010	1.064	1
AT1G13810	AT1G80090	211.679	1	AT2G24710	4.214	1	AT3G49130	1.005	1
AT1G13820	AT1G80100	5.204	1	AT2G25160	7.498	1	AT3G50120	1.044	1
AT1G14040	AT1G80110	2.912	1	AT2G25510	39.717	1	AT3G50160	1.015	1
AT1G14110	AT1G80390	4.572	1	AT2G25810	3.863	1	AT3G50500	1.028	1
AT1G14120	AT1G80865	2.24	1	AT2G25820	11.384	1	AT3G51700	1.005	1
AT1G14220	AT2G02540	5.978	1	AT2G26560	2.405	1	AT3G52020	1.018	1
AT1G14240	AT2G03170	7.846	1	AT2G26695	5.874	1	AT3G52610	1.059	1
AT1G14250	AT2G03290	4.554	1	AT2G27370	2.014	1	AT3G52690	1.042	1
AT1G14450	AT2G04100	2.917	1	AT2G27550	3.729	1	AT3G53050	1.026	1
AT1G14540	AT2G04500	9.168	1	AT2G28210	2.406	1	AT3G53080	1.012	1
AT1G14550	AT2G05580	598.918	1	AT2G28780	5.599	1	AT3G53090	1.031	1
AT1G14580	AT2G07130	3.563	1	AT2G29120	2.977	1	AT3G55700	1.003	1
AT1G14600	AT2G14210	20.27	1	AT2G29130	4.476	1	AT3G58250	1.044	1
AT1G14700	AT2G14220	2.956	1	AT2G29320	2.478	1	AT3G58260	1.018	1
AT1G14760	AT2G15010	636.946	1	AT2G29820	2.529	1	AT3G58320	1.042	1
AT1G14880	AT2G15400	8.578	1	AT2G30210	4.751	1	AT3G59070	1.002	1
AT1G14930	AT2G15780	21.34	1	AT2G30340	2.537	1	AT3G59610	1.041	1
AT1G14940	AT2G16570	2.284	1	AT2G32530	9.47	1	AT3G60650	1.004	1
AT1G14950	AT2G17950	25.215	1	AT2G32540	21.695	1	AT3G62230	1.031	1
AT1G14960	AT2G18050	9.873	1	AT2G32860	9.716	1	AT3G62725	1.017	1
AT1G15140	AT2G18060	2.761	1	AT2G32870	10.826	1	AT4G00120	none	1
AT1G15310	AT2G18120	4.508	1	AT2G32880	45.679	1	AT4G00170	1.028	1
AT1G15320	AT2G18570	2.947	1	AT2G33180	2.315	1	AT4G00190	1.014	1
AT1G15330	AT2G19320	12.802	1	AT2G33790	11.35	1	AT4G00500	1.063	1
AT1G15360	AT2G20620	19.627	1	AT2G33850	5.464	1	AT4G00730	1.002	1
AT1G15540	AT2G20825	7.673	1	AT2G34810	12.336	1	AT4G01530	1.012	1
AT1G15590	AT2G21220	3.228	1	AT2G35770	2.927	1	AT4G02250	1.032	1
AT1G15620	AT2G21490	347.171	1	AT2G35960	2.625	1	AT4G02300	1.012	1
AT1G15630	AT2G21510	2.984	1	AT2G36100	3.782	1	AT4G03620	1.036	1
AT1G15640	AT2G21720	318.549	1	AT2G38080	2.658	1	AT4G04370	1.014	1
AT1G15680	AT2G21930	52.075	1	AT2G38300	4.907	1	AT4G04885	1.006	1
AT1G16390	AT2G22040	4.773	1	AT2G38320	2.621	1	AT4G09965	1.001	1
AT1G16400	AT2G22060	143.067	1	AT2G38390	3.676	1	AT4G10660	1.003	1
AT1G16410	AT2G22630	20.193	1	AT2G39010	7.765	1	AT4G10680	1.007	1
AT1G16530	AT2G23170	2.583	1	AT2G39030	34.336	1	AT4G12180	1.062	1
AT1G16900	AT2G23230	22.081	1	AT2G39250	5.051	1	AT4G12370	1.015	1
AT1G16910	AT2G23240	29.802	1	AT2G39330	153.966	1	AT4G12545	1.02	1
AT1G16930	AT2G23330	2.066	1	AT2G39510	3.061	1	AT4G12820	1.001	1
AT1G16940	AT2G23510	5.254	1	AT2G39850	10.267	1	AT4G13090	1.025	1
AT1G16950	AT2G23590	6.954	1	AT2G40475	6.083	1	AT4G13195	1.011	1
AT1G17000	AT2G24255	3.341	1	AT2G40520	8.029	1	AT4G13262	1.012	1
AT1G17010	AT2G24700	5.464	1	AT2G41940	9.664	1	AT4G13420	1.034	1
AT1G17200	AT2G25330	263.788	1	AT2G42540	4.873	1	AT4G13700	1.025	1
AT1G17310	AT2G25770	31.507	1	AT2G43610	2.73	1	AT4G14315	1.024	1
AT1G17420	AT2G25880	2.28	1	AT2G44490	3.759	1	AT4G14440	1.033	1
AT1G17700	AT2G25890	111.468	1	AT2G44570	389	1	AT4G15650	1.042	1
AT1G17710	AT2G26010	35.193	1	AT2G44930	1051	1	AT4G15715	1.022	1
AT1G17770	AT2G26700	2.072	1	AT2G45130	4.41	1	AT4G15870	1.022	1
AT1G17800	AT2G27880	40.27	1	AT2G45220	4.789	1	AT4G15960	1.004	1
AT1G17950	AT2G27940	24.405	1	AT2G45660	4.06	1	AT4G16450	1.05	1
AT1G17960	AT2G27990	4.6	1	AT2G46630	2.827	1	AT4G17580	1.019	1
AT1G18100	AT2G28330	2.49	1	AT2G46640	14.84	1	AT4G17690	1.017	1
AT1G18140	AT2G28340	89.787	1	AT2G46760	3.048	1	AT4G18250	1.001	1
AT1G18220	AT2G28490	1527.46	1	AT2G46880	68.049	1	AT4G19250	1.012	1
AT1G18230	AT2G28610	23.113	1	AT2G48130	2.261	1	AT4G19770	1.017	1
AT1G18410	AT2G29090	2.979	1	AT3G01190	3.979	1	AT4G19910	1.01	1
AT1G18570	AT2G29380	36.605	1	AT3G01420	3.538	1	AT4G19930	1.053	1
AT1G18710	AT2G30370	2.338	1	AT3G01940	2.047	1	AT4G20700	1.045	1
AT1G18760	AT2G30650	12.78	1	AT3G04320	3.285	1	AT4G21030	1.015	1
AT1G18770	AT2G30680	74.6	1	AT3G04330	2.611	1	AT4G21050	1.048	1
AT1G18780	AT2G31160	3.856	1	AT3G04370	2.889	1	AT4G21370	1.01	1
AT1G18810	AT2G32275	4.829	1	AT3G04570	2.002	1	AT4G21440	1.035	1
AT1G18860	AT2G32370	17.225	1	AT3G06020	4.779	1	AT4G22430	1.045	1
AT1G18940	AT2G33070	19.147	1	AT3G07970	2.374	1	AT4G22650	1.011	1
AT1G19060	AT2G33880	65.735	1	AT3G08490	2.504	1	AT4G22800	1.022	1
AT1G19230	AT2G34360	29.274	1	AT3G08860	5.801	1	AT4G23390	1.019	1
AT1G19250	AT2G34700	521.675	1	AT3G09220	4.99	1	AT4G26480	1.025	1
AT1G19390	AT2G35300	609.443	1	AT3G09922	6.789	1	AT4G28090	1.007	1
AT1G19415	AT2G35970	2.802	1	AT3G09925	399	1	AT4G29020	1.056	1
AT1G19420	AT2G36640	312.354	1	AT3G12710	2.622	1	AT4G30440	1.007	1
AT1G19560	AT2G37590	2.42	1	AT3G13784	7.609	1	AT4G31250	1.011	1
AT1G19610	AT2G38530	3.902	1	AT3G14210	115.017	1	AT4G31910	1.033	1
AT1G19620	AT2G38900	35.591	1	AT3G16360	2.653	1	AT4G32090	1.013	1
AT1G19640	AT2G38905	217.479	1	AT3G16370	3.726	1	AT4G32760	1.016	1
AT1G19670	AT2G39415	2.347	1	AT3G16660	3.883	1	AT4G33850	1.03	1
AT1G19780	AT2G39820	4.084	1	AT3G16670	122.332	1	AT4G33860	1.043	1
AT1G19790	AT2G40170	169.119	1	AT3G16920	318	1	AT4G33900	1.019	1
AT1G19810	AT2G40220	499.157	1	AT3G17070	6.274	1	AT4G34760	1.018	1
AT1G19890	AT2G41260	85.412	1	AT3G19200	2.221	1	AT4G36250	1.028	1
AT1G19900	AT2G41280	4.781	1	AT3G19380	2.71	1	AT4G36710	1.02	1
AT1G20070	AT2G41290	3.368	1	AT3G19710	4.228	1	AT4G37710	1.019	1
AT1G20080	AT2G42000	5.651	1	AT3G20362	479	1	AT5G01070	1.003	1
AT1G20130	AT2G42170	7.26	1	AT3G20460	2.955	1	AT5G01880	1.027	1
AT1G20240	AT2G42410	5.014	1	AT3G20840	566	1	AT5G01900	1.032	1
AT1G20400	AT2G42560	125.013	1	AT3G20850	4.083	1	AT5G04347	1.031	1
AT1G20500	AT2G42830	28.286	1	AT3G21210	3.404	1	AT5G05300	1.043	1
AT1G20650	AT2G43270	10.816	1	AT3G21710	2.234	1	AT5G07010	1.028	1
AT1G20730	AT2G43470	2.138	1	AT3G21870	14.376	1	AT5G07590	1.008	1
AT1G20740	AT2G43510	7.168	1	AT3G21990	429	1	AT5G09560	1.044	1
AT1G20795	AT2G43570	2.427	1	AT3G22060	2.838	1	AT5G11120	1.023	1
AT1G20800	AT2G43590	2.314	1	AT3G22400	478	1	AT5G13825	1.024	1
AT1G20810	AT2G43660	4.359	1	AT3G22740	6.03	1	AT5G14570	1.021	1
AT1G20880	AT2G45135	16.241	1	AT3G22760	3.455	1	AT5G15110	1.04	1
AT1G20900	AT2G45360	12.688	1	AT3G23050	265	1	AT5G17730	1.014	1
AT1G20940	AT2G45410	4.148	1	AT3G23110	9.337	1	AT5G17750	1.006	1
AT1G20990	AT2G45650	16.153	1	AT3G23430	2.895	1	AT5G17770	1.033	1
AT1G21110	AT2G46730	2.6	1	AT3G23840	5.817	1	AT5G17800	1.032	1
AT1G21140	AT2G46770	13.107	1	AT3G24140	5.448	1	AT5G17950	1.015	1
AT1G21300	AT2G46870	2.029	1	AT3G25760	28.362	1	AT5G18560	1.027	1
AT1G21310	AT2G46990	8.88	1	AT3G25770	80.985	1	AT5G19270	1.006	1
AT1G21320	AT2G47050	2.084	1	AT3G25790	7.482	1	AT5G19530	1.037	1
AT1G21360	AT2G47120	30.62	1	AT3G26310	3.94	1	AT5G20560	1.005	1
AT1G21470	AT2G47260	2.233	1	AT3G26470	2.41	1	AT5G22070	1.013	1
AT1G21475	AT2G47460	3.538	1	AT3G26610	440	1	AT5G22160	1.016	1
AT1G21490	AT2G47520	5.092	1	AT3G27150	4.237	1	AT5G22970	1.044	1
AT1G21530	AT3G02310	163.04	1	AT3G27920	8.582	1	AT5G22980	1.023	1
AT1G21540	AT3G02610	3.471	1	AT3G28007	14.947	1	AT5G24790	1.04	1
AT1G21850	AT3G03240	8.312	1	AT3G28220	73.992	1	AT5G25425	1.005	1
AT1G21860	AT3G03660	3.296	1	AT3G28270	14.754	1	AT5G25490	1.003	1
AT1G21890	AT3G04360	3.122	1	AT3G29410	10.607	1	AT5G25950	1.001	1
AT1G21940	AT3G04520	2.219	1	AT3G29590	26.062	1	AT5G26100	1.014	1
AT1G21960	AT3G04990	5.186	1	AT3G29680	5.763	1	AT5G26130	1.048	1
AT1G21970	AT3G05300	24.354	1	AT3G30340	3.405	1	AT5G26340	1.016	1
AT1G21990	AT3G06435	3.464	1	AT3G32030	3.08	1	AT5G27900	1.024	1
AT1G22010	AT3G10000	6.056	1	AT3G32040	4.807	1	AT5G28085	1.04	1
AT1G22015	AT3G10780	4.59	1	AT3G43190	7.895	1	AT5G33075	1.011	1
AT1G22080	AT3G11150	4.61	1	AT3G43715	4.75	1	AT5G35550	1.011	1
AT1G22090	AT3G11160	104.348	1	AT3G44540	2.291	1	AT5G37470	1.017	1
AT1G22110	AT3G11180	4.447	1	AT3G44970	195.236	1	AT5G37980	1.027	1
AT1G22120	AT3G11260	3.754	1	AT3G45070	3.463	1	AT5G39290	1.046	1
AT1G22150	AT3G11402	5.723	1	AT3G45130	2.789	1	AT5G39630	1.002	1
AT1G22220	AT3G12143	7.588	1	AT3G45160	2.356	1	AT5G39870	1.008	1
AT1G22230	AT3G12203	138.5	1	AT3G45610	2.37	1	AT5G40430	1.029	1
AT1G22340	AT3G12410	13.423	1	AT3G45860	9.504	1	AT5G40560	1.055	1
AT1G22350	AT3G12430	13.335	1	AT3G46370	21.461	1	AT5G40800	1.055	1
AT1G22490	AT3G12440	11.643	1	AT3G47540	286	1	AT5G41510	1.04	1
AT1G22600	AT3G12450	45.022	1	AT3G48310	12.839	1	AT5G41630	1.019	1
AT1G22680	AT3G12460	10.897	1	AT3G48520	2.483	1	AT5G43410	1.035	1
AT1G22710	AT3G12470	15.655	1	AT3G48720	15.592	1	AT5G43840	1.054	1
AT1G22760	AT3G12500	2.805	1	AT3G48740	20.836	1	AT5G44140	1.02	1
AT1G22910	AT3G12730	4.26	1	AT3G49110	5.816	1	AT5G44417	1.029	1
AT1G22990	AT3G12910	13.115	1	AT3G49580	4.05	1	AT5G45180	none	1
AT1G23130	AT3G13130	2.12	1	AT3G49960	3.395	1	AT5G45890	1.026	1
AT1G23160	AT3G13280	5.433	1	AT3G50570	2.566	1	AT5G46810	none	1
AT1G23200	AT3G13540	15.87	1	AT3G51420	358	1	AT5G46820	1.008	1
AT1G23205	AT3G13630	2.648	1	AT3G51895	412	1	AT5G46875	1.021	1
AT1G23240	AT3G13720	2.521	1	AT3G53720	6.004	1	AT5G46877	1.008	1
AT1G23300	AT3G13890	177.945	1	AT3G54600	4.213	1	AT5G47120	1.014	1
AT1G23320	AT3G13960	11.536	1	AT3G54770	5.29	1	AT5G48010	1.041	1
AT1G23350	AT3G14880	70.104	1	AT3G55130	30.644	1	AT5G49260	1.019	1
AT1G23380	AT3G15280	50.074	1	AT3G55240	7.362	1	AT5G49420	1.02	1
AT1G23420	AT3G15670	288.82	1	AT3G55940	3.315	1	AT5G50910	1.062	1
AT1G23520	AT3G16450	2.023	1	AT3G56040	2.391	1	AT5G52140	1.008	1
AT1G23570	AT3G16590	46.274	1	AT3G56060	17.054	1	AT5G52160	1.007	1
AT1G23580	AT3G17110	3.947	1	AT3G56230	2.403	1	AT5G52390	1.023	1
AT1G23590	AT3G17200	4.34	1	AT3G58070	12.807	1	AT5G52460	1.028	1
AT1G23600	AT3G17320	10.049	1	AT3G58990	4.666	1	AT5G52500	1.005	1
AT1G23610	AT3G17530	48.005	1	AT3G59010	23.861	1	AT5G53380	1.007	1
AT1G23630	AT3G18280	2.87	1	AT3G62820	3.268	1	AT5G53830	1.04	1
AT1G23640	AT3G18330	43.429	1	AT3G63160	3.587	1	AT5G54480	1.025	1
AT1G23660	AT3G18550	27.558	1	AT4G00080	2.723	1	AT5G55770	1.026	1
AT1G23670	AT3G19920	104.883	1	AT4G00150	2.56	1	AT5G55893	1.036	1
AT1G23700	AT3G20710	2.413	1	AT4G00400	2.689	1	AT5G56325	1.006	1
AT1G23720	AT3G20975	4.88	1	AT4G00880	2.781	1	AT5G56640	1.025	1
AT1G23730	AT3G20990	2.766	1	AT4G01390	4.731	1	AT5G56690	1.021	1
AT1G23760	AT3G21010	13.966	1	AT4G01950	10.213	1	AT5G56920	1.008	1
AT1G23770	AT3G21020	26.116	1	AT4G03060	14.36	1	AT5G59030	1.044	1
AT1G24000	AT3G21030	28.237	1	AT4G03175	2.827	1	AT5G60810	1.022	1
AT1G24010	AT3G21040	23.036	1	AT4G04640	3.819	1	AT5G61620	1.026	1
AT1G24070	AT3G21090	41.279	1	AT4G04900	5.831	1	AT5G61690	1.021	1
AT1G24110	AT3G21370	731.035	1	AT4G06534	6.08	1	AT5G64790	1.001	1
AT1G24145	AT3G21380	105.914	1	AT4G08290	15.636	1	AT5G65380	1.049	1
AT1G24220	AT3G21420	2.022	1	AT4G08570	3.616	1	AT5G66260	1.014	1
AT1G24250	AT3G21720	2.28	1	AT4G08620	5.408	1	AT5G66815	1.019	1
AT1G24260	AT3G22490	45.923	1	AT4G09820	545	1	AT1G01010	1.046	0
AT1G24400	AT3G22500	24.727	1	AT4G10310	696	1	AT1G01100	1.03	0
AT1G24470	AT3G22640	398.282	1	AT4G11290	3.819	1	AT1G01170	1.023	0
AT1G24490	AT3G22820	2.316	1	AT4G11610	4.87	1	AT1G01200	1.013	0
AT1G24520	AT3G22830	10.582	1	AT4G12050	2.885	1	AT1G01770	1.007	0
AT1G24540	AT3G22840	17.906	1	AT4G12470	2.846	1	AT1G01980	1.05	0
AT1G24590	AT3G23290	2.447	1	AT4G13235	323	1	AT1G02030	1.028	0
AT1G24620	AT3G23295	2.79	1	AT4G13260	13.237	1	AT1G02100	1.001	0
AT1G24650	AT3G23860	6.709	1	AT4G13280	3.47	1	AT1G02130	1.009	0
AT1G25240	AT3G24250	95.421	1	AT4G13410	14.714	1	AT1G02170	1.03	0
AT1G25250	AT3G24420	2.675	1	AT4G13560	2.242	1	AT1G02250	1.05	0
AT1G25270	AT3G24650	684.477	1	AT4G13620	4.425	1	AT1G02280	1.034	0
AT1G25300	AT3G25080	6.731	1	AT4G13770	4.92	1	AT1G02670	1.06	0
AT1G25310	AT3G25160	191.038	1	AT4G15320	3.57	1	AT1G03230	1.055	0
AT1G25330	AT3G25260	10.957	1	AT4G15440	3.292	1	AT1G03250	1.054	0
AT1G25340	AT3G25280	16.321	1	AT4G16590	12.444	1	AT1G03900	1.058	0
AT1G25410	AT3G26010	27.532	1	AT4G16860	3.342	1	AT1G04170	1.012	0
AT1G25440	AT3G26120	17.435	1	AT4G16990	4.075	1	AT1G04340	1.015	0
AT1G25450	AT3G26480	2.75	1	AT4G17785	2.673	1	AT1G04390	1.059	0
AT1G25988	AT3G26770	4.145	1	AT4G17860	2.773	1	AT1G04480	1.019	0
AT1G26250	AT3G26790	57.293	1	AT4G18050	2.436	1	AT1G04625	1.032	0
AT1G26310	AT3G26920	2.53	1	AT4G18390	4.235	1	AT1G04820	1.004	0
AT1G26320	AT3G26930	5.488	1	AT4G18550	2.054	1	AT1G04910	1.011	0
AT1G26350	AT3G27490	5.373	1	AT4G18940	291	1	AT1G05090	1.064	0
AT1G26380	AT3G27650	3.098	1	AT4G19030	2.478	1	AT1G05180	1.043	0
AT1G26390	AT3G27660	100.977	1	AT4G19515	4.029	1	AT1G05300	1.048	0
AT1G26400	AT3G27710	7.451	1	AT4G19520	5.676	1	AT1G05330	1.011	0
AT1G26410	AT3G27785	19.214	1	AT4G19530	8.771	1	AT1G05340	1.044	0
AT1G26420	AT3G28330	7.14	1	AT4G19690	9.207	1	AT1G05520	1.06	0
AT1G26510	AT3G28350	2.677	1	AT4G19840	5.29	1	AT1G05670	1.024	0
AT1G26600	AT3G28360	10.624	1	AT4G20210	2.835	1	AT1G05894	1.019	0
AT1G26700	AT3G28500	23.051	1	AT4G20240	4.231	1	AT1G06210	1.048	0
AT1G26710	AT3G28570	17.92	1	AT4G21210	4.766	1	AT1G06450	1.009	0
AT1G26720	AT3G28740	3.135	1	AT4G22090	2.899	1	AT1G06560	1.008	0
AT1G26780	AT3G29260	10.453	1	AT4G22460	10.308	1	AT1G06760	1.019	0
AT1G26795	AT3G29580	12.925	1	AT4G22480	140.57	1	AT1G06850	1.007	0
AT1G26796	AT3G30460	5.467	1	AT4G22490	72.205	1	AT1G06890	1.011	0
AT1G26797	AT3G44460	69.035	1	AT4G22500	67243	1	AT1G07340	1.015	0
AT1G26798	AT3G44770	3.577	1	AT4G22510	225.427	1	AT1G07360	1.036	0
AT1G26820	AT3G47030	12.952	1	AT4G22666	6.989	1	AT1G07370	1.034	0
AT1G26870	AT3G47600	4.015	1	AT4G23870	4.597	1	AT1G07410	1.005	0
AT1G26945	AT3G48185	4.501	1	AT4G24010	5.427	1	AT1G07470	1.012	0
AT1G27030	AT3G48230	12.083	1	AT4G24140	3.093	1	AT1G07480	1.06	0
AT1G27040	AT3G48270	65.937	1	AT4G25190	3.814	1	AT1G07795	1.023	0
AT1G27220	AT3G48300	4.176	1	AT4G25250	5.027	1	AT1G07810	1.014	0
AT1G27490	AT3G48510	11.02	1	AT4G25820	3.759	1	AT1G07920	1.054	0
AT1G27540	AT3G49270	5.077	1	AT4G25950	3.313	1	AT1G07930	1.005	0
AT1G27550	AT3G49450	64.119	1	AT4G28040	5.853	1	AT1G08030	1.024	0
AT1G27560	AT3G49770	22.446	1	AT4G28410	3.322	1	AT1G08105	1.027	0
AT1G27570	AT3G50330	19.135	1	AT4G28530	2.455	1	AT1G08110	1.059	0
AT1G27610	AT3G50990	7.321	1	AT4G28680	6.469	1	AT1G08250	1.036	0
AT1G27620	AT3G51060	4.901	1	AT4G28780	99.804	1	AT1G08360	1.058	0
AT1G27660	AT3G51200	6.758	1	AT4G28850	7.471	1	AT1G08420	1.024	0
AT1G27670	AT3G51690	3.802	1	AT4G29110	3.564	1	AT1G08600	1.027	0
AT1G27740	AT3G51810	323.939	1	AT4G30170	4.084	1	AT1G08790	1.002	0
AT1G27860	AT3G51860	2.649	1	AT4G31330	2.606	1	AT1G08880	1.021	0
AT1G27870	AT3G52680	2.333	1	AT4G31940	17.649	1	AT1G09000	1.023	0
AT1G28020	AT3G52970	10.583	1	AT4G33730	3.935	1	AT1G09010	1.027	0
AT1G28030	AT3G53040	205.698	1	AT4G33790	3.95	1	AT1G09150	1.04	0
AT1G28040	AT3G54340	281.296	1	AT4G34060	6.427	1	AT1G09330	1.019	0
AT1G28080	AT3G54940	597.993	1	AT4G34250	4.511	1	AT1G09430	1.018	0
AT1G28100	AT3G55970	6.838	1	AT4G34580	4.239	1	AT1G09620	1.003	0
AT1G28160	AT3G56350	163.172	1	AT4G35030	3.269	1	AT1G09640	1.047	0
AT1G28170	AT3G56770	3.546	1	AT4G36570	7.439	1	AT1G09660	1.034	0
AT1G28180	AT3G57130	2.031	1	AT4G36610	2.577	1	AT1G09760	1.019	0
AT1G28270	AT3G57510	8.979	1	AT4G37980	45.049	1	AT1G09920	1.053	0
AT1G28290	AT3G57670	7.084	1	AT4G38420	3.743	1	AT1G09940	1.008	0
AT1G28300	AT3G58060	6.927	1	AT4G38770	3.741	1	AT1G09970	1.057	0
AT1G28310	AT3G58200	3.21	1	AT4G39770	13.415	1	AT1G09980	1.005	0
AT1G28323	AT3G58210	83.955	1	AT4G39940	4.914	1	AT1G10130	1.05	0
AT1G28360	AT3G58270	3.166	1	AT5G01190	4.295	1	AT1G10160	1.039	0
AT1G28430	AT3G58780	51.111	1	AT5G04230	36.947	1	AT1G10270	1.019	0
AT1G28470	AT3G58870	3.853	1	AT5G04310	2.306	1	AT1G10390	1.042	0
AT1G28500	AT3G60140	4.992	1	AT5G04680	3.241	1	AT1G10410	1.044	0
AT1G28590	AT3G60520	4.54	1	AT5G04690	4.936	1	AT1G10650	1.005	0
AT1G28650	AT3G60670	6.287	1	AT5G04700	3.364	1	AT1G10720	1.027	0
AT1G28695	AT3G60730	251.233	1	AT5G04950	11.006	1	AT1G10800	1.042	0
AT1G28700	AT3G61120	17.253	1	AT5G04960	7	1	AT1G11280	1.048	0
AT1G29000	AT3G61340	20.776	1	AT5G04970	2.622	1	AT1G11590	1.021	0
AT1G29080	AT3G62100	3.648	1	AT5G05790	586	1	AT1G11660	1.035	0
AT1G29090	AT3G62610	19.481	1	AT5G06640	2.214	1	AT1G11810	1.023	0
AT1G29100	AT4G00160	38.953	1	AT5G07000	2.777	1	AT1G11820	1.029	0
AT1G29110	AT4G00210	3.534	1	AT5G07080	3.921	1	AT1G11840	1.03	0
AT1G29140	AT4G00250	8.412	1	AT5G07690	146.657	1	AT1G12060	1.053	0
AT1G29230	AT4G00260	82.954	1	AT5G07700	18.394	1	AT1G12120	1.03	0
AT1G29280	AT4G00310	2.519	1	AT5G10180	2.037	1	AT1G12230	1.047	0
AT1G29670	AT4G00390	21.924	1	AT5G10930	311	1	AT1G12470	1.025	0
AT1G29860	AT4G00940	2.146	1	AT5G11060	2.326	1	AT1G12580	1.024	0
AT1G29870	AT4G01500	9.962	1	AT5G13170	3.845	1	AT1G12850	1.024	0
AT1G30080	AT4G01525	13.418	1	AT5G13910	7.368	1	AT1G12870	1.008	0
AT1G30100	AT4G01920	2.375	1	AT5G14740	63.479	1	AT1G12970	1.067	0
AT1G30150	AT4G01930	4.925	1	AT5G14940	3.635	1	AT1G13050	1.018	0
AT1G30160	AT4G01985	7.646	1	AT5G15160	2.434	1	AT1G13130	1.049	0
AT1G30170	AT4G02670	8.155	1	AT5G15500	19.338	1	AT1G13450	1.054	0
AT1G30180	AT4G02690	143.806	1	AT5G15830	3.274	1	AT1G13520	1	0
AT1G30190	AT4G02700	4.613	1	AT5G16710	2.335	1	AT1G13600	1.021	0
AT1G30210	AT4G02733	15.56	1	AT5G17820	3.006	1	AT1G13860	1	0
AT1G30340	AT4G02780	16.156	1	AT5G18300	2.639	1	AT1G13910	1.011	0
AT1G30350	AT4G03050	51.919	1	AT5G18910	2.68	1	AT1G14180	1.06	0
AT1G30480	AT4G05470	73.191	1	AT5G19470	77.27	1	AT1G14210	1.036	0
AT1G30630	AT4G05490	138.179	1	AT5G19890	3.074	1	AT1G14330	1.003	0
AT1G30650	AT4G08150	4.116	1	AT5G20630	10.841	1	AT1G14380	1.011	0
AT1G30700	AT4G08910	6.509	1	AT5G20860	280	1	AT1G14400	1.035	0
AT1G30710	AT4G09590	15.434	1	AT5G21130	2.795	1	AT1G14410	1.055	0
AT1G30720	AT4G09600	154.418	1	AT5G21950	3.608	1	AT1G14420	1.017	0
AT1G30730	AT4G09610	30.563	1	AT5G22390	7.501	1	AT1G14560	1.015	0
AT1G30760	AT4G09960	37.139	1	AT5G23220	2.751	1	AT1G14910	1.034	0
AT1G30790	AT4G10690	3.155	1	AT5G23360	5.898	1	AT1G14920	1.022	0
AT1G30795	AT4G10850	15.237	1	AT5G23660	15.386	1	AT1G15280	1.038	0
AT1G30840	AT4G11040	42.036	1	AT5G23730	2.339	1	AT1G15340	1.006	0
AT1G30920	AT4G11310	92.532	1	AT5G23810	2.775	1	AT1G15430	1.034	0
AT1G30921	AT4G11580	2.65	1	AT5G23980	4.907	1	AT1G15690	1.016	0
AT1G30925	AT4G12170	5.952	1	AT5G24070	2.25	1	AT1G16010	1.037	0
AT1G30930	AT4G12890	6.866	1	AT5G24150	12.75	1	AT1G16180	1	0
AT1G30935	AT4G13210	4.401	1	AT5G24160	4.257	1	AT1G16270	1.048	0
AT1G30940	AT4G13960	24.964	1	AT5G24420	10.547	1	AT1G16290	1.016	0
AT1G30945	AT4G13985	13.608	1	AT5G24580	519	1	AT1G16310	1.006	0
AT1G30950	AT4G14690	8.943	1	AT5G24880	5.359	1	AT1G16460	1.018	0
AT1G30960	AT4G14980	2.732	1	AT5G25110	2.424	1	AT1G16560	1.02	0
AT1G30990	AT4G15100	14.377	1	AT5G25370	3.523	1	AT1G16860	1.056	0
AT1G31000	AT4G15396	2.521	1	AT5G25810	2.708	1	AT1G16980	1.035	0
AT1G31050	AT4G15975	3.16	1	AT5G25840	12.644	1	AT1G17070	1.06	0
AT1G31060	AT4G16030	15.283	1	AT5G25980	17.467	1	AT1G17140	1.003	0
AT1G31090	AT4G16550	25.828	1	AT5G26000	2.479	1	AT1G17180	1.029	0
AT1G31240	AT4G16560	12.251	1	AT5G26010	2.891	1	AT1G17680	1.027	0
AT1G31260	AT4G16745	2.06	1	AT5G26080	7.268	1	AT1G17780	1.014	0
AT1G31310	AT4G18170	4.638	1	AT5G26190	3.224	1	AT1G17860	1.006	0
AT1G31355	AT4G18350	5.159	1	AT5G26330	2.317	1	AT1G17870	1.034	0
AT1G31520	AT4G18620	7.48	1	AT5G27690	450	1	AT1G17880	1.014	0
AT1G31530	AT4G18660	8.101	1	AT5G35870	5.619	1	AT1G17980	1.013	0
AT1G31550	AT4G18680	33.231	1	AT5G36140	3.533	1	AT1G18030	1.003	0
AT1G31620	AT4G18690	17.418	1	AT5G36910	7.771	1	AT1G18050	1.025	0
AT1G31630	AT4G18900	29.271	1	AT5G36930	3.572	1	AT1G18070	1.047	0
AT1G31670	AT4G18920	35.363	1	AT5G37180	2.826	1	AT1G18080	1.015	0
AT1G31680	AT4G18960	68.082	1	AT5G37478	4.419	1	AT1G18130	1.02	0
AT1G31690	AT4G19810	2.056	1	AT5G37690	2.318	1	AT1G18490	1.034	0
AT1G31710	AT4G19940	12.978	1	AT5G38550	3.078	1	AT1G18510	1.02	0
AT1G31720	AT4G20235	6.611	1	AT5G38660	2.465	1	AT1G18580	1.038	0
AT1G31772	AT4G21020	645.796	1	AT5G38940	781	1	AT1G18790	1.003	0
AT1G31983	AT4G21900	3.306	1	AT5G38990	16.33	1	AT1G18910	1.042	0
AT1G31990	AT4G21920	2.328	1	AT5G39030	26.873	1	AT1G18950	1.006	0
AT1G32020	AT4G22100	17.205	1	AT5G39120	3.907	1	AT1G19040	1.021	0
AT1G32030	AT4G22230	2.104	1	AT5G39130	17.336	1	AT1G19090	1.015	0
AT1G32050	AT4G22390	20.448	1	AT5G39180	368	1	AT1G19220	1.037	0
AT1G32100	AT4G22610	4.031	1	AT5G40020	2.014	1	AT1G19520	1.027	0
AT1G32140	AT4G23590	2.195	1	AT5G40330	304	1	AT1G19650	1.008	0
AT1G32240	AT4G24000	49.445	1	AT5G42800	40.635	1	AT1G19690	1.005	0
AT1G32280	AT4G24540	4.452	1	AT5G43350	2.774	1	AT1G19880	1.026	0
AT1G32350	AT4G24980	9.715	1	AT5G43370	4.621	1	AT1G20030	1.062	0
AT1G32420	AT4G25020	3.906	1	AT5G44870	449	1	AT1G20230	1.063	0
AT1G32430	AT4G25140	495.896	1	AT5G45210	2.7	1	AT1G20330	1.05	0
AT1G32450	AT4G25410	8.361	1	AT5G45650	8.036	1	AT1G20520	1.032	0
AT1G32650	AT4G25850	10.707	1	AT5G45950	5.251	1	AT1G20560	1.007	0
AT1G32660	AT4G27140	405.462	1	AT5G46270	3.33	1	AT1G20680	1.025	0
AT1G32710	AT4G27150	186.069	1	AT5G46490	6.784	1	AT1G20760	1.035	0
AT1G32770	AT4G27160	224.067	1	AT5G46830	30.689	1	AT1G20816	1.001	0
AT1G32780	AT4G27170	308.279	1	AT5G46900	4.79	1	AT1G20920	1.02	0
AT1G32850	AT4G27250	8.164	1	AT5G47000	4.321	1	AT1G20925	1.024	0
AT1G32975	AT4G27330	14.77	1	AT5G47560	3.516	1	AT1G20960	1.03	0
AT1G32980	AT4G27810	16.628	1	AT5G48050	4.616	1	AT1G20980	1.058	0
AT1G33020	AT4G28365	79.792	1	AT5G48100	3.322	1	AT1G21080	1.008	0
AT1G33070	AT4G28520	1665.36	1	AT5G48110	3.587	1	AT1G21380	1.028	0
AT1G33080	AT4G29150	9.35	1	AT5G49130	5.754	1	AT1G21395	1.062	0
AT1G33090	AT4G29230	3.009	1	AT5G49660	3.319	1	AT1G21450	1.007	0
AT1G33100	AT4G29370	4.045	1	AT5G49770	3.415	1	AT1G21620	1.052	0
AT1G33110	AT4G29570	4.325	1	AT5G49850	3.628	1	AT1G21630	1.011	0
AT1G33280	AT4G31610	122.453	1	AT5G50800	5.042	1	AT1G21710	1.038	0
AT1G33530	AT4G31830	36.369	1	AT5G50950	85.758	1	AT1G21720	1.009	0
AT1G33540	AT4G31900	10.946	1	AT5G51060	3.54	1	AT1G22020	1.002	0
AT1G33590	AT4G31980	2.779	1	AT5G51470	462	1	AT1G22040	1.052	0
AT1G33600	AT4G32490	73.032	1	AT5G52320	6.21	1	AT1G22070	1.027	0
AT1G33670	AT4G32500	21.984	1	AT5G52570	2.093	1	AT1G22140	1.038	0
AT1G33710	AT4G32540	18.107	1	AT5G52900	4.386	1	AT1G22180	1.044	0
AT1G33720	AT4G33450	2.134	1	AT5G53210	3.454	1	AT1G22280	1.008	0
AT1G33730	AT4G34420	3.405	1	AT5G54610	52.867	1	AT1G22380	1.003	0
AT1G33740	AT4G34520	295.446	1	AT5G55720	6.982	1	AT1G22430	1.015	0
AT1G33750	AT4G35180	2.769	1	AT5G56840	7.78	1	AT1G22450	1.06	0
AT1G33760	AT4G35390	3.606	1	AT5G56860	2.379	1	AT1G22550	1.009	0
AT1G33790	AT4G35690	4.391	1	AT5G57625	4.303	1	AT1G22720	1	0
AT1G33811	AT4G35710	22.58	1	AT5G57670	2.089	1	AT1G22770	1.028	0
AT1G33817	AT4G36260	5.771	1	AT5G58860	2.435	1	AT1G22840	1.026	0
AT1G33820	AT4G36280	7.913	1	AT5G58910	277	1	AT1G22882	none	0
AT1G33830	AT4G36740	5.646	1	AT5G59090	8.968	1	AT1G22920	1.046	0
AT1G33850	AT4G39410	3.756	1	AT5G59330	7.408	1	AT1G22960	1	0
AT1G33870	AT4G39590	2.687	1	AT5G59520	3.565	1	AT1G23270	1.011	0
AT1G33880	AT4G39750	4.939	1	AT5G59930	2.205	1	AT1G23290	1.013	0
AT1G33890	AT4G39753	38.763	1	AT5G60490	3.644	1	AT1G24180	1.022	0
AT1G33900	AT4G40042	2.282	1	AT5G60660	3.898	1	AT1G24370	1.019	0
AT1G33910	AT5G01120	12.953	1	AT5G60720	2.013	1	AT1G24480	1.003	0
AT1G33920	AT5G01380	2.684	1	AT5G60770	5.524	1	AT1G24510	1.028	0
AT1G33930	AT5G01740	2.348	1	AT5G61420	6.246	1	AT1G24575	1.037	0
AT1G33960	AT5G02030	3.566	1	AT5G62340	5.312	1	AT1G24793	1.055	0
AT1G34047	AT5G02510	6.166	1	AT5G63180	10.304	1	AT1G25280	1.022	0
AT1G34050	AT5G03680	3.493	1	AT5G64110	8.389	1	AT1G25490	1.034	0
AT1G34140	AT5G03790	7.913	1	AT5G64770	179.582	1	AT1G25520	1.007	0
AT1G34460	AT5G03795	44.518	1	AT5G65320	2.21	1	AT1G25682	1.026	0
AT1G34480	AT5G03810	2.386	1	AT5G65730	13.485	1	AT1G25886	1.035	0
AT1G34490	AT5G03820	16.762	1	AT1G01120	2.38	0	AT1G26180	1.04	0
AT1G34500	AT5G03890	3.854	1	AT1G01430	2.638	0	AT1G26580	1.027	0
AT1G34510	AT5G04370	10.134	1	AT1G01790	3.919	0	AT1G26620	1.033	0
AT1G34520	AT5G04380	55.76	1	AT1G02000	2.226	0	AT1G27000	1.055	0
AT1G34540	AT5G05040	15.018	1	AT1G02570	421	0	AT1G27060	1.014	0
AT1G34580	AT5G05290	13.034	1	AT1G02710	4.263	0	AT1G27190	1.003	0
AT1G34590	AT5G06250	2.238	1	AT1G02820	7.939	0	AT1G27430	1.005	0
AT1G34650	AT5G07190	60.827	1	AT1G02910	2.075	0	AT1G27450	1.026	0
AT1G34670	AT5G07200	14.327	1	AT1G03055	8.872	0	AT1G27510	1.011	0
AT1G34690	AT5G07330	330.018	1	AT1G03130	300	0	AT1G28060	1.021	0
AT1G34790	AT5G07510	9.263	1	AT1G03290	2.468	0	AT1G28090	1.036	0
AT1G34842	AT5G07990	6.705	1	AT1G03600	288	0	AT1G28150	1.021	0
AT1G35140	AT5G08070	3.627	1	AT1G03630	9.672	0	AT1G28280	1.02	0
AT1G35170	AT5G08150	11	1	AT1G03680	2.826	0	AT1G28350	1.002	0
AT1G35180	AT5G08460	245.666	1	AT1G03870	6.879	0	AT1G28375	1.03	0
AT1G35183	AT5G08640	3.126	1	AT1G03940	2.685	0	AT1G28420	1.052	0
AT1G35186	AT5G09210	7.37	1	AT1G04040	2.429	0	AT1G28465	1.044	0
AT1G35250	AT5G09750	3.71	1	AT1G04110	7.908	0	AT1G28670	1.039	0
AT1G35260	AT5G09970	6.877	1	AT1G04240	5.464	0	AT1G29190	1.022	0
AT1G35270	AT5G10120	2.653	1	AT1G04350	7.027	0	AT1G29310	1.02	0
AT1G35290	AT5G10140	65.771	1	AT1G04420	3.558	0	AT1G29350	1.04	0
AT1G35310	AT5G10510	3.283	1	AT1G04610	3.931	0	AT1G29550	1.056	0
AT1G35330	AT5G11320	38.237	1	AT1G04640	2.226	0	AT1G29580	1.001	0
AT1G35360	AT5G11530	4.039	1	AT1G04680	2.82	0	AT1G29850	1.053	0
AT1G35365	AT5G11570	2.957	1	AT1G04800	21.81	0	AT1G29880	1.017	0
AT1G35440	AT5G11930	4.393	1	AT1G05010	2.936	0	AT1G29900	1.054	0
AT1G35450	AT5G12330	2.163	1	AT1G05030	2.244	0	AT1G30120	1.022	0
AT1G35550	AT5G12340	2.076	1	AT1G05170	2.752	0	AT1G30200	1.045	0
AT1G35610	AT5G13220	5.299	1	AT1G05190	2.843	0	AT1G30580	1.003	0
AT1G35630	AT5G14180	8.517	1	AT1G05200	5.494	0	AT1G30670	1.031	0
AT1G35690	AT5G15150	2.598	1	AT1G05240	5.05	0	AT1G30680	1.005	0
AT1G35830	AT5G15380	3.561	1	AT1G05260	4.494	0	AT1G30740	1	0
AT1G35910	AT5G15800	91.465	1	AT1G05540	4.051	0	AT1G31335	1.02	0
AT1G36105	AT5G16460	53.755	1	AT1G05610	347	0	AT1G31360	1.008	0
AT1G36150	AT5G17090	566.97	1	AT1G05805	3.532	0	AT1G31440	1.043	0
AT1G36180	AT5G17100	9.048	1	AT1G06680	2.543	0	AT1G31500	1.018	0
AT1G36580	AT5G17430	4.82	1	AT1G06830	8.468	0	AT1G31650	1.038	0
AT1G36730	AT5G17490	15.558	1	AT1G06930	3.563	0	AT1G31770	1.037	0
AT1G37140	AT5G17810	11.989	1	AT1G07180	29.03	0	AT1G32000	1.003	0
AT1G40105	AT5G20230	2.717	1	AT1G07440	2.46	0	AT1G32290	1.011	0
AT1G40113	AT5G20240	46.607	1	AT1G07560	2.38	0	AT1G32480	1	0
AT1G42924	AT5G20740	2.668	1	AT1G08310	11.589	0	AT1G32505	1.017	0
AT1G43005	AT5G21150	117.188	1	AT1G08340	2.607	0	AT1G32540	1.037	0
AT1G43010	AT5G22200	7.255	1	AT1G08380	5.524	0	AT1G32790	1.036	0
AT1G43020	AT5G22300	2.077	1	AT1G08520	2.037	0	AT1G32880	1.035	0
AT1G43130	AT5G22600	4.722	1	AT1G08540	2.627	0	AT1G33000	1.008	0
AT1G43140	AT5G23000	4.571	1	AT1G08550	370	0	AT1G33160	1.011	0
AT1G43640	AT5G23260	20.783	1	AT1G08590	2.215	0	AT1G33230	1.004	0
AT1G43650	AT5G24130	524.605	1	AT1G08900	8.447	0	AT1G34130	1.029	0
AT1G43800	AT5G24600	6.228	1	AT1G08920	4.799	0	AT1G34230	1.003	0
AT1G44050	AT5G24860	7.852	1	AT1G09170	3.844	0	AT1G34250	1.011	0
AT1G44080	AT5G24950	20.827	1	AT1G09250	2.305	0	AT1G34320	1.048	0
AT1G44090	AT5G25290	20.156	1	AT1G09310	3.742	0	AT1G34390	1.012	0
AT1G44180	AT5G27037	10.033	1	AT1G09340	6.279	0	AT1G34420	1.03	0
AT1G44190	AT5G28640	2.167	1	AT1G09440	3.356	0	AT1G34750	1.002	0
AT1G44222	AT5G33210	2.529	1	AT1G09610	3.717	0	AT1G35090	1.047	0
AT1G44286	AT5G35660	115.992	1	AT1G09750	2.689	0	AT1G35380	1.045	0
AT1G44318	AT5G35760	3.246	1	AT1G09850	2.244	0	AT1G35480	1.001	0
AT1G44350	AT5G35770	7.092	1	AT1G10090	296	0	AT1G35510	1.031	0
AT1G44478	AT5G38100	2.415	1	AT1G10150	2.837	0	AT1G35537	1.01	0
AT1G44542	AT5G38160	478.713	1	AT1G10360	7.314	0	AT1G35900	1.012	0
AT1G44800	AT5G38195	5.632	1	AT1G10560	4.545	0	AT1G36020	1.011	0
AT1G44940	AT5G38565	4.041	1	AT1G10900	2.357	0	AT1G36030	1.003	0
AT1G45060	AT5G38750	2.639	1	AT1G11260	2.555	0	AT1G36035	1.015	0
AT1G45063	AT5G38780	8.329	1	AT1G11300	3.553	0	AT1G36095	1.011	0
AT1G45100	AT5G39720	22.535	1	AT1G11340	19.473	0	AT1G36100	1.048	0
AT1G45201	AT5G39890	5.273	1	AT1G11410	2.614	0	AT1G36190	1.034	0
AT1G46264	AT5G40260	2.163	1	AT1G11430	2.308	0	AT1G36225	1.039	0
AT1G46408	AT5G40350	2.6	1	AT1G11440	2.737	0	AT1G36230	1.014	0
AT1G46480	AT5G42200	7.889	1	AT1G11450	4.765	0	AT1G36290	1.037	0
AT1G46552	AT5G42900	37.262	1	AT1G11860	2.346	0	AT1G36330	1.008	0
AT1G46840	AT5G44120	703.928	1	AT1G11990	6.536	0	AT1G36560	1.043	0
AT1G46912	AT5G44220	20.714	1	AT1G12080	6.252	0	AT1G36640	1	0
AT1G47300	AT5G44420	20.456	1	AT1G12090	9.414	0	AT1G36690	1.02	0
AT1G47317	AT5G44430	24.428	1	AT1G12240	5.555	0	AT1G37015	1.059	0
AT1G47320	AT5G44620	61.024	1	AT1G12250	2.896	0	AT1G37040	1.057	0
AT1G47350	AT5G44630	61.329	1	AT1G12480	5.867	0	AT1G37999	1.022	0
AT1G47370	AT5G44940	6.162	1	AT1G12500	259	0	AT1G38360	1.042	0
AT1G47390	AT5G44980	2.634	1	AT1G12740	355	0	AT1G38423	1.001	0
AT1G47395	AT5G45690	882.384	1	AT1G12900	687	0	AT1G40078	1.026	0
AT1G47400	AT5G45730	8.236	1	AT1G12935	3.786	0	AT1G40080	1.024	0
AT1G47405	AT5G45830	14.589	1	AT1G13080	7.073	0	AT1G40310	1.023	0
AT1G47485	AT5G45860	7.403	1	AT1G13090	3.21	0	AT1G41700	1.036	0
AT1G47510	AT5G45990	3.946	1	AT1G13100	5.842	0	AT1G41743	1.038	0
AT1G47540	AT5G46350	2.808	1	AT1G13110	6.913	0	AT1G41860	1.022	0
AT1G47590	AT5G46370	2.205	1	AT1G13245	471	0	AT1G41880	1.056	0
AT1G47600	AT5G46540	24.909	1	AT1G13250	2.405	0	AT1G42150	1.032	0
AT1G47603	AT5G46880	2.697	1	AT1G13260	793	0	AT1G42240	1.01	0
AT1G47606	AT5G47130	4.356	1	AT1G13608	12.33	0	AT1G42250	1.017	0
AT1G47610	AT5G47600	6.347	1	AT1G13650	55.008	0	AT1G42310	1.022	0
AT1G47620	AT5G48430	4.41	1	AT1G14030	3.024	0	AT1G42380	1.04	0
AT1G47630	AT5G48980	6.412	1	AT1G14070	2.49	0	AT1G42385	1.002	0
AT1G47670	AT5G49180	21.984	1	AT1G14080	2.354	0	AT1G42430	1.053	0
AT1G47705	AT5G49330	2.598	1	AT1G14150	13.033	0	AT1G42560	1.004	0
AT1G47730	AT5G49620	4.971	1	AT1G14160	7.217	0	AT1G42590	1.023	0
AT1G47770	AT5G50360	76.234	1	AT1G14190	6.731	0	AT1G42600	1.007	0
AT1G47780	AT5G50470	14.236	1	AT1G14270	205	0	AT1G42698	1.042	0
AT1G47786	AT5G50770	88.308	1	AT1G14280	132.948	0	AT1G43170	1.029	0
AT1G47790	AT5G50790	4.507	1	AT1G14345	313	0	AT1G43195	1.008	0
AT1G47800	AT5G51760	59.829	1	AT1G14730	3.983	0	AT1G43320	1.018	0
AT1G47810	AT5G51780	6.07	1	AT1G15410	2.034	0	AT1G43415	1.046	0
AT1G47860	AT5G51790	24.844	1	AT1G15520	2.241	0	AT1G43666	1.013	0
AT1G47915	AT5G51800	6.324	1	AT1G15550	16.993	0	AT1G43680	1.03	0
AT1G47920	AT5G51860	50.326	1	AT1G15820	9.014	0	AT1G43715	1.042	0
AT1G47980	AT5G51870	9.578	1	AT1G15980	28.292	0	AT1G43740	1.026	0
AT1G47990	AT5G52330	11.732	1	AT1G15990	3.277	0	AT1G43777	1.049	0
AT1G48000	AT5G52620	13.099	1	AT1G16110	2.224	0	AT1G44020	1.017	0
AT1G48130	AT5G53950	18	1	AT1G16260	3.587	0	AT1G44040	1.022	0
AT1G48140	AT5G54360	7.942	1	AT1G16420	2.839	0	AT1G44075	1.003	0
AT1G48290	AT5G54740	208.028	1	AT1G16880	4.502	0	AT1G44170	1.034	0
AT1G48590	AT5G55240	243.273	1	AT1G16960	10.913	0	AT1G44641	1.01	0
AT1G48690	AT5G55250	2.371	1	AT1G17360	2.007	0	AT1G44835	1.022	0
AT1G48700	AT5G55560	3.774	1	AT1G17990	6.807	0	AT1G44860	1.027	0
AT1G48730	AT5G56240	2.186	1	AT1G18000	4.616	0	AT1G44980	1.037	0
AT1G48740	AT5G56250	2.763	1	AT1G18020	25.657	0	AT1G45035	1.014	0
AT1G48742	AT5G56300	5.12	1	AT1G18060	2.252	0	AT1G45090	1.032	0
AT1G48800	AT5G56370	9.345	1	AT1G18170	2.673	0	AT1G45170	1.003	0
AT1G48910	AT5G56620	3.896	1	AT1G18485	2.053	0	AT1G45256	1.022	0
AT1G48990	AT5G56700	3.056	1	AT1G18590	3.428	0	AT1G45332	1.043	0
AT1G49030	AT5G56970	8.076	1	AT1G18620	2.227	0	AT1G45832	1.024	0
AT1G49100	AT5G56990	5.022	1	AT1G18730	4.937	0	AT1G47200	1.058	0
AT1G49110	AT5G57130	2.224	1	AT1G18870	14.531	0	AT1G47280	1.023	0
AT1G49120	AT5G57380	85.566	1	AT1G18990	3.447	0	AT1G47310	1.012	0
AT1G49190	AT5G57390	15.658	1	AT1G19150	18.62	0	AT1G47430	1.005	0
AT1G49250	AT5G58400	12.146	1	AT1G19200	5.458	0	AT1G47465	1.022	0
AT1G49270	AT5G59220	3.432	1	AT1G19350.4	3.81	0	AT1G47816	1.007	0
AT1G49290	AT5G59320	6.664	1	AT1G19660	2.647	0	AT1G47880	1.008	0
AT1G49310	AT5G59340	25.655	1	AT1G19715	2.743	0	AT1G48040	none	0
AT1G49320	AT5G59390	18.424	1	AT1G19720	2.677	0	AT1G48220	1.05	0
AT1G49330	AT5G60250	3.807	1	AT1G19940	5.987	0	AT1G48230	1.019	0
AT1G49430	AT5G60610	20.106	1	AT1G19960	6.372	0	AT1G48300	1.04	0
AT1G49450	AT5G60760	18.154	1	AT1G20020	3.776	0	AT1G48380	1.012	0
AT1G49470	AT5G60910	4.969	1	AT1G20190	30.325	0	AT1G48570	1.034	0
AT1G49570	AT5G61070	3.775	1	AT1G20340	6.066	0	AT1G48620	1.011	0
AT1G49770	AT5G61080	3.978	1	AT1G20390	5.042	0	AT1G48720	1.001	0
AT1G49860	AT5G61090	3.521	1	AT1G20510	4.024	0	AT1G48780	1.057	0
AT1G49960	AT5G61100	4.096	1	AT1G20640	2.329	0	AT1G48920	1.043	0
AT1G50050	AT5G61120	4.024	1	AT1G20850	2.626	0	AT1G48980	1.003	0
AT1G50090	AT5G61610	69.674	1	AT1G21060	3.028	0	AT1G49180	1.052	0
AT1G50130	AT5G61890	9.01	1	AT1G21065	229	0	AT1G49300	1.042	0
AT1G50650	AT5G62510	28.974	1	AT1G21130	5.633	0	AT1G49340	1.039	0
AT1G50690	AT5G62800	271.184	1	AT1G21270	3.352	0	AT1G49580	1.002	0
AT1G50720	AT5G62850	19.425	1	AT1G21500	34.963	0	AT1G49590	1.016	0
AT1G50870	AT5G63350	13.132	1	AT1G21670	4.206	0	AT1G49610	1.022	0
AT1G50880	AT5G63580	6.295	1	AT1G22190	2.508	0	AT1G49660	1.016	0
AT1G50960	AT5G63750	17.49	1	AT1G22330	3.836	0	AT1G49710	1.045	0
AT1G50980	AT5G64530	2.136	1	AT1G22335	2.601	0	AT1G49900	1.041	0
AT1G50990	AT5G64810	3.565	1	AT1G22400	4.649	0	AT1G50010	1.033	0
AT1G51000	AT5G65070	11.117	1	AT1G22500	3.069	0	AT1G50120	none	0
AT1G51010	AT5G65080	19.171	1	AT1G22690	17.036	0	AT1G50300	1.057	0
AT1G51030	AT5G65100	2.439	1	AT1G22850	283	0	AT1G50330	1.003	0
AT1G51040	AT5G65510	7.932	1	AT1G23020	2.455	0	AT1G50760	1.005	0
AT1G51050	AT5G65850	2.796	1	AT1G23030	2.426	0	AT1G50800	1.02	0
AT1G51150	AT5G66130	2.306	1	AT1G23060	4.821	0	AT1G51120	1.038	0
AT1G51175	AT5G66350	2.584	1	AT1G23080	2.012	0	AT1G51170	1.048	0
AT1G51190	AT5G66400	10.955	1	AT1G23090	565	0	AT1G51320	1.013	0
AT1G51220	AT5G66700	2.505	1	AT1G23110	12.89	0	AT1G51405	1.011	0
AT1G51230	AT5G66970	64.125	1	AT1G23310	266	0	AT1G51510	1.023	0
AT1G51240	AT5G66980	17.417	1	AT1G23400	217	0	AT1G51560	1.005	0
AT1G51250	AT1G01030	3.36	0	AT1G23460	2.32	0	AT1G51590	1.018	0
AT1G51260	AT1G01130	3.708	0	AT1G23480	5.561	0	AT1G51650	1.055	0
AT1G51270	AT1G01225	2.449	0	AT1G23740	4.299	0	AT1G51980	1.002	0
AT1G51280	AT1G01350	5.325	0	AT1G23800	2.275	0	AT1G52180	1.007	0
AT1G51290	AT1G01480	2.698	0	AT1G23840	3.45	0	AT1G52260	1.018	0
AT1G51300	AT1G01520	8.831	0	AT1G23930	2.599	0	AT1G52540	1.001	0
AT1G51330	AT1G01720	2.545	0	AT1G24020	11.874	0	AT1G52590	1.01	0
AT1G51355	AT1G01810	3.265	0	AT1G24100	234	0	AT1G52960	1.017	0
AT1G51360	AT1G02060	2.214	0	AT1G24140	2.655	0	AT1G53035	1.002	0
AT1G51460	AT1G02700	46.255	0	AT1G24430	2.972	0	AT1G53190	1.03	0
AT1G51470	AT1G02850	2.776	0	AT1G24625	2.975	0	AT1G53240	1.019	0
AT1G51480	AT1G02970	2.321	0	AT1G25230	363	0	AT1G53280	1.032	0
AT1G51490	AT1G03120	23.474	0	AT1G25430	9.791	0	AT1G53285	1.009	0
AT1G51790	AT1G03270	4.455	0	AT1G25550	2.811	0	AT1G53290	1.033	0
AT1G51805	AT1G03457	2.896	0	AT1G25560	10.401	0	AT1G53300	1.035	0
AT1G51810	AT1G03770	2.078	0	AT1G26210	2.356	0	AT1G53550	1.001	0
AT1G51820	AT1G03905	2.678	0	AT1G26220	2.491	0	AT1G53630	1.015	0
AT1G51830	AT1G04560	529.429	0	AT1G26230	2.798	0	AT1G53710	1.011	0
AT1G51840	AT1G04650	3.674	0	AT1G26450	4.647	0	AT1G53750	1.019	0
AT1G51850	AT1G05160	4.637	0	AT1G26920	2.559	0	AT1G53970	1.041	0
AT1G51860	AT1G05400	2.097	0	AT1G27100	3.286	0	AT1G54290	1.018	0
AT1G51880	AT1G05440	2.053	0	AT1G27200	2.048	0	AT1G54650	1.056	0
AT1G51900	AT1G05480	2.882	0	AT1G27210	2.358	0	AT1G54740	1.056	0
AT1G51910	AT1G05490	2.363	0	AT1G27480	379	0	AT1G54760	1.037	0
AT1G51915	AT1G05510	365.822	0	AT1G27940	26.847	0	AT1G55070	1.045	0
AT1G52000	AT1G05710	2.165	0	AT1G28010	11.352	0	AT1G55090	1.011	0
AT1G52040	AT1G05950	2.779	0	AT1G28230	64.26	0	AT1G55100	1.05	0
AT1G52050	AT1G06010	2.435	0	AT1G28600	7.85	0	AT1G55120	1.023	0
AT1G52060	AT1G06475	2.124	0	AT1G28610	6.358	0	AT1G55160	1.007	0
AT1G52070	AT1G06520	4.185	0	AT1G28660	2.022	0	AT1G55280	1.055	0
AT1G52100	AT1G06540	3.973	0	AT1G29070	3.422	0	AT1G55325	1.031	0
AT1G52110	AT1G06660	2.442	0	AT1G29270	3.671	0	AT1G55470	1.003	0
AT1G52120	AT1G06920	4.677	0	AT1G29380	2.063	0	AT1G55475	1.031	0
AT1G52130	AT1G06960	2.013	0	AT1G29395	5.329	0	AT1G55730	1.017	0
AT1G52140	AT1G07260	2.867	0	AT1G29420	2.758	0	AT1G55770	1.003	0
AT1G52190	AT1G07473	2.319	0	AT1G29430	14.704	0	AT1G55805	1.018	0
AT1G52210	AT1G07500	4.671	0	AT1G29440	18.527	0	AT1G55840	1.019	0
AT1G52400	AT1G07570	2.181	0	AT1G29450	14.605	0	AT1G55880	1.037	0
AT1G52440	AT1G07870	2.057	0	AT1G29460	3.677	0	AT1G56070	1.016	0
AT1G52460	AT1G07950	2.353	0	AT1G29500	8.945	0	AT1G56085	1.03	0
AT1G52470	AT1G07985	28.504	0	AT1G29510	11.33	0	AT1G56110	1.001	0
AT1G52480	AT1G08500	5.173	0	AT1G29520	2.804	0	AT1G56220	1.031	0
AT1G52490	AT1G08630	34.65	0	AT1G29600	7.311	0	AT1G56320	1.017	0
AT1G52510	AT1G09100	2.128	0	AT1G29610	6.048	0	AT1G56555	1.022	0
AT1G52680	AT1G09155	2.624	0	AT1G29660	2181	0	AT1G57850	1.024	0
AT1G52690	AT1G09420	3.348	0	AT1G29700	2.36	0	AT1G58100	1.037	0
AT1G52695	AT1G09650	2.993	0	AT1G29720	14.959	0	AT1G58230	1.03	0
AT1G52700	AT1G09812	3.436	0	AT1G29920	2.947	0	AT1G58250	1.02	0
AT1G52830	AT1G10370	2.157	0	AT1G30370	5.349	0	AT1G58350	1.063	0
AT1G52840	AT1G10520	3.037	0	AT1G30380	709	0	AT1G58380	1.053	0
AT1G52890	AT1G10540	4.867	0	AT1G30420	3.019	0	AT1G59580	1.01	0
AT1G52900	AT1G10690	2.843	0	AT1G30520	6.508	0	AT1G59710	1.001	0
AT1G52940	AT1G11120	3.356	0	AT1G30560	389	0	AT1G59730	1.01	0
AT1G53000	AT1G11170	5.326	0	AT1G30750	3.887	0	AT1G59910	1.031	0
AT1G53020	AT1G11330	2.811	0	AT1G30870	3.316	0	AT1G59970	1.025	0
AT1G53080	AT1G11400	2.221	0	AT1G30900	2.023	0	AT1G60480	1.036	0
AT1G53165	AT1G11420	3.131	0	AT1G31190	2.054	0	AT1G60490	1.004	0
AT1G53260	AT1G11800	2.051	0	AT1G31330	3.951	0	AT1G60500	1.001	0
AT1G53265	AT1G11950	2.021	0	AT1G31580	50.766	0	AT1G60690	1.003	0
AT1G53325	AT1G12130	25.055	0	AT1G31920	242	0	AT1G60790	1.034	0
AT1G53340	AT1G12550	3.442	0	AT1G31950	3.303	0	AT1G60870	1.035	0
AT1G53360	AT1G12600	12.327	0	AT1G32060	3.074	0	AT1G61000	1.009	0
AT1G53370	AT1G12790	2.338	0	AT1G32070	2.507	0	AT1G61030	none	0
AT1G53420	AT1G12890	12.95	0	AT1G32080	59.668	0	AT1G61040	1.026	0
AT1G53600	AT1G13230	3.091	0	AT1G32220	2.695	0	AT1G61250	1.011	0
AT1G53610	AT1G13330	3.708	0	AT1G32440	3.558	0	AT1G61310	1.048	0
AT1G53620	AT1G13570	2.213	0	AT1G32470	3.034	0	AT1G61460	1.024	0
AT1G53640	AT1G13640	2.538	0	AT1G32520	4.245	0	AT1G61640	1.033	0
AT1G53690	AT1G13740	5.268	0	AT1G32550	2.711	0	AT1G61685	1.017	0
AT1G53700	AT1G14130	2.612	0	AT1G32640	2.468	0	AT1G61688	1.049	0
AT1G53820	AT1G14170	2.059	0	AT1G32700	237	0	AT1G61720	1.029	0
AT1G53830	AT1G14350	2.385	0	AT1G33170	939	0	AT1G61790	1.031	0
AT1G53990	AT1G14440	2.475	0	AT1G33340	2.247	0	AT1G62020	1.018	0
AT1G54000	AT1G14520	6.293	0	AT1G33800	2.833	0	AT1G62050	1.006	0
AT1G54010	AT1G14530	4.218	0	AT1G34245	13.034	0	AT1G62080	1.028	0
AT1G54020	AT1G14630	2.316	0	AT1G34330	6.881	0	AT1G62160	1.036	0
AT1G54040	AT1G14680	3.565	0	AT1G34760	3.492	0	AT1G62310	1.047	0
AT1G54200	AT1G14687	3.363	0	AT1G35350	31.951	0	AT1G62330	1.015	0
AT1G54300	AT1G14900	2.176	0	AT1G35420	2.654	0	AT1G62460	1.017	0
AT1G54310	AT1G15080	2.058	0	AT1G35560	217	0	AT1G62670	1.005	0
AT1G54330	AT1G15150	2.841	0	AT1G35680	2.458	0	AT1G62830	1.041	0
AT1G54360	AT1G15160	4.929	0	AT1G35710	5.694	0	AT1G62870	1.014	0
AT1G54480	AT1G15170	2.319	0	AT1G36390	2.802	0	AT1G62900	1.022	0
AT1G54530	AT1G15215	2.127	0	AT1G36520	15.44	0	AT1G63080	1.021	0
AT1G54550	AT1G15230	2.858	0	AT1G36940	217	0	AT1G63130	1.01	0
AT1G54560	AT1G15300	3.04	0	AT1G37340	4.644	0	AT1G63350	1.017	0
AT1G54575	AT1G15560	2.526	0	AT1G38194	8.555	0	AT1G63400	1.004	0
AT1G54620	AT1G15825	16.561	0	AT1G38212	3.053	0	AT1G63430	1.014	0
AT1G54660	AT1G15830	6.089	0	AT1G38460	8.094	0	AT1G63700	1.033	0
AT1G54860	AT1G15840	9.954	0	AT1G40077	4.563	0	AT1G63750	1.013	0
AT1G54870	AT1G15910	2.796	0	AT1G40101	3.384	0	AT1G63770	1.02	0
AT1G54880	AT1G16070	2.187	0	AT1G40115	2.594	0	AT1G63800	1.033	0
AT1G54890	AT1G16480	2.003	0	AT1G40121	3.604	0	AT1G63980	1.065	0
AT1G54930	AT1G16490	6.822	0	AT1G41600	3.973	0	AT1G64070	1.014	0
AT1G54940	AT1G16500	2.869	0	AT1G41650	4.621	0	AT1G64530	1.033	0
AT1G54950	AT1G16510	2.652	0	AT1G41660	339	0	AT1G64650	1.005	0
AT1G54955	AT1G16515	6.762	0	AT1G41690	4.393	0	AT1G64700	1.023	0
AT1G54970	AT1G16590	3.483	0	AT1G41770	2.053	0	AT1G64880	1.003	0
AT1G54980	AT1G16640	4.217	0	AT1G41775	334	0	AT1G65200	1.053	0
AT1G55030	AT1G16705	19.979	0	AT1G41798	6.336	0	AT1G65220	1.04	0
AT1G55035	AT1G16730	6.423	0	AT1G42050	11.467	0	AT1G65250	1.013	0
AT1G55110	AT1G16770	45.817	0	AT1G42550	4.003	0	AT1G65420	1.02	0
AT1G55220	AT1G16850	9.247	0	AT1G43560	6.439	0	AT1G66180	1.011	0
AT1G55230	AT1G17430	5.24	0	AT1G43840	2.86	0	AT1G66810	1.01	0
AT1G55240	AT1G17450	2.116	0	AT1G43910	2.227	0	AT1G66870	1.007	0
AT1G55260	AT1G17665	2.804	0	AT1G44000	279	0	AT1G67230	1.047	0
AT1G55380	AT1G17810	949.823	0	AT1G44446	3.312	0	AT1G67440	1.04	0
AT1G55390	AT1G18090	2.896	0	AT1G44790	2.257	0	AT1G67855	1	0
AT1G55410	AT1G18180	2.024	0	AT1G44970	3.386	0	AT1G68000	1.035	0
AT1G55420	AT1G18280	9.939	0	AT1G45010	3.949	0	AT1G68020	1.058	0
AT1G55430	AT1G18840	2.061	0	AT1G45130	2.249	0	AT1G68100	1.021	0
AT1G55440	AT1G19100	2.246	0	AT1G45191	47.973	0	AT1G68160	1.027	0
AT1G55560	AT1G19460	9.535	0	AT1G45249	4.087	0	AT1G68370	1.006	0
AT1G55570	AT1G19490	7.324	0	AT1G45474	5.558	0	AT1G68795	1.024	0
AT1G55580	AT1G19540	2.889	0	AT1G45616	6.658	0	AT1G68845	1.046	0
AT1G55600	AT1G19830	4.385	0	AT1G47580	2.552	0	AT1G69040	1.022	0
AT1G55650	AT1G19970	2.769	0	AT1G48260	8.489	0	AT1G69070	1.048	0
AT1G55660	AT1G20120	3.512	0	AT1G48350	3.548	0	AT1G69290	1.017	0
AT1G55700	AT1G20270	3.252	0	AT1G48600	2.008	0	AT1G69360	1.015	0
AT1G55740	AT1G20530	2.329	0	AT1G48670	4.839	0	AT1G69620	1.041	0
AT1G56030	AT1G20550	2.435	0	AT1G48930	3.436	0	AT1G69840	1.027	0
AT1G56040	AT1G20690	2.303	0	AT1G49130	30.71	0	AT1G70060	1.035	0
AT1G56100	AT1G20870	2.582	0	AT1G49200	3.503	0	AT1G70160	1.014	0
AT1G56160	AT1G21090	2.304	0	AT1G49370	7.979	0	AT1G70320	1.023	0
AT1G56250	AT1G21460	3.541	0	AT1G49500	5.05	0	AT1G70505	1.013	0
AT1G56360	AT1G21740	2.981	0	AT1G49750	2.886	0	AT1G70580	1.069	0
AT1G56390	AT1G22250	5.103	0	AT1G49975	7.558	0	AT1G70660	1.004	0
AT1G56400	AT1G22260	2.688	0	AT1G50060	2.704	0	AT1G70770	1.005	0
AT1G56410	AT1G22510	2.053	0	AT1G50280	3.018	0	AT1G71270	1.014	0
AT1G56480	AT1G23000	11.314	0	AT1G50320	2.398	0	AT1G71320	1.012	0
AT1G56490	AT1G23010	5.747	0	AT1G50580	3.681	0	AT1G71380	1.018	0
AT1G56520	AT1G23070	245.292	0	AT1G50590	2.301	0	AT1G71410	1.024	0
AT1G56540	AT1G23120	4.72	0	AT1G50850	5.208	0	AT1G71460	1.012	0
AT1G56550	AT1G23440	2.343	0	AT1G50900	2.358	0	AT1G71697	1.028	0
AT1G56553	AT1G23550	2.333	0	AT1G51100	3.632	0	AT1G72020	1.034	0
AT1G56630	AT1G23750	2.338	0	AT1G51110	4.666	0	AT1G72030	1.012	0
AT1G56650	AT1G23940	2.149	0	AT1G51340	4.511	0	AT1G72040	1.003	0
AT1G56680	AT1G24265	2.035	0	AT1G51400	6.449	0	AT1G72170	1.062	0
AT1G57565	AT1G24450	2.289	0	AT1G51440	7.99	0	AT1G72320	1.022	0
AT1G57570	AT1G24580	20.394	0	AT1G51500	282	0	AT1G72340	1.037	0
AT1G57580	AT1G24735	22.668	0	AT1G51870	3.601	0	AT1G72350	1.034	0
AT1G57650	AT1G25530	3.157	0	AT1G52220	4.935	0	AT1G72370	1.043	0
AT1G57670	AT1G26190	2.019	0	AT1G52230	8.078	0	AT1G72390	1.001	0
AT1G57690	AT1G26260	6.352	0	AT1G52250	2.212	0	AT1G72410	1.03	0
AT1G57740	AT1G26540	2.618	0	AT1G52290	4.917	0	AT1G72550	1.025	0
AT1G57750	AT1G26590	4.299	0	AT1G52410	470	0	AT1G72710	1.04	0
AT1G57800	AT1G26665	2.442	0	AT1G52750	2.644	0	AT1G72770	1.048	0
AT1G57810	AT1G26680	12.642	0	AT1G52770	7.213	0	AT1G73050	1.056	0
AT1G57830	AT1G26960	2.904	0	AT1G52870	2.443	0	AT1G73230	1.007	0
AT1G58020	AT1G27950	2.233	0	AT1G52910	482	0	AT1G73607	1.018	0
AT1G58037	AT1G27990	515.716	0	AT1G53130	4.595	0	AT1G73730	1.044	0
AT1G58050	AT1G28480	2.366	0	AT1G53180	2.216	0	AT1G73950	1.003	0
AT1G58090	AT1G28550	2.412	0	AT1G53230	5.403	0	AT1G74045	1.037	0
AT1G58260	AT1G28640	40.171	0	AT1G53430	2.24	0	AT1G74060	1.002	0
AT1G58265	AT1G28760	2.841	0	AT1G53560	2.592	0	AT1G74100	1.025	0
AT1G58270	AT1G29680	41.21	0	AT1G53670	2.015	0	AT1G74490	1.033	0
AT1G58280	AT1G29780	2.037	0	AT1G53870	10.449	0	AT1G74510	1.043	0
AT1G58300	AT1G29980	2.86	0	AT1G54215	238	0	AT1G74520	1.028	0
AT1G58310	AT1G30040	2.581	0	AT1G54350	2.348	0	AT1G74550	1.021	0
AT1G58330	AT1G30070	2.177	0	AT1G54420	3.092	0	AT1G74590	1.056	0
AT1G58340	AT1G30515	6.694	0	AT1G54500	2.093	0	AT1G74720	1.005	0
AT1G58390	AT1G30660	12.251	0	AT1G54520	2.297	0	AT1G74990	1.04	0
AT1G58410	AT1G30845	2.797	0	AT1G54780	3.517	0	AT1G75190	1.031	0
AT1G58450	AT1G30860	4.285	0	AT1G54820	23.67	0	AT1G75330	1.013	0
AT1G58460	AT1G31010	2.283	0	AT1G54926	4.376	0	AT1G75660	1.019	0
AT1G59500	AT1G31290	4.07	0	AT1G55010	2.707	0	AT1G76070	1.008	0
AT1G59530	AT1G31320	2.284	0	AT1G55290	406	0	AT1G76140	1.031	0
AT1G59535	AT1G31750	11.179	0	AT1G55370	1362	0	AT1G76620	1.039	0
AT1G59680	AT1G31880	4.012	0	AT1G55450	4.307	0	AT1G76700	1.009	0
AT1G59690	AT1G32120	2.255	0	AT1G55480	381	0	AT1G76900	1.002	0
AT1G59722	AT1G32190	2.321	0	AT1G55670	374	0	AT1G77095	1.001	0
AT1G59725	AT1G32375	2.372	0	AT1G55940	2.563	0	AT1G77250	1.007	0
AT1G59740	AT1G32560	328.076	0	AT1G55960	2.292	0	AT1G77550	1.045	0
AT1G59780	AT1G32570	3.757	0	AT1G56050	2.681	0	AT1G77610	1.022	0
AT1G59790	AT1G32583	9.049	0	AT1G56190	2.402	0	AT1G77750	1.011	0
AT1G59800	AT1G32860	2.67	0	AT1G56500	316	0	AT1G77800	1.021	0
AT1G59810	AT1G33050	2.273	0	AT1G56510	9.245	0	AT1G78150	1.028	0
AT1G59940	AT1G33055	6.278	0	AT1G56670	243	0	AT1G78190	1.036	0
AT1G59950	AT1G33265	2.263	0	AT1G56710	5.055	0	AT1G78200	1.004	0
AT1G60040	AT1G34630	2.17	0	AT1G57590	7.462	0	AT1G78240	1.012	0
AT1G60050	AT1G34904	3.471	0	AT1G57770	2.315	0	AT1G78560	1.02	0
AT1G60060	AT1G35190	2.193	0	AT1G57990	7.267	0	AT1G78890	1.006	0
AT1G60075	AT1G35513	3.766	0	AT1G58070	2.828	0	AT1G79000	1.016	0
AT1G60095	AT1G35625	5.068	0	AT1G58370	4.021	0	AT1G79280	1.008	0
AT1G60180	AT1G36220	6.591	0	AT1G58520	478	0	AT1G79410	1.039	0
AT1G60240	AT1G43245	2.143	0	AT1G58561	1237	0	AT1G79660	1.01	0
AT1G60250	AT1G43886	2.57	0	AT1G58602	11.704	0	AT1G79670	1.018	0
AT1G60290	AT1G44740	2.946	0	AT1G59840	2.024	0	AT1G79930	1.015	0
AT1G60300	AT1G44760	3.526	0	AT1G60000	2.658	0	AT1G80070	1.02	0
AT1G60310	AT1G44810	2.181	0	AT1G60590	151.915	0	AT1G80230	1.063	0
AT1G60320	AT1G44890	3.656	0	AT1G60600	3.317	0	AT1G80260	1.031	0
AT1G60340	AT1G47270	2.065	0	AT1G61050	2.692	0	AT1G80410	1.052	0
AT1G60350	AT1G47340	2.359	0	AT1G61190	5.931	0	AT1G80780	1.023	0
AT1G60360	AT1G47840	2.118	0	AT1G61200	2.427	0	AT1G80820	1.009	0
AT1G60370	AT1G48280	2.715	0	AT1G61300	8.616	0	AT1G80870	1.033	0
AT1G60380	AT1G48390	2.277	0	AT1G61520	3.544	0	AT1G80930	1.025	0
AT1G60390	AT1G48470	39.232	0	AT1G61560	3.291	0	AT2G01070	1.001	0
AT1G60400	AT1G48560	2.5	0	AT1G62190	7.366	0	AT2G01270	1.052	0
AT1G60410	AT1G48605	2.246	0	AT1G62200	254	0	AT2G01370	1.013	0
AT1G60570	AT1G48660	26.824	0	AT1G62250	2.081	0	AT2G01410	1.02	0
AT1G60580	AT1G48870	5.31	0	AT1G62280	242	0	AT2G01440	1.035	0
AT1G60830	AT1G49170	2.103	0	AT1G62320	3.011	0	AT2G01690	1.016	0
AT1G60930	AT1G49475	35.033	0	AT1G62370	2.023	0	AT2G01820	1.025	0
AT1G60980	AT1G49700	3.194	0	AT1G62400	3.536	0	AT2G01860	1.009	0
AT1G60983	AT1G49730	2.232	0	AT1G62630	55.963	0	AT2G01920	1.049	0
AT1G60985	AT1G49830	3.507	0	AT1G62660	368	0	AT2G02040	1.023	0
AT1G61070	AT1G50110	3.044	0	AT1G62780	6.348	0	AT2G02110	1.002	0
AT1G61080	AT1G50560	2.04	0	AT1G63180	2.461	0	AT2G02205	1.018	0
AT1G61105	AT1G51530	3.175	0	AT1G63310	2.6	0	AT2G02220	1.036	0
AT1G61110	AT1G51960	4.486	0	AT1G63360	9.579	0	AT2G02440	1.016	0
AT1G61120	AT1G52500	3.056	0	AT1G63530	3.874	0	AT2G02870	1.027	0
AT1G61130	AT1G52570	2.331	0	AT1G63970	3.48	0	AT2G03060	1.024	0
AT1G61270	AT1G52580	2.909	0	AT1G64360	9.609	0	AT2G03140	1.001	0
AT1G61320	AT1G52650	8.059	0	AT1G64370	4.304	0	AT2G03150	1.016	0
AT1G61330	AT1G52855	5.178	0	AT1G64390	2.489	0	AT2G03220	1.063	0
AT1G61370	AT1G52920	2.163	0	AT1G64400	10.786	0	AT2G03230	1.007	0
AT1G61540	AT1G53070	4.426	0	AT1G64500	7.425	0	AT2G03630	1.018	0
AT1G61563	AT1G53160	3.536	0	AT1G64510	2.52	0	AT2G03640	1.018	0
AT1G61590	AT1G53860	5.364	0	AT1G64640	2.082	0	AT2G03958	1.006	0
AT1G61630	AT1G54160	3.806	0	AT1G64680	5.384	0	AT2G04120	1.023	0
AT1G61650	AT1G54190	2.252	0	AT1G64690	4.521	0	AT2G04240	1.018	0
AT1G61660	AT1G54217	3.977	0	AT1G64770	10.403	0	AT2G04260	1.005	0
AT1G61680	AT1G54840	4.802	0	AT1G64860	232	0	AT2G04340	1.034	0
AT1G61700	AT1G55050	2.746	0	AT1G65190	9.414	0	AT2G04390	1.022	0
AT1G61710	AT1G55080	2.162	0	AT1G65230	4.678	0	AT2G04430	1.02	0
AT1G61750	AT1G55270	2.058	0	AT1G65310	7.755	0	AT2G04570	1.065	0
AT1G61810	AT1G55800	2.25	0	AT1G65490	5.764	0	AT2G04580	1.023	0
AT1G61830	AT1G56020	2.651	0	AT1G65590	3.067	0	AT2G04720	1.024	0
AT1G61840	AT1G56120	4.397	0	AT1G65790	5.904	0	AT2G04860	1.002	0
AT1G62210	AT1G56170	3.314	0	AT1G65800	8.03	0	AT2G04870	1.017	0
AT1G62220	AT1G57820	3.001	0	AT1G65960	2.504	0	AT2G04880	1.014	0
AT1G62225	AT1G58160	4.178	0	AT1G65970	2.54	0	AT2G05084	1.008	0
AT1G62270	AT1G58235	3.474	0	AT1G66090	465	0	AT2G05170	1.049	0
AT1G62300	AT1G59640	3.676	0	AT1G66100	15588	0	AT2G05390	1.05	0
AT1G62340	AT1G59660	2.343	0	AT1G66190	2.777	0	AT2G05590	none	0
AT1G62360	AT1G60090	31.972	0	AT1G66230	8.955	0	AT2G05800	1.02	0
AT1G62440	AT1G60160	2.082	0	AT1G66460	6.869	0	AT2G05860	1.031	0
AT1G62450	AT1G60540	2.113	0	AT1G66840	3.214	0	AT2G05870	1.059	0
AT1G62490	AT1G60610	2.53	0	AT1G66890	2.004	0	AT2G05900	1.025	0
AT1G62500	AT1G60630	2.54	0	AT1G66910	9.776	0	AT2G06060	1.025	0
AT1G62510	AT1G60970	58.969	0	AT1G66920	7.551	0	AT2G06140	1.02	0
AT1G62530	AT1G61255	4.451	0	AT1G66930	3.755	0	AT2G06210	1.047	0
AT1G62540	AT1G61280	2.458	0	AT1G66940	80.962	0	AT2G06240	1.046	0
AT1G62560	AT1G61340	2.763	0	AT1G66980	3.549	0	AT2G06550	1.005	0
AT1G62570	AT1G61665	2.891	0	AT1G67050	5.031	0	AT2G06645	1.028	0
AT1G62700	AT1G61800	4.398	0	AT1G67070	2.701	0	AT2G06860	1.02	0
AT1G62710	AT1G62290	10.468	0	AT1G67700	307	0	AT2G06920	1.005	0
AT1G62760	AT1G62620	3.573	0	AT1G67740	3.033	0	AT2G06967	1.054	0
AT1G62940	AT1G62720	2.769	0	AT1G67840	357	0	AT2G07020	1.011	0
AT1G62975	AT1G63070	5.786	0	AT1G67900	393	0	AT2G07030	1.018	0
AT1G62980	AT1G63160	2.294	0	AT1G67910	3.322	0	AT2G07185	1.031	0
AT1G63040	AT1G63240	2.729	0	AT1G68010	5.056	0	AT2G07190	1.048	0
AT1G63055	AT1G63300	2.156	0	AT1G68110	5.849	0	AT2G07200	1.007	0
AT1G63105	AT1G63370	4.723	0	AT1G68190	67.957	0	AT2G07290	1.001	0
AT1G63190	AT1G64080	5.589	0	AT1G68330	3.848	0	AT2G07300	1.02	0
AT1G63200	AT1G64100	4.626	0	AT1G68570	8.906	0	AT2G07330	1.005	0
AT1G63205	AT1G64107	2.502	0	AT1G68590	3.514	0	AT2G07560	1.019	0
AT1G63450	AT1G64110	9.629	0	AT1G68725	2.476	0	AT2G07718	1.004	0
AT1G63600	AT1G64240	41.731	0	AT1G68740	40.416	0	AT2G07725	1.007	0
AT1G63710	AT1G64260	2.844	0	AT1G68830	2.989	0	AT2G07747	1.001	0
AT1G63870	AT1G64450	3.505	0	AT1G68840	10.965	0	AT2G07760	1.001	0
AT1G63880	AT1G64625	2.591	0	AT1G69240	3.491	0	AT2G07780	1.003	0
AT1G63910	AT1G65090	756.197	0	AT1G69523	3.813	0	AT2G09960	1.054	0
AT1G64000	AT1G65150	4.236	0	AT1G69530	238	0	AT2G10230	1.022	0
AT1G64030	AT1G65240	3.562	0	AT1G69540	4.712	0	AT2G10300	1.001	0
AT1G64035	AT1G65560	2.747	0	AT1G69545	3.306	0	AT2G10430	1.025	0
AT1G64060	AT1G65730	2.935	0	AT1G69550	341	0	AT2G10440	1.002	0
AT1G64255	AT1G66620	2.437	0	AT1G69610	3.306	0	AT2G10465	1.015	0
AT1G64290	AT1G67360	2.469	0	AT1G69720	3.718	0	AT2G10535	1.017	0
AT1G64340	AT1G67370	2.803	0	AT1G69730	12.091	0	AT2G10540	1.006	0
AT1G64480	AT1G68220	2.085	0	AT1G69740	2.774	0	AT2G10570	1.007	0
AT1G64590	AT1G68240	21.596	0	AT1G69990	4.246	0	AT2G10611	1.01	0
AT1G64620	AT1G68260	2.015	0	AT1G70230	827	0	AT2G10614	1.008	0
AT1G64660	AT1G68290	7.89	0	AT1G70290	3.988	0	AT2G10965	1.002	0
AT1G64780	AT1G68640	5.568	0	AT1G70300	2.245	0	AT2G10975	1.051	0
AT1G64870	AT1G68765	2.724	0	AT1G70370	2.532	0	AT2G10980	1.012	0
AT1G64900	AT1G68945	2.395	0	AT1G70410	3.826	0	AT2G11000	1.04	0
AT1G64910	AT1G69400	2.72	0	AT1G70430	3.53	0	AT2G11190	1.024	0
AT1G64930	AT1G69600	6.369	0	AT1G70690	3.872	0	AT2G11345	1.011	0
AT1G64940	AT1G69680	2.366	0	AT1G70700	5.497	0	AT2G11420	1.012	0
AT1G65050	AT1G69800	2.206	0	AT1G70760	13.322	0	AT2G11462	1.041	0
AT1G65180	AT1G70210	2.262	0	AT1G70820	22033	0	AT2G11480	1.04	0
AT1G65330	AT1G70220	2.78	0	AT1G70940	401	0	AT2G11504	1.011	0
AT1G65340	AT1G70985	2.367	0	AT1G71030	12.75	0	AT2G11530	1.004	0
AT1G65342	AT1G71110	2.554	0	AT1G71480	2.304	0	AT2G11600	1.003	0
AT1G65345	AT1G71120	9.011	0	AT1G71500	3.36	0	AT2G11630	1.005	0
AT1G65350	AT1G71250	7.316	0	AT1G71740	2.433	0	AT2G11640	1.026	0
AT1G65352	AT1G71690	6.243	0	AT1G71870	498	0	AT2G11660	1	0
AT1G65360	AT1G72330	2.219	0	AT1G71970	2.01	0	AT2G11780	none	0
AT1G65365	AT1G72420	2.078	0	AT1G72130	2.005	0	AT2G11870	1.004	0
AT1G65370	AT1G72490	4.97	0	AT1G72180	411	0	AT2G11880	1.008	0
AT1G65385	AT1G72840	2.715	0	AT1G72220	292	0	AT2G11930	1.015	0
AT1G65445	AT1G72850	2.406	0	AT1G72300	4.736	0	AT2G12560	1.004	0
AT1G65450	AT1G73190	678.83	0	AT1G72450	5.313	0	AT2G12580	1.042	0
AT1G65480	AT1G73210	4.321	0	AT1G72500	2.7	0	AT2G12620	1.038	0
AT1G65500	AT1G73320	2.371	0	AT1G72520	401	0	AT2G12670	1.032	0
AT1G65570	AT1G73380	2.273	0	AT1G72610	37.076	0	AT2G12770	1.031	0
AT1G65620	AT1G73560	4.828	0	AT1G72640	267	0	AT2G12970	1.054	0
AT1G65630	AT1G73805	2.025	0	AT1G72890	7.731	0	AT2G13040	1.011	0
AT1G65640	AT1G73880	5.583	0	AT1G72910	43.773	0	AT2G13090	1.024	0
AT1G65680	AT1G74400	2.513	0	AT1G72920	7.781	0	AT2G13125	1.008	0
AT1G65740	AT1G74420	5.12	0	AT1G72930	31.726	0	AT2G13190	1.019	0
AT1G65750	AT1G74430	2.417	0	AT1G73040	2.228	0	AT2G13260	1.024	0
AT1G65760	AT1G74860	2.016	0	AT1G73110	4.52	0	AT2G13270	1.025	0
AT1G65770	AT1G75090	2.129	0	AT1G73160	3.881	0	AT2G13480	1.006	0
AT1G65780	AT1G75110	3.356	0	AT1G73170	2.395	0	AT2G13560	1.007	0
AT1G65850	AT1G75170	3.848	0	AT1G73325	44.7	0	AT2G13590	1.03	0
AT1G65860	AT1G75390	2.093	0	AT1G73370	385	0	AT2G13740	1.054	0
AT1G65870	AT1G75580	5.062	0	AT1G73480	6.246	0	AT2G14140	1.028	0
AT1G65875	AT1G75810	2.647	0	AT1G73600	11.014	0	AT2G14255	1.024	0
AT1G65880	AT1G76185	2.492	0	AT1G73630	289	0	AT2G14270	1	0
AT1G65890	AT1G76440	2.636	0	AT1G73655	2.683	0	AT2G14415	1.009	0
AT1G65910	AT1G76470	22.356	0	AT1G73700	1155	0	AT2G14500	1.012	0
AT1G65985	AT1G76650	7.399	0	AT1G73750	6.823	0	AT2G14535	1.007	0
AT1G65990	AT1G77100	20.419	0	AT1G73830	6.923	0	AT2G14640	1.039	0
AT1G66000	AT1G77270	3.756	0	AT1G73885	2.393	0	AT2G14680	1.029	0
AT1G66010	AT1G77360	2.581	0	AT1G74070	3.585	0	AT2G14690	1.012	0
AT1G66020	AT1G77450	2.997	0	AT1G74090	2.867	0	AT2G14720	1.012	0
AT1G66045	AT1G77470	2.005	0	AT1G74360	2.512	0	AT2G14796	1.01	0
AT1G66060	AT1G77530	6.412	0	AT1G74650	314	0	AT2G14843	1.023	0
AT1G66120	AT1G77860	3.979	0	AT1G74670	49.892	0	AT2G14850	1.001	0
AT1G66130	AT1G77880	6.798	0	AT1G74730	5.964	0	AT2G14860	1.003	0
AT1G66210	AT1G78390	4.832	0	AT1G74770	4.639	0	AT2G15070	1.013	0
AT1G66220	AT1G78430	2.127	0	AT1G74810	35.89	0	AT2G15160	1.008	0
AT1G66270	AT1G78860	2.569	0	AT1G74830	4.222	0	AT2G15185	1.018	0
AT1G66280	AT1G78960	2.324	0	AT1G74880	11.459	0	AT2G15190	1.012	0
AT1G66290	AT1G79220	2.209	0	AT1G74930	11.338	0	AT2G15280	1.042	0
AT1G66300	AT1G79690	2.235	0	AT1G74970	2.935	0	AT2G15345	1.033	0
AT1G66310	AT1G79880	2.034	0	AT1G75000	3.562	0	AT2G15420	1.026	0
AT1G66320	AT1G79890	2.467	0	AT1G75100	4.051	0	AT2G15450	1.033	0
AT1G66360	AT1G80160	8.83	0	AT1G75380	3.388	0	AT2G15520	1.003	0
AT1G66370	AT1G80450	2.77	0	AT1G75460	13.464	0	AT2G15710	1.038	0
AT1G66380	AT1G80740	19.935	0	AT1G75590	3.392	0	AT2G15850	1.039	0
AT1G66390	AT1G80990	6.397	0	AT1G75690	767	0	AT2G15900	1.042	0
AT1G66420	AT2G01120	2.287	0	AT1G75750	2.325	0	AT2G15920	1.013	0
AT1G66440	AT2G01210	2.225	0	AT1G76100	6.602	0	AT2G16010	1.025	0
AT1G66470	AT2G01770	20.889	0	AT1G76360	6.546	0	AT2G16250	1.047	0
AT1G66480	AT2G02780	2.648	0	AT1G76450	2.804	0	AT2G16360	1.026	0
AT1G66490	AT2G02850	8.384	0	AT1G76680	2.212	0	AT2G16405	1.008	0
AT1G66500	AT2G02910	2.175	0	AT1G76690	209	0	AT2G16470	1.066	0
AT1G66540	AT2G02990	2.455	0	AT1G76890	3.791	0	AT2G16700	1.026	0
AT1G66570	AT2G03040	3.726	0	AT1G76960	9.669	0	AT2G16790	1.041	0
AT1G66630	AT2G03110	5.625	0	AT1G77020	2.503	0	AT2G17000	1.014	0
AT1G66640	AT2G03260	2.245	0	AT1G77090	2.041	0	AT2G17036	1.039	0
AT1G66650	AT2G03505	9.707	0	AT1G77122	2.218	0	AT2G17080	1.021	0
AT1G66690	AT2G03520	28.477	0	AT1G77210	46.096	0	AT2G17150	1.047	0
AT1G66710	AT2G04040	2.393	0	AT1G77490	423	0	AT2G17180	1.015	0
AT1G66720	AT2G04235	2.053	0	AT1G77930	261	0	AT2G17200	1.021	0
AT1G66770	AT2G05300	4.006	0	AT1G77960	3.763	0	AT2G17305	1.021	0
AT1G66780	AT2G06005	2.817	0	AT1G78020	6.416	0	AT2G17380	1.02	0
AT1G66783	AT2G06030	2.338	0	AT1G78120	314	0	AT2G17390	1.008	0
AT1G66790	AT2G06040	2.026	0	AT1G78230	34.036	0	AT2G17530	1.004	0
AT1G66795	AT2G06200	6.373	0	AT1G78260	2.872	0	AT2G17760	1.025	0
AT1G66800	AT2G06985	6.261	0	AT1G78630	220	0	AT2G17930	1.035	0
AT1G66850	AT2G07000	20.647	0	AT1G78680	2.626	0	AT2G18220	1.012	0
AT1G66860	AT2G07540	3.091	0	AT1G78830	3.594	0	AT2G18650	1.006	0
AT1G66950	AT2G07669	2.117	0	AT1G78850	331	0	AT2G18790	1.051	0
AT1G66960	AT2G07678	2.224	0	AT1G78915	303	0	AT2G18830	1.023	0
AT1G66970	AT2G07735	2.123	0	AT1G78990	2.736	0	AT2G18910	1.034	0
AT1G67030	AT2G13420	2.03	0	AT1G78995	353	0	AT2G19120	1.039	0
AT1G67100	AT2G13550	6.468	0	AT1G79040	3.342	0	AT2G19210	1.015	0
AT1G67110	AT2G14060	4.738	0	AT1G79510	2	0	AT2G19230	1.019	0
AT1G67130	AT2G14520	3.869	0	AT1G79600	2.765	0	AT2G19290	1.06	0
AT1G67150	AT2G15030	2.612	0	AT1G79620	3.032	0	AT2G19700	1.022	0
AT1G67160	AT2G15327	4.035	0	AT1G79640	396	0	AT2G19730	1.009	0
AT1G67170	AT2G15490	2.182	0	AT1G79850	2.418	0	AT2G19740	1.027	0
AT1G67260	AT2G16060	2.254	0	AT1G79910	4.693	0	AT2G19750	1.017	0
AT1G67270	AT2G16390	2.188	0	AT1G80180	4.507	0	AT2G19820	1.038	0
AT1G67330	AT2G16770	2.176	0	AT1G80310	240	0	AT2G19970	1.032	0
AT1G67450	AT2G17230	2.021	0	AT1G80380	3.645	0	AT2G20190	1.028	0
AT1G67455	AT2G17280	2.661	0	AT1G80440	13.713	0	AT2G20290	1.028	0
AT1G67560	AT2G17490	32.247	0	AT1G80920	2.729	0	AT2G20410	1.018	0
AT1G67640	AT2G17730	2.256	0	AT2G01022	6.407	0	AT2G20440	1.039	0
AT1G67710	AT2G17770	3.146	0	AT2G01040	3.617	0	AT2G20470	1.003	0
AT1G67760	AT2G17845	3.44	0	AT2G01110	2.592	0	AT2G20490	1.01	0
AT1G67770	AT2G17850	7.056	0	AT2G01275	2.275	0	AT2G20495	1.034	0
AT1G67860	AT2G18340	68.541	0	AT2G01420	2.915	0	AT2G20560	1.021	0
AT1G67865	AT2G18500	2.869	0	AT2G01505	3.439	0	AT2G20640	1.004	0
AT1G67870	AT2G18540	530.852	0	AT2G01590	16.737	0	AT2G20710	1.049	0
AT1G68030	AT2G19450	2.182	0	AT2G01670	3.575	0	AT2G20720	1.051	0
AT1G68040	AT2G19900	34.291	0	AT2G01880	2.313	0	AT2G20760	1.051	0
AT1G68130	AT2G19910	9.099	0	AT2G02020	4.631	0	AT2G20840	1.006	0
AT1G68140	AT2G19920	3.434	0	AT2G02950	31.735	0	AT2G20930	1.015	0
AT1G68170	AT2G19930	2.07	0	AT2G03200	2.54	0	AT2G21050	1.008	0
AT1G68180	AT2G20142	3.249	0	AT2G03310	11.064	0	AT2G21090	1.049	0
AT1G68250	AT2G20145	2.619	0	AT2G03420	2.241	0	AT2G21150	1.025	0
AT1G68270	AT2G20835	3.002	0	AT2G03530	1178	0	AT2G21230	1.021	0
AT1G68280	AT2G21450	30.578	0	AT2G03540	3.694	0	AT2G21550	1.033	0
AT1G68320	AT2G21770	3.047	0	AT2G03750	6.841	0	AT2G21840	1.031	0
AT1G68360	AT2G21800	2.967	0	AT2G04039	8.628	0	AT2G21970	1.031	0
AT1G68380	AT2G21820	24.698	0	AT2G04080	6.332	0	AT2G22000	1.035	0
AT1G68390	AT2G22140	2.957	0	AT2G04190	2.706	0	AT2G22090	1.015	0
AT1G68450	AT2G22410	2.381	0	AT2G04460	5.642	0	AT2G22121	1.007	0
AT1G68460	AT2G22420	3.872	0	AT2G04480	4.772	0	AT2G22650	1.044	0
AT1G68470	AT2G22460	6.866	0	AT2G04780	2.216	0	AT2G22740	1.01	0
AT1G68480	AT2G22660	2.018	0	AT2G04842	2.35	0	AT2G22900	1.04	0
AT1G68510	AT2G23060	4.579	0	AT2G05070	76.238	0	AT2G22941	1.042	0
AT1G68520	AT2G23100	3.85	0	AT2G05100	13.056	0	AT2G22960	1.003	0
AT1G68530	AT2G23110	29.173	0	AT2G05160	6.547	0	AT2G22970	1.014	0
AT1G68550	AT2G23190	13.417	0	AT2G05310	242	0	AT2G23300	1.062	0
AT1G68600	AT2G23640	494.726	0	AT2G05540	3.855	0	AT2G23320	1.036	0
AT1G68610	AT2G23910	9.823	0	AT2G05620	2.627	0	AT2G23460	1.04	0
AT1G68620	AT2G24110	2.134	0	AT2G06150	350	0	AT2G23660	1.015	0
AT1G68750	AT2G24440	2.757	0	AT2G06914	4.273	0	AT2G23780	none	0
AT1G68800	AT2G24650	4.649	0	AT2G06917	2.897	0	AT2G23790	1.006	0
AT1G68810	AT2G24800	11.23	0	AT2G08986	11.976	0	AT2G24170	1.023	0
AT1G69080	AT2G24940	3.364	0	AT2G09187	9.686	0	AT2G24200	1.021	0
AT1G69090	AT2G24970	3.093	0	AT2G09900	3.462	0	AT2G24285	1.003	0
AT1G69100	AT2G25130	4.29	0	AT2G09953	16.668	0	AT2G24360	1.051	0
AT1G69110	AT2G25270	2.719	0	AT2G10640	3.88	0	AT2G24410	1.047	0
AT1G69120	AT2G25710	2.414	0	AT2G10680	2.754	0	AT2G24520	1.021	0
AT1G69140	AT2G25940	2.065	0	AT2G10720	4.565	0	AT2G24610	1.006	0
AT1G69150	AT2G26040	2.884	0	AT2G10940	11.613	0	AT2G25025	1.016	0
AT1G69160	AT2G26360	5.02	0	AT2G11115	2.429	0	AT2G25050	1.014	0
AT1G69170	AT2G26370	2.458	0	AT2G11500	4.422	0	AT2G25210	1.047	0
AT1G69180	AT2G26440	7.01	0	AT2G11810	34.645	0	AT2G25255	1.011	0
AT1G69190	AT2G26450	9.409	0	AT2G12815	3.532	0	AT2G25295	1.002	0
AT1G69260	AT2G27300	4.936	0	AT2G12832	2.733	0	AT2G25320	1.043	0
AT1G69310	AT2G27340	2.385	0	AT2G13360	8.312	0	AT2G25390	1.017	0
AT1G69320	AT2G27380	102.237	0	AT2G13400	7.01	0	AT2G25470	1.018	0
AT1G69450	AT2G27470	2.978	0	AT2G13570	5.985	0	AT2G25490	1.031	0
AT1G69560	AT2G27690	5.266	0	AT2G13860	333	0	AT2G25540	1.008	0
AT1G69630	AT2G28130	2.693	0	AT2G14080	4.698	0	AT2G25580	1.02	0
AT1G69650	AT2G28420	34.408	0	AT2G14580	9.726	0	AT2G25640	1.031	0
AT1G69660	AT2G29420	2.958	0	AT2G14750	2.474	0	AT2G25670	1.035	0
AT1G69690	AT2G29460	4.587	0	AT2G14820	4.759	0	AT2G26000	1.038	0
AT1G69810	AT2G30470	2.09	0	AT2G15040	1987	0	AT2G26200	1.038	0
AT1G69830	AT2G30580	2.11	0	AT2G15050	6.407	0	AT2G26280	1.032	0
AT1G69860	AT2G31010	2.282	0	AT2G15060	5.695	0	AT2G26680	1.021	0
AT1G69870	AT2G31980	60.932	0	AT2G15580	4.274	0	AT2G26840	1.02	0
AT1G69880	AT2G31985	15.119	0	AT2G15620	2.738	0	AT2G27020	1.056	0
AT1G69920	AT2G32280	4.271	0	AT2G15830	2.806	0	AT2G27030	1.051	0
AT1G69930	AT2G32550	2.704	0	AT2G16050	2.855	0	AT2G27210	1.024	0
AT1G69940	AT2G32765	3.884	0	AT2G16367	40.409	0	AT2G27270	1.006	0
AT1G69970	AT2G32790	5.582	0	AT2G16380	14.087	0	AT2G27450	1	0
AT1G70080	AT2G32940	4.839	0	AT2G16740	3.962	0	AT2G27490	1.022	0
AT1G70170	AT2G33060	2.327	0	AT2G16750	887	0	AT2G27520	1.033	0
AT1G70250	AT2G33520	50.82	0	AT2G17040	11.639	0	AT2G27580	1.036	0
AT1G70260	AT2G33585	2.65	0	AT2G17695	3.055	0	AT2G27600	1.034	0
AT1G70270	AT2G34200	2.442	0	AT2G17820	2.539	0	AT2G27720	1.005	0
AT1G70360	AT2G34320	3.105	0	AT2G18300	269.342	0	AT2G27870	1.018	0
AT1G70380	AT2G34340	2.936	0	AT2G18560	6.244	0	AT2G27980	1.003	0
AT1G70390	AT2G34650	4.618	0	AT2G18690	2.371	0	AT2G28060	1.017	0
AT1G70510	AT2G34870	231.881	0	AT2G18730	2.069	0	AT2G28100	1.008	0
AT1G70540	AT2G35090	15.808	0	AT2G18800	9.596	0	AT2G28310	1.011	0
AT1G70560	AT2G35160	2.728	0	AT2G18890	3.228	0	AT2G28360	1.03	0
AT1G70640	AT2G35310	20.645	0	AT2G19400	4.057	0	AT2G28370	1.062	0
AT1G70670	AT2G35820	2.852	0	AT2G19650	2.855	0	AT2G28380	1.031	0
AT1G70720	AT2G36270	23.149	0	AT2G19690	2.35	0	AT2G28390	1.018	0
AT1G70830	AT2G36350	2.175	0	AT2G20030	3.369	0	AT2G28520	1.06	0
AT1G70840	AT2G36490	2.084	0	AT2G20260	5.336	0	AT2G28725	1.052	0
AT1G70850	AT2G36500	3.738	0	AT2G20340	2.059	0	AT2G28750	1.001	0
AT1G70860	AT2G36660	4.605	0	AT2G20630	280	0	AT2G28850	1.024	0
AT1G70870	AT2G37120	2.015	0	AT2G20670	8.761	0	AT2G28890	1.006	0
AT1G70880	AT2G37200	3.037	0	AT2G20870	4.311	0	AT2G28940	1.002	0
AT1G70885	AT2G37770	4.023	0	AT2G20960	3.963	0	AT2G29050	1.022	0
AT1G70890	AT2G38180	2.123	0	AT2G21080	2.764	0	AT2G29200	1.01	0
AT1G70895	AT2G38250	2.909	0	AT2G21210	13.695	0	AT2G29530	1.06	0
AT1G70910	AT2G38370	2.502	0	AT2G21280	312	0	AT2G29580	1.04	0
AT1G70920	AT2G38430	3.214	0	AT2G21330	8.391	0	AT2G29700	1.054	0
AT1G70960	AT2G38465	14.324	0	AT2G21340	3.003	0	AT2G29730	1.055	0
AT1G70970	AT2G39350	2.061	0	AT2G21370	5.573	0	AT2G29920	1.05	0
AT1G71000	AT2G39705	2.327	0	AT2G21530	5.574	0	AT2G30115	1.019	0
AT1G71050	AT2G39725	2.505	0	AT2G21540	6.573	0	AT2G30290	1.021	0
AT1G71160	AT2G39980	3.913	0	AT2G21880	6.237	0	AT2G30380	1.052	0
AT1G71280	AT2G40080	3.952	0	AT2G21960	203	0	AT2G30575	1.001	0
AT1G71290	AT2G40085	2.541	0	AT2G22905	2.083	0	AT2G30620	1.008	0
AT1G71300	AT2G40100	2.072	0	AT2G22990	1499	0	AT2G30820	1.027	0
AT1G71390	AT2G40200	6.183	0	AT2G23050	2.86	0	AT2G30880	1.061	0
AT1G71680	AT2G40340	2.156	0	AT2G23200	3.063	0	AT2G30942	1.001	0
AT1G71691	AT2G40640	2.125	0	AT2G23380	2.903	0	AT2G30960	1.023	0
AT1G71692	AT2G40790	3.969	0	AT2G23430	3.582	0	AT2G30970	1.018	0
AT1G71695	AT2G41070	6.868	0	AT2G23600	4.201	0	AT2G30985	1.036	0
AT1G71880	AT2G41190	2.752	0	AT2G23610	2.437	0	AT2G31035	1.009	0
AT1G71890	AT2G41230	9.968	0	AT2G23630	3.346	0	AT2G31060	1.012	0
AT1G71930	AT2G41340	2.777	0	AT2G23770	3.324	0	AT2G31190	1.046	0
AT1G72080	AT2G41510	3.48	0	AT2G23840	4.793	0	AT2G31240	1.021	0
AT1G72100	AT2G41550	4.142	0	AT2G24090	2.674	0	AT2G31345	1.023	0
AT1G72110	AT2G41990	8.435	0	AT2G24280	2.065	0	AT2G31580	1.046	0
AT1G72120	AT2G42005	5.154	0	AT2G24300	222	0	AT2G31670	1.013	0
AT1G72140	AT2G42110	2.725	0	AT2G24550	3.78	0	AT2G31740	1.001	0
AT1G72200	AT2G42140	2.712	0	AT2G24680	5.281	0	AT2G31850	1.04	0
AT1G72210	AT2G42150	3.409	0	AT2G24790	2.23	0	AT2G32050	1.018	0
AT1G72230	AT2G42290	2.251	0	AT2G24980	2.796	0	AT2G32060	1.034	0
AT1G72290	AT2G42395	2.207	0	AT2G25080	3.91	0	AT2G32090	1.011	0
AT1G72570	AT2G42800	2.583	0	AT2G25090	482	0	AT2G32130	1.009	0
AT1G72580	AT2G42885	11.03	0	AT2G25200	10.742	0	AT2G32235	1.056	0
AT1G73000	AT2G43190	2.111	0	AT2G25220	336	0	AT2G32260	1.003	0
AT1G73010	AT2G43500	2.806	0	AT2G25460	2.426	0	AT2G32760	1.052	0
AT1G73220	AT2G43520	12.922	0	AT2G25625	3.638	0	AT2G32850	1.006	0
AT1G73260	AT2G43720	2.283	0	AT2G25900	2.707	0	AT2G32910	1	0
AT1G73270	AT2G43840	2.545	0	AT2G26340	2.974	0	AT2G32970	1.033	0
AT1G73280	AT2G44195	2.28	0	AT2G26420	4.332	0	AT2G33010	1.021	0
AT1G73330	AT2G44470	461.357	0	AT2G26480	3.289	0	AT2G33040	1.039	0
AT1G73410	AT2G44525	2.167	0	AT2G26500	3.407	0	AT2G33090	1.006	0
AT1G73490	AT2G44630	2.889	0	AT2G26530	566	0	AT2G33130	1.036	0
AT1G73510	AT2G44690	3.01	0	AT2G26540	2.804	0	AT2G33255	1.033	0
AT1G73530	AT2G44850	2.035	0	AT2G26570	2.764	0	AT2G33270	1.028	0
AT1G73590	AT2G44910	3.84	0	AT2G26670	2.481	0	AT2G33360	1.03	0
AT1G73610	AT2G45210	2.396	0	AT2G26690	3.478	0	AT2G33370	1.04	0
AT1G73810	AT2G45280	2.91	0	AT2G26975	3.96	0	AT2G33620	1.023	0
AT1G73850	AT2G45480	5.552	0	AT2G27000	2.625	0	AT2G33700	1.017	0
AT1G73870	AT2G45510	2.242	0	AT2G27010	2.066	0	AT2G33730	1.031	0
AT1G74000	AT2G45780	2.033	0	AT2G27140	2.357	0	AT2G34357	1.048	0
AT1G74010	AT2G45870	2.671	0	AT2G27290	2.945	0	AT2G34490	1.025	0
AT1G74080	AT2G46150	2.357	0	AT2G27395	1679	0	AT2G34600	1.009	0
AT1G74110	AT2G46210	2.859	0	AT2G27402	6.983	0	AT2G34680	1.054	0
AT1G74180	AT2G46270	3.203	0	AT2G27420	53.579	0	AT2G34760	1.015	0
AT1G74460	AT2G46455	4.212	0	AT2G27680	2.082	0	AT2G34780	1.001	0
AT1G74500	AT2G46950	4.573	0	AT2G27830	3.003	0	AT2G35100	1.013	0
AT1G74620	AT2G47230	3.05	0	AT2G27920	3.865	0	AT2G35155	1.051	0
AT1G74660	AT2G47480	3.203	0	AT2G28110	3.403	0	AT2G35320	1.007	0
AT1G74760	AT2G47680	2.531	0	AT2G28160	5.462	0	AT2G35360	1.009	0
AT1G74820	AT2G47720	4.338	0	AT2G28250	237	0	AT2G35510	1.033	0
AT1G75040	AT2G47770	188.932	0	AT2G28260	5.675	0	AT2G35530	1.054	0
AT1G75160	AT2G47780	181.527	0	AT2G28305	20.863	0	AT2G35620	1.071	0
AT1G75240	AT2G47800	2.392	0	AT2G28315	206	0	AT2G35630	1.06	0
AT1G75250	AT3G01410	2.142	0	AT2G28550	2.557	0	AT2G35720	1.029	0
AT1G75410	AT3G01570	117.268	0	AT2G28605	3.088	0	AT2G36240	1.013	0
AT1G75450	AT3G02210	4.033	0	AT2G28670	2.285	0	AT2G36360	1.043	0
AT1G75470	AT3G02410	38.314	0	AT2G29170	7.485	0	AT2G36402	1.03	0
AT1G75520	AT3G02480	70.92	0	AT2G29180	2.37	0	AT2G36680	1.018	0
AT1G75620	AT3G02550	2.455	0	AT2G29280	11.809	0	AT2G36700	1.031	0
AT1G75710	AT3G02800	2.18	0	AT2G29290	43.578	0	AT2G36724	1.03	0
AT1G75720	AT3G02990	4.954	0	AT2G29300	16.567	0	AT2G36835	1.005	0
AT1G75790	AT3G03020	5.107	0	AT2G29310	6.704	0	AT2G36910	1.007	0
AT1G75830	AT3G03170	4.686	0	AT2G29330	3.288	0	AT2G37030	1.038	0
AT1G75870	AT3G03180	2.178	0	AT2G29360	17.496	0	AT2G37190	1.016	0
AT1G75880	AT3G03310	2.87	0	AT2G29410	3.397	0	AT2G37390	1.019	0
AT1G75890	AT3G03320	2.117	0	AT2G29620	3.743	0	AT2G37480	1.021	0
AT1G75900	AT3G03450	9.639	0	AT2G29650	656	0	AT2G37550	1.012	0
AT1G75910	AT3G03590	2.914	0	AT2G29670	2.349	0	AT2G37570	1.041	0
AT1G75920	AT3G03620	137.03	0	AT2G29940	14.213	0	AT2G38310	1.052	0
AT1G75930	AT3G04000	2.966	0	AT2G29970	2.289	0	AT2G38400	1.041	0
AT1G75940	AT3G04300	3.988	0	AT2G30010	2.888	0	AT2G38580	1.002	0
AT1G76210	AT3G04380	2.14	0	AT2G30250	2.451	0	AT2G38700	1.02	0
AT1G76220	AT3G04850	3.13	0	AT2G30420	6.262	0	AT2G38950	1.04	0
AT1G76230	AT3G04960	8.227	0	AT2G30432	7.263	0	AT2G38970	1.001	0
AT1G76240	AT3G04980	2.91	0	AT2G30520	1099	0	AT2G39260	1.052	0
AT1G76250	AT3G05020	3.031	0	AT2G30540	8.405	0	AT2G39480	1.023	0
AT1G76290	AT3G05110	5.137	0	AT2G30570	5.396	0	AT2G39540	1.033	0
AT1G76410	AT3G05190	3.046	0	AT2G30790	326	0	AT2G39720	1.018	0
AT1G76420	AT3G05260	29.579	0	AT2G30950	2.485	0	AT2G39780	1.029	0
AT1G76500	AT3G05290	2.279	0	AT2G31380	3.999	0	AT2G39900	1.021	0
AT1G76610	AT3G05600	4.356	0	AT2G31790	3.657	0	AT2G39960	1.015	0
AT1G76800	AT3G05650	2.03	0	AT2G31840	2.313	0	AT2G40090	1.011	0
AT1G76850	AT3G05720	10.394	0	AT2G31900	2.894	0	AT2G40110	1.021	0
AT1G77110	AT3G05830	3.392	0	AT2G32100	6.625	0	AT2G40116	1.029	0
AT1G77145	AT3G06220	4.703	0	AT2G32150	6.053	0	AT2G40205	1.025	0
AT1G77150	AT3G06320	2.17	0	AT2G32160	14.858	0	AT2G40310	1.014	0
AT1G77160	AT3G06860	2.154	0	AT2G32230	2.799	0	AT2G40360	1.019	0
AT1G77200	AT3G07410	2.743	0	AT2G32290	740	0	AT2G40480	1.007	0
AT1G77650	AT3G07500	3.296	0	AT2G32300	3.34	0	AT2G40620	1.028	0
AT1G77655	AT3G07540	2.211	0	AT2G32390	476	0	AT2G40830	1.01	0
AT1G77690	AT3G07920	6.155	0	AT2G32430	304	0	AT2G41080	1.014	0
AT1G77700	AT3G08690	2.403	0	AT2G32500	3.435	0	AT2G41140	1.036	0
AT1G77780	AT3G08770	2.595	0	AT2G32560	4.621	0	AT2G41420	1.006	0
AT1G77815	AT3G08810	5.648	0	AT2G32810	2.357	0	AT2G41470	1.022	0
AT1G77820	AT3G08885	7.852	0	AT2G32990	6.47	0	AT2G41490	1.055	0
AT1G77830	AT3G09035	2.111	0	AT2G33020	2.715	0	AT2G41580	1.044	0
AT1G77950	AT3G09190	2.058	0	AT2G33050	2.617	0	AT2G41630	1.013	0
AT1G77990	AT3G09390	2.188	0	AT2G33205	2.204	0	AT2G41840	1.025	0
AT1G78330	AT3G09730	3.17	0	AT2G33380	9.298	0	AT2G41905	1.017	0
AT1G78450	AT3G09910	5.681	0	AT2G33450	2.714	0	AT2G42400	1.032	0
AT1G78460	AT3G10040	4.756	0	AT2G33750	11.037	0	AT2G42520	1.002	0
AT1G78470	AT3G10100	3.032	0	AT2G33800	2.902	0	AT2G42710	1.036	0
AT1G78480	AT3G10200	9.073	0	AT2G33810	2.256	0	AT2G42880	1.005	0
AT1G78490	AT3G10450	2.685	0	AT2G34120	2.571	0	AT2G42890	1.012	0
AT1G78500	AT3G10880	3.232	0	AT2G34170	3.671	0	AT2G42910	1.03	0
AT1G78640	AT3G11000	21.714	0	AT2G34180	3.422	0	AT2G42920	1.039	0
AT1G78720	AT3G11050	14.12	0	AT2G34420	5.311	0	AT2G43070	1.051	0
AT1G78740	AT3G11620	3.124	0	AT2G34430	138.479	0	AT2G43210	1.016	0
AT1G78750	AT3G11640	2.309	0	AT2G34500	3.484	0	AT2G43290	1.05	0
AT1G78760	AT3G11930	2.126	0	AT2G34510	358	0	AT2G43320	1.06	0
AT1G78810	AT3G12060	12.282	0	AT2G34620	8.346	0	AT2G43400	1.007	0
AT1G78815	AT3G12145	2.915	0	AT2G34655	6.557	0	AT2G43790	1.039	0
AT1G78840	AT3G12510	2.329	0	AT2G34860	2.515	0	AT2G43970	1.025	0
AT1G78970	AT3G12955	4.543	0	AT2G34920	3.311	0	AT2G44100	1.061	0
AT1G78980	AT3G12960	13.83	0	AT2G35130	3.009	0	AT2G44170	1.013	0
AT1G79050	AT3G13010	2.306	0	AT2G35150	267	0	AT2G44260	1.04	0
AT1G79250	AT3G13170	3.697	0	AT2G35210	4.363	0	AT2G44450	1.019	0
AT1G79360	AT3G13175	4.849	0	AT2G35260	2.333	0	AT2G44520	1.006	0
AT1G79370	AT3G13190	2.509	0	AT2G35370	5.67	0	AT2G44530	1.019	0
AT1G79400	AT3G13600	2.326	0	AT2G35380	2.945	0	AT2G44610	1.037	0
AT1G79430	AT3G13640	4.274	0	AT2G35410	2.758	0	AT2G44735	1.021	0
AT1G79450	AT3G13710	2.246	0	AT2G35500	2.844	0	AT2G44780	1.046	0
AT1G79520	AT3G13845	2.175	0	AT2G35650	287	0	AT2G44890	1.022	0
AT1G79580	AT3G13900	2.246	0	AT2G35890	4.237	0	AT2G44900	1.057	0
AT1G79650	AT3G13970	2.004	0	AT2G36430	8.741	0	AT2G45440	1.031	0
AT1G79680	AT3G14000	2.328	0	AT2G36630	2.619	0	AT2G45530	1.049	0
AT1G79760	AT3G14130	2.724	0	AT2G36790	5.257	0	AT2G45600	1.014	0
AT1G79770	AT3G14360	4.102	0	AT2G36830	289	0	AT2G45610	1.015	0
AT1G79800	AT3G14380	4.424	0	AT2G36870	4.766	0	AT2G45820	1.047	0
AT1G79820	AT3G14590	2.327	0	AT2G37170	3.53	0	AT2G45880	1.011	0
AT1G79840	AT3G14660	3.248	0	AT2G37180	2.083	0	AT2G45900	1.029	0
AT1G79860	AT3G14670	3.83	0	AT2G37450	5.685	0	AT2G45990	1	0
AT1G80090	AT3G14870	3.698	0	AT2G37460	5.412	0	AT2G46225	1.038	0
AT1G80100	AT3G14890	2.374	0	AT2G37540	2.753	0	AT2G46280	1.067	0
AT1G80110	AT3G14950	21.229	0	AT2G37660	2.238	0	AT2G46360	1.001	0
AT1G80130	AT3G15170	77.002	0	AT2G37750	3.215	0	AT2G46490	1.015	0
AT1G80220	AT3G15260	3.014	0	AT2G37870	314	0	AT2G46500	1.06	0
AT1G80240	AT3G15340	2.572	0	AT2G37950	4.958	0	AT2G46580	1.029	0
AT1G80340	AT3G15530	2.109	0	AT2G38010	2.048	0	AT2G46800	1.055	0
AT1G80390	AT3G15820	2.452	0	AT2G38090	2.693	0	AT2G47010	1.035	0
AT1G80540	AT3G16170	2.012	0	AT2G38100	3.619	0	AT2G47380	1.038	0
AT1G80580	AT3G16180	2.573	0	AT2G38140	2.664	0	AT2G47610	1.029	0
AT1G80760	AT3G16190	2.561	0	AT2G38170	2.703	0	AT2G47670	1.015	0
AT1G80865	AT3G16300	8.699	0	AT2G38270	2.99	0	AT2G47900	1.016	0
AT2G01430	AT3G16490	2.277	0	AT2G38500	2.075	0	AT2G47980	1.056	0
AT2G01500	AT3G16650	2.663	0	AT2G38600	231	0	AT2G47990	1.01	0
AT2G01520	AT3G16770	2.575	0	AT2G38740	2.786	0	AT2G48110	1.015	0
AT2G01530	AT3G16980	4.404	0	AT2G38750	784	0	AT3G01150	1.028	0
AT2G01560	AT3G17010	6.101	0	AT2G38790	983	0	AT3G01170	1.005	0
AT2G01570	AT3G17220	2.512	0	AT2G38940	4.296	0	AT3G01280	1.058	0
AT2G01610	AT3G17280	2.583	0	AT2G38995	30.758	0	AT3G01390	1.038	0
AT2G01780	AT3G17290	5.705	0	AT2G39110	2.003	0	AT3G01430	1.03	0
AT2G01800	AT3G17520	490.179	0	AT2G39360	2.294	0	AT3G01530	1.049	0
AT2G01810	AT3G17680	2.189	0	AT2G39430	3.467	0	AT3G01540	1.021	0
AT2G01890	AT3G18370	2.167	0	AT2G39440	330	0	AT3G01560	1.046	0
AT2G01900	AT3G18570	130.95	0	AT2G39470	15.704	0	AT3G01800	1.03	0
AT2G01940	AT3G18610	5.699	0	AT2G39690	340	0	AT3G01880	1.015	0
AT2G01960	AT3G18630	4.113	0	AT2G39730	2.727	0	AT3G01980	1.038	0
AT2G01990	AT3G18960	3.75	0	AT2G39800	4.954	0	AT3G01990	1.019	0
AT2G02000	AT3G19184	3.55	0	AT2G40120	3.238	0	AT3G02065	1.06	0
AT2G02010	AT3G19500	4.066	0	AT2G40130	14.625	0	AT3G02340	1.003	0
AT2G02070	AT3G20140	2.85	0	AT2G40320	3.433	0	AT3G02360	1.06	0
AT2G02080	AT3G20340	2.736	0	AT2G40400	2.605	0	AT3G02560	1.036	0
AT2G02120	AT3G20520	23.269	0	AT2G40460	5.891	0	AT3G02600	1.034	0
AT2G02130	AT3G20810	4.195	0	AT2G40490	4.208	0	AT3G02690	1.031	0
AT2G02135	AT3G21000	2.669	0	AT2G40610	2050	0	AT3G03040	1.004	0
AT2G02260	AT3G21400	2.392	0	AT2G40880	6.248	0	AT3G03070	1.065	0
AT2G02310	AT3G21560	2.513	0	AT2G40960	2.491	0	AT3G03100	1.036	0
AT2G02320	AT3G21600	2.347	0	AT2G40970	2.586	0	AT3G03160	1.048	0
AT2G02330	AT3G22550	4.263	0	AT2G41090	12.658	0	AT3G03210	1.018	0
AT2G02340	AT3G22560	5.416	0	AT2G41120	254	0	AT3G03380	1.003	0
AT2G02450	AT3G22900	2.728	0	AT2G41150	217	0	AT3G03405	1.028	0
AT2G02540	AT3G23090	2.147	0	AT2G41180	3.932	0	AT3G03550	1.028	0
AT2G02610	AT3G23260	3.957	0	AT2G41240	29.954	0	AT3G03740	1.029	0
AT2G02620	AT3G23440	3.208	0	AT2G41300	499	0	AT3G03770	1.01	0
AT2G02630	AT3G23560	2.484	0	AT2G41380	2.519	0	AT3G03880	1.032	0
AT2G02640	AT3G23730	3.852	0	AT2G41560	2.302	0	AT3G03930	1.012	0
AT2G02650	AT3G24340	5.22	0	AT2G41660	2.204	0	AT3G04080	1.043	0
AT2G02660	AT3G24450	4.313	0	AT2G41680	231	0	AT3G04150	1.044	0
AT2G02670	AT3G24810	2.991	0	AT2G41870	3.059	0	AT3G04200	1.002	0
AT2G02680	AT3G24927	5.982	0	AT2G41950	2.906	0	AT3G04610	1.004	0
AT2G02690	AT3G25060	2.954	0	AT2G41970	3.263	0	AT3G04750	1.054	0
AT2G02770	AT3G25870	7.042	0	AT2G42220	8.011	0	AT3G04820	1.022	0
AT2G02890	AT3G25890	2.144	0	AT2G42380	6.088	0	AT3G04830	1.043	0
AT2G03000	AT3G25910	2.227	0	AT2G42530	16.619	0	AT3G04840	1.026	0
AT2G03020	AT3G25970	2.114	0	AT2G42590	2.386	0	AT3G04930	1.018	0
AT2G03160	AT3G25980	2.088	0	AT2G42690	16.41	0	AT3G05090	1.043	0
AT2G03170	AT3G26330	3.209	0	AT2G42750	2.914	0	AT3G05340	1.006	0
AT2G03180	AT3G26380	2.147	0	AT2G42850	6.803	0	AT3G05430	1.032	0
AT2G03190	AT3G26550	2.103	0	AT2G42900	4.777	0	AT3G05530	1.009	0
AT2G03250	AT3G26744	3.444	0	AT2G43010	5.405	0	AT3G05545	1.017	0
AT2G03290	AT3G26932	3.742	0	AT2G43030	2.497	0	AT3G05560	1.045	0
AT2G03320	AT3G27025	2.843	0	AT2G43050	2.948	0	AT3G05670	1.004	0
AT2G03330	AT3G27120	2.044	0	AT2G43100	370	0	AT3G05680	1.029	0
AT2G03360	AT3G27130	2.909	0	AT2G43150	655	0	AT3G05725	1.017	0
AT2G03500	AT3G27220	2.407	0	AT2G43180	2.008	0	AT3G05910	1.021	0
AT2G03550	AT3G27290	3.09	0	AT2G43480	2.407	0	AT3G05970	1.004	0
AT2G03560	AT3G27870	3.31	0	AT2G43550	3.883	0	AT3G06040	1.024	0
AT2G03690	AT3G27997	2.035	0	AT2G43560	8.762	0	AT3G06110	1.01	0
AT2G03700	AT3G28150	3.92	0	AT2G43820	351	0	AT3G06170	1.034	0
AT2G03710	AT3G28160	3.064	0	AT2G43850	2.528	0	AT3G06280	1.038	0
AT2G03720	AT3G28560	26.536	0	AT2G43920	3.624	0	AT3G06340	1.008	0
AT2G03730	AT3G28580	2.386	0	AT2G43945	3.452	0	AT3G06480	1.024	0
AT2G03740	AT3G28910	3.393	0	AT2G44010	2.043	0	AT3G06520	1.001	0
AT2G03840	AT3G29300	11.462	0	AT2G44110	7.287	0	AT3G06540	1.029	0
AT2G03850	AT3G29305	2.172	0	AT2G44210	6.639	0	AT3G06690	1.005	0
AT2G03860	AT3G29370	6.411	0	AT2G44230	17.074	0	AT3G06760	1.056	0
AT2G03900	AT3G29385	105.089	0	AT2G44500	2.438	0	AT3G06930	1.01	0
AT2G03960	AT3G29798	4.151	0	AT2G44740	1296	0	AT3G07030	1.033	0
AT2G03970	AT3G29970	30.807	0	AT2G44790	277	0	AT3G07050	1.044	0
AT2G04025	AT3G30300	2.048	0	AT2G44920	5.772	0	AT3G07110	1.055	0
AT2G04032	AT3G30775	5.942	0	AT2G45050	2.85	0	AT3G07130	1.004	0
AT2G04046	AT3G30833	88.751	0	AT2G45180	47.943	0	AT3G07220	1.041	0
AT2G04047	AT3G32925	4.833	0	AT2G45560	2.99	0	AT3G07380	1.03	0
AT2G04050	AT3G42820	15.153	0	AT2G45770	2.287	0	AT3G07480	1.011	0
AT2G04090	AT3G42860	2.245	0	AT2G45890	5.21	0	AT3G07568	1.01	0
AT2G04100	AT3G43580	3.497	0	AT2G46070	7.665	0	AT3G07660	1.027	0
AT2G04150	AT3G44290	15.809	0	AT2G46100	4.256	0	AT3G07810	1.012	0
AT2G04160	AT3G44410	3.337	0	AT2G46220	3.941	0	AT3G07890	1.019	0
AT2G04200	AT3G44420	4.286	0	AT2G46430	5.672	0	AT3G07980	1.013	0
AT2G04210	AT3G44440	3.629	0	AT2G46650	3.592	0	AT3G08530	none	0
AT2G04300	AT3G44830	27.282	0	AT2G46660	2.539	0	AT3G08550	1.003	0
AT2G04495	AT3G45000	4.593	0	AT2G46820	3.944	0	AT3G08750	1.006	0
AT2G04500	AT3G45020	2.394	0	AT2G46830	3.977	0	AT3G08760	1.016	0
AT2G04680	AT3G45040	2.075	0	AT2G46850	2.993	0	AT3G08910	1.027	0
AT2G04810	AT3G45093	2.823	0	AT2G47060	289	0	AT3G08960	1.042	0
AT2G04820	AT3G45310	2.196	0	AT2G47160	200	0	AT3G09040	1.018	0
AT2G04830	AT3G45970	2.285	0	AT2G47370	2.239	0	AT3G09080	1.016	0
AT2G04840	AT3G46660	4.542	0	AT2G47450	8.036	0	AT3G09140	1.035	0
AT2G04910	AT3G46770	31.794	0	AT2G47910	3.311	0	AT3G09300	1.003	0
AT2G04920	AT3G47020	3.508	0	AT2G48020	346	0	AT3G09470	1.014	0
AT2G04930	AT3G47460	2.169	0	AT2G48070	2.535	0	AT3G09650	1.046	0
AT2G05185	AT3G47720	4.266	0	AT2G48140	2.502	0	AT3G09820	1.009	0
AT2G05190	AT3G48260	2.621	0	AT3G01060	5.829	0	AT3G09860	1.03	0
AT2G05200	AT3G48410	3.827	0	AT3G01290	4.396	0	AT3G09900	1.043	0
AT2G05380	AT3G48480	4.343	0	AT3G01350	3.971	0	AT3G10070	1.036	0
AT2G05400	AT3G48490	2.123	0	AT3G01370	2.266	0	AT3G10090	1.064	0
AT2G05410	AT3G48660	6.715	0	AT3G01440	8.706	0	AT3G10120	1.068	0
AT2G05420	AT3G48670	3.014	0	AT3G01470	270	0	AT3G10195	1.026	0
AT2G05430	AT3G48700	2.496	0	AT3G01480	355	0	AT3G10410	1.032	0
AT2G05435	AT3G48980	4.094	0	AT3G01500	26100	0	AT3G10440	1.054	0
AT2G05440	AT3G49250	2.03	0	AT3G01550	12.845	0	AT3G10480	1.014	0
AT2G05500	AT3G49480	6.788	0	AT3G01660	2.58	0	AT3G10700	1.028	0
AT2G05510	AT3G49830	3.355	0	AT3G01670	4.468	0	AT3G10830	1.005	0
AT2G05530	AT3G50230	7.264	0	AT3G01680	4.01	0	AT3G10860	1.027	0
AT2G05580	AT3G50940	5.32	0	AT3G02020	10.056	0	AT3G10920	1.021	0
AT2G05850	AT3G50980	73.755	0	AT3G02040	3.901	0	AT3G10985	1.001	0
AT2G07080	AT3G51090	2.427	0	AT3G02250	2.352	0	AT3G11230	1.042	0
AT2G07120	AT3G51230	2.316	0	AT3G02380	3.355	0	AT3G11250	1.05	0
AT2G07130	AT3G51240	2.136	0	AT3G02500	5.818	0	AT3G11330	1.025	0
AT2G07570	AT3G51290	2.054	0	AT3G02730	3.288	0	AT3G11400	1.047	0
AT2G07688	AT3G51400	2.085	0	AT3G02830	267	0	AT3G11490	1.006	0
AT2G07783	AT3G51410	12.506	0	AT3G03190	8.422	0	AT3G11590	1.053	0
AT2G07786	AT3G51430	2.387	0	AT3G03630	2.401	0	AT3G11800	1.024	0
AT2G07787	AT3G53210	2.955	0	AT3G03650	2.349	0	AT3G11900	1.049	0
AT2G07792	AT3G53450	2.266	0	AT3G03820	12.222	0	AT3G11940	1.021	0
AT2G07981	AT3G53690	3.845	0	AT3G03850	7.229	0	AT3G11960	1.062	0
AT2G09862	AT3G53860	2.228	0	AT3G04010	2.428	0	AT3G12010	1.058	0
AT2G10930	AT3G54180	2.289	0	AT3G04110	3.597	0	AT3G12050	1.02	0
AT2G11005	AT3G54320	4.03	0	AT3G04140	5.686	0	AT3G12140	1.031	0
AT2G12190	AT3G54410	29.571	0	AT3G04210	53.717	0	AT3G12190	1.005	0
AT2G12200	AT3G54420	2.245	0	AT3G04420	4.72	0	AT3G12350	1.016	0
AT2G12462	AT3G54430	2.403	0	AT3G04650	3.245	0	AT3G12480	1.046	0
AT2G12510	AT3G54510	15.874	0	AT3G04790	2.461	0	AT3G12600	1.011	0
AT2G12646	AT3G55120	3.462	0	AT3G04910	2.237	0	AT3G12620	1.044	0
AT2G12875	AT3G55300	2.157	0	AT3G05150	4.841	0	AT3G12640	1.013	0
AT2G13630	AT3G56870	3.627	0	AT3G05270	2.35	0	AT3G12690	1.015	0
AT2G13810	AT3G56890	4.465	0	AT3G05350	2.626	0	AT3G12770	1.018	0
AT2G13820	AT3G56920	2.203	0	AT3G05370	482	0	AT3G12920	1.01	0
AT2G13900	AT3G57380	3.56	0	AT3G05490	2.057	0	AT3G12980	1.041	0
AT2G13910	AT3G57440	3.292	0	AT3G05640	5.544	0	AT3G13030	1.05	0
AT2G13920	AT3G58430	2.398	0	AT3G05727	9.736	0	AT3G13200	1.012	0
AT2G14070	AT3G58450	401.852	0	AT3G05730	4117	0	AT3G13235	1.018	0
AT2G14210	AT3G58540	3.274	0	AT3G05890	4.207	0	AT3G13260	1.063	0
AT2G14220	AT3G58740	13.544	0	AT3G05900	248	0	AT3G13340	1.009	0
AT2G14245	AT3G58770	6.37	0	AT3G05920	2.944	0	AT3G13360	1.017	0
AT2G14280	AT3G58850	3.999	0	AT3G06080	2.431	0	AT3G13380	1.048	0
AT2G14282	AT3G59190	44.96	0	AT3G06150	2.294	0	AT3G13430	1.043	0
AT2G14290	AT3G59200	3.688	0	AT3G06370	8.301	0	AT3G13440	1.043	0
AT2G14440	AT3G59270	3.671	0	AT3G06750	750	0	AT3G13860	1.023	0
AT2G14510	AT3G59320	2.055	0	AT3G06880	3.626	0	AT3G13870	1.062	0
AT2G14540	AT3G59420	2.327	0	AT3G07010	2.245	0	AT3G13910	1.021	0
AT2G14550	AT3G59530	7.391	0	AT3G07195	2.82	0	AT3G13920	1.04	0
AT2G14560	AT3G60260	2.11	0	AT3G07270	2.009	0	AT3G14390	1.015	0
AT2G14605	AT3G60390	2.097	0	AT3G07310	2.424	0	AT3G14960	1.03	0
AT2G14610	AT3G60640	3.519	0	AT3G07340	4.342	0	AT3G15060	1.024	0
AT2G14620	AT3G60660	2.653	0	AT3G07350	10.97	0	AT3G15430	1.024	0
AT2G14670	AT3G60940	2.077	0	AT3G07420	2.089	0	AT3G15730	1.021	0
AT2G14710	AT3G61090	4.601	0	AT3G07900	3.214	0	AT3G15740	1.014	0
AT2G14760	AT3G61250	13.51	0	AT3G07990	3.008	0	AT3G15880	1.002	0
AT2G14920	AT3G61310	3.641	0	AT3G08010	2.058	0	AT3G15980	1.007	0
AT2G14960	AT3G61530	2.353	0	AT3G08740	2.076	0	AT3G16060	1.005	0
AT2G14990	AT3G61680	6.174	0	AT3G08920	7.332	0	AT3G16200	1.037	0
AT2G15010	AT3G61990	2.89	0	AT3G08940	9.456	0	AT3G16270	1.017	0
AT2G15020	AT3G62090	3.11	0	AT3G09160	4.291	0	AT3G16480	1.047	0
AT2G15080	AT3G62320	5.572	0	AT3G09330	3.237	0	AT3G16630	1.01	0
AT2G15090	AT3G62430	2.755	0	AT3G09540	2.551	0	AT3G16740	1.031	0
AT2G15130	AT3G62880	2.238	0	AT3G09550	3.001	0	AT3G16760	1.018	0
AT2G15350	AT3G62920	3.018	0	AT3G09580	586	0	AT3G16780	1.062	0
AT2G15390	AT3G63030	3.004	0	AT3G09920	2.483	0	AT3G16857	1.015	0
AT2G15400	AT3G63040	495.823	0	AT3G10060	4.516	0	AT3G16930	1.023	0
AT2G15590	AT3G63480	3.163	0	AT3G10130	2.428	0	AT3G16970	1.035	0
AT2G15610	AT4G00238	2.378	0	AT3G10150	11.715	0	AT3G17000	1.014	0
AT2G15660	AT4G00270	2.657	0	AT3G10320	4.094	0	AT3G17160	1.038	0
AT2G15670	AT4G00380	3.926	0	AT3G10405	5.048	0	AT3G17240	1.029	0
AT2G15770	AT4G00530	2.134	0	AT3G10520	2.864	0	AT3G17430	1.001	0
AT2G15780	AT4G00820	2.222	0	AT3G10525	4.392	0	AT3G17440	1.028	0
AT2G15840	AT4G00850	3.483	0	AT3G10660	2.777	0	AT3G17465	1.016	0
AT2G16005	AT4G01360	6.352	0	AT3G10710	6.083	0	AT3G17611	1.06	0
AT2G16120	AT4G01580	2.618	0	AT3G10720	495	0	AT3G17715	1.046	0
AT2G16130	AT4G01895	7.78	0	AT3G10870	3.884	0	AT3G17740	1.029	0
AT2G16190	AT4G01897	2.962	0	AT3G11110	4.5	0	AT3G17780	1.013	0
AT2G16220	AT4G01970	12.959	0	AT3G11170	275	0	AT3G17810	1.022	0
AT2G16230	AT4G02070	2.199	0	AT3G11280	6.302	0	AT3G17850	1.025	0
AT2G16290	AT4G02140	2.973	0	AT3G11340	3.602	0	AT3G17900	1.005	0
AT2G16310	AT4G02170	7.925	0	AT3G11550	3.941	0	AT3G18080	1.019	0
AT2G16365	AT4G02280	5.742	0	AT3G11630	2.759	0	AT3G18230	1.003	0
AT2G16570	AT4G02360	11.561	0	AT3G11670	3.062	0	AT3G18520	1.057	0
AT2G16730	AT4G02380	3.135	0	AT3G11720	2.954	0	AT3G18620	1.048	0
AT2G16840	AT4G02970	3.741	0	AT3G11950	2.282	0	AT3G18810	1.022	0
AT2G16850	AT4G03130	2.861	0	AT3G12345	3.943	0	AT3G19085	1.03	0
AT2G16890	AT4G03940	3.081	0	AT3G12610	2.365	0	AT3G19190	1.037	0
AT2G16895	AT4G03965	2.4	0	AT3G12685	3.935	0	AT3G19280	1.014	0
AT2G16960	AT4G04870	3.449	0	AT3G12700	2.038	0	AT3G19530	1.031	0
AT2G16970	AT4G05110	5.51	0	AT3G12930	2.446	0	AT3G19540	1.008	0
AT2G16980	AT4G05370	2.326	0	AT3G13100	3.03	0	AT3G20050	1.002	0
AT2G16990	AT4G07940	3.574	0	AT3G13110	2.051	0	AT3G20070	1.002	0
AT2G17050	AT4G07960	2.971	0	AT3G13840	2.8	0	AT3G20170	1.066	0
AT2G17055	AT4G08590	2.65	0	AT3G14050	2.289	0	AT3G20250	1.016	0
AT2G17060	AT4G08874	2.185	0	AT3G14170	3.281	0	AT3G20290	1.023	0
AT2G17070	AT4G09030	2.481	0	AT3G14415	462	0	AT3G20320	1.037	0
AT2G17090	AT4G09080	2.165	0	AT3G14420	4.051	0	AT3G20510	1.009	0
AT2G17310	AT4G09920	13.074	0	AT3G14570	6.423	0	AT3G20670	1.042	0
AT2G17470	AT4G10020	224.662	0	AT3G14760	7.425	0	AT3G20960	1.039	0
AT2G17525	AT4G10250	3.91	0	AT3G14770	5.305	0	AT3G21175	1.016	0
AT2G17590	AT4G10260	11.787	0	AT3G14810	8.874	0	AT3G21190	1.025	0
AT2G17600	AT4G10265	21.486	0	AT3G14930	2.006	0	AT3G21220	1.018	0
AT2G17680	AT4G10270	8.127	0	AT3G14940	2.208	0	AT3G21390	1.008	0
AT2G17780	AT4G10390	2.307	0	AT3G15030	10.926	0	AT3G21590	1.02	0
AT2G17785	AT4G10500	7.165	0	AT3G15110	2.867	0	AT3G21650	1.017	0
AT2G17940	AT4G10890	2.17	0	AT3G15190	2.286	0	AT3G21770	1.033	0
AT2G17950	AT4G11350	3.855	0	AT3G15230	3.086	0	AT3G22010	1.036	0
AT2G17960	AT4G11550	2.034	0	AT3G15240	2.66	0	AT3G22180	1.05	0
AT2G18050	AT4G11810	29.389	0	AT3G15250	263	0	AT3G22380	1.034	0
AT2G18060	AT4G11910	14.296	0	AT3G15310	5.873	0	AT3G22435	1.009	0
AT2G18070	AT4G11990	3.597	0	AT3G15360	5.298	0	AT3G22440	1.04	0
AT2G18080	AT4G12005	2.61	0	AT3G15520	266	0	AT3G22850	1.006	0
AT2G18120	AT4G12130	3.793	0	AT3G15570	23.511	0	AT3G22942	1.037	0
AT2G18140	AT4G12200	2.578	0	AT3G15700	2.418	0	AT3G22950	1.005	0
AT2G18150	AT4G12290	5.412	0	AT3G15760	9.863	0	AT3G22955	1.008	0
AT2G18190	AT4G12680	4.159	0	AT3G15840	779	0	AT3G22980	1.034	0
AT2G18193	AT4G12700	2.217	0	AT3G15850	281	0	AT3G23020	1.011	0
AT2G18230	AT4G12740	2.09	0	AT3G16000	3.739	0	AT3G23030	1.021	0
AT2G18320	AT4G12870	20.171	0	AT3G16070	3.273	0	AT3G23160	1.014	0
AT2G18360	AT4G13030	2.802	0	AT3G16140	4.052	0	AT3G23280	1.012	0
AT2G18370	AT4G13540	3.48	0	AT3G16175	3.961	0	AT3G23900	1.038	0
AT2G18380	AT4G14660	2.054	0	AT3G16240	264	0	AT3G24030	1.018	0
AT2G18450	AT4G14695	22.995	0	AT3G16520	2.816	0	AT3G24065	1.039	0
AT2G18460	AT4G14720	2.279	0	AT3G16530	10.96	0	AT3G24150	1.017	0
AT2G18480	AT4G14780	4.786	0	AT3G17040	2.331	0	AT3G24170	1.033	0
AT2G18490	AT4G15140	2.209	0	AT3G17100	4.614	0	AT3G24260	1.036	0
AT2G18550	AT4G15480	4.756	0	AT3G17120	220	0	AT3G24390	1.004	0
AT2G18570	AT4G15630	2.146	0	AT3G17420	2.068	0	AT3G24560	1.015	0
AT2G18590	AT4G15780	3.845	0	AT3G17690	462	0	AT3G24880	1.031	0
AT2G18660	AT4G15910	2.835	0	AT3G17700	2.238	0	AT3G25050	1.023	0
AT2G18720	AT4G16050	3.145	0	AT3G18050	2.24	0	AT3G25150	1.016	0
AT2G18810	AT4G16160	416.321	0	AT3G18200	7.415	0	AT3G25410	1.028	0
AT2G18870	AT4G16442	3.012	0	AT3G18500	2.395	0	AT3G25520	1.022	0
AT2G18880	AT4G16500	2.388	0	AT3G18710	2.999	0	AT3G25680	1.006	0
AT2G19000	AT4G16610	2.945	0	AT3G18773	8.627	0	AT3G25700	1.013	0
AT2G19010	AT4G16620	2.54	0	AT3G18890	4.273	0	AT3G25725	1.003	0
AT2G19020	AT4G16690	7.085	0	AT3G18950	3.271	0	AT3G25730	1.04	0
AT2G19040	AT4G17550	2.706	0	AT3G19010	2.796	0	AT3G25815	1.006	0
AT2G19050	AT4G17660	2.959	0	AT3G19230	4.54	0	AT3G25840	1	0
AT2G19060	AT4G17670	5.647	0	AT3G19310	236	0	AT3G26110	1.038	0
AT2G19070	AT4G17730	2.863	0	AT3G19320	8.549	0	AT3G26160	1.04	0
AT2G19150	AT4G17760	2.331	0	AT3G19480	6.531	0	AT3G26600	1.029	0
AT2G19200	AT4G17940	3.328	0	AT3G19620	29.39	0	AT3G26605	1.008	0
AT2G19310	AT4G18020	2.684	0	AT3G19800	2.479	0	AT3G27030	1.029	0
AT2G19320	AT4G18210	2.641	0	AT3G20300	9.819	0	AT3G27090	1.01	0
AT2G19500	AT4G18372	2.24	0	AT3G20420	5.401	0	AT3G27140	1.016	0
AT2G19610	AT4G18400	2.975	0	AT3G20570	2.569	0	AT3G27260	1.029	0
AT2G19630	AT4G18470	3.038	0	AT3G20600	6.041	0	AT3G27280	1.005	0
AT2G19640	AT4G18650	67.674	0	AT3G20940	2.871	0	AT3G27370	1.007	0
AT2G19660	AT4G19230	2.42	0	AT3G21055	4.735	0	AT3G27380	1.024	0
AT2G19770	AT4G19380	15.225	0	AT3G21180	4.467	0	AT3G27740	1.063	0
AT2G19890	AT4G19400	2.084	0	AT3G21330	3.24	0	AT3G28190	1.004	0
AT2G19893	AT4G20350	2.323	0	AT3G21670	55.447	0	AT3G28210	1.025	0
AT2G19980	AT4G20730	7.588	0	AT3G21950	7358	0	AT3G28315	1.036	0
AT2G19990	AT4G21320	3.612	0	AT3G22100	9.604	0	AT3G28430	1.021	0
AT2G20080	AT4G21480	3.009	0	AT3G22150	3.71	0	AT3G28640	1.064	0
AT2G20100	AT4G21590	9.193	0	AT3G22210	8.75	0	AT3G28680	1.027	0
AT2G20150	AT4G21610	2.445	0	AT3G22231	55.995	0	AT3G28890	1.038	0
AT2G20160	AT4G21620	3.925	0	AT3G22540	3.338	0	AT3G28920	1.035	0
AT2G20170	AT4G21680	3.346	0	AT3G22600	2.839	0	AT3G28950	1.042	0
AT2G20350	AT4G22020	3.88	0	AT3G22620	336	0	AT3G29076	1.023	0
AT2G20430	AT4G22235	3.597	0	AT3G23000	4.75	0	AT3G29105	1.013	0
AT2G20520	AT4G22280	3.559	0	AT3G23010	715	0	AT3G29153	1.021	0
AT2G20530	AT4G22770	5.768	0	AT3G23080	10.381	0	AT3G29320	1.064	0
AT2G20570	AT4G22780	3.098	0	AT3G23400	2.575	0	AT3G29340	1.014	0
AT2G20620	AT4G22920	2.131	0	AT3G23410	3.535	0	AT3G29390	1.043	0
AT2G20635	AT4G23050	2.432	0	AT3G23470	3.334	0	AT3G29570	1.001	0
AT2G20800	AT4G23720	3.323	0	AT3G23480	694	0	AT3G29572	1.02	0
AT2G20805	AT4G23930	3.705	0	AT3G23510	2.399	0	AT3G29615	1.001	0
AT2G20825	AT4G23950	2.399	0	AT3G23530	250	0	AT3G29660	1.033	0
AT2G20875	AT4G24030	2.832	0	AT3G23700	3.521	0	AT3G29710	1.01	0
AT2G21000	AT4G24080	3.622	0	AT3G23820	2.567	0	AT3G29763	1.021	0
AT2G21010	AT4G24110	6.418	0	AT3G23870	3.536	0	AT3G29773	1.02	0
AT2G21100	AT4G24150	23.864	0	AT3G24210	5.261	0	AT3G29781	1.02	0
AT2G21140	AT4G24260	5.335	0	AT3G24430	2.293	0	AT3G29782	1.015	0
AT2G21220	AT4G24270	2.12	0	AT3G24460	2.202	0	AT3G30160	1.033	0
AT2G21235	AT4G24340	8.204	0	AT3G24670	266	0	AT3G30220	1	0
AT2G21260	AT4G24420	8.654	0	AT3G24715	3.785	0	AT3G30360	1.005	0
AT2G21490	AT4G24480	2.203	0	AT3G24720	3.286	0	AT3G30587	1.035	0
AT2G21510	AT4G25000	3.789	0	AT3G25290	400	0	AT3G30685	1.003	0
AT2G21720	AT4G25540	2.267	0	AT3G25560	2.333	0	AT3G30733	1.009	0
AT2G21780	AT4G25580	262.746	0	AT3G25570	6.078	0	AT3G30744	1.011	0
AT2G21870	AT4G25750	7.13	0	AT3G25690	12.059	0	AT3G30765	1.028	0
AT2G21900	AT4G25800	2.294	0	AT3G25717	5.341	0	AT3G30848	1.001	0
AT2G21910	AT4G25810	2.649	0	AT3G25805	2.751	0	AT3G31373	1.033	0
AT2G21920	AT4G25980	12.386	0	AT3G26165	867	0	AT3G31375	1.019	0
AT2G21930	AT4G26270	2.777	0	AT3G26170	12.73	0	AT3G31410	1.013	0
AT2G21980	AT4G26590	3.582	0	AT3G26180	10.445	0	AT3G31902	1.007	0
AT2G21990	AT4G26740	657.395	0	AT3G26220	8.675	0	AT3G31910	1.031	0
AT2G22030	AT4G26760	2.114	0	AT3G26230	25.622	0	AT3G31945	1.021	0
AT2G22040	AT4G27450	2.046	0	AT3G26280	265.311	0	AT3G32021	1.024	0
AT2G22050	AT4G27460	10.169	0	AT3G26440	2.916	0	AT3G32023	1.026	0
AT2G22060	AT4G27510	4.131	0	AT3G26490	8.635	0	AT3G32026	1.025	0
AT2G22150	AT4G27530	13.812	0	AT3G26510	6.516	0	AT3G32032	1.011	0
AT2G22180	AT4G27660	2.455	0	AT3G26520	7.706	0	AT3G32043	1.025	0
AT2G22190	AT4G27730	2.724	0	AT3G26650	256	0	AT3G32115	1.025	0
AT2G22290	AT4G27780	2.096	0	AT3G26740	3.026	0	AT3G32130	1.009	0
AT2G22330	AT4G27900	3.323	0	AT3G26960	24.567	0	AT3G32164	1.006	0
AT2G22340	AT4G27980	8.572	0	AT3G27110	2.044	0	AT3G32260	1.035	0
AT2G22510	AT4G28190	4.707	0	AT3G27160	3.216	0	AT3G32330	1.036	0
AT2G22540	AT4G28330	3.05	0	AT3G27170	2.797	0	AT3G32340	1.02	0
AT2G22590	AT4G28390	2.051	0	AT3G27690	202.079	0	AT3G32391	1.014	0
AT2G22620	AT4G28560	4.409	0	AT3G27830	2.205	0	AT3G32475	1.025	0
AT2G22630	AT4G28950	2.331	0	AT3G27860	534	0	AT3G32893	1.01	0
AT2G22750	AT4G29170	2.286	0	AT3G27925	4.784	0	AT3G32896	1.045	0
AT2G22760	AT4G29240	3.014	0	AT3G28040	4.211	0	AT3G32962	1.037	0
AT2G22800	AT4G29660	2.196	0	AT3G28070	13.363	0	AT3G33139	1.044	0
AT2G22810	AT4G29760	7.521	0	AT3G28100	2.755	0	AT3G33181	1.021	0
AT2G22980	AT4G29770	7.235	0	AT3G28180	5.993	0	AT3G33187	1.021	0
AT2G23010	AT4G30090	3.458	0	AT3G28290	14.052	0	AT3G33205	1.055	0
AT2G23130	AT4G30250	3.552	0	AT3G28300	9.49	0	AT3G33225	1.032	0
AT2G23160	AT4G30270	2.213	0	AT3G28960	10.865	0	AT3G33545	1.016	0
AT2G23170	AT4G30370	7.376	0	AT3G29185	2.396	0	AT3G33555	1.029	0
AT2G23220	AT4G30470	2.449	0	AT3G29240	2.269	0	AT3G36411	1.001	0
AT2G23230	AT4G30650	2.393	0	AT3G29430	3.411	0	AT3G42054	1.007	0
AT2G23240	AT4G30662	2.702	0	AT3G29630	6.777	0	AT3G42170	1.06	0
AT2G23260	AT4G30820	2.056	0	AT3G29670	3.767	0	AT3G42206	1.012	0
AT2G23330	AT4G30880	112.496	0	AT3G29760	2.433	0	AT3G42230	1.031	0
AT2G23440	AT4G31020	4.252	0	AT3G29780	4.232	0	AT3G42240	1.039	0
AT2G23510	AT4G31270	2.464	0	AT3G30418	7.946	0	AT3G42255	1.014	0
AT2G23540	AT4G31460	2.011	0	AT3G30700	5.771	0	AT3G42280	1.003	0
AT2G23590	AT4G31520	4.821	0	AT3G30720	3.89	0	AT3G42300	1.006	0
AT2G23670	AT4G31615	23.792	0	AT3G30730	4.857	0	AT3G42353	1.03	0
AT2G23760	AT4G31650	3.969	0	AT3G31367	3.497	0	AT3G42431	1.036	0
AT2G23800	AT4G31690	7.325	0	AT3G31955	2.782	0	AT3G42436	1.004	0
AT2G23850	AT4G31760	29.608	0	AT3G32020	1075	0	AT3G42450	1.006	0
AT2G23860	AT4G32290	3.723	0	AT3G32210	8.934	0	AT3G42470	1.042	0
AT2G23870	AT4G32295	8.465	0	AT3G32220	5.81	0	AT3G42473	1.008	0
AT2G23880	AT4G32460	2.782	0	AT3G32980	2.237	0	AT3G42474	1.04	0
AT2G23960	AT4G32480	2.016	0	AT3G33189	4.258	0	AT3G42535	1.04	0
AT2G24000	AT4G32630	17.73	0	AT3G33197	3.312	0	AT3G42550	1.01	0
AT2G24010	AT4G33130	2.178	0	AT3G42251	884	0	AT3G42715	none	0
AT2G24080	AT4G33140	2.279	0	AT3G42628	2.065	0	AT3G42770	1.03	0
AT2G24210	AT4G33280	23.619	0	AT3G42800	2.726	0	AT3G42910	1.023	0
AT2G24255	AT4G33560	6.301	0	AT3G42993	2.213	0	AT3G42920	1.033	0
AT2G24260	AT4G33700	2.48	0	AT3G43141	229	0	AT3G43140	1.019	0
AT2G24430	AT4G33820	65.585	0	AT3G43153	2.455	0	AT3G43170	1.008	0
AT2G24470	AT4G33870	5.883	0	AT3G43303	6.242	0	AT3G43230	1.018	0
AT2G24510	AT4G33905	4.293	0	AT3G43358	5.5	0	AT3G43240	1.024	0
AT2G24620	AT4G33930	2.441	0	AT3G43540	2.016	0	AT3G43260	1.006	0
AT2G24696	AT4G33950	3.4	0	AT3G44200	2.249	0	AT3G43300	1.016	0
AT2G24700	AT4G33980	7.391	0	AT3G44510	5.814	0	AT3G43310	1.015	0
AT2G24710	AT4G33985	2.588	0	AT3G44520	7.808	0	AT3G43352	1.017	0
AT2G24720	AT4G34210	7.496	0	AT3G44610	2.711	0	AT3G43359	1.019	0
AT2G24740	AT4G34400	13.939	0	AT3G44620	3.209	0	AT3G43436	1.067	0
AT2G24750	AT4G34470	6.993	0	AT3G44840	2.518	0	AT3G43500	1.011	0
AT2G24810	AT4G34540	2.147	0	AT3G44860	33.31	0	AT3G43657	1.009	0
AT2G24820	AT4G34550	2.592	0	AT3G44890	245	0	AT3G43682	1.005	0
AT2G24850	AT4G35050	2.109	0	AT3G44990	15.242	0	AT3G43723	1.015	0
AT2G25095	AT4G35070	5.292	0	AT3G45010	2.046	0	AT3G43833	1.035	0
AT2G25120	AT4G35520	3.521	0	AT3G45140	19.807	0	AT3G43867	1.006	0
AT2G25150	AT4G35590	6.323	0	AT3G45330	3.794	0	AT3G43880	1.042	0
AT2G25160	AT4G35940	2.075	0	AT3G45390	4.751	0	AT3G43980	1.003	0
AT2G25230	AT4G36270	2.733	0	AT3G45410	2.914	0	AT3G44030	1.043	0
AT2G25240	AT4G36600	132.24	0	AT3G45430	4.916	0	AT3G44110	1.026	0
AT2G25330	AT4G36700	20.546	0	AT3G45640	2.394	0	AT3G44170	1.021	0
AT2G25340	AT4G36880	3.095	0	AT3G45650	2.321	0	AT3G44210	1.013	0
AT2G25360	AT4G36910	5.236	0	AT3G45660	3.35	0	AT3G44310	1.026	0
AT2G25410	AT4G36925	3.779	0	AT3G45680	4.404	0	AT3G44370	1.018	0
AT2G25440	AT4G36930	4.279	0	AT3G45780	16.376	0	AT3G44380	1.02	0
AT2G25450	AT4G37240	2.131	0	AT3G46130	5.535	0	AT3G44470	1.02	0
AT2G25510	AT4G37250	2.358	0	AT3G46490	33.706	0	AT3G44670	1.045	0
AT2G25630	AT4G37430	2.982	0	AT3G46500	2.895	0	AT3G44710	1.033	0
AT2G25687	AT4G37660	2.259	0	AT3G46530	4.393	0	AT3G44850	1.02	0
AT2G25700	AT4G37740	2.519	0	AT3G46630	2.013	0	AT3G44880	1.01	0
AT2G25770	AT4G37810	4.734	0	AT3G46780	14.504	0	AT3G44940	1.005	0
AT2G25780	AT4G38150	2.203	0	AT3G46900	14.593	0	AT3G45190	1.033	0
AT2G25790	AT4G38210	2.931	0	AT3G47070	2.755	0	AT3G45443	1.002	0
AT2G25810	AT4G38400	2.255	0	AT3G47250	6.864	0	AT3G45520	1.006	0
AT2G25820	AT4G38570	2.05	0	AT3G47295	4.899	0	AT3G45630	1.025	0
AT2G25880	AT4G38650	2.72	0	AT3G47340	16.922	0	AT3G45720	1.033	0
AT2G25890	AT4G39130	17.344	0	AT3G47470	2.223	0	AT3G45740	1.051	0
AT2G25980	AT4G39190	2.208	0	AT3G47500	3.61	0	AT3G45830	1.051	0
AT2G26010	AT4G39230	2.71	0	AT3G47580	2.266	0	AT3G46060	1.025	0
AT2G26020	AT4G39500	9.402	0	AT3G47650	2.243	0	AT3G46170	1.046	0
AT2G26110	AT4G39550	2.165	0	AT3G47820	2.342	0	AT3G46430	1.025	0
AT2G26130	AT4G39580	2.32	0	AT3G48090	3.945	0	AT3G46680	1.001	0
AT2G26160	AT4G39630	2.06	0	AT3G48200	3.342	0	AT3G46870	1.001	0
AT2G26250	AT4G39675	2.126	0	AT3G48290	3.685	0	AT3G46970	1.036	0
AT2G26270	AT5G01030	2.416	0	AT3G48320	1372	0	AT3G46980	1.014	0
AT2G26290	AT5G01075	6.571	0	AT3G48350	14.679	0	AT3G47000	1.006	0
AT2G26390	AT5G01200	2.192	0	AT3G48420	11.825	0	AT3G47080	1.045	0
AT2G26410	AT5G01300	175.832	0	AT3G48460	17.507	0	AT3G47140	1.016	0
AT2G26560	AT5G01420	2.164	0	AT3G48590	2.536	0	AT3G47160	1.029	0
AT2G26580	AT5G01520	3.181	0	AT3G48730	2.553	0	AT3G47320	1.01	0
AT2G26695	AT5G01660	3.654	0	AT3G48920	2.903	0	AT3G47520	1.021	0
AT2G26700	AT5G01670	8.78	0	AT3G49070	2.086	0	AT3G47590	1.008	0
AT2G26720	AT5G01870	7.154	0	AT3G49220	262	0	AT3G47836	1.026	0
AT2G26850	AT5G02200	9.604	0	AT3G49260	331	0	AT3G47990	1.028	0
AT2G26870	AT5G02210	7.933	0	AT3G49680	2.028	0	AT3G48030	1.021	0
AT2G26880	AT5G02490	3.463	0	AT3G49760	3.512	0	AT3G48170	1.001	0
AT2G26940	AT5G02520	2.265	0	AT3G49940	2.708	0	AT3G48195	1.034	0
AT2G26950	AT5G02580	13.295	0	AT3G50270	33.522	0	AT3G48220	1.037	0
AT2G26960	AT5G02750	4.227	0	AT3G50280	2.589	0	AT3G48425	1.054	0
AT2G27070	AT5G02930	14.503	0	AT3G50300	3.614	0	AT3G48530	1.026	0
AT2G27110	AT5G03010	8.698	0	AT3G50560	4.649	0	AT3G48570	1.016	0
AT2G27120	AT5G03060	4.132	0	AT3G50640	958	0	AT3G48840	1.05	0
AT2G27220	AT5G03670	2.241	0	AT3G50685	3.33	0	AT3G48950	1.036	0
AT2G27240	AT5G03860	10.327	0	AT3G50750	5.67	0	AT3G49040	none	0
AT2G27250	AT5G03970	2.165	0	AT3G50820	14.284	0	AT3G49310	1.002	0
AT2G27370	AT5G04000	11.882	0	AT3G50840	24.72	0	AT3G49350	1.027	0
AT2G27385	AT5G04010	10.451	0	AT3G50930	2.244	0	AT3G49660	1.063	0
AT2G27550	AT5G04500	15.64	0	AT3G50950	2.325	0	AT3G49860	1.047	0
AT2G27560	AT5G04660	2.97	0	AT3G51220	4.617	0	AT3G49980	1.043	0
AT2G27570	AT5G04840	2.017	0	AT3G51330	2.748	0	AT3G50210	1.014	0
AT2G27660	AT5G04880	3.201	0	AT3G51340	2.019	0	AT3G50320	1.025	0
AT2G27670	AT5G05060	6.961	0	AT3G51540	2.681	0	AT3G50680	1.003	0
AT2G27700	AT5G05180	2.752	0	AT3G51660	4.269	0	AT3G50690	1.009	0
AT2G27740	AT5G05220	51.665	0	AT3G51710	2.352	0	AT3G51050	1.026	0
AT2G27750	AT5G05320	4.474	0	AT3G51730	2.248	0	AT3G51130	1.014	0
AT2G27780	AT5G05350	3.4	0	AT3G51760	11.364	0	AT3G51180	1.033	0
AT2G27880	AT5G05410	6.525	0	AT3G52150	2.582	0	AT3G51260	1.051	0
AT2G27935	AT5G05420	5.028	0	AT3G52310	3.277	0	AT3G51440	1.009	0
AT2G27940	AT5G05430	2.733	0	AT3G52370	4.475	0	AT3G51500	1.041	0
AT2G27990	AT5G05710	2.147	0	AT3G52430	3.357	0	AT3G51580	1.01	0
AT2G28010	AT5G05810	3.529	0	AT3G52500	2.325	0	AT3G51590	1.019	0
AT2G28020	AT5G06140	2.185	0	AT3G52720	24.666	0	AT3G51840	1.01	0
AT2G28030	AT5G06590	2.066	0	AT3G52830	4.757	0	AT3G52140	1.04	0
AT2G28056	AT5G06760	141.15	0	AT3G52840	16.596	0	AT3G52220	1.029	0
AT2G28085	AT5G07180	4.401	0	AT3G53100	3.59	0	AT3G52270	1.02	0
AT2G28170	AT5G07380	3.816	0	AT3G53420	3.741	0	AT3G52300	1.019	0
AT2G28180	AT5G07500	119.747	0	AT3G53470	2.327	0	AT3G52705	1.035	0
AT2G28210	AT5G07660	3.281	0	AT3G53980	653	0	AT3G52940	1.015	0
AT2G28220	AT5G07800	2.131	0	AT3G54050	6.088	0	AT3G52960	1.024	0
AT2G28280	AT5G07950	2.059	0	AT3G54090	2.045	0	AT3G53000	1.026	0
AT2G28330	AT5G08000	3.882	0	AT3G54210	3.3	0	AT3G53110	1.05	0
AT2G28340	AT5G08360	3.578	0	AT3G54500	2.527	0	AT3G53120	1.01	0
AT2G28490	AT5G08380	2.964	0	AT3G54830	11.56	0	AT3G53250	1.002	0
AT2G28510	AT5G09300	5.559	0	AT3G54890	3.486	0	AT3G53390	1.019	0
AT2G28580	AT5G09370	7.822	0	AT3G54900	4.802	0	AT3G53540	1.021	0
AT2G28590	AT5G09440	4.076	0	AT3G55040	3.063	0	AT3G53810	1.016	0
AT2G28600	AT5G09540	3.928	0	AT3G55150	4.278	0	AT3G53890	1.001	0
AT2G28610	AT5G09550	7.709	0	AT3G55230	3.512	0	AT3G53930	1.05	0
AT2G28625	AT5G09640	277.336	0	AT3G55250	3.597	0	AT3G53990	1.013	0
AT2G28630	AT5G09950	2.259	0	AT3G55330	3.204	0	AT3G54020	1.007	0
AT2G28680	AT5G10000	13.74	0	AT3G55630	39.346	0	AT3G54060	1.021	0
AT2G28700	AT5G10040	3.176	0	AT3G55710	5.547	0	AT3G54230	1.015	0
AT2G28710	AT5G10080	2.336	0	AT3G55720	5.09	0	AT3G54290	1.007	0
AT2G28770	AT5G10220	7.642	0	AT3G55800	4.43	0	AT3G54300	1.01	0
AT2G28780	AT5G10310	2.686	0	AT3G55880	2.705	0	AT3G54470	1.022	0
AT2G28790	AT5G11090	2.625	0	AT3G55990	399	0	AT3G54480	1.045	0
AT2G28810	AT5G11100	3.085	0	AT3G56000	4.796	0	AT3G54760	1.067	0
AT2G28860	AT5G11160	8.48	0	AT3G56080	14.8	0	AT3G54840	1.028	0
AT2G28880	AT5G11300	2.206	0	AT3G56200	6.32	0	AT3G54980	1.019	0
AT2G28950	AT5G11360	22.331	0	AT3G56240	4.325	0	AT3G55010	1.018	0
AT2G28960	AT5G11400	2.299	0	AT3G56400	10.39	0	AT3G55050	1.059	0
AT2G28970	AT5G11410	8.912	0	AT3G56410	3.99	0	AT3G55140	1.022	0
AT2G28980	AT5G11870	2.587	0	AT3G56650	4.68	0	AT3G55190	1.02	0
AT2G28990	AT5G12020	4.47	0	AT3G56910	2.265	0	AT3G55210	1.03	0
AT2G29000	AT5G12030	5.64	0	AT3G56940	2.399	0	AT3G55260	1.036	0
AT2G29010	AT5G12280	2.746	0	AT3G56970	28.565	0	AT3G55270	1.001	0
AT2G29040	AT5G12360	2.236	0	AT3G56980	16.866	0	AT3G55280	1.043	0
AT2G29090	AT5G12460	3.785	0	AT3G57040	2.395	0	AT3G55350	1.038	0
AT2G29100	AT5G12920	2.44	0	AT3G57180	2.094	0	AT3G55730	1.016	0
AT2G29110	AT5G12930	2.669	0	AT3G57230	2.569	0	AT3G55750	1.033	0
AT2G29120	AT5G12990	3.484	0	AT3G57600	5.427	0	AT3G55840	1.013	0
AT2G29125	AT5G13330	4.484	0	AT3G57780	2.384	0	AT3G55920	1.012	0
AT2G29130	AT5G13370	3.265	0	AT3G58000	4.887	0	AT3G56130	1.014	0
AT2G29210	AT5G13470	2.107	0	AT3G58140	2.047	0	AT3G56310	1.025	0
AT2G29220	AT5G13600	12.032	0	AT3G58710	2.464	0	AT3G56390	1.008	0
AT2G29250	AT5G13790	6.739	0	AT3G58720	3.273	0	AT3G56460	1.041	0
AT2G29320	AT5G13920	2.103	0	AT3G59060	17.372	0	AT3G56580	1.021	0
AT2G29370	AT5G14410	4.671	0	AT3G59250	1361	0	AT3G56590	1.027	0
AT2G29380	AT5G14450	6.037	0	AT3G59370	6.818	0	AT3G56790	1.053	0
AT2G29590	AT5G14490	2.268	0	AT3G59400	3.213	0	AT3G56820	1.022	0
AT2G29600	AT5G14530	2.441	0	AT3G59690	3.078	0	AT3G57090	1.02	0
AT2G29605	AT5G14960	2.518	0	AT3G59780	4.348	0	AT3G57120	1.03	0
AT2G29610	AT5G15120	5.366	0	AT3G59870	2.467	0	AT3G57190	1.028	0
AT2G29780	AT5G15240	2.586	0	AT3G59940	4.447	0	AT3G57390	1.01	0
AT2G29800	AT5G15960	8.116	0	AT3G60160	6.771	0	AT3G57450	1.023	0
AT2G29810	AT5G16380	2.311	0	AT3G60330	4.46	0	AT3G57550	1.006	0
AT2G29820	AT5G16453	2.38	0	AT3G60370	2.063	0	AT3G57820	1.02	0
AT2G29830	AT5G16600	3.631	0	AT3G60550	4.233	0	AT3G58150	1.001	0
AT2G29840	AT5G16690	2.275	0	AT3G60970	4.691	0	AT3G58580	1.02	0
AT2G29860	AT5G16960	4.537	0	AT3G61060	2.708	0	AT3G58700	1.034	0
AT2G29930	AT5G16970	2.099	0	AT3G61210	4.061	0	AT3G59210	1.023	0
AT2G30090	AT5G16980	2.967	0	AT3G61430	8.282	0	AT3G59280	none	0
AT2G30130	AT5G17040	3.727	0	AT3G61460	3.429	0	AT3G59630	1.006	0
AT2G30210	AT5G17550	3.141	0	AT3G61470	6.209	0	AT3G59640	1.014	0
AT2G30220	AT5G17570	2.145	0	AT3G61750	4.502	0	AT3G60110	1.001	0
AT2G30240	AT5G17680	2.255	0	AT3G61870	2.489	0	AT3G60190	1.041	0
AT2G30300	AT5G17780	2.967	0	AT3G61880	4.605	0	AT3G60320	1.007	0
AT2G30310	AT5G17900	2.152	0	AT3G61950	4.573	0	AT3G60340	1.016	0
AT2G30340	AT5G18000	8.74	0	AT3G62020	2.358	0	AT3G60350	1.041	0
AT2G30370	AT5G18040	2.205	0	AT3G62030	2.574	0	AT3G60590	1.016	0
AT2G30650	AT5G18065	2.537	0	AT3G62040	4.617	0	AT3G60820	1.031	0
AT2G30660	AT5G18170	2.239	0	AT3G62160	3.046	0	AT3G60840	1.06	0
AT2G30670	AT5G18450	74.444	0	AT3G62270	2.668	0	AT3G61010	1.058	0
AT2G30680	AT5G18540	2.018	0	AT3G62410	26.968	0	AT3G61020	1.025	0
AT2G30750	AT5G19160	2.167	0	AT3G62550	4603	0	AT3G61035	1.008	0
AT2G30760	AT5G20010	3.479	0	AT3G62750	7.067	0	AT3G61050	1.001	0
AT2G30770	AT5G20420	5.099	0	AT3G62910	2.269	0	AT3G61140	1.004	0
AT2G30890	AT5G20430	5.972	0	AT3G63140	10.901	0	AT3G61177	1.031	0
AT2G30900	AT5G20510	2.444	0	AT3G63190	3.012	0	AT3G61180	1.049	0
AT2G31081	AT5G20635	4.209	0	AT3G63280	3.284	0	AT3G61182	1.05	0
AT2G31082	AT5G20710	7.186	0	AT3G63490	2.394	0	AT3G61240	1.028	0
AT2G31083	AT5G20810	4.596	0	AT4G00165	12.232	0	AT3G61320	1.064	0
AT2G31085	AT5G20940	5.456	0	AT4G00330	263	0	AT3G61330	1.001	0
AT2G31160	AT5G21020	3.012	0	AT4G00460	2.676	0	AT3G61480	1.025	0
AT2G31215	AT5G21140	3.496	0	AT4G00700	3.073	0	AT3G61690	1.007	0
AT2G31230	AT5G22020	2.101	0	AT4G00750	3.795	0	AT3G61710	1.013	0
AT2G31425	AT5G22290	3.353	0	AT4G00780	18.049	0	AT3G61760	1.006	0
AT2G31430	AT5G22470	365.863	0	AT4G00890	4.043	0	AT3G61800	1.001	0
AT2G31460	AT5G22540	4.517	0	AT4G00895	2.577	0	AT3G61830	1.058	0
AT2G31470	AT5G22545	9.037	0	AT4G00910	5.249	0	AT3G61860	1.038	0
AT2G31690	AT5G22750	2.126	0	AT4G00955	2.557	0	AT3G61940	1.052	0
AT2G31720	AT5G22810	139.147	0	AT4G00970	24.98	0	AT3G62080	1.052	0
AT2G31760	AT5G23420	2.29	0	AT4G01010	2.952	0	AT3G62200	1.005	0
AT2G31770	AT5G23460	5.262	0	AT4G01026	3.307	0	AT3G62540	1.064	0
AT2G31780	AT5G23530	3.963	0	AT4G01060	4.639	0	AT3G62760	1.059	0
AT2G31910	AT5G23780	5.85	0	AT4G01130	2.221	0	AT3G62840	1.022	0
AT2G31920	AT5G23840	2.453	0	AT4G01150	297	0	AT3G62890	1.042	0
AT2G31930	AT5G23850	2.596	0	AT4G01240	3.485	0	AT3G63000	1.003	0
AT2G32270	AT5G24280	2.776	0	AT4G01490	10.696	0	AT3G63180	1.043	0
AT2G32275	AT5G24970	3.321	0	AT4G01670	3.977	0	AT3G63230	1.015	0
AT2G32370	AT5G24990	2.243	0	AT4G01690	258	0	AT3G63270	1.028	0
AT2G32460	AT5G25380	6.818	0	AT4G01750	2.043	0	AT3G63300	1.021	0
AT2G32530	AT5G25470	8.116	0	AT4G01883	4.041	0	AT3G63390	1.011	0
AT2G32540	AT5G25480	2.014	0	AT4G01935	3.088	0	AT3G63440	1.03	0
AT2G32610	AT5G25570	2.84	0	AT4G01995	2.538	0	AT3G66658	1.031	0
AT2G32620	AT5G25580	3.498	0	AT4G02020	56.54	0	AT4G00234	1.012	0
AT2G32830	AT5G26680	3.003	0	AT4G02270	5.892	0	AT4G00236	1.008	0
AT2G32860	AT5G26700	2.643	0	AT4G02290	2.362	0	AT4G00340	1.051	0
AT2G32870	AT5G26731	4.897	0	AT4G02410	3.76	0	AT4G00520	1.033	0
AT2G32880	AT5G26770	2.12	0	AT4G02420	9.644	0	AT4G00585	1.047	0
AT2G32890	AT5G27200	82.607	0	AT4G02530	2.918	0	AT4G00710	1.006	0
AT2G32900	AT5G27520	2.586	0	AT4G02770	2.357	0	AT4G00740	1.035	0
AT2G32960	AT5G27630	4.414	0	AT4G02850	18.083	0	AT4G00810	1.017	0
AT2G33070	AT5G27760	2.748	0	AT4G02920	2.478	0	AT4G00905	1.047	0
AT2G33160	AT5G27810	2.767	0	AT4G03280	3.613	0	AT4G01023	1.025	0
AT2G33180	AT5G27890	4.224	0	AT4G03330	2.758	0	AT4G01100	1.01	0
AT2G33385	AT5G27895	2.583	0	AT4G03400	5.25	0	AT4G01160	1.031	0
AT2G33655	AT5G27905	13.539	0	AT4G03500	425	0	AT4G01570	1.036	0
AT2G33660	AT5G28627	2.303	0	AT4G03520	241	0	AT4G02390	1.055	0
AT2G33710	AT5G28650	4.299	0	AT4G03650	6.001	0	AT4G02570	1.003	0
AT2G33775	AT5G28910	2.888	0	AT4G03816	4.489	0	AT4G02600	1.018	0
AT2G33780	AT5G28913	2.153	0	AT4G03840	3.487	0	AT4G02715	1.048	0
AT2G33790	AT5G36100	181.143	0	AT4G03850	5.943	0	AT4G02740	1.022	0
AT2G33850	AT5G36925	6.104	0	AT4G04040	334	0	AT4G02860	1.039	0
AT2G33870	AT5G37900	3.76	0	AT4G04293	3.8	0	AT4G02890	1.024	0
AT2G33880	AT5G38170	171.945	0	AT4G04330	11.297	0	AT4G02900	1.005	0
AT2G34100	AT5G38180	29.557	0	AT4G04410	2.883	0	AT4G03000	1.004	0
AT2G34140	AT5G39220	12.156	0	AT4G04570	29.816	0	AT4G03080	1.032	0
AT2G34185	AT5G39330	61.778	0	AT4G04700	2.327	0	AT4G03115	1.03	0
AT2G34210	AT5G39850	2.119	0	AT4G04750	2.598	0	AT4G03120	1.034	0
AT2G34315	AT5G40420	807.425	0	AT4G04830	3.989	0	AT4G03270	1.015	0
AT2G34350	AT5G40610	2.027	0	AT4G04850	2.225	0	AT4G03530	1.04	0
AT2G34360	AT5G41070	3.548	0	AT4G04955	3.984	0	AT4G03550	1.019	0
AT2G34370	AT5G41460	2.657	0	AT4G05180	2.683	0	AT4G03745	1.016	0
AT2G34530	AT5G41610	3.903	0	AT4G05200	2.073	0	AT4G03775	1.022	0
AT2G34540	AT5G41710	3.082	0	AT4G06477	2.74	0	AT4G03795	1.022	0
AT2G34700	AT5G41870	2.029	0	AT4G06483	2.875	0	AT4G03837	1.014	0
AT2G34710	AT5G42060	3.897	0	AT4G06485	9.597	0	AT4G03900	1.001	0
AT2G34790	AT5G42120	3.555	0	AT4G06505	5.867	0	AT4G04010	1.021	0
AT2G34810	AT5G42290	11.22	0	AT4G06507	8.694	0	AT4G04145	1.027	0
AT2G34820	AT5G42330	2.457	0	AT4G06517	3.7	0	AT4G04210	1.033	0
AT2G34830	AT5G42780	3.847	0	AT4G06531	369	0	AT4G04296	1	0
AT2G34880	AT5G42825	2.46	0	AT4G06536	4.33	0	AT4G04313	1.017	0
AT2G35070	AT5G43070	2.095	0	AT4G06586	9.901	0	AT4G04396	1.048	0
AT2G35080	AT5G43620	3.277	0	AT4G06607	3.525	0	AT4G04408	1.053	0
AT2G35270	AT5G43660	5.257	0	AT4G06615	5.01	0	AT4G04423	1.046	0
AT2G35300	AT5G43860	4.561	0	AT4G06620	2.91	0	AT4G04440	1.034	0
AT2G35350	AT5G44010	2.328	0	AT4G06622	9.454	0	AT4G04470	1.037	0
AT2G35570	AT5G44210	2.593	0	AT4G06718	22.547	0	AT4G04520	1.027	0
AT2G35580	AT5G44260	5.143	0	AT4G06752	2.281	0	AT4G04590	1.011	0
AT2G35585	AT5G44280	2.661	0	AT4G07896	5.576	0	AT4G04600	1.065	0
AT2G35590	AT5G44310	299.72	0	AT4G07939	4.04	0	AT4G04690	1.007	0
AT2G35612	AT5G44360	137.365	0	AT4G08093	3.303	0	AT4G04720	1.009	0
AT2G35640	AT5G44560	2.104	0	AT4G08112	2.372	0	AT4G04820	1.014	0
AT2G35700	AT5G44700	20.901	0	AT4G08131	3.708	0	AT4G04920	1.014	0
AT2G35770	AT5G44730	2.792	0	AT4G08410	2.514	0	AT4G04940	1.056	0
AT2G35930	AT5G45220	5.526	0	AT4G08850	2.015	0	AT4G04980	1.025	0
AT2G35960	AT5G45310	5.082	0	AT4G08870	1058	0	AT4G04985	1.018	0
AT2G35970	AT5G45660	3.282	0	AT4G08920	3.025	0	AT4G05040	1.057	0
AT2G35980	AT5G45670	2.503	0	AT4G09010	10.36	0	AT4G05060	1.043	0
AT2G36020	AT5G45780	2.521	0	AT4G09350	5.505	0	AT4G05080	1.006	0
AT2G36090	AT5G45790	2.172	0	AT4G09370	3.933	0	AT4G05390	1.043	0
AT2G36100	AT5G46230	9.792	0	AT4G09420	4.334	0	AT4G05570	1.032	0
AT2G36110	AT5G46640	4.102	0	AT4G09460	2.801	0	AT4G05582	1.038	0
AT2G36120	AT5G46730	2.794	0	AT4G09630	69.867	0	AT4G05594	1.023	0
AT2G36190	AT5G47060	4.458	0	AT4G09650	4.074	0	AT4G05616	1.018	0
AT2G36255	AT5G47160	2.732	0	AT4G09890	363	0	AT4G05630	1.016	0
AT2G36260	AT5G47400	2.064	0	AT4G09900	3.375	0	AT4G06481	1	0
AT2G36330	AT5G47550	2.09	0	AT4G10000	334	0	AT4G06490	1.021	0
AT2G36440	AT5G47590	2.702	0	AT4G10060	5.691	0	AT4G06491	1.016	0
AT2G36450	AT5G47670	151.456	0	AT4G10120	20.763	0	AT4G06496	1.047	0
AT2G36560	AT5G47680	4.639	0	AT4G10150	14.564	0	AT4G06501	1.019	0
AT2G36640	AT5G47800	3.231	0	AT4G10340	3.795	0	AT4G06510	1.045	0
AT2G36690	AT5G47810	5.208	0	AT4G10510	6.394	0	AT4G06512	1.022	0
AT2G36770	AT5G47870	2.784	0	AT4G10640	3.689	0	AT4G06538	1	0
AT2G36780	AT5G48090	2.999	0	AT4G10770	2.878	0	AT4G06549	1.035	0
AT2G36970	AT5G48350	26.71	0	AT4G11000	10.611	0	AT4G06569	1.033	0
AT2G36985	AT5G48450	2.264	0	AT4G11280	6.846	0	AT4G06570	1.026	0
AT2G37010	AT5G48480	2.825	0	AT4G11460	932	0	AT4G06583	1.009	0
AT2G37435	AT5G48485	3.337	0	AT4G11900	63.36	0	AT4G06595	1.005	0
AT2G37440	AT5G48650	2.213	0	AT4G12030	3.873	0	AT4G06601	1.024	0
AT2G37590	AT5G48670	4.79	0	AT4G12060	2.027	0	AT4G06613	1.019	0
AT2G37610	AT5G48950	5.774	0	AT4G12310	18.277	0	AT4G06614	1.008	0
AT2G37700	AT5G49015	2.496	0	AT4G12320	92.515	0	AT4G06618	1.009	0
AT2G37720	AT5G49120	4.293	0	AT4G12440	9.016	0	AT4G06619	1.04	0
AT2G37730	AT5G49190	79.029	0	AT4G12510	12.816	0	AT4G06672	1.003	0
AT2G37740	AT5G49280	3.765	0	AT4G12520	6.841	0	AT4G06676	1.017	0
AT2G37800	AT5G49290	2.426	0	AT4G12690	614	0	AT4G06734	1.021	0
AT2G37810	AT5G49500	2.438	0	AT4G12800	8.873	0	AT4G07336	1.042	0
AT2G37820	AT5G49560	2.181	0	AT4G12830	313	0	AT4G07338	1.03	0
AT2G37830	AT5G49990	2.201	0	AT4G12970	386	0	AT4G07350	1.063	0
AT2G37960	AT5G50140	2.511	0	AT4G12980	6.565	0	AT4G07380	1.058	0
AT2G38080	AT5G50170	2.898	0	AT4G13000	2.837	0	AT4G07480	1.01	0
AT2G38110	AT5G50240	2.401	0	AT4G13500	13.069	0	AT4G07490	1.014	0
AT2G38220	AT5G50600	408.773	0	AT4G13580	2.354	0	AT4G07495	1.016	0
AT2G38230	AT5G50700	790.144	0	AT4G13670	2.292	0	AT4G07502	1.01	0
AT2G38240	AT5G50940	3.643	0	AT4G13710	3.509	0	AT4G07515	1.01	0
AT2G38300	AT5G51210	210.457	0	AT4G13800	20.608	0	AT4G07524	1.016	0
AT2G38320	AT5G51580	2.968	0	AT4G13810	42.269	0	AT4G07525	1.045	0
AT2G38380	AT5G51610	13.739	0	AT4G13830	4.817	0	AT4G07600	1.004	0
AT2G38390	AT5G51850	4.379	0	AT4G14020	3.925	0	AT4G07620	1.026	0
AT2G38510	AT5G51990	3.519	0	AT4G14040	7.09	0	AT4G07795	1.019	0
AT2G38520	AT5G52230	2.949	0	AT4G14070	219	0	AT4G07934	1.004	0
AT2G38530	AT5G52300	104.771	0	AT4G14090	9.796	0	AT4G07965	1.025	0
AT2G38540	AT5G52547	2.795	0	AT4G14280	2.405	0	AT4G07967	1	0
AT2G38590	AT5G52600	3.45	0	AT4G14365	6.048	0	AT4G08020	1.002	0
AT2G38900	AT5G52800	2.251	0	AT4G14380	5.537	0	AT4G08030	1.02	0
AT2G38905	AT5G52950	2.173	0	AT4G14400	120.005	0	AT4G08092	1.017	0
AT2G38910	AT5G53230	3.256	0	AT4G14480	5518	0	AT4G08102	1.027	0
AT2G38920	AT5G53660	19.009	0	AT4G14540	4.25	0	AT4G08136	none	0
AT2G39010	AT5G53700	2.862	0	AT4G14650	4.546	0	AT4G08230	1.027	0
AT2G39030	AT5G53870	3.399	0	AT4G14750	2.38	0	AT4G08267	1.024	0
AT2G39040	AT5G53895	4.755	0	AT4G14760	2.027	0	AT4G08275	1.005	0
AT2G39060	AT5G54070	4.772	0	AT4G14860	2.451	0	AT4G08340	1.004	0
AT2G39175	AT5G54300	3.035	0	AT4G14870	398	0	AT4G08390	1.046	0
AT2G39200	AT5G54640	2.104	0	AT4G15093	2.335	0	AT4G08510	1.025	0
AT2G39240	AT5G55160	2.185	0	AT4G15500	274	0	AT4G08520	1.003	0
AT2G39250	AT5G55340	2.512	0	AT4G15510	3.267	0	AT4G08540	1.014	0
AT2G39310	AT5G55370	3.767	0	AT4G15545	2.833	0	AT4G08596	1.006	0
AT2G39320	AT5G55410	173.234	0	AT4G15550	4.055	0	AT4G08640	1.006	0
AT2G39330	AT5G55430	5.416	0	AT4G15920	4.965	0	AT4G08645	1.018	0
AT2G39410	AT5G55460	7.203	0	AT4G16015	468	0	AT4G08690	1.014	0
AT2G39415	AT5G55470	8.683	0	AT4G16270	2.793	0	AT4G09090	1.043	0
AT2G39490	AT5G55490	2.114	0	AT4G16515	15.752	0	AT4G09170	1.017	0
AT2G39510	AT5G55620	5.281	0	AT4G16750	2.74	0	AT4G09180	1.046	0
AT2G39520	AT5G56510	10.531	0	AT4G16790	2.477	0	AT4G09230	1.063	0
AT2G39530	AT5G57123	15.34	0	AT4G16870	4.049	0	AT4G09255	1.039	0
AT2G39790	AT5G57240	12.132	0	AT4G16980	692	0	AT4G09320	1.022	0
AT2G39820	AT5G57320	6.934	0	AT4G17030	3.368	0	AT4G09660	1.03	0
AT2G39830	AT5G57450	3.017	0	AT4G17090	3.763	0	AT4G09720	1.047	0
AT2G39850	AT5G57550	60.502	0	AT4G17160	404	0	AT4G09800	1.012	0
AT2G39855	AT5G57790	5.434	0	AT4G17245	10.803	0	AT4G10110	1.002	0
AT2G40050	AT5G58080	2.471	0	AT4G17250	2.524	0	AT4G10210	1.023	0
AT2G40060	AT5G58160	2.78	0	AT4G17280	2.335	0	AT4G10320	1.026	0
AT2G40170	AT5G58575	2.156	0	AT4G17300	3.416	0	AT4G10540	1.043	0
AT2G40180	AT5G58650	3.372	0	AT4G17340	5.709	0	AT4G10655	1.027	0
AT2G40210	AT5G58660	3.748	0	AT4G17370	288	0	AT4G10710	1.034	0
AT2G40220	AT5G58760	2.417	0	AT4G17470	52.043	0	AT4G10840	1.006	0
AT2G40260	AT5G59170	32.091	0	AT4G17600	4.054	0	AT4G10880	1.05	0
AT2G40370	AT5G59570	8.824	0	AT4G17740	2.024	0	AT4G10895	1.005	0
AT2G40390	AT5G59720	4.091	0	AT4G18010	4.06	0	AT4G10980	1.014	0
AT2G40435	AT5G59740	2.306	0	AT4G18197	9.005	0	AT4G11410	1.017	0
AT2G40440	AT5G59800	3.729	0	AT4G18205	1074	0	AT4G11500	1.033	0
AT2G40450	AT5G60100	5.963	0	AT4G18290	26.869	0	AT4G11510	1.017	0
AT2G40470	AT5G60140	23.797	0	AT4G18370	2.491	0	AT4G11790	1.036	0
AT2G40475	AT5G60220	4.643	0	AT4G18430	2.355	0	AT4G11800	1.018	0
AT2G40500	AT5G60310	2.657	0	AT4G18440	4.435	0	AT4G11830	1.006	0
AT2G40520	AT5G60400	2.018	0	AT4G18480	2.886	0	AT4G12000	1.017	0
AT2G40560	AT5G60460	2.55	0	AT4G18630	2.393	0	AT4G12070	1.021	0
AT2G40740	AT5G61460	2.44	0	AT4G18640	2.923	0	AT4G12230	1.034	0
AT2G40750	AT5G61490	3.332	0	AT4G18740	3.332	0	AT4G12270	1.007	0
AT2G40900	AT5G61800	3.37	0	AT4G18830	5.475	0	AT4G12400	1.001	0
AT2G40910	AT5G62200	2.136	0	AT4G18950	2.619	0	AT4G12460	1.028	0
AT2G40990	AT5G62210	3.041	0	AT4G18970	2.943	0	AT4G12580	1.021	0
AT2G40995	AT5G62230	11.411	0	AT4G18975	252	0	AT4G12610	1.016	0
AT2G41130	AT5G62400	6.143	0	AT4G19120	2.764	0	AT4G12650	1.043	0
AT2G41260	AT5G62490	498.912	0	AT4G19170	98.046	0	AT4G12790	1.025	0
AT2G41270	AT5G62520	3.325	0	AT4G19420	2.205	0	AT4G12840	none	0
AT2G41280	AT5G62620	2.018	0	AT4G20110	2.854	0	AT4G13060	1.015	0
AT2G41290	AT5G63030	3.727	0	AT4G20130	2.005	0	AT4G13150	1.018	0
AT2G41360	AT5G63140	5.382	0	AT4G20260	2.504	0	AT4G13200	1.031	0
AT2G41370	AT5G63240	8.232	0	AT4G20390	2.222	0	AT4G13230	1.009	0
AT2G41390	AT5G63300	6.144	0	AT4G20690	2.771	0	AT4G13256	1.045	0
AT2G41400	AT5G63810	2.32	0	AT4G20760	2.649	0	AT4G13270	1.032	0
AT2G41600	AT5G63820	2.156	0	AT4G20840	3.518	0	AT4G13460	1.005	0
AT2G41610	AT5G63960	2.244	0	AT4G21215	2.28	0	AT4G13760	1.024	0
AT2G41850	AT5G64060	2.488	0	AT4G21230	3.02	0	AT4G13860	1.013	0
AT2G41860	AT5G64080	4.682	0	AT4G21280	4.053	0	AT4G13870	1.057	0
AT2G41910	AT5G64210	17.224	0	AT4G21390	5.292	0	AT4G13940	1.012	0
AT2G41940	AT5G64260	2.858	0	AT4G21410	2.502	0	AT4G14080	1.008	0
AT2G42000	AT5G64590	3.693	0	AT4G21445	40.464	0	AT4G14190	1.029	0
AT2G42090	AT5G64620	2.028	0	AT4G21650	8.006	0	AT4G14250	1.002	0
AT2G42100	AT5G64680	2.134	0	AT4G21760	14.976	0	AT4G14300	1.011	0
AT2G42170	AT5G64900	3.543	0	AT4G21870	3.791	0	AT4G14420	1.037	0
AT2G42180	AT5G64910	5.629	0	AT4G22200	14.914	0	AT4G14510	1.014	0
AT2G42410	AT5G64990	3.489	0	AT4G22270	2.243	0	AT4G14640	1.043	0
[truncated: 2,979 more rows]
