# Supplementary material for: Arabidopsis Polycomb Repressive Complex 2 binding sites contain putative GAGA factor binding motifs within coding regions of genes
Source: BMC Genomics. 2013 Aug 30;14:593. doi: 10.1186/1471-2164-14-593 (PMC3766684; doi:10.1186/1471-2164-14-593)
Supplement: Additional file 13: Table S2 — Lists oligonucleotide sequences used in this study. [file 1471-2164-14-593-S13.xlsx]

## Sheet: Sheet1
Description	Name	Forward sequence	Reverse sequence
C24 and Col regions	1	CATGCATACCACACAATTAATGATTC	TTGGGTCGTCTTTCCCTTTATTT
	2	GGTACGTGGCAAAAAACTCGAT	GAACATTCAAAATGCAGAGAAAATGA
	3	CTTTTTCTCCAACCAATCCACTTT	GCAGACAATGCACTGACATACGT
	4	ACAAGGCCACAACTAACGTTCA	AAACCCAAGTAATCCGCTGATG
	5	CATCCTATAGTGAAGAGTTTGAGTGCTT	TCGATGATTGATGGATATGGAGAT
	6	TGTTTCCACCTTCACCTTAGCA	ACTTTGGAGACATGCAGAGAAGAA
	7	GCCAGAATCTAGAAGGAGGTTAGTATAATAA	CAACCAATTCCTCTCTAACAACAAAC
	8	ACGTGAGGCTCTGCGACATA	CGCCAGTCGTGGTTTGC
	9	TCGGGACCTGCAGTGTTTTC	AGCGATCAATGGTGATAACTTCAC
	10	AGCTTCGAATAACTTCAAACCATGG	CATCTACTGTTGCCTTCGGTTT
C24 only regions	11	CCAAACGAAATCGCATTCATC	GGACATGGAGCATATACAGAACCA
	12	TGACCAACAGACTTGGATGCA	GAGAGTTGGAGTTTGAAAATGATGAG
	13	AACCTTGTCTTGGATCAATCAATTC	TCCTGGTTATGCAATCTGGAAA
	14	AGGCGAAACAAACGAAGCA	CAGGACGTGAACCTAGAGAATGG
	15	GTTGGATCCTGGTTAGGTTTCG	CAATTACTCTGTGGAGCAACTCATG
	16	GGCATCGAAGACCCTTACTTAAAG	CTTTGCGAAACCCGAATATTG
	17	GCAACATCCTCTGAGTCTGACCTA	GAGCGGAGGATGGCAATG
	18	GGGTGTATTACTGCAAAGAATGTGA	TGTCTTCATTTGTCGTGCATGA
	19	TCACCAAAGGTTGGGTTCCA	TGGATGGGCCCAAGAGTAAC
	20	GAATTCTTGTTTTGAGTGGTTTTGG	TCACAGAAACCCTAACGAAATCC
Col only regions	21	TGCTGCGGCGGTTAGG	ATTCCACCTCCGACTCCTCAT
	22	CTCGGCGGCAATGATTTC	ATGATTGGCGTCTTCTAGTAGAGATG
	23	GGGAAAATGAGAGACTTTGGAGAA	CTTATTCATAAATCTCCCGATTCAGTT
	24	AACAAGAAACCATCGACAAAGCT	TCGCAGGTTTTGCAGTTCAA
	25	AATTAACTTGAGACTGAGTAATCAAAGCA	CGGCACTTAAATATCGATCACATT
	26	GGCTCATTTCCTCGAGACACA	CATCGCGATCGTTTCGTTT
	27	GCCACTTAATGCCTAAACACCAA	GCAATCAAATTGTCATGTATGCAA
	28	GCAGCTTGATAAGCACCCAAGT	CCATGGCAGGACCAGATCAT
	29	GCCGGAACCATTTTCTAAATCA	TCTTCTTCACTCTTTCTCTCTCAAATGA
	30	AATCCCTGCATGCGTGCTA	TTTATGGATCCGTCACTACTATAACTAGGT
FIE-HA and H3K27me3 regions	31	GGCGGCGAACAAATCGT	CGCAACTCCAGACGGACACT
	32	CCTAAGCCCCCTACCGTTAAA	TGGAGGTGGAGGCTTCACA
	33	AGGCGTGAAAATCCGGTTAA	CAGGATCAAGCGATTTTCTTCAA
	34	CACAGAGCTTCGTTTGGGATTA	TGACGCAAGAAAGTTCTAGTTGTTG
	35	ACTGGACGCCGTGATGCT	GTGGTCGAACAAGAAACGTTCTC
	36	TTCAACACGCTCCATCTTCTTC	TGTTCGCTTCCGAGTTTCGT
	37	TCGGAGGCCTCGTTTGG	TGAGATCGACAGTCAAAAATGGA
	38	CGCCGCAACACATGAATC	GGCGTTTCCCGCAAGTAAT
	39	CTCGCCCGCAGCTATTGT	GGTGACGAGAAAAAGAGCAACTTC
	40	ATGCCAAGTTTGGTTGAACGT	GCTAGACGCAAACGGGAAAA
FIE-HA only regions	41	GGCGGATAAGAGGCCAAAC	CTCATAACCCAACGCATCCA
	42	CGGAACTTGTTGGATTTATGAAAGA	CATCACGCTTCACGAACAAGA
	43	AGCCCCAGAGAACCCTCTTC	TGAGCCAAAGAATGGCATTG
	44	AATGTGGCTGTGATGGAGATTG	TGTTCTTGTCTTTTATCTTCCTCTCATG
	45	CGGTGAGATTTGCGGGATT	CGTCAAGATCATCTGTTGGTAACTG
	46	GGGCGTCGCATAGTTATCGT	CCTCAGAGCAGCGACGTTACT
	47	GGAGCCAGATTTTCCTTTGATCT	CGGCACGATAGCCAGTGAA
	48	GTTTGCAGAGCGAATCTTGCT	GTTCAGTTCCTCCCGGTTCAA
	49	GATGAGGATTGTGCTTTCGAATC	AGCTGGACGAAAACGCAATAA
	50	CGGGAGGCGTTTTCTGTTC	GCAGCCACGAAAGCGTAAA
H3K27me3 regions	51	AATCATGACCGTGTACGTTGCT	GCATCATATGGTTTTGAATTAATGGT
	52	CTCCGGCGCCTGATCA	TCATCTTTGGATGGAATCTTTTCA
	53	GCCCTTGAGGTCCCCTTTAA	CAATAAAACATGATTAGCGAAATGGA
	54	AATCCAAACCAAACAAAGTTCCA	AGACGACACAACGACTCCTCTCT
	55	CGATAGTTATCACGAAAGGATGGA	ACTTGGAGACTATGGAGCAATGG
	56	CGCCTGAGCCTAGCAACTACA	GCTCGTCCATGTCAGCAACA
	57	GAACGTGTACGGACAAAAAAGAATAG	GAAACTAAGTGTACAAACACCACACACA
	58	TGTGACAAACCTGAACACAAATAGAA	GCCTAGGTTTGTGGTTTATAATGTTTC
	59	CTCTCGTTTCATGTTTTTATGTATCAATC	CAAGGTTGACCTGTATTTATGGATATG
	60	GGCCTCTCGGGTGAAATTG	TTGGTCAAAGCTAGCTACGATTTTT
No FIE or H3K27me3	61	GCTTTATTTCAACCATTAGCAGCTT	TTCCGTTACATCTTCGACATGTTT
	62	AGCACTCGTTGGCAAATTCTC	ATGACGAAGAAGTTGACGATCTAGAG
	63	GCGTGACTGTCAAATCTCATTCTT	CGATTGGAATCTCTTCGACAAAA
	64	CAAGTGTGAGAGAAAAATCTGAAACAC	GCAAGTAGCAATTCACCACAAAAT
	65	TGTTTAACGCCTCTTTCCATTGA	CACCTCCTCTTGGATTTCACTTATAGT
	66	TCAACGCGACCCATTGG	CTGCACGCAGAAGCTTACAAA
	67	AAATGTGCAATGGTTTCTATGTGTTT	AACAACAACTTTTCACCATTTTCAAG
	68	TTAAGGAAAAATACCTGGGCATGT	GGAGTTATCTGATTGCTCTAATGAATATG
	69	CTATTGTGAGGCTCCTGACTTCAG	GCAAATGCCAAGTTTCTAACCAA
	70	TGCTAATAGAGAGACCAAGGATTAAAGA	TCATTCCTCGAGTGCATTTTGA
ChIP verification	AGL19ex	GGCAAAACGGAGATGAAGAG	CCAAAGCAACTTCAGCATCA
	AGL24	TTCTTTGCGATGCTGATGTT	TGAGCTGGAGAACTCGAAGAG
	VIN3	TTTCATGCGTTTTAGGTCGTT	CAATGACGACGAATCCAATG
	SVP	GGGCTTTTCAAGAAAGCTGA	TTTTCCGGTGGAAGAGAAGA
	FUS3	ACTTTTGCTACACTTGTTCACCA	CGCAACAAGATCTAATGCCACT
